# Supplementary material for: Integration of Transcriptome and Methylome Highlights the Roles of Cell Cycle and Hippo Signaling Pathway in Flatfish Sexual Size Dimorphism
Source: Front Cell Dev Biol. 2021 Dec 2;9:743722. doi: 10.3389/fcell.2021.743722 (PMC8675331; doi:10.3389/fcell.2021.743722)
Supplement: Supplementary file 2 [file DataSheet2.ZIP]

Archive with 16 entries (15 files):
- Source data for Figures and Tables/
- Source data for Figures and Tables/Source data for Figure 1.xlsx
- Source data for Figures and Tables/Source data for Figure 10.xlsx
- Source data for Figures and Tables/Source data for Figure 2.xlsx
- Source data for Figures and Tables/Source data for Figure 3.xlsx
- Source data for Figures and Tables/Source data for Figure 4.xlsx
- Source data for Figures and Tables/Source data for Figure 9.xlsx
- Source data for Figures and Tables/Source data for Figure 5ABC.xlsx
- Source data for Figures and Tables/Source data for Figure 5D.xlsx
- Source data for Figures and Tables/Source data for Figure 8.xlsx
- Source data for Figures and Tables/Source data for Figure 6A.xlsx
- Source data for Figures and Tables/Source data for Figure 6B.xlsx
- Source data for Figures and Tables/Source data for Figure 7.xlsx
- Source data for Figures and Tables/Source data for Tables 1-6.xlsx
- Source data for Figures and Tables/Source data for Figure 5.xlsx
- Source data for Figures and Tables/Source data for Figure 6.xlsx
