# Supplementary material for: Integration of Transcriptome and Methylome Highlights the Roles of Cell Cycle and Hippo Signaling Pathway in Flatfish Sexual Size Dimorphism
Source: Front Cell Dev Biol. 2021 Dec 2;9:743722. doi: 10.3389/fcell.2021.743722 (PMC8675331; doi:10.3389/fcell.2021.743722)
Supplement: Supplementary file 2 [file DataSheet2.ZIP › Source data for Figures and Tables/Source data for Figure 1.xlsx]

## Sheet: Figure 1A
Source data for Figure 1A
Groups	mRNA_up	mRNA_down	Total
MB-vs-FB	334	96	430
MB-vs-PMB	218	78	296
PMB-vs-FB	54	62	116
MG-vs-FG	4989	6712	11701
MG-vs-PMG	243	175	418
PMG-vs-FG	5006	6714	11720
ML-vs-FL	284	142	426
PML-vs-FL	57	51	108
ML-vs-PML	194	80	274
MM-vs-FM	2015	354	2369
MM-vs-PMM	228	61	289
PMM-vs-FM	1517	232	1749

## Sheet: Figure 1B
Source data for Figure 1B
id	FB1_fpkm	FB2_fpkm	FB3_fpkm	FG1_fpkm	FG2_fpkm	FG3_fpkm	FL1_fpkm	FL2_fpkm	FL3_fpkm	FM1_fpkm	FM2_fpkm	FM3_fpkm	MB1_fpkm	MB2_fpkm	MB3_fpkm	MG1_fpkm	MG2_fpkm	MG3_fpkm	ML1_fpkm	ML2_fpkm	ML3_fpkm	MM1_fpkm	MM2_fpkm	MM3_fpkm	MTG1_fpkm	MTG2_fpkm	MTG3_fpkm	PMB1_fpkm	PMB2_fpkm	PMB3_fpkm	PMG1_fpkm	PMG2_fpkm	PMG3_fpkm	PML1_fpkm	PML2_fpkm	PML3_fpkm	PMM1_fpkm	PMM2_fpkm	PMM3_fpkm
MSTRG.10015	5.02	5.85	8.37	0.81	0.75	1.21	2.96	2.49	2.42	2.94	6.36	5.22	7.56	4.81	5.53	11.05	6.33	7.19	3.66	2.34	2.13	4.78	4.36	3.4	7.7	6.58	8.1	6.47	6.07	6.68	10.15	10.72	10.96	4.39	2.42	3.57	6.02	6.02	6.15
MSTRG.10056	31.05	27.31	29.3	0.35	0.32	0.23	1.33	0.85	0.65	2.01	2.54	1.27	29.71	38.53	33.04	7.65	8.62	8.17	0.72	0.81	0.54	1.36	1.71	1.29	7.13	8.47	6.11	17.36	28.55	30.28	8.86	7.99	8.04	0.99	0.55	0.53	1.54	1.33	1.74
MSTRG.10165	0.09	0.24	0.03	0.15	0.28	1.23	0	0	0	0.02	0.03	0.07	0.04	0.05	0	5.73	7.07	11.19	0	0.02	0.01	0.07	0.06	0.1	6.31	4.87	6.91	0.08	0.19	0.06	5.64	4.27	8.21	0	0	0	0.11	0.01	0.06
MSTRG.10170	0.05	0.03	0.1	0.01	0.02	0.14	0	0	0	0.02	0	0	0.03	0	0.03	2.11	1.95	1.52	0	0	0.03	0.03	0.02	0	1.31	0.89	1.12	0.01	0.09	0.03	1.88	1.05	2.21	0	0	0	0	0	0.07
MSTRG.10173	15.55	13.55	15.69	0.1	0.04	0.05	0	0.01	0.03	0.07	0	0.16	20.85	20.24	21.35	6.52	4.32	3.69	0.04	0.02	0.08	0.13	0.3	0.02	3.21	3.66	3.18	12.52	14.37	24.93	5.64	4.54	5.34	0.07	0.07	0.02	0.3	0.07	0.11
MSTRG.10180	0.01	0	0	0	0	0.01	0.01	0.01	0	0.05	0.04	0	0	0	0	0.5	2.48	1.13	0	0	0	0.01	0.07	0.01	1.42	1.19	1.57	0	0.01	0	1.79	1.08	2.47	0	0.01	0.01	0.03	0.02	0
MSTRG.10181	0	0	0	0	0	0	0.08	0	0	0.02	0.15	0.07	0.05	0	0.09	7.45	16.59	7.65	0.04	0.03	0	0.02	0.19	0.24	11.47	10.43	10.52	0.02	0.08	0.04	8.18	4.91	13.99	0	0	0	0.16	0.09	0.04
MSTRG.10257	0.92	1	0.59	0.33	0.14	0.2	4.15	1.52	9.29	0.6	0.39	1.24	0.62	0.32	0.86	8.49	16.19	14.31	0.31	0.43	0.98	0.09	0.07	0.36	14.01	6.79	8.41	1.32	0.45	0.9	9.99	7.36	12.06	5.96	0.52	1.72	0.24	0.79	0.3
MSTRG.10441	3.48	4.13	3.41	19.63	19.14	16.35	1.24	1.11	1.3	5.04	3.31	3.93	3.47	3.8	3.15	6.87	6.69	6.67	1.26	1.24	1.46	1.78	1.97	1.81	5.86	6.14	6.4	3.39	4.04	4.02	6.07	8.05	5.88	1.95	0.9	1.65	2.09	1.99	1.9
MSTRG.10464	0.76	0.2	0.69	0.05	0	0.02	0.06	0.11	0.13	0.09	0.23	0.38	0.4	0.13	0.57	0.51	0.29	0.13	0.17	1.25	0.36	0.32	0.43	0.28	0.09	0.39	0.26	0.26	0.06	0.37	0.61	0.3	0.46	0.21	0.32	3.15	0.14	0.17	0.44
MSTRG.10774	0.07	0.05	0.14	0.59	0.66	0.51	0	0	0	0.03	0.1	0.21	0.16	0.05	0.17	7.5	9.43	10.45	0.03	0	0	0.07	0.13	0.18	8.82	5.08	7.98	0.48	0.11	0.08	6	7.88	5.54	0.05	0	0	0.17	0.05	0.04
MSTRG.1106	0.15	0.19	0.07	0.33	0.3	0.09	0.02	0	0.01	0.4	0.08	0.06	0.15	0.07	0.2	14.87	23.8	13.29	0.02	0.02	0.04	0.17	0.22	0.3	23.29	17.54	18.04	0.19	0.63	0.1	18.28	23.62	14.76	0	0.02	0.03	0.47	0.15	0.15
MSTRG.11062	0	0	0	0	0	0	0	0	0	0	0	0	0	0	0	3.49	0	1.33	0	0	0	0	0	0	0	0	0	0	0	0	0	0.1	0	0	0	0	0	0	0
MSTRG.11064	0	0	0	1.11	1.48	0.57	0	0	0	0.06	0	0.25	0	0	0	0	0	0	0	0	0	0	0	0	0.04	0	0	0	0	0	0	0	0	0	0	0	0	0.03	0
MSTRG.11065	0.02	0	0	1.19	1.29	1.43	0	0	0	0.16	0.02	0.12	0	0	0	0	0	0	0	0	0	0.01	0	0	0	0.01	0.01	0	0.02	0.02	0	0	0.01	0	0	0	0.01	0	0
MSTRG.11096	0.58	0.71	0.44	0.01	0.01	0.02	0	0.02	0.03	0.01	0.02	0.01	0.52	0.51	0.8	1.56	3.28	2.86	0.01	0.01	0.03	0.01	0.06	0.05	2.77	1.41	1.86	0.5	0.65	0.93	1.49	1.57	1.88	0	0.02	0.04	0.02	0.02	0.01
MSTRG.11097	0.28	0.17	0.18	5.34	5.89	4.21	0.02	0.08	0.16	0.68	0.21	0.56	0.22	0.13	0.38	0.21	1.53	0.33	0.16	0.14	0.06	0.17	0.05	0.07	0.62	0.17	0.21	0.22	0.2	0.3	0.12	0.12	0.38	0.39	0.06	0.16	0.06	0.09	0.08
MSTRG.11098	0	0	0.08	0.49	0.48	0.12	0	0	0	0.21	0	0	0	0	0	0	0.35	0	0	0	0	0	0	0.02	0	0	0	0.03	0	0	0	0	0	0.06	0	0	0	0.06	0
MSTRG.11129	0.07	0.14	0.07	1.11	1.19	1.45	0.02	0.01	0	0.32	0.1	0.31	0.16	0.05	0.16	11.94	23.02	21.43	0.02	0.13	0	0.17	0.24	0.92	21.6	12.05	19.07	0.08	0.16	0.16	12.54	12.62	12.5	0.04	0.01	0.03	0.28	0.19	0.2
MSTRG.11144	6.03	5.94	6.66	0.29	0.16	0.31	0.69	1	0.74	1.85	2.35	2.36	5.21	6.59	6.82	6.28	8.73	8.11	0.68	0.77	0.84	1.84	2.5	2.89	5.68	8.69	6.92	4.54	5.6	6.71	7.4	5.88	6.87	0.87	0.29	0.85	2.3	1.58	1.54
MSTRG.11202	0.02	0.04	0	0.01	0	0	0	0	0	0	0	0	0	0.02	0	0.11	0.25	0.35	0	0.02	0.02	0.06	0.03	0.01	0.39	0.18	0.66	0.06	0.02	0.04	0.61	0.54	0.67	0.02	0	0	0.06	0.08	0.02
MSTRG.11205	0.41	0.31	0.47	0.17	0.16	0.12	0.15	0.06	0.08	0.39	0.36	0.37	0.44	0.37	0.29	75.41	94.63	110.33	0.08	0.12	0.11	0.72	1.06	2.95	134.89	100.22	142.5	0.32	1.01	0.5	102.24	128.52	79.51	0.03	0.12	0.1	3.52	0.69	0.87
MSTRG.11252	2.78	2.95	3.35	0.49	0.22	0.35	0.06	0.16	0.04	0.99	1.13	1.04	2.74	2.89	2.84	76.94	74.91	117.18	0.2	0.17	0.25	1	1.55	2.59	100.48	85.45	126.86	2.65	3.81	3.69	126.32	141.63	105.08	0.11	0.16	0.14	5.88	1.36	1.35
MSTRG.11266	0.39	0.38	0.21	0.01	0	0.01	0	0	0.01	0.02	0.01	0.03	0.19	0.09	0.25	0.88	1.87	1.8	0	0	0	0.07	0.14	0.09	2.39	0.94	0.84	0.19	0.3	0.22	0.96	0.88	0.91	0.01	0	0	0.04	0.04	0.11
MSTRG.11276	0.14	0.08	0.05	0.23	0.24	0.23	0	0.13	0.01	0.03	0.1	0.03	0.03	0.01	0.01	3.76	8.2	5.53	0	0	0.02	0.04	0.04	0.1	8.04	5.01	5.56	0.06	0.15	0.05	4.91	4.74	5.73	0.12	0.14	0.03	0.14	0.01	0.09
MSTRG.11352	0.39	0.22	0.17	0.04	0.01	0.19	0	0.12	0.06	0.1	0.07	0.17	0.28	0.26	0.14	0.8	2.36	1.71	0.06	0.07	0.03	0	0.06	0.06	1.03	1.37	0.74	0.22	0.46	0.43	1.61	1.77	1.67	0.07	0.04	0.01	0.05	0.01	0.09
MSTRG.11538	29.83	30.02	28.55	0.74	0.34	0.8	0.03	0.05	0.04	0.3	0.14	0.18	27.26	33.16	34.97	2.82	1.64	2.31	0.03	0.04	0.02	0.08	0.12	0.06	1.04	2.89	1.32	20.5	36.83	29.1	2.2	1.85	1.93	0.07	0.01	0.03	0.08	0.19	0.06
MSTRG.11547	0.09	0.18	0.18	0	0	0.04	0.02	0.01	0.06	0.11	0.23	0.14	0.12	0.12	0.16	2.15	2.13	2.72	0.03	0.03	0.04	0.19	0.17	0.17	4.47	3.32	3.2	0.25	0.17	0.14	2.55	3.43	2.2	0.09	0.04	0.05	0.14	0.12	0.11
MSTRG.1157	9.55	7.86	8.3	5.51	3.66	3.21	1.82	1.29	2.05	6.3	5.97	4.49	8.52	10.2	8.42	9.95	12.79	10.03	2.31	2.08	1.83	6.18	5.59	5.92	8.9	10.17	9.13	6.26	7.27	7.54	9.45	9.06	10.08	2.08	1.63	2.38	5.61	4.7	7.22
MSTRG.11660	2.08	1.24	1.52	0.37	0.28	0.09	0.44	0.43	0.7	0.43	0.56	0.6	1.19	1.44	2.21	2.06	3.19	2.41	0.49	0.38	0.59	0.46	0.39	0.48	1.73	2.04	2.66	1.58	2.1	1.59	2.63	2.51	2.63	0.94	0.38	0.76	0.54	0.67	0.39
MSTRG.11661	3.04	2.26	2.02	0.24	0.21	0.23	0.15	0.08	0.14	0.72	0.52	0.54	1.23	1.79	2.43	1.9	2.18	2.98	0.17	0.12	0.1	0.56	0.59	0.56	1.77	1.62	1.4	1.62	2.94	2.01	1.75	1.81	1.93	0.26	0.15	0.18	0.7	0.63	0.48
MSTRG.11737	2.51	1.15	1.55	0.03	0.06	0.38	0.25	1.6	2.75	5.43	3.54	5.79	1.16	2.61	1.35	1.98	0.36	0.12	0.14	0.2	0.62	3.56	2.97	1.01	0.28	0.48	1.02	1.12	4.74	1.18	0.63	0.76	1.32	0.55	0.67	0.81	7.23	8.91	2.12
MSTRG.1180	1.65	1.62	1.25	0	0	0.01	0	0	0	0.01	0.01	0.01	0.96	1.7	1.48	0.31	0.48	0.43	0	0	0	0	0.01	0.02	0.3	0.34	0.27	1.05	1.72	1.14	0.28	0.25	0.3	0	0	0	0.01	0.01	0
MSTRG.1181	0	0	0.03	0.03	0.02	0	0	0	0	0	0.08	0	0.06	0.03	0	14.35	10.56	11.98	0	0.02	0.03	0	0.21	0.28	9.74	10.33	18.49	0	0.13	0.03	9.47	12.89	7.87	0	0	0	0.16	0.17	0.02
MSTRG.1182	2.35	2.57	1.68	0	0.01	0	0	0	0	0.02	0.02	0.01	1.2	2.27	1.83	0.33	0.63	0.32	0	0	0	0.01	0.02	0.01	0.29	0.22	0.27	1.42	2.16	1.56	0.26	0.27	0.3	0	0.01	0.01	0	0.01	0
MSTRG.11835	2.41	2.14	2.2	0.04	0	0.07	0.22	0.31	0.44	0.34	1.12	1.05	1.7	1.01	2.14	0.76	0.62	0.68	0.17	0.17	0.23	1.26	1.12	1.1	0.5	0.66	0.83	1.27	1.51	2.08	0.51	0.93	0.7	0.3	0.18	0.26	1.13	0.72	0.89
MSTRG.11875	2.44	4.16	1.96	0.31	0.38	0.2	0.32	0.85	0.58	1.82	4.16	1.68	1.7	1.79	2.37	2.43	3.21	3.84	0.83	1.1	0.97	2.77	2.83	1.97	2.67	1.23	1.84	1.64	2.5	2.39	3.86	2.94	2.81	1.56	0.47	0.55	2.69	2.35	2.52
MSTRG.11965	1.13	0.88	0.6	0.96	1.65	1.05	0.04	0.12	0.21	0.4	0.24	0.26	0.62	0.5	0.77	2.57	5.93	4.49	0.21	0.19	0.28	0.11	0.13	0.21	3.96	2.75	3.47	0.95	0.79	0.82	3.34	2.6	4.02	0.37	0.16	0.23	0.12	0.1	0.07
MSTRG.11969	7.37	9.95	7.73	2.93	3.17	2.58	4.48	6.06	5.5	3.6	6.25	4.87	6.96	7.98	8.73	15.32	18.52	16.52	5.44	6.3	5.88	5.18	6.36	6.34	15.96	15.15	13.85	8.6	9.61	7.08	16.56	14.95	16.95	6.71	5.62	5.58	5.62	6.59	4.91
MSTRG.12014	9.26	8.75	9.48	0.05	0.07	0.09	0.05	0.16	0.17	3.67	8.36	4.65	7.09	8.37	10.12	1.36	1.17	1.08	0.13	0.08	0.17	6.88	8.08	6	1.03	1.08	0.64	6.24	6.82	8.84	0.98	1.19	1.16	0.24	0.17	0.16	5.58	4.77	4.08
MSTRG.12209	0.03	0	0	0	0	0	0	0	0	0.01	0	0	0	0.03	0.02	2.41	5.33	6.66	0.03	0	0.03	0.06	0.23	0.2	2.9	6.39	6.27	0.01	0.07	0.06	7.02	9.53	5.3	0.03	0	0	0.19	0	0
MSTRG.1223	0.03	0.02	0.03	0.15	0.11	0.14	0.04	0.02	0	0.04	0.12	0.19	0.32	0.04	0.13	69.89	69.48	70.22	0.07	0.07	0.08	0.49	0.77	2.28	87.06	81.32	103.78	0.07	0.74	0.32	82.45	114.25	55.44	0	0.06	0.01	1.35	0.32	0.28
MSTRG.12339	0.02	0.03	0.09	0.22	0.17	0.12	0	0.02	0	0.08	0.25	0.14	0.42	0.03	0.18	101.54	109.74	96.38	0.1	0.12	0.15	0.82	1.19	2.87	116.1	126.55	158.16	0.09	0.87	0.77	146.98	167.45	112.88	0.05	0.12	0.06	3.94	0.43	0.95
MSTRG.12345	0	0.05	0.11	0	0.03	0.12	0	0	0	0.18	0.25	0.36	1.14	0.21	0.05	0	0	0	0.09	0	0	0.41	0.26	0.32	0.05	0	0	0.07	0	0.05	0	0.05	0.08	0	0	0	0.9	0.69	1.49
MSTRG.12438	0	0	0	0	0	0	0	0	0	0.03	0	0.01	0	0	0.09	1.56	2.09	4.33	0.02	0	0	0	0.01	0.23	3.1	2.33	2.17	0.01	0.04	0.02	3.22	3.59	3.64	0	0	0	0.1	0	0.01
MSTRG.12602	7.5	5.29	9.65	0.31	0.2	0.31	0.03	0	0	0.22	0.21	0.61	7.72	10.37	11.31	0.11	0.08	0.07	0	0	0.03	0.19	0.21	0.56	0.33	0.43	0.36	6.44	7.42	13.7	0	0.07	0.02	0.03	0	0	0.34	0.32	0.19
MSTRG.12703	0	0.01	0	0	0	0.01	0.01	0	0.02	0	0.01	0	0.04	0	0	0.47	0.49	0.65	0	0.02	0.01	0	0.01	0	1.19	0.63	0.7	0	0.01	0.09	0.91	2.03	0.57	0	0	0	0.14	0.02	0.01
MSTRG.12752	0	0	0	0.02	0	0.05	0	0	0	0	0.04	0.03	0	0	0	2.76	1.93	2.86	0	0	0	0.12	0	0.08	2.82	1.76	5.3	0	0	0	2.52	3.11	1.61	0	0.04	0	0.07	0	0
MSTRG.12780	0.07	0.69	0.31	0.1	0	0	0.1	0.36	0.04	0.26	2.06	0.32	0.17	0.21	0.92	0.24	0.42	2.05	0	0.14	0.4	0.26	0.36	0.39	2.24	0.15	0.35	0.46	0.88	0.04	0.79	1.47	0.06	0.23	0.29	0	0.69	4.21	0.03
MSTRG.12796	42.84	36.31	24.49	0.69	0.33	3.13	2.14	2.05	3.83	7.15	7.78	7.74	18.32	24.36	32.85	14.53	56.84	58.17	4.99	4.23	5.09	7.87	8.15	8.11	41.52	16.73	32.13	31.84	35.03	27.42	20.17	13.03	33.83	4.96	2.28	4.51	8.58	13.82	5.9
MSTRG.12953	5.88	6.28	5.02	3.65	2.2	5.37	3.81	3.86	3.93	3.86	6.15	3.82	4.39	5.43	6.64	12.43	13.87	13.36	4.75	3.26	4.12	4.44	3.65	4.14	15.52	11.33	12.32	5.32	6.21	5.01	9.81	10.69	10.83	4.46	3.89	4.92	3.96	4.87	3.79
MSTRG.12970	2.04	2.27	2.57	11.51	13.93	10.38	0.8	1.09	1.35	3.16	3.11	3.73	2.25	2.32	2.36	4.94	5.38	4.93	1.17	0.95	1.17	2.21	2.43	2.65	4.27	5.58	4.7	2	2.46	1.92	5.96	5.1	4.99	1.03	1.22	1.39	2.1	2.26	2.84
MSTRG.1300	6.87	6.25	5.44	0.07	0.06	0.07	0.09	0.22	0.17	0.34	0.57	0.38	7.84	14.09	5.87	3.98	6.79	3.98	0.17	0.27	0.14	0.77	1.14	0.83	5.98	6.2	4.67	6.25	6.31	7.24	6.41	6.58	6.1	0.4	0.24	0.3	0.65	0.67	1.1
MSTRG.13203	0	0	0	0.04	0.1	0	0	0	0	0	0	0.06	0.04	0	0.04	9.83	11.37	10.12	0.03	0	0	0.18	0.15	0.35	13.58	13.13	21.25	0.02	0.08	0.02	11.06	13.39	7.53	0	0	0	0.16	0.04	0.03
MSTRG.13215	22.12	20.27	20.11	4.17	2.56	3.58	2.91	3.43	3.18	9.68	12.11	10.89	16.26	16.97	20.92	29.38	27.31	29.92	4.12	3.9	4.58	13.54	13.83	13.11	24.95	27.44	24.44	15.76	20.63	19.39	24.54	22.67	28.62	3.17	2.48	3.14	12.97	12.28	14.13
MSTRG.13234	6.03	4.37	4.26	1.71	1.17	1.6	0.03	0.02	0.01	0.34	0.07	0.3	4.52	5.57	6.12	0.78	1.36	0.67	0	0.01	0.02	0.09	0.04	0.04	0.53	0.48	0.64	3.55	4.81	6.05	0.57	0.67	0.8	0.06	0.01	0.01	0.03	0.05	0.05
MSTRG.13331	0.57	0.59	0.25	0.18	0.26	0	0	0.05	0.06	0.09	0.13	0.31	0.45	0.4	0.38	1.88	1.73	1.44	0.24	0.11	0.32	0.3	0.43	0.2	1.62	0.81	1.35	0.49	0.56	0.44	0.82	0.8	0.97	0.24	0	0.23	0.16	0.15	0.33
MSTRG.1350	0.12	0.07	0.14	0.9	0.15	1.69	0	0	0	0.25	0.1	0	0	0.07	0	0.2	0.15	0.3	0	0	0	0	0	0	0.15	0.14	0.12	0.03	0.15	0.03	0.08	0.28	0.22	0	0	0.05	0	0.07	0
MSTRG.13544	0.51	0.28	0.43	0.23	0.34	0.1	0.18	0.2	0.03	0	0.03	0.15	0.81	1	0.36	1.84	2.41	0.93	0.39	0.46	0.25	0.03	0	0.01	1.71	1.32	1.4	0.5	0.66	1.23	1.11	1.24	1.55	0.17	0.2	0.35	0	0.07	0.02
MSTRG.13565	0.01	0.02	0.03	0.38	0.2	0.5	0.01	0.01	0	0.1	0.07	0.08	0.1	0.02	0.07	15.73	19.12	19.93	0.01	0.03	0.01	0.1	0.18	0.57	25.88	18.62	27.72	0.03	0.22	0.14	18.71	24.5	14.31	0	0.03	0	0.39	0.11	0.06
MSTRG.13642	2.17	1.92	1.89	0.4	0.03	0.09	0.97	0.56	0.8	2.06	1.91	1.32	2.2	2.39	1.27	1.94	3.46	1.55	0.66	1.36	1.23	1.07	2.63	1.53	2	2.84	1.95	2.41	2.4	2.08	2.34	2.13	1.78	1.18	0.76	0.94	1.77	1.32	1.71
MSTRG.13671	0.39	0.33	0.24	0.02	0.02	0.01	0.05	0.02	0.01	0.03	0.16	0.1	0.26	0.4	0.3	6.37	5.48	5.56	0.06	0.08	0.01	0.07	0.2	0.24	6.41	5.27	9.01	0.32	0.57	0.65	5.91	6.36	4.5	0.03	0.07	0.02	0.39	0.12	0.07
MSTRG.13691	8.23	8.86	7.89	0.39	0.25	0.51	5.87	7.08	6.14	5.33	9.9	4.52	8.64	10.59	9.7	6.67	6.28	5.59	8.76	7.97	7.53	4.9	5.16	4.63	3.78	5.09	4.57	8.49	9.4	10.15	4.15	3.74	5.43	7.2	5.03	8.2	6.1	6.79	7.19
MSTRG.13727	1.98	2.53	2.18	0.04	0.02	0.02	0	0.02	0.02	0	0	0	3.5	3.2	2.41	0.55	0.5	0.29	0	0.04	0	0.08	0	0	0.43	0.48	0.35	2.07	2.75	4.25	0.42	0.49	0.47	0.05	0	0	0.02	0.15	0.07
MSTRG.13953	100.57	90.23	58.16	0.61	0.56	3.78	4.93	5.37	9.42	20.23	20.21	16.01	41.87	65.11	73.96	18.66	69.3	58.86	12.93	8.01	11.06	24.54	27.9	21.72	46.92	17.43	30.59	74.76	78.94	54.66	21.19	14.79	44.18	16.03	4.39	11.21	22.83	30.58	15.62
MSTRG.13954	61.45	49.65	59.09	5	3.23	0.88	22.06	22.2	50.11	27.96	36.22	42.59	50.87	76.67	64.39	28.02	127.4	94.46	44.98	36.67	47.51	39.64	47.08	40.74	77.81	40.94	50.24	56.53	57.85	42.59	45.07	34.76	63.78	51.7	12.79	35.21	38.7	43.23	35.27
MSTRG.14062	0	0	0	0	0	0.02	0	0	0	0	0	0	0	0	0	1	1.03	1.46	0	0	0	0.05	0.01	0.04	1.71	1.21	1.17	0.01	0	0	1.02	1.77	0.89	0	0	0	0.07	0	0
MSTRG.141	0.13	0.11	0.12	0	0	0.02	0.02	0.02	0.02	0.1	0.2	0.05	0.03	0.06	0.18	0.43	0.76	0.69	0	0.08	0.05	0.15	0.08	0.09	0.53	0.6	0.19	0.03	0.03	0.08	0.45	0.82	0.86	0.02	0	0.02	0.16	0.06	0.2
MSTRG.14129	0	0	0	0.05	0.09	0.05	0.01	0.01	0	0.01	0.05	0.09	0.05	0.02	0.02	16.67	22.84	16.87	0.03	0.01	0	0.1	0.31	0.72	26.78	15.93	32.2	0.02	0.2	0.06	14.57	22.49	11.14	0	0.01	0	0.4	0.1	0.13
MSTRG.14255	1.3	0.65	0.97	0.23	0.09	0.15	0.6	0.61	0.91	1.83	2.5	1.51	0.43	0.4	1.07	2.01	2.59	2.32	0.95	0.91	0.87	1.66	1.81	1.45	2.18	1.51	1.93	0.71	0.46	4.3	1.73	1.54	2.01	1.41	0.53	0.92	1.78	1.75	1.76
MSTRG.14256	1.31	1.33	1.38	0.02	0.02	0.04	0.01	0.01	0.01	0.02	0.04	0.03	1.73	1.62	1.76	12.15	25.42	17.33	0.02	0.02	0.05	0.1	0.2	0.45	22	11.33	13.56	1.12	1.85	2.45	14.71	14.08	14.4	0	0.02	0.01	0.19	0.09	0.08
MSTRG.14259	9.99	11.48	11.06	0.3	0.18	0.18	0	0	0.01	0.04	0	0.06	8.19	10.66	8.32	0.04	0.12	0.07	0.01	0.01	0.02	0	0.01	0	0.07	0.06	0.04	5.59	11.75	5.96	0.08	0.07	0.08	0.02	0.02	0	0	0.02	0
MSTRG.14274	0.04	0.03	0.03	10.67	9.8	7.52	0.04	0	0	2.38	0.41	1.4	0.04	0.02	0.01	0.22	0.42	0.29	0.01	0.01	0.02	0.13	0.1	0.11	0.15	0.25	0.34	0.03	0.04	0	0.19	0.2	0.26	0	0.01	0	0.15	0.07	0.11
MSTRG.14356	0.02	0	0.05	0.19	0.13	0.15	0.03	0.02	0	0.17	0.13	0.14	0.24	0.01	0.19	63.52	86.05	89.22	0.05	0.1	0.06	0.51	1.17	3.09	89.56	63.65	140.88	0.1	0.79	0.19	108.04	139.26	93.06	0.02	0.1	0.03	2.6	0.8	0.46
MSTRG.14529	3.79	3.83	3.19	0.08	0.1	0.12	0.72	0.43	0.93	23.71	30.3	30.49	2.59	3.12	3.22	1.59	2.16	1.62	0.81	0.5	0.5	27.96	30.12	26.23	1.23	1.26	1.35	2.29	2.42	2.86	1.48	1.52	1.6	0.58	0.44	0.92	27.14	21.6	26.91
MSTRG.14649	0.52	0.61	0.76	6.75	4.55	4.91	1.84	2.05	3.65	1.61	0.55	1.69	0.98	0.46	1.69	22.55	44.1	55.94	3.7	2.52	3.97	1.31	1.19	1.76	37.46	30.2	38.87	1.17	1.3	0.87	34.9	30.39	35.74	2.27	2.44	3.18	0.84	1.32	0.88
MSTRG.147	0	0	0	0	0	0	0	0	0	0	0	0	0	0	0	2.68	1.56	1.24	0	0	0	0	0	0.03	0.02	2.25	0	0	0	0	0	0	0.01	0	0	0	0	0	0
MSTRG.14744	0	0.03	0	0	0	0.02	0	0	0	0.02	0	0	0	0	0	0.24	0.62	0.33	0	0	0	0	0	0.04	0.47	0.54	0.34	0.07	0	0	0.43	0.41	0.2	0	0	0	0.04	0	0
MSTRG.14867	0.02	0.07	0.02	0.22	0.12	0.34	0	0.01	0	0.04	0.15	0.08	0.3	0.23	0.03	5.06	8.22	10.83	0.01	0.01	0	0.12	0.2	0.48	11.41	6.81	16.62	0.16	0.18	0.06	9.66	11.92	9.26	0.08	0	0	0.37	0.09	0.01
MSTRG.14868	0	0	0	0.01	0.02	0	0.04	0	0	0	0	0	0	0	0	1.55	4.8	4.16	0	0	0	0.01	0.08	0.1	4.6	1.76	5.06	0	0.02	0	3.07	4.28	2.34	0	0.02	0	0.13	0.01	0.01
MSTRG.14869	0	0	0	0	0	0.01	0	0	0	0	0	0.06	0.02	0	0	4.04	9.36	6.04	0	0	0	0.14	0	0.27	10.21	3.56	7.9	0.01	0.09	0.02	8.91	11.76	5.32	0	0	0.05	0.28	0	0.01
MSTRG.14930	7.27	5.94	5.54	0.01	0	0.02	0	0.01	0	0	0	0	7.75	9.34	8.56	0.07	0.14	0.21	0	0.01	0	0	0.01	0.02	0.34	0.47	0.04	4.91	6.75	7.36	0.1	0.08	0.03	0.03	0	0.01	0.04	0.03	0
MSTRG.14982	7.25	7.49	7.38	2.79	1.75	3.33	6.58	6.67	6.14	5.04	6.79	5.17	8.61	8.52	7.56	6.6	7.11	5.75	10.04	8.23	8.53	8.08	7.88	7.33	5.24	5.77	5.87	7.9	7.24	6.75	4.52	5.03	5.66	7.96	5.88	9.13	5.43	6.63	6.85
MSTRG.15006	0.32	0.48	0.63	0.05	0.03	0.07	1.39	5.39	1.55	0.05	0.71	0.42	0.66	2.08	0.54	0.24	0.48	0.15	2.55	4.96	2.09	0.66	0.87	0.71	0.34	0.25	0.2	2.34	1.78	0.42	0.25	0.27	0.37	3.79	5.06	3.12	0.55	1.88	0.66
MSTRG.1503	1.49	1.14	1.38	0.69	0.82	0.64	0.33	0.31	0.55	0.93	1.38	0.81	1.03	0.78	0.45	1.57	1.66	1.58	0.14	0.43	0.23	0.87	0.91	0.95	1.81	1.45	1.64	0.91	0.92	1.4	1.84	1.67	2.18	0.31	0.24	0.39	0.98	0.7	0.57
MSTRG.15195	0.05	0.05	0.06	4.06	3.46	4.2	0.02	0	0	0.41	0.03	0.44	0	0.16	0	0.21	0.06	0.5	0.02	0.04	0.05	0	0	0	0.19	0.23	0.52	0.01	0	0	0.19	0.11	0.4	0	0	0	0.04	0	0
MSTRG.15274	3.87	3.61	3.26	0.09	0.05	0.1	0.15	0.22	0.35	0.39	0.5	0.51	3.18	3.69	4.83	1.78	3.83	3.22	0.31	0.29	0.21	0.51	0.41	0.6	3.85	2.33	2.36	2.54	4.02	4.31	2.32	2.28	2.48	0.4	0.26	0.38	0.56	0.54	0.49
MSTRG.15320	0.07	0.05	0.06	0.01	0.01	0	0.02	0.02	0.04	0.02	0.08	0.09	0.03	0.05	0.12	0.7	1.51	1.54	0.03	0.02	0.07	0.06	0.06	0.08	1.77	0.6	1.12	0.02	0.1	0.08	1	0.93	1.14	0.07	0.02	0.03	0.06	0.07	0.04
MSTRG.15355	0.11	0.07	0.04	0.04	0.01	0.04	0.07	0.05	0.1	0.03	0.02	0.04	0.07	0.04	0.11	3.87	6.09	6.98	0.2	0.2	0.22	0.1	0.08	0.26	6.81	3.6	5.69	0.19	0.17	0.09	4.05	4.04	4.29	0.35	0.19	0.21	0.11	0.15	0.06
MSTRG.15404	19.77	19.1	17.78	16.23	13.48	13.32	3.49	3.41	3.61	6.78	5.81	6.06	15.26	18.53	18.65	61.95	107.02	131.02	4.1	4.1	3.24	5.26	5.8	6.75	109.84	48.25	71.38	16.46	19.74	17.94	53.63	41.33	67.43	4.63	3.49	3.96	5.44	5.67	3.96
MSTRG.15637	0	0	0	2.01	1.39	1.97	0	0	0	0.31	0.13	0.45	0	0	0	0	0	0.02	0	0	0	0.02	0	0	0	0.01	0.02	0	0	0	0	0	0	0	0	0	0.01	0.01	0
MSTRG.1575	0.33	0.49	0.09	0	0	0	0	0	0	0	0.03	0.02	0.21	0.18	0.52	0.29	0.56	1.07	0	0.02	0	0	0.06	0.03	0.45	0.13	0.22	0.1	0.23	0.31	0.28	0.15	0.28	0.02	0	0	0.02	0	0
MSTRG.1577	21.1	20.56	25.38	110.42	106.31	146.65	3.24	3.37	3.06	18.58	5.79	14.49	24.59	21.4	22.11	22.36	22.27	21.73	3.34	3.4	3.39	4.13	4.75	4.69	24.58	28.51	25.18	16.84	21.81	20.69	22.18	21	23.4	2.43	3.33	3.33	3.08	3.85	3.04
MSTRG.15886	0.37	0.24	0.15	0.41	0.24	0.19	0.02	0	0	0.16	0.12	0.04	0.27	0.06	0.06	5.91	12.35	10.25	0.06	0.02	0.03	0.02	0.11	0.28	11.18	5.02	7.82	0.5	1.1	0.63	6.13	5.78	6.93	0.09	0.06	0.18	0.19	0.18	0.13
MSTRG.15967	0	0	0	0	0	0	0	0	0	0	0	0	0	0	0	0	0.02	0	0	0	0	0	0	0	0	0	0.02	0	0.02	0	1.87	1.99	1.38	0	0	0	0.07	0	0
MSTRG.15992	0	0	0	0.1	0.09	0	0	0	0	0.03	0	0	0	0	0	2.62	7.4	7.85	0	0	0	0.04	0.03	0.22	7.56	3.5	5.4	0.04	0	0.03	3.49	3.17	3.52	0	0	0	0.03	0	0
MSTRG.15994	0	0	0	0	0	0	0	0	0	0	0	0	0	0	0	1.57	5.23	3.62	0	0	0	0.04	0.05	0.1	4.99	1.88	2.32	0	0.02	0.02	1.8	1.73	2.01	0	0	0	0.08	0	0
MSTRG.16016	1.79	2.51	1.31	0.32	0.42	0.13	0.98	1.36	0.5	0.91	1.29	0.64	2.14	2.29	1.1	2.63	2.14	1.17	0.94	0.77	0.75	0.67	0.92	0.49	1.85	0.94	1.47	1.45	1.96	0.9	1.43	1.93	1.36	1.02	0.6	0.58	0.56	0.77	0.63
MSTRG.16034	0.24	0.93	0.82	0.01	0	0	0.04	0.13	0.11	0.12	0.1	0.24	0.48	0.33	0.81	0.23	0.46	0.56	0.15	0.07	0.14	0.2	0.11	0.22	0.12	0.22	0.21	0.68	0.77	0.68	0.39	0.32	0.3	0.35	0.11	0.16	0.12	0.19	0.08
MSTRG.16065	22.91	31.45	31.24	3.24	2.97	3.36	4.26	5.29	4.77	5.01	8.42	5.98	39.31	32.35	30.84	68.11	53.94	59.53	5.07	3.94	5.41	8.7	7.95	7.97	59.44	63.09	61.58	21.38	35.93	33.1	65.65	72.99	62.95	5.13	4.73	5.94	8.94	7.98	8.03
MSTRG.16162	19.31	54.39	14.05	0.9	0.53	0.6	7.16	5.79	5.83	10.23	16.32	7.86	6	6.53	8.68	2.41	6	12.6	0.5	1.1	1.59	2.17	1.46	3.04	10.94	5.35	17.74	15.27	18.84	17.84	29.47	32.05	29.23	11.58	5.68	7.9	11.67	12.22	11.24
MSTRG.16200	0.37	0	0.18	0.12	0.11	0.13	0	0	0	0	0.08	0	0.18	0	0.27	3.02	5.24	3.22	0	0	0	0.23	0.19	0.17	3.44	3.06	3.74	0.08	0.1	0.08	2.53	2.15	2.69	0.07	0	0	0.06	0.13	0
MSTRG.16273	2.54	2.42	2.39	10.37	9.38	12.58	1.15	1.23	1.42	2.88	0.66	1.78	2.83	2.07	2.5	4.86	3.72	3.92	1.14	1.34	1.26	0.85	0.35	0.61	3.97	5.25	4.92	2.22	2.65	2.64	4.72	4.85	4.28	1.1	1.18	1.73	0.64	0.86	1.01
MSTRG.16420	45.59	44.48	38.87	2.08	1.33	2.13	0.79	0.72	1.31	1.1	0.83	1.1	37.35	49.97	45.95	6.09	7.55	7.9	0.78	0.91	1.18	1.15	0.82	1.03	10.37	5.77	6.38	30.19	47.79	45.96	5.25	5.59	5.53	1.59	0.73	1.39	0.75	1	1.07
MSTRG.16451	1.93	1.94	1.48	0.07	0.02	0.02	0.03	0.11	0.02	0.78	0.64	0.47	0.8	1.18	1.32	0.34	0.94	0.45	0.06	0.1	0.12	0.5	0.85	0.64	0.42	0.21	0.2	0.99	2.12	1.53	0.23	0.25	0.36	0.05	0.03	0.11	0.55	0.7	0.35
MSTRG.16455	8.01	8.62	9.7	5.87	5.56	7.65	0.27	0.3	0.13	1.41	0.37	1.07	8.64	11.07	8.32	2.51	2.88	3.03	0.26	0.17	0.28	0.15	0.2	0.33	2.39	4	2.55	7.25	9.26	13.08	2.45	2.74	2.85	0.25	0.12	0.15	0.15	0.31	0.15
MSTRG.16457	6.23	6.83	8.12	3.06	4.53	3.34	0.09	0.2	0.29	0.82	0.47	0.76	6.08	9.98	7.4	1.42	1.42	2.45	0.24	0.24	0.35	0.14	0.15	0.26	1.38	1.67	3.02	6.08	8.72	10.34	2.07	1.56	1.94	0.38	0.54	0.19	0.27	0.31	0.11
MSTRG.16483	1.12	0.83	1.2	9.73	16.74	8.82	0.21	0.47	0.42	1.81	0.99	1.07	0.74	0.49	0.69	3.98	5.41	4.97	0.23	0.28	0.32	0.56	0.5	0.68	3.36	6.45	5.23	0.97	0.89	0.68	4.84	4.24	6.82	0.35	0.4	0.53	0.76	0.57	0.79
MSTRG.16655	0.06	0	0.07	0	0	0	0	0	0	0	0	0	0	0.32	0	1.82	2.33	2.92	0	0	0	0	0.05	0.04	3.63	2.43	3.1	0	0.07	0.12	1.74	1.54	2.28	0	0	0	0.09	0	0.05
MSTRG.16666	0.4	0.34	0.37	4.09	2.87	3.43	0.29	0	0	0.72	0.56	0.81	0.36	0.35	0.49	6.82	11.56	8.83	0.1	0.31	0.31	0.2	0.42	0.11	6.77	9.31	12.39	0.36	0.13	0.22	18.37	14.28	16.6	0	0.16	0.08	0.4	0.43	0.09
MSTRG.16794	1.31	1.17	2.04	2.21	2.08	1.71	5.22	5.83	11.43	2.75	5.01	3.43	1.78	0.79	1.72	19.88	42.61	26.66	5.57	5.68	3.92	4.06	2.76	2.76	21.96	22.74	21.47	4.53	2.87	1.83	26.94	20.57	29.07	6.9	4	7.65	2.71	4.34	3.51
MSTRG.16834	0.2	0.15	0.2	0.1	0.17	0.09	0.01	0.04	0.02	4.69	4.63	1.55	0.25	0.22	0.21	4.72	5.55	5.87	0.05	0.07	0.02	1.35	2.04	1.63	4.83	5.17	4.45	0.23	0.24	0.41	7.35	4	7.05	0	0.03	0.05	2.1	2.99	1.11
MSTRG.16862	0	0	0	9.84	10.85	2.86	0.09	0	0	1.54	0.11	0.35	0	0	0	0	0	0.22	0	0	0	0	0	0	0.2	0.16	0.21	0	0.37	0	0.13	0	0.22	0	0	0	0	0	0
MSTRG.16913	0.93	0.62	0.57	3.3	2.36	2.48	0.16	0.25	0.13	0.51	0.48	0.64	0.64	0.84	0.74	6.54	6.2	6.37	0.25	0.16	0.08	0.27	0.13	0.26	6.04	5.53	6.35	0.53	1.06	1.04	6.77	6.39	7.07	0.03	0.18	0.18	0.39	0.3	0.27
MSTRG.1704	3.81	2.34	2.9	0.03	0.02	0.03	1.13	2.17	1.32	4.15	4.49	5.03	4.03	3.34	2.55	1.39	1.03	1.23	1.88	2.58	1.61	4.12	3.93	4.99	0.74	1.25	1.41	3.26	2.33	2.35	0.84	1.09	1.16	1.72	1.17	1.89	5.89	4.03	3.15
MSTRG.17055	2.43	1.77	2.02	1.53	0.68	1.72	0.67	0.32	0.43	0.97	0.08	0.24	1.71	2.52	2.22	0.67	0.53	0.79	0.45	0.22	0.45	0.12	0.1	0.09	0.92	0.47	0.77	1.52	1.58	2.07	0.62	0.4	0.69	0.71	0.2	0.59	0.05	0.16	0.15
MSTRG.17062	167.92	188.04	121.63	0.04	0.16	0.2	0.16	0.4	0.03	15.54	16.68	8.64	182.09	159.52	191.62	1.98	0.77	0.9	0.16	0.09	0.2	14.4	17.8	15.11	1.22	0.95	0.85	133.55	147.56	123.72	1.04	0.92	1.09	0.26	0.07	0.2	23.02	26.18	31.92
MSTRG.17074	0.02	0.03	0.05	0.14	0.17	0.11	0.06	0.04	0	0.11	0.07	0.17	0.15	0.09	0.16	51.5	64.38	74.7	0.03	0.1	0.13	0.62	1.18	1.56	94.66	59.12	76.8	0.22	2.29	0.71	114.66	111.73	104.98	0.02	0.09	0.07	10.17	0.83	1.85
MSTRG.17115	23.77	14.57	19.04	0.36	0.12	0.24	26.76	6.82	20.72	1.89	0.3	1.65	15.52	23.32	15.58	0.77	1.38	0.96	1.82	1.71	6.12	1.33	0.7	0.95	1.22	0.65	0.06	15.58	16.88	15.12	0.57	0.63	0.74	6.09	2.32	2.23	0.67	1.61	0.52
MSTRG.17242	3.86	2.93	1.56	0.18	0.07	0.13	0.41	0.31	0.24	0.68	0.64	0.54	1.66	2.04	0.84	0.95	0.93	1.01	0.33	0.53	0.25	0.35	0.68	0.3	0.61	0.73	0.86	2.77	2.92	2.18	2.75	2.38	2.66	0.67	0.49	0.37	0.96	1.54	0.68
MSTRG.17379	0.16	0	0.1	24.73	26.44	21.42	0	0.01	0	3.26	0.31	2.48	0.01	0	0.01	0.03	0	0.01	0	0	0	0.1	0.03	0	0	0.06	0.06	0.01	0.04	0.01	0	0.07	0.04	0.01	0.01	0.01	0.1	0.03	0
MSTRG.17425	0.99	0.59	0.64	0.03	0.02	0	0.05	0.02	0.05	0.19	0.29	0.19	0.69	0.76	0.35	0.15	0.17	0.18	0.13	0.12	0.05	0.05	0.22	0.14	0.41	0.13	0.2	0.49	0.81	0.81	0.43	0.09	0.4	0.12	0.1	0.13	0.44	0.11	0.33
MSTRG.17507	0.17	0	0.1	0.18	0.72	0.13	0.36	0.22	0.46	0.26	0.17	0.23	0.18	0.03	0.28	0.89	1.76	0.93	1.24	0.86	1.09	0.21	0.13	0.05	0.9	1.31	0.63	0.13	0.11	0.09	1.31	0.56	1.62	0.97	0.11	0.89	0.16	0.28	0.31
MSTRG.17522	0	0.14	1.18	0	0	0.2	0	0	0.2	0	0	0.77	0.13	0.38	2.28	0	8.01	10.06	0	0.16	0.34	0.18	0.74	0.7	0.4	0.11	0	0.13	0	1.19	0	0	0.27	0	0	0	0	0	0
MSTRG.17681	7.16	6.7	6.86	0.52	0.47	0.92	2.52	2.46	2.36	4.79	6.89	4.61	5.74	5.36	5.83	5.93	5.05	5.59	2.38	2.17	2.55	3.89	4.22	3.76	4.95	5.62	4.29	5.55	5.75	5.95	6.05	5.58	6.63	2.34	2.27	2.42	4.5	4.46	4.8
MSTRG.17686	3.51	2.41	2.73	0.2	0.03	0.12	0.42	0.18	0.26	1.76	2.2	1.8	2.63	2.37	3.43	0.49	0.48	1.06	0.31	0.22	0.47	1.38	1.21	2.12	0.81	0.7	0.74	2.41	2.37	2.91	0.57	0.71	0.66	0.43	0.19	0.19	1.85	1.4	1.65
MSTRG.17719	1.57	1.5	1.26	0.16	0.1	0.2	0.9	1	0.96	0.63	1.15	0.75	1.35	1.23	1.11	20.16	18.41	20.2	0.92	1.04	0.93	1.05	1.03	1.29	27.15	24.12	28.66	1.24	1.12	1.26	20.86	23.06	18.87	1.24	0.71	0.95	1.23	0.76	0.73
MSTRG.17818	2.6	1.61	2.3	0.36	0.16	0.23	0.51	0.39	0.97	0.95	1.05	0.61	2.2	2.54	2.35	10.66	19.86	14.18	0.43	0.34	0.27	0.38	0.48	0.66	13.71	10.71	10.85	1.61	1.81	2.67	10.48	11.24	9.98	0.48	0.35	0.45	0.34	0.41	0.43
MSTRG.17821	0.1	0.02	0.05	0.02	0.01	0.03	0	0	0.02	0.01	0.03	0.01	0.02	0.03	0.07	0.83	1.5	1.25	0	0.01	0	0.01	0.04	0.05	1.36	0.75	1.18	0.02	0.04	0.02	0.78	0.75	0.85	0	0	0	0.03	0.02	0.03
MSTRG.17822	0.16	0.08	0.09	0.06	0.03	0.03	0	0	0	0.09	0.02	0.03	0.14	0.3	0.37	0.99	2.57	1.16	0	0.01	0	0.04	0.01	0.05	1.54	0.86	1.21	0.13	0.11	0.19	0.8	0.83	0.72	0	0.01	0.03	0.05	0	0.04
MSTRG.17873	0.12	0.12	0.03	0.04	0.01	0.01	0.02	0.01	0.06	0.02	0.07	0.05	0.05	0.05	0.08	0.32	0.67	0.75	0.05	0.04	0.1	0.09	0.08	0.09	1.12	0.22	0.46	0.08	0.05	0.08	0.39	0.33	0.38	0.05	0.01	0.01	0.03	0.03	0.05
MSTRG.18022	0.41	0.35	0.44	0.37	0.17	0.34	18.34	13.57	18.49	18.16	24.1	17.42	1.96	0.49	0.36	4.88	1.79	2.72	16.35	14.94	29.35	27.11	23.63	33	2.01	1.92	0.75	13.58	2.44	0.15	3.11	2.78	3.23	29.01	22.45	19.59	30.99	23.05	16.11
MSTRG.18030	0.29	0.11	0.44	64.72	83.3	94.46	0.05	0.08	0.05	15.91	1.5	6.3	0.03	0.03	0.01	0.06	0.06	0	0.02	0.01	0	0.2	0.18	0	0	0.12	0.16	0.02	0.13	0.03	0.02	0.1	0.09	0	0.04	0	0.27	0.16	0.02
MSTRG.18035	0.13	0.13	0.07	0.01	0.02	0.01	0	0	0	0	0.05	0	0.08	0.09	0.14	0.1	0.88	0.41	0	0	0	0.01	0.02	0.03	0.42	0.17	0.22	0.12	0.14	0.25	0.28	0.16	0.51	0	0	0	0.04	0.01	0
MSTRG.18036	0.01	0.04	0.02	0.02	0.01	0.02	0	0	0	0.03	0.02	0.04	0.11	0.03	0.04	9.18	14.89	17.88	0.01	0.03	0.02	0.03	0.14	0.23	15.23	9.52	11.16	0.02	0.09	0.09	10.69	9.55	11.58	0	0	0.01	0.18	0.05	0.04
MSTRG.18038	0.02	0.05	0	0.04	0.01	0.01	0.02	0	0	0.01	0.01	0	0.05	0.01	0.03	7.78	11.56	14.89	0.01	0	0.01	0.03	0.1	0.2	12.53	7.6	8.63	0.07	0.08	0.05	9.23	9.22	9.38	0	0.02	0	0.05	0.06	0.01
MSTRG.18065	0.17	0.38	0.14	0.02	0.01	0	0	0	0	0	0.02	0.03	0.12	0.1	0.21	1.49	2.75	3.04	0.03	0.02	0.07	0.04	0.02	0.13	2.56	1.32	1.67	0.07	0.11	0.08	1.19	1.02	1.34	0.04	0.01	0.01	0.05	0.04	0.03
MSTRG.18068	0.15	0.17	0	0	0	0.05	0	0	0	0.16	0	0	0.12	0	0.25	1.4	1.82	3.06	0.05	0	0	0.16	0	0.06	2.49	0.81	0.94	0.05	0	0	1.05	1.43	1.62	0	0	0.04	0.08	0	0.05
MSTRG.18072	0.33	0.34	0.19	0.09	0.07	0.05	0.01	0	0.01	0.01	0	0	0.17	0.24	0.48	1.55	3.28	2.66	0.01	0	0	0.02	0.01	0.1	2.63	1.33	1.54	0.19	0.32	0.3	1.45	1.51	1.3	0.03	0	0.04	0.02	0.03	0
MSTRG.18155	0.1	0.16	0.02	0.14	0.09	0.03	0	0	0	0.04	0.08	0.03	0.06	0.04	0.15	1.59	2.4	1.34	0	0.05	0	0.04	0.07	0.05	1.99	1.54	1.69	0.11	0.07	0.04	1.49	1.06	1.4	0	0	0	0	0.07	0.08
MSTRG.18175	0.04	0.03	0.05	0.51	0.7	0.81	0.08	0.02	0.09	0.06	0.08	0.03	0	0	0.03	1.94	3.11	2.14	0.1	0.02	0.06	0.08	0.05	0.1	2.11	1.79	2.32	0.02	0.22	0.08	1.92	1.85	2.37	0.02	0.07	0.06	0.13	0.1	0.06
MSTRG.1819	3.49	3.47	3.25	1.16	0.83	1.26	0.72	0.64	0.92	1.65	1.8	1.29	2.35	3.41	3.16	4.42	5.14	4.76	0.73	0.83	0.76	1.09	1.24	1.59	4.31	3.54	5.58	2.98	2.73	2.88	4.33	3.28	4.35	0.98	0.76	0.83	1.43	1.22	1
MSTRG.18248	0	0	0.02	0.11	0.18	0.26	0	0	0	0.08	0	0.01	0	0	0	3.51	2.07	2.78	0	0.01	0.02	0.02	0.04	0.14	5.57	4.19	3.02	0	0.02	0	1.35	1.97	1.23	0	0	0	0.07	0	0.01
MSTRG.18306	0.25	0.05	0.47	0.25	0.03	0.15	163.5	115.78	194.22	3.61	1.66	6.48	0.56	0.15	0.21	2.39	0.28	1.35	145.5	172.44	135	2.92	2.76	1.93	0.22	0.1	0.45	32.06	0.82	0.09	1.44	0.05	1.83	117.48	155.2	113.73	4.7	5.12	2.64
MSTRG.18307	17.79	14.98	14.57	0.39	0.25	0.53	0.7	0.84	1.22	0.96	1.18	1.25	13.95	15.7	19.14	3.04	3.7	3.68	2.58	1.98	2.03	1.32	1.19	0.99	3.39	1.66	1.91	12.72	14.83	21.77	2.31	1.51	3.01	2.64	0.75	1.46	1.2	1.37	1.18
MSTRG.18309	0.08	0.06	0.11	0.02	0.01	0.01	0	0.01	0	0	0	0	0.09	0.12	0.14	1.07	2.28	1.07	0	0	0	0	0.01	0.02	1.97	0.85	1.27	0.1	0.1	0.06	0.71	1.01	0.88	0	0	0	0.04	0	0
MSTRG.18311	0	0.01	0.01	0.03	0.03	0.01	0	0	0	0.01	0.02	0	0.04	0.03	0.05	3.97	8.83	4.47	0	0	0.03	0.04	0.06	0.15	6.45	2.99	4.26	0.02	0.08	0.01	2.91	2.97	3.09	0	0	0	0.12	0.03	0.02
MSTRG.18461	0	0.01	0	0.04	0.02	0.01	0.05	0	0	0.83	1.02	0.7	0.08	0	0.03	14.77	14.69	17.46	0.04	0.02	0	0.99	1.16	1.21	21.05	17.84	27.01	0.02	0.15	0.06	14.28	18.65	11.34	0	0.03	0.03	3.83	1.43	1.35
MSTRG.18533	2.33	1.81	2.94	1.73	0.62	1.32	0.03	0	0.01	0.33	0.02	0.21	3.08	2.87	2.45	0.2	0.08	0.3	0	0	0	0.01	0.01	0	0.14	0.1	0.08	2.26	2.14	3.51	0.28	0.07	0.2	0	0	0	0.08	0.01	0
MSTRG.18631	0	0	0	2.85	4.76	4.13	0	0	0	1.2	1.09	1.8	0	0	0	0	0	0	0	0	0	0.78	0.9	0.96	0	0.11	0	0	0	0	0	0	0	0	0	0	1.04	0.85	0
MSTRG.18732	0.24	0.27	0.04	0.57	3.37	2.1	0	0	0	0.05	0	0.04	0.3	0.12	0.21	0.04	0.06	0.05	0	0	0	0.05	0	0	0	0.03	0.11	0.08	0.09	0.04	0	0	0.06	0	0	0	0	0	0
MSTRG.18761	0.02	0	0	2.04	3.08	1.39	0	0	0	0.21	0.01	0.31	0	0	0	0	0.03	0.01	0.01	0	0	0	0	0	0.04	0.03	0	0	0	0	0	0.01	0.01	0	0	0	0.02	0	0.02
MSTRG.18831	1.76	2	1.41	0.32	0.28	0.14	0.45	0.19	0.3	0.61	0.17	0.55	1.29	1.95	1.21	1.74	1.4	0.26	0.44	0.36	0.47	0.23	0.58	0.46	1.05	1.07	2.14	1.28	1.78	2.87	0.84	1.57	1.25	0.14	0.12	0.43	0.24	0.65	0.27
MSTRG.1890	3.11	2.53	1.97	0.01	0.03	0.03	0	0.08	0.12	0.3	0.23	0.1	2.42	3.12	2.77	0.2	0.65	0.13	0.22	0.22	0.14	0.13	0.23	0.32	0.29	0.1	0.13	2.75	3.34	2.99	0.22	0.06	0.15	0.09	0.05	0.04	0.17	0.22	0.25
MSTRG.18973	6.83	8.52	5.92	0.53	0.47	0.43	0.02	0.06	0.02	0.32	0.46	0.28	8.29	11.92	7.74	89.05	90.18	109.31	0.15	0.1	0.1	0.91	1.35	3.03	124.16	111.33	143.94	6.11	9.4	6.64	105.3	126.79	89.86	0.02	0.13	0.1	2.33	0.82	0.72
MSTRG.19044	0.34	0.29	0.69	0.05	0	0	0.19	0.61	0.3	0.07	0.43	0.27	0.14	0.81	0.68	1.02	1.73	0.94	0.61	0.78	0.39	0.22	0.14	0.18	1.67	0.4	0.8	0.38	0.27	0.66	0.64	0.37	1.04	0.37	0.07	0.23	0.14	0.27	0.12
MSTRG.19070	0	0.01	0	0	0.01	0.01	0	0	0	0.01	0	0	0.02	0	0.01	0.99	1.82	2	0	0	0.01	0.01	0.02	0.04	1.33	0.83	1.94	0	0.01	0	1.39	0.77	1.8	0	0	0	0.03	0	0.02
MSTRG.19135	12.68	14.84	22.1	0.31	0.27	0.31	0.12	0.29	0.15	0.51	0.58	0.33	25.44	27.05	20.52	0.77	0.98	1.48	0.25	0.22	0.26	0.63	0.3	0.53	0.66	1.03	1.38	13.4	19.99	29.05	1.23	1.11	1.11	0.57	0.3	0.28	0.62	0.44	0.53
MSTRG.19292	0.04	0.13	0.09	7.88	9.92	5.13	0.01	0	0	0.73	0.23	0.83	0.09	0	0	2.27	1.35	7.66	0	0	0	0.11	0.02	0.11	3.64	1.58	3.34	0.01	0	0	2.39	1.63	4.37	0	0.01	0	0.07	0.03	0
MSTRG.19293	0	0.25	0.43	0.09	0	0.04	0	0.11	0.04	0	0.2	0.08	0.42	0.56	0.7	1.25	0.63	0.86	0	0.1	0	0	0	0	0.28	1.31	0.52	0.07	0.63	0.15	0.48	0.21	0.7	0	0	0	0.14	0	0
MSTRG.19363	0.01	0.02	0.01	0.04	0	0.07	0	0	0	0	0.04	0.01	0.05	0.03	0.13	6.55	7.74	3.6	0	0	0	0	0.05	0.05	5.58	3.1	11.12	0	0	0.03	5.22	8.08	3.8	0	0	0	0.19	0.03	0.02
MSTRG.19364	1.82	1.93	1.53	0.01	0.01	0	0.02	0	0.01	2.38	1.62	1.84	2.07	1.75	1.1	0.17	0.11	0.09	0.01	0	0	1.76	1.68	1.22	0.08	0.15	0.11	1.1	1.71	1.14	0.12	0.18	0.12	0	0.01	0	2.16	1.35	1.14
MSTRG.19370	14.8	15.5	13.75	1.42	1.1	1.55	1.62	1.65	2.24	5.53	8.89	4.9	12.43	14.2	17.46	19.11	32.58	29.29	2.91	2.33	2.43	6.89	7.55	7.4	28.4	18.64	21.26	11.54	16.73	14.4	19.31	18.58	20.14	2.78	1.41	2.83	6.46	7.13	5.93
MSTRG.19371	2.46	2.62	2.01	0.07	0.04	0.07	0.23	0.33	0.37	0.6	1.24	0.7	1.83	2.42	2.39	1.54	2.9	2.94	0.39	0.46	0.36	1.02	1.03	1.03	2.44	1.36	1.54	1.99	2.52	2.16	1.35	1.18	1.82	0.46	0.25	0.49	0.88	0.91	0.9
MSTRG.19516	0	0	0	0	0.02	0	0	0	0	0	0	0	0	0.03	0	0.73	1.45	1.52	0	0	0	0	0.01	0.06	2.21	0.31	1.76	0	0.03	0.01	0.8	1.86	0.53	0	0	0	0.01	0.01	0.01
MSTRG.19636	0.4	0.83	1.14	0.11	0.16	0.14	0.14	0.05	0	0.12	0.08	0.06	0.64	0.85	0.65	35.25	57.1	63.15	0.04	0.04	0.06	0.24	0.67	1.85	121.64	41.81	46.48	0.21	0.39	0.51	33.19	39.77	35.66	0	0.03	0.01	0.56	0.2	0.21
MSTRG.19670	0.03	0	0.07	1.62	1.8	1.98	0	0	0	0.32	0.04	0.22	0	0	0	0	0	0	0	0	0	0	0	0	0	0.01	0.01	0	0	0.02	0	0.01	0	0	0	0	0	0	0.01
MSTRG.19679	0.35	0.16	0.41	2.5	3.79	2.49	0	0	0	0.22	0.12	0.31	0	0.12	0	0.15	0.12	0.08	0	0	0	0.04	0.09	0	0.07	0.06	0.11	0.2	0.31	0.35	0.14	0.08	0.14	0	0	0	0	0.09	0.11
MSTRG.19681	1.2	1.14	1.68	0.05	0.02	0.06	0.17	0.08	0.11	0.07	0.44	0.25	0.78	1.43	1.13	0.44	0.79	0.84	0.09	0.15	0.07	0.3	0.49	0.38	0.15	0.87	0.37	1.13	1.98	1.13	0.76	0.81	0.56	0.2	0.28	0.26	0.84	0.57	0.57
MSTRG.19696	0.3	0.21	0.27	0.05	0.06	0.04	0	0.01	0	0.04	0.02	0.03	0.17	0.18	0.25	3.09	7.51	5.89	0	0.01	0.03	0.08	0.08	0.25	6.15	3.88	3.66	0.17	0.36	0.34	4.4	5.22	5.52	0	0	0	0.12	0.01	0.04
MSTRG.19708	0.73	0.49	0.48	0.12	0.08	0.15	1.76	2.12	3.65	0.35	0.51	0.56	0.53	0.29	0.58	0.74	0.33	0.65	1.6	1.32	2.21	1.43	0.33	0.42	0.26	0.23	0.22	0.73	0.6	0.26	0.57	0.74	0.68	3.8	1.73	1.97	0.25	0.68	0.46
MSTRG.19725	0	0	0	0.01	0.01	0	0	0	0	0	0.01	0	0	0	0.01	0.48	0.82	0.64	0	0	0	0	0	0.01	0.54	0.5	0.61	0	0.01	0	0.54	0.58	0.54	0	0	0	0	0	0
MSTRG.19738	0	0	0	0	0	0	0	0	0	0	0	0	0	0	0	0.85	1.24	1.69	0	0	0	0	0	0.02	1.51	1.24	0.92	0	0	0	1.52	1.58	1.65	0	0	0	0.04	0.01	0.01
MSTRG.19743	0.43	0.49	0.43	3.07	3.1	3.63	0.08	0.03	0.04	0.47	0	0.49	0.56	0.54	1.57	0	0.1	0.04	0	0.06	0	0	0.03	0	0.04	0	0.08	0.44	0.45	0.73	0	0	0.09	0	0	0.06	0	0	0
MSTRG.19810	0.71	0.77	0.45	0.03	0.03	0.11	0.21	0.35	0.22	0.79	1.23	0.67	0.48	0.53	1.01	0.95	1.71	1.34	0.49	0.47	0.4	0.77	0.79	0.85	1.27	1.03	1.25	0.66	0.71	0.58	1.26	0.96	1.23	0.46	0.22	0.57	0.79	0.97	0.74
MSTRG.19927	1.04	1.96	1.89	0.67	0.73	0.6	0.91	1.7	1.42	0.4	0.49	0.55	1.82	1.09	2.4	8.89	16.97	14.05	1.64	1.3	1.98	0.95	0.53	1.16	16.22	9.33	11.02	1.31	2.2	0.78	9.15	8.26	9.18	1.51	1.47	1.76	0.76	0.89	0.55
MSTRG.20107	1.7	1.22	1.37	0.03	0.01	0.03	0.12	0.05	0.3	0.34	0.57	0.31	0.71	0.81	0.87	0.67	1.21	0.98	0.32	0.18	0.24	0.42	0.27	0.22	1.21	0.55	0.8	0.7	0.94	1.38	0.82	0.38	1.17	0.39	0.1	0.42	0.27	0.47	0.33
MSTRG.20188	2.23	2.13	2.44	36.87	50.62	47.48	1.82	1.61	1.63	8.05	2.87	6.26	1.41	2.33	1.84	8.4	7.67	6.81	1.48	1.07	1.38	1.85	1.96	1.67	6.47	7.39	6.06	1.79	1.7	2.18	8.86	7.87	9.82	1.51	1.44	1.52	2.44	2.47	2.18
MSTRG.20195	0.6	0.57	0.55	0.47	0.3	0.44	0.17	0.38	0.36	0.35	0.43	0.38	0.43	0.63	0.71	10.15	22.09	18.6	0.14	0.37	0.29	0.52	0.63	0.73	18.26	7.54	10.66	0.46	0.64	0.6	11.6	10.15	13.53	0.17	0.24	0.41	0.24	0.42	0.28
MSTRG.20197	0.03	0.1	0.01	0.02	0.01	0.08	0.03	0.03	0.06	0.06	0.05	0.03	0.01	0	0.05	1.01	1.93	1.77	0.01	0.01	0.03	0.03	0.05	0.09	1.68	0.75	1.02	0.03	0.08	0.06	1.13	0.84	1.48	0.03	0.03	0.03	0.05	0.01	0.07
MSTRG.20199	0.21	0.06	0.02	0.01	0.01	0.07	0.01	0.02	0.02	0.04	0.11	0.01	0.05	0.03	0.02	0.66	2.91	1.37	0	0	0.03	0.01	0.09	0.07	1.99	0.98	0.88	0.07	0.23	0.16	1	0.92	1.37	0.01	0	0.04	0.03	0.04	0.02
MSTRG.20252	0.04	0	0.03	0.03	0.04	0.04	0.01	0	0	0.02	0.07	0.05	0.08	0.03	0.05	11.57	11.51	16.61	0.01	0	0.01	0.04	0.13	0.34	27.88	19.66	24.99	0.05	0.1	0.09	13.68	12.08	16.03	0.01	0.01	0	0.17	0.02	0.02
MSTRG.20291	0	0	0.02	0.04	0.01	0.03	0.02	0	0	0.01	0.08	0.03	0.06	0	0.06	17.75	16.19	22.02	0	0.01	0.04	0.11	0.15	0.56	26.43	24	32.37	0.02	0.09	0	17.87	22.5	12.3	0	0.01	0	0.22	0.09	0.11
MSTRG.20297	0.12	0.05	0.3	0.6	0.68	1.3	0.08	0	0	0.32	0.09	0.29	0.14	0.19	0.1	0	0	0	0.04	0	0	0	0.1	0	0	0	0	0.22	0.1	0.35	0	0.05	0	0.07	0	0	0	0	0
MSTRG.20369	21.23	21.8	17.91	0.56	0.58	0.95	40.02	51.52	56.67	27.73	30.02	41.47	18.2	17.22	18.29	13.35	8.2	5.65	69.13	82.67	80.55	38.75	35.89	35.83	3.49	4.47	4.52	48.59	19.48	17.87	7.4	5.77	9.13	65.58	79.03	69.88	34.31	47.58	26.89
MSTRG.20439	0.41	0.7	0.55	0.22	0.26	0.14	0	0	0.03	0.02	0.09	0.12	0.45	0.53	0.77	6.41	12.65	9.67	0.01	0.11	0.01	0.1	0.17	0.26	13.1	7.23	10.07	0.8	1.06	1.02	7.34	10.66	6.49	0.14	0.01	0.06	0.24	0.08	0.04
MSTRG.20466	0.13	0.45	0.08	0.25	0.18	0.09	0.07	0.09	0	0.33	0.25	0.05	0.4	0.37	0.08	4.46	5.61	8.29	0.07	0.03	0.04	0.21	0.47	0.3	7.75	4.91	5.32	0.15	0.21	0.26	5.68	6.83	4.06	0	0.07	0.03	0.39	0.31	0.09
MSTRG.20467	0.48	0.63	0.4	0.15	0.24	0.19	0.01	0.03	0.02	0.37	0.6	0.31	0.46	0.35	0.71	11.02	15.22	23.5	0.09	0.06	0.03	0.92	1.2	1.42	16.38	11.24	9.3	0.26	0.63	0.43	14.63	17.33	8.69	0.04	0.02	0.04	1.07	0.77	0.35
MSTRG.20477	1.47	1.46	1.44	0	0	0	0	0	0	0.04	0.03	0	0.99	1.35	2.07	0.99	1.29	1.47	0	0	0	0	0	0.23	1.65	1.36	1.5	1.05	1.27	1.34	1.07	1.27	0.59	0	0	0	0.02	0.02	0.02
MSTRG.20511	0.44	0.5	0.39	0.02	0.01	0.03	0.02	0.02	0.06	0.17	0.34	0.12	0.46	0.39	0.41	0.73	1.71	1.77	0.04	0.05	0.08	0.16	0.13	0.19	1.72	1.36	1.48	0.37	0.33	0.53	1.86	1.74	1.48	0.02	0.02	0.07	0.21	0.18	0.15
MSTRG.20522	2.57	2.28	3.45	0.03	0.03	0.09	0.01	0	0	0.12	0.17	0.07	3.23	3.9	2.84	0.26	0.29	0.6	0.01	0	0	0.03	0.06	0.05	0.51	0.28	0.27	1.93	2.68	2.97	0.13	0.2	0.22	0.01	0	0.01	0.03	0.01	0.04
MSTRG.20529	3.24	4.06	4.9	1.09	0.69	0.89	0.27	0.07	0.05	0.94	0.52	0.27	4.88	2.87	3.08	44.33	34.54	69.65	0.15	0.06	0.1	0.36	0.21	1.33	36.63	24.74	30.56	1.8	2.54	3.06	48.96	28.98	60.58	0.01	0.04	0.1	2.87	1.42	0.33
MSTRG.20536	0.2	0.21	0.07	0.22	0.14	0.17	0	0	0	0	0	0.02	0.11	0.12	0.16	2.91	4.83	4.84	0	0	0.03	0	0.04	0.12	4.38	3.24	3.27	0.23	0.22	0.19	2.61	2.76	4.4	0.02	0	0	0.02	0	0
MSTRG.20539	0	0	0	0.01	0	0.03	0	0	0	0	0.01	0	0.01	0	0.03	0.67	1.48	1.61	0	0	0	0	0.04	0.01	1.43	0.54	1.03	0.01	0	0	0.74	0.65	1.01	0	0	0	0.01	0	0
MSTRG.20890	0.05	0.06	0.13	1.96	1.08	0.99	0	0	0.02	0.36	0	0.32	0.11	0	0.02	0.04	0.05	0.17	0	0	0	0.04	0.03	0	0.06	0.07	0.12	0.02	0	0.04	0.1	0.09	0.06	0	0	0	0	0	0
MSTRG.20920	0.13	0.04	0.04	4.14	3.24	1.13	0	0	0	0.33	0.08	0.38	0	0	0	0.16	0.28	0.05	0	0	0	0.03	0.06	0	0.04	0.06	0.08	0	0.04	0	0.14	0	0.02	0	0	0	0.05	0	0
MSTRG.2093	1.74	3.86	1.33	0.62	0.5	1.1	1.15	1.73	1.23	1.05	2.35	0.99	1.92	2.32	2.52	2.72	5.39	5.35	1.68	0.82	1.71	2.04	1.13	1.11	5.49	4.92	8.61	1.93	1.86	1.95	7.56	5.78	7.42	0.89	2.04	1.93	1.8	0.56	2.31
MSTRG.20943	0.01	0	0	0.01	0	0	0	0	0	0	0	0	0	0.01	0.02	0.31	1.4	0.53	0	0	0	0	0.01	0.01	0.87	0.22	0.69	0.01	0	0.04	0.35	0.39	0.52	0	0	0	0	0.01	0
MSTRG.2099	21.03	22.86	15.49	1.51	1.2	2.74	5.94	7.87	8.23	20.13	50.91	22.78	11.08	19.25	11.58	28.1	16.59	17.53	6.16	8.27	8.23	15.83	26.02	24.31	16.87	20.41	13.13	24.69	22.13	22.19	25.7	31.15	22.47	12.76	8.82	13.31	38.53	40.42	35.31
MSTRG.21007	0.19	0.13	0.28	5.16	4.81	2.69	0	0	0	0.52	0.09	0.83	0.14	0.22	0.16	0.11	0.45	0.09	0	0	0	0	0.02	0.04	0.22	0.27	0.14	0.17	0.2	0.19	0.16	0.14	0.22	0	0	0	0.06	0.05	0.03
MSTRG.21226	10.51	4.62	7.43	0.39	0.4	0.34	2.69	2.97	5.5	7.68	3.3	3.76	7.68	7.47	10.24	13.7	12.94	19.32	5.18	5.08	6.53	6.82	7.4	7.23	9.18	14.3	6.3	4.08	6.86	4.28	7.67	13.24	7.87	3.95	2.46	2.11	4.35	7.17	1.89
MSTRG.21269	6.11	6.02	6.65	2.21	3.49	1.32	1.13	1.75	2.2	2.36	2.74	2.77	5.41	6.37	3.97	5.79	6.26	6.04	2.16	1.37	2.16	2.08	2.45	2.51	7.02	5.8	7	5.58	7.04	5.07	6.24	6.5	6.96	1.97	1.71	1.95	3.36	2.83	2.48
MSTRG.2140	0.86	0.51	0.85	0.01	0.01	0	0.12	0.42	0.23	2.44	4.47	0.97	0.62	0.41	0.44	0.57	0.55	0.53	0.19	0.04	0.01	1.06	1.05	0.64	0.79	0.38	1.06	0.38	0.47	0.45	0.73	1.17	0.62	0.19	0.25	0.32	1.47	1.83	1.53
MSTRG.21408	0.07	0.01	0.06	0.04	0.03	0.02	0.01	0	0	0.01	0.04	0.01	0.17	0.01	0.07	7.47	8.99	9.93	0.03	0.03	0	0.1	0.1	0.27	14.72	11.79	13.07	0.06	0.09	0.11	7.36	10.39	5.94	0.02	0.01	0	0.13	0.02	0.05
MSTRG.21429	0.04	0	0	7.1	4.37	6.48	0.01	0	0.01	0.61	0.05	0.91	0	0	0	0	0	0	0	0	0	0.02	0	0	0	0.02	0	0.01	0	0	0.01	0.01	0.02	0	0.01	0	0.02	0	0
MSTRG.21452	1.33	1.52	0.96	0.43	0.23	0.52	0.06	0.04	0.11	1.26	0.9	0.99	0.98	1.05	2	0.97	0.65	0.77	0.09	0.11	0.11	0.99	0.81	0.77	0.66	0.62	0.64	0.8	1.07	1.19	0.59	0.59	0.66	0.11	0.07	0.1	1.02	1.08	0.98
MSTRG.21477	0	0.02	0.02	0.02	0.02	0	0	0.01	0	0.06	0.05	0.03	0	0.02	0.02	0.29	0.2	0.51	0	0	0	0.12	0.1	0.02	0.25	0.21	0.35	0.01	0	0.03	0.53	0.74	0.13	0.03	0	0	0.08	0.03	0.01
MSTRG.21492	10.38	9.54	14.7	8.11	8.23	7.9	0.15	0.44	0.21	2.47	1.49	1.38	13.89	12.88	13.73	3.13	1.43	1.97	0.26	0.19	0.35	1.16	0.98	0.99	1.96	2.98	2.51	8.04	9.78	16.48	2.98	2.37	2.7	0.2	0.15	0.23	1.54	0.91	1.57
MSTRG.21493	6.54	5.54	7.49	3.2	3.07	4.22	0.06	0.2	0.14	1.18	0.82	0.76	7.5	7.54	9.08	1.46	1.36	1.25	0.26	0.17	0.16	0.64	0.69	0.45	1.47	1.85	1.21	4.92	5.98	9.21	1.52	1.35	1.5	0.24	0.1	0.23	0.63	0.57	0.63
MSTRG.21521	3.92	4.29	2.84	0.12	0.03	0.04	1.08	1.18	1.04	1.96	1.71	1.37	2.28	2.62	3.76	1.52	1.21	2.32	0.98	0.82	1.37	1.46	2.13	1.61	1.85	1.79	3.87	2.84	3.82	2.75	2.4	3.12	1.73	0.98	1.11	1	1.91	1.42	1.94
MSTRG.21527	4.87	6.22	6.48	0	0	0	0	0	0	0.01	0.02	0	5.38	5.62	5.6	0.08	0.19	0.29	0.03	0	0	0.02	0	0.01	0.21	0.12	0.58	4.77	7.11	4.64	0.17	0.33	0.12	0.05	0.03	0.01	0	0	0.02
MSTRG.21592	0.39	0.84	0.54	0.02	0	0	0	0	0	0.02	0	0.06	0.52	0.53	0.88	0.27	0.17	0.47	0	0	0	0	0.04	0.03	0.21	0.27	0.26	0.74	1.18	0.82	0.33	0.11	0.33	0	0	0	0.05	0.02	0
MSTRG.2167	0.02	0	0.03	0	0	0	0	0	0	0.04	0.05	0.01	0.03	0.03	0.05	7.12	4.41	7.26	0	0	0	0	0.05	0.1	8.69	5.59	8.04	0	0.09	0.05	4.76	5.25	4.11	0	0.01	0	0.09	0.01	0.01
MSTRG.21672	0.01	0	0	0.01	0.01	0	0	0	0	0	0	0	0.01	0	0.03	0.49	0.81	1.07	0	0.01	0	0	0.02	0.02	0.83	0.94	1.03	0	0.02	0.05	1.55	2.75	1.48	0	0	0	0.01	0.01	0.01
MSTRG.2169	0	0	0	0.19	0.02	0.12	0	0	0	0.16	0	0.06	0.08	0	0	2.66	2.36	2.6	0	0	0	0	0	0	0.75	2.18	2.24	0.02	0.13	0	2.8	1.4	1.9	0	0	0	0	0	0
MSTRG.21911	8.67	18.78	16.42	52.03	49.53	72.23	3.52	3.94	5.14	16.6	8.3	14.43	9.14	6.6	6.34	2.86	2.97	3.1	4.36	1.94	2.34	3.09	2.18	1.91	2.34	2.18	2.29	12	7.7	7.15	2.88	2.43	3.3	2.84	2.48	3.94	4.6	2.86	3.55
MSTRG.21962	0	0	0.03	3.26	4.23	3.5	0	0	0	0.69	0.06	0.41	0	0.03	0	0.03	0.04	0	0	0	0	0	0	0.01	0.06	0.11	0.06	0.01	0	0.06	0.07	0.03	0.02	0	0	0.04	0.04	0	0.07
MSTRG.21984	0.02	0	0.02	0.94	0.63	0.82	0	0	0	0.29	0.04	0.16	0.02	0.01	0.01	2.76	2.79	3.91	0	0.01	0	0.04	0.04	0.12	3.11	3.25	4	0.01	0.03	0.03	3.21	3.45	2.86	0	0	0	0.08	0.01	0.01
MSTRG.22020	2.54	2.1	2.25	5.11	2.75	4.32	1.51	2.25	1.76	1.75	1.19	1.41	3.06	3.14	3.12	1.78	2.14	1.82	1.81	2.15	2.2	0.89	1.05	0.79	1.79	2.09	1.81	2.58	3.07	2.63	2	1.74	2.21	1.81	1.33	1.78	0.8	1	0.74
MSTRG.22291	6.8	5.1	5.08	0	0.04	0	0.22	0.15	0.22	0.52	0.49	0.47	3.5	3.73	5.83	2.15	3.4	2.58	0.21	0.28	0.3	0.81	0.94	0.49	3.34	1.52	2.64	4.3	5.28	3.26	2.97	2.87	2.34	0.54	0.09	0.77	0.34	0.28	0.3
MSTRG.22325	3.91	3.46	5.03	2.23	1.48	1.91	0.68	0.68	0.5	1	0.62	0.68	5.34	5.42	6.54	3.06	3.65	3.98	0.98	0.7	0.77	0.8	0.58	0.61	3.66	3.71	3.4	3.69	4.32	7.16	3.84	3.46	3.96	0.79	0.85	0.8	0.66	0.72	0.83
MSTRG.22408	0.24	0.24	0.08	0.01	0.03	0.03	0.15	0.29	0.5	4.54	2.7	3.51	0.15	0.28	0.05	0.68	1.62	1.76	0.33	0.49	0.25	4.19	8.02	3.37	1.86	1.4	1.84	0.1	0.18	0.03	1.13	1.5	1.11	0.28	0.11	0.22	3.47	3.72	6.36
MSTRG.22455	0.12	0.1	0.31	0.02	0.03	0.04	0.12	0.06	0.43	0.09	0.17	0.08	0.03	0.11	0.18	1.86	3.88	3.78	0.02	0.11	0.09	0.02	0.02	0.05	3.45	1.87	2.95	0.26	0.11	0.22	2.56	1.68	3.39	0.94	0.05	0.3	0.15	0.1	0.04
MSTRG.22498	0	0.02	0	0.05	0.05	0.04	0.28	0.31	0.09	0.14	0.02	0.04	0.03	0.03	0.05	18.05	19.31	20.73	0.13	0.09	0.22	0.13	0.24	0.55	30.34	24.31	31.74	0.03	0.28	0	25.23	29.15	17.29	0.34	0.16	0.23	0.47	0.02	0.04
MSTRG.22544	6.13	5.23	6.11	0.56	0.17	0.42	1.33	1.35	1.29	1.35	1.42	1.68	5.97	6.62	5.49	1.24	1.35	1.35	1.15	1.02	1.16	1.48	1.47	1.3	1.09	1.8	1.27	4.56	5.71	5.45	1.32	1.28	1.68	1.12	1.2	1.16	1.46	1.28	1.31
MSTRG.2255	0	0	0	1.31	1.22	0.9	0	0	0	0.22	0.06	1.18	0	0.04	0.09	1.39	0.1	1.04	0	0	0.08	11.24	3.64	4.35	0.2	0.31	0.9	0.02	0.22	0	0.06	0.09	0.48	0	0	0	2.52	0.37	3.89
MSTRG.22574	0	0.26	0.05	0.02	0.03	0	0	0.06	0	0	0.09	0.03	0	0	0	0.09	0.25	0.31	0	0	0	0.04	0	0.04	0.08	0.29	0.04	0.02	0	0	0.21	0.51	0.27	0	0.12	0	0.03	0.03	0
MSTRG.22641	0.68	0.27	0.45	0.11	0.12	0.02	0.51	0.39	0.46	0.29	0.56	0.21	0.09	0.15	0.16	4.2	7.47	5.7	0	0.43	0.16	0.05	0.15	0.2	4.6	4.16	4.88	0.57	0.61	0.41	5.2	4.59	6.64	0.53	0.48	1.01	0.63	0.43	0.63
MSTRG.22657	0.88	0.52	0.71	0.17	0.06	0.08	0.24	0.06	0.19	0.49	0.42	0.45	0.06	0	0.1	4.75	3.93	4.36	0.06	0.07	0.05	0.72	0.42	0.5	8.71	4.59	5.82	0.63	0.59	1.01	5.24	4.53	5.38	0.46	0.1	0.16	1.44	0.27	0.37
MSTRG.22685	0	0	0	0.62	0.66	0.28	0	0.01	0	0.12	0.04	0.05	0	0	0	1.92	1.9	2.66	0.01	0	0	0	0.01	0.03	4.37	3.69	3.22	0	0.03	0	2.01	2.8	1.7	0	0	0	0.02	0	0.01
MSTRG.22738	0.03	0	0.03	4.76	1.37	1.62	0.01	0	0	0.52	0.02	0.23	0	0	0	0.82	1.52	1.36	0	0	0	0.01	0.01	0.02	0.89	0.65	0.99	0	0.02	0	1.06	0.59	1.18	0	0	0	0.01	0.01	0
MSTRG.22750	1.01	1.82	0.86	0	0	0.03	0.28	0.04	0.09	0.28	0.37	0.2	0.14	0.38	0.25	0.09	0.22	0.18	0	0	0	0	0.03	0.08	0.12	0.35	0.05	0.86	1.05	1.63	0.63	1.05	2.08	0.31	0.21	0.05	0.36	0.6	0.68
MSTRG.22989	0.15	0.27	0.04	0.11	0	0	0.58	0.34	0.7	0.1	0.13	0.45	0.11	0.14	0	0.74	2.45	1.39	0.11	0.12	0.06	0.09	0.1	0.06	0.75	1.52	1.24	0.29	0.46	0.2	2.6	2.87	2.05	0.71	0.45	0.36	0.14	0.18	0.24
MSTRG.23066	0.49	1.76	1.53	0.06	0.09	0.08	0.04	0.22	0.5	0.08	0.59	0.26	0.83	0.21	1.19	3.05	4.32	4.76	0.14	0.08	0.25	0.15	0.3	0.24	5.32	2.61	2.92	0.85	0.48	1.05	3.31	2.94	4.01	0.13	0.16	0.54	0.29	0.42	0.31
MSTRG.23102	0.17	0.45	0.45	0.07	0.1	0.03	0.06	0.14	0.1	0.43	1.09	0.57	0.04	0.08	0.08	0.94	0.52	0.53	0.22	0.31	0.14	0.37	0.56	0.37	0.53	0.63	0.5	0.22	0.17	0.48	0.41	0.24	0.6	0.12	0.05	0.08	1.06	1.25	0.89
MSTRG.23117	18.12	19.97	24.65	2.82	1.74	5.04	7.17	4.46	3.86	2.94	3.31	4.06	19.91	20.96	19.18	42.08	84.28	36.64	0.79	1.26	1.46	1.02	0.97	0.98	166.18	49.89	38.74	17.67	19.73	22.75	106.87	55.66	143.88	15.47	4.52	6.99	2.79	2.45	3.52
MSTRG.23245	5.4	5.95	7.42	1.63	0.99	1.24	0	0	0	0.54	0.07	0.21	4.44	6.72	3.93	0.24	0.59	0.52	0.01	0.01	0.02	0.04	0.05	0.04	0.38	0.43	0.23	3.74	6.57	4.82	0.42	0.41	0.73	0.02	0.03	0.01	0.04	0.01	0.08
MSTRG.2339	0	0	0	0	0.01	0.01	0.01	0	0	0	0.01	0.01	0	0	0.03	0.98	4.08	3.14	0.02	0.02	0	0.03	0.04	0.14	4.08	2.34	6.77	0	0	0	3.76	4.72	3.49	0	0	0	0.06	0.01	0.07
MSTRG.235	3.98	3.98	3.53	0.93	0.49	0.75	1.96	1.86	2.14	4.44	4.52	3.9	2.95	2.86	3.79	5.47	5.49	6.11	2.93	2.57	2.86	5.19	6.06	5.96	4.31	5.08	5.36	3.26	3.04	2.78	4.97	4.08	5.34	3.68	2.2	2.29	5.59	5.24	4.77
MSTRG.23568	0.01	0	0	0.02	0.02	0.04	0	0	0	0.02	0.03	0.02	0.03	0	0	1.74	4.21	3.26	0	0.01	0	0.01	0.04	0.12	3.88	2.35	4.85	0.01	0.06	0.05	5.92	6.44	5.45	0	0	0	0.05	0.04	0.01
MSTRG.23607	0.33	0	0.44	39.13	43.01	19.55	0	0.03	0	5.86	0.7	3.25	0.04	0.11	0.12	0.74	0.66	0.54	0	0	0	0.5	0.72	0.37	0.45	0.79	0.76	0.02	0.09	0.07	0.85	1.02	0.81	0.09	0	0	0.08	0.3	0.28
MSTRG.23642	5.24	5.42	4.15	1.46	1.24	1.68	0.21	0.62	1.06	2.01	3.15	2.76	3.23	3.34	4.91	9.71	12.31	13.63	0.69	0.55	1.17	1.98	2.4	2.7	11.06	9.81	8.88	3.28	3.36	3.45	8.71	7.97	9.63	1.14	0.53	0.88	2.58	2.43	2.02
MSTRG.23744	2.47	0.52	3.53	0.75	8.97	11.36	0	0	0	0.04	0.18	1.41	2.31	2.13	3.74	9.56	8.52	6.84	0	0	0	0.05	0.07	0.02	9.88	5.27	1.88	1.96	0.78	1.47	3.17	5.19	2.32	0	0.04	0.04	0.06	0.08	0.04
MSTRG.23745	0.38	0.15	0.26	0.09	0.33	0.8	0	0	0	0.03	0.01	0.16	0.39	0.14	0.17	1.6	1.13	1.54	0	0	0	0.02	0.01	0.05	2.27	5.07	2.97	0.15	0.13	0.64	1.73	3.09	1.37	0	0	0.02	0.01	0	0.04
MSTRG.23751	11.71	10.04	12.59	319.63	267.33	296.19	1.89	3.18	1.68	59.11	9.45	37.41	8.82	6.44	6.24	13.19	12.8	8.3	3.59	4.92	2.82	4.27	5.81	2.11	10.4	9.37	8.4	6.74	10.4	7.43	11.81	12.96	13.59	1.93	2.65	2.37	4.55	4.78	2.47
MSTRG.23850	3.36	2.99	3.4	1.04	1.3	1	1.02	1.58	1.22	1.37	1.71	1.14	3.13	2.39	2.74	2.41	2.62	3.12	0.85	0.76	0.97	1.65	1.41	1	2.58	2.67	2.25	2.95	2.83	4.28	2.56	2.34	2.42	1.14	0.94	1.02	1.52	1.57	1.96
MSTRG.23851	4.38	4.64	4.71	1.18	1.39	1.43	1.37	1.69	1.19	1.44	2.95	1.83	4.13	3.76	4.3	3.1	3.12	3.18	1.29	1.35	1.23	1.51	1.64	1.75	3.02	2.98	2.6	3.49	4.14	4.67	3.19	3.53	3.53	1.42	1.34	1.48	2	1.72	2.22
MSTRG.23862	40.29	34.17	40.71	3.89	3.02	2.79	9.51	14.61	17.58	22.28	32.56	19.84	30.38	33.7	36.55	29.62	39.96	32.19	16.34	15.59	15.3	23.03	24.88	20.83	26.59	23.8	27.24	32.15	37.91	30.26	28.5	24.44	31.61	16.94	10.8	17.21	19.14	20.49	18.54
MSTRG.23953	5.13	4.39	4.94	3.57	2.8	2.67	1.09	1.34	1.14	2.02	1.86	1.59	5.45	5.59	5.34	12.7	8.76	11.69	1.85	1.3	1.3	1.38	1.22	1.78	11.49	14.06	12.78	4.28	6.5	5.38	13.79	17.06	13.99	1.67	1.23	1.55	1.86	1.58	1.55
MSTRG.2397	0.02	0.05	0	0.74	2.08	1.22	0	0	0	0.2	0.03	0.22	0	0	0	0.1	0	0	0.02	0	0	0.02	0	0	0.07	0.06	0.05	0.02	0	0	0	0.03	0.08	0	0	0	0.04	0	0.02
MSTRG.24005	0.1	0	0.06	0.11	0.02	0.06	0.02	0	0	0.03	0.16	0.09	0.11	0.07	0.08	0.98	1.29	1.38	0	0.02	0.04	0.06	0.02	0.03	0.79	1.16	1.17	0.12	0.08	0.18	0.65	0.88	0.5	0	0.02	0	0.09	0.11	0.1
MSTRG.24007	1.52	1.67	1.57	0.28	0.17	0.44	0.9	1.21	0.86	0.46	0.7	0.7	1.73	2.7	1.91	3.24	2.14	1.96	1.25	1.25	1.12	0.6	0.51	0.44	1.94	2.41	1.14	1.38	2.13	1.57	2.2	1.87	2.83	0.86	0.8	0.7	0.29	0.42	0.28
MSTRG.24013	0	0	0.03	0.81	0.64	0.8	0	0	0.01	0.1	0.01	0.35	0.01	0.01	0.01	2.55	1.25	2.72	0	0	0	0	0.04	0.05	2.67	1.71	1.28	0	0	0	2.85	2.45	2.61	0	0.01	0	0.03	0.01	0.03
MSTRG.24042	2.39	2.6	2.48	0.08	0	0.22	0.03	0.03	0	0.12	0.45	0.06	2.87	1.55	1.96	0.67	0.81	0.89	0	0	0	0.09	0.03	0.07	0.29	0.49	0.7	1.47	2.17	2.23	0.42	0.6	0.74	0	0.07	0	0.2	0.03	0.08
MSTRG.24059	0.09	0	0.21	0	0	0	0.17	0	0.08	0	0	0	0.31	0.1	0.41	1.64	0.56	0.88	0.08	0.2	0	0.09	0	0	1.08	1.83	0.55	0.22	0.22	0	0.23	0.92	0.95	0.08	0	0.07	0	0	0
MSTRG.24083	0.11	0.16	0.12	0.42	0.18	0.36	0.05	0.01	0.06	0.06	0.04	0.08	0.2	0.05	0.1	6.7	16.24	6.95	0.01	0.03	0.03	0.09	0.12	0.15	13.37	6.24	3.89	0.12	0.19	0.14	8.46	6.43	9.04	0.02	0.03	0.05	0.17	0.02	0.04
MSTRG.24087	0	0.06	0.03	0.01	0	0	0.01	0	0	0.01	0	0	0.01	0	0	1	2.39	1.22	0	0.01	0	0.01	0.05	0.02	1.56	1.15	0.76	0.03	0	0	0.66	0.66	1.03	0	0	0	0.03	0.01	0
MSTRG.24093	0.05	0.11	0.04	0.11	0.12	0.08	0.01	0.01	0	0.05	0.03	0.02	0.05	0.06	0.06	1.45	3.84	5.77	0.01	0	0.01	0.05	0.04	0.14	3.39	2.45	3.47	0.02	0.04	0.05	3.58	2.1	4.08	0	0.01	0.03	0.04	0.06	0.06
MSTRG.24134	0	0	0	2.72	2.51	1.99	0	0.08	0	0.32	0.11	0.09	0	0	0	0	0.26	0	0.1	0.16	0.21	0	0	0	0.11	0	0	0	0	0.33	0.27	0.12	0.18	0	0.32	0.08	0	0	0
MSTRG.24165	5.33	4.7	4.5	0.06	0.1	0.05	0.21	0.31	0.16	1.34	2.07	0.66	5.11	3.57	6.26	1.29	0.43	0.56	0.42	0.13	0.17	1.05	1.34	0.98	0.54	0.31	0.7	4.57	7.03	6.07	1.52	0.98	0.79	0.35	0.26	0.33	1.51	1.13	1.26
MSTRG.2422	0.08	0.03	0.02	0.35	0.42	0.36	0	0	0	0.04	0.06	0.01	0.02	0.03	0.08	1.58	1.49	1.35	0	0.02	0	0.01	0.01	0.05	1.67	0.72	1.02	0.08	0.11	0.06	0.95	0.94	0.85	0	0.01	0	0.01	0.02	0
MSTRG.24244	0	0	0	0	0	0	0	0	0	0	0	0	0	0	0	1.02	0.66	0.34	0	0	0	0	0	0.04	0.11	0.04	0.05	0	0	0	0.76	0.36	0.82	0	0	0	0.08	0.13	0
MSTRG.24294	0	0	0	0	0	0	0	0	0	0.13	0	0.06	0	0	0	1.59	0.58	2.04	0	0	0	0	0.05	0.01	0.6	1.08	1.81	0	0	0.04	2.13	1.99	1.09	0	0	0	0.08	0	0.06
MSTRG.24295	0	0	0	0	0	0.01	0	0	0	0.02	0	0.08	0.05	0	0.05	10.63	8.09	15.82	0	0	0	0.02	0.07	0.27	8.79	5.72	11.99	0	0.22	0.09	9.3	11.88	5.8	0	0	0	0.16	0.04	0
MSTRG.24340	0.35	0.43	0.13	0.03	0.05	0.04	0	0	0.01	0.07	0.06	0.19	0.17	0.31	0.3	1.26	2.84	4.43	0	0.01	0	0.12	0.23	0.22	5.32	3.52	2.16	0.26	0.18	0.27	3.45	3.19	3.87	0	0	0.02	0.24	0.12	0.17
MSTRG.24344	0	0	0	0	0	0	0	0	0	0	0	0	0	0	0	0.26	0.19	0.46	0	0	0	0	0.02	0	0.51	0.12	0.09	0	0	0	0.93	0.38	0.62	0	0	0	0.02	0	0
MSTRG.24351	0	0	0	2.04	2.18	2.11	0	0.09	0	0.22	0.05	0.29	0	0.02	0	1.99	3.33	2.34	0	0	0	0	0.04	0.08	2.29	1.72	1.51	0	0.02	0.1	1.25	0.91	1.48	0	0	0	0.04	0.05	0.01
MSTRG.24449	63.13	63.58	63.89	1.71	1.1	2.31	0.23	0.45	0.43	1.66	1.83	1.97	53.25	71.05	67.98	10.03	16.43	13.41	0.52	0.41	0.48	2.38	2.96	2.24	10.99	9.37	10.3	40.84	73.12	56.4	10.37	8.42	12.46	0.8	0.27	0.49	2.39	2.3	2.4
MSTRG.24472	0.05	0	0.04	0.22	0.17	0.13	0.09	0.02	0	0.18	0.17	0.17	0.32	0.01	0.22	78.48	93.37	115.27	0.14	0.06	0.09	0.81	1.42	2.99	104.46	101.47	128.8	0.11	0.92	0.39	101.51	110.52	92.43	0.02	0.09	0.03	3.68	0.54	0.83
MSTRG.24494	1.13	1.74	1.17	0	0.03	0	0.14	0.33	0.18	0.41	1.44	0.07	1.23	0.89	1.82	0.29	0.34	0.42	0.18	0.26	0.26	0.59	0.34	0.17	0.08	0.12	0.39	0.8	0.85	1.41	0.5	0.57	0.58	0.17	0.12	0.15	0.15	0.12	0.46
MSTRG.24599	0.12	0.07	0.06	0.13	0.22	0.11	0.74	0.45	0.61	0.23	0.16	0.37	0.03	0.07	0.09	3.61	5.66	4.18	1.47	1.14	0.62	0.71	0.39	0.59	3.71	3.17	4.3	1.17	0.19	0	5.78	5.64	5.44	1.68	0.95	2.99	0.18	1	0.4
MSTRG.24640	17.61	18.11	16.99	12.83	12.82	11.53	0.19	0.11	0.05	2.76	1.03	1.87	14.18	18.57	18.74	10.56	9.04	10.86	0.09	0.08	0.06	0.58	0.41	0.54	8.42	11.28	7.08	12.28	20.41	16.63	11.16	9.86	12.33	0	0.1	0.12	0.5	0.39	0.39
MSTRG.2466	14.91	13.07	10.08	0.06	0.05	0.04	0.03	0.09	0.06	0.04	0.09	0.07	7.23	10.24	10.37	4.23	7.84	6.24	0.03	0.09	0.05	0.07	0.07	0.11	5.63	3.08	4	8.78	14.89	6.91	4.98	3.71	6	0.07	0.01	0.03	0.09	0.06	0.07
MSTRG.24724	0.12	0.15	0.07	0.07	0.02	0.04	0.01	0.02	0.17	0.04	0.03	0.1	0.02	0.08	0.08	3.05	4.27	2.82	0.14	0.04	0.05	0	0.04	0.05	8.8	3.5	4.82	0.08	0.17	0.04	6.51	3.93	8.15	0.04	0	0	0.16	0.01	0.05
MSTRG.24732	5.07	6.12	6.93	2.28	1.82	2.95	3.96	5.19	5.47	1.61	2.56	2.93	5.7	8.02	6.37	18.16	21.37	22.56	5.78	5.4	5.26	2.78	2.73	2.64	22.8	17.24	23.4	5.13	5.99	6.57	17.5	20.25	16.37	5.57	4.36	4.76	2.38	2.65	2.7
MSTRG.24735	0	0	0	0.12	0.06	0.11	0.02	0.06	0	0.14	0	0.09	0.06	0	0.12	57.68	55.08	80.75	0.12	0.14	0.05	0.33	0.44	1.63	79.5	77.57	93.16	0.08	0.71	0.25	60.81	73.91	49.03	0	0.12	0.12	1.94	0.26	0.49
MSTRG.24736	0.33	0.4	0.25	4.64	3.86	2.29	0.12	0	0.12	0.81	0.09	0.55	0.15	0.21	0.33	0.12	1.1	0.35	0.1	0.02	0.08	0	0.04	0.05	0.38	0.06	0.11	0.34	0.23	0.28	0.21	0.06	0.24	0.02	0.02	0.22	0	0.15	0.02
MSTRG.24742	1.87	1.63	1.73	0.67	0.63	0.58	0.2	0.34	0.19	0.43	0.5	0.41	1.28	1.31	1.93	2.74	3.87	2.85	0.52	0.27	0.38	0.22	0.31	0.32	2.73	2.55	2.49	0.96	1.05	1.48	2.45	2.33	2.57	0.57	0.17	0.2	0.4	0.28	0.33
MSTRG.24860	2.88	3.04	2.75	0.33	0.18	0.49	0.31	0.44	0.72	1.14	1.45	1.08	2.35	3.17	3.65	2.26	3.59	3.22	0.91	0.83	0.91	1.3	1.44	1.44	2.96	2.54	2.49	2.6	3.11	3.36	2.57	1.95	2.83	1.01	0.48	0.83	1.28	1.17	1.27
MSTRG.24881	3.01	2.29	1.92	4.83	5.62	2.29	0.45	0.3	0.22	1.18	0.72	0.65	1.54	2.46	2.04	0.92	1.68	1.42	0.72	0.39	0.44	0.46	0.61	0.58	1.55	0.96	1.26	2.19	2.86	1.85	1.54	1.27	1.21	0.65	0.26	0.49	0.47	0.77	0.42
MSTRG.24924	0.72	0.59	0.58	0.09	0.08	0.07	0.32	0.37	0.24	0.57	1.12	1.56	0.83	0.54	0.37	5.42	2.89	5.18	0.37	0.24	0.28	1.21	0.74	1.26	3.2	4.1	3	0.38	0.71	0.55	3.06	2.43	2.62	0.25	0.18	0.27	0.62	0.85	0.49
MSTRG.2503	0.2	0.1	0.1	0.5	0.52	0.57	0.1	0.09	0.06	0.25	0.8	0.23	0.4	0.14	0.27	28.83	31.17	31.3	0.18	0.11	0.11	0.69	0.76	1.4	45.57	42.64	53.14	0.1	0.4	0.32	26.97	40.1	21.2	0.06	0.03	0.07	0.76	0.46	0.38
MSTRG.25058	4.01	4.82	7.66	3.78	2.87	4.35	0.11	0.13	0.45	1.26	0.25	0.59	8.2	8.61	7.65	0.64	0.66	0.97	0.18	0.14	0.3	0.05	0.12	0.08	0.62	0.69	0.69	4.98	6.48	11.17	0.8	0.64	0.82	0.15	0.24	0.2	0.1	0.07	0.04
MSTRG.25071	0.16	0	0.04	0	0	0	0.15	0.13	0.12	0.89	1.75	0.51	0	0.15	0.04	1.15	0.58	0.76	0.31	0.32	0.55	0.84	0.85	0.6	0.7	0.6	0.51	0.15	0.29	0.14	0.35	0.61	0.48	0.64	0.41	0.53	1.47	1.06	0.85
MSTRG.251	5.35	4.52	5.49	0.29	0.45	0.56	2.12	2.08	1.9	1.42	1.81	1.38	4.41	5.02	4.67	2.77	4.09	3.17	2.46	1.74	1.64	1.17	1.15	1.18	2.87	2.39	2.26	4.15	4.86	5.26	3.18	3.62	3.86	2.23	1.6	1.89	1.18	1.81	1.35
MSTRG.25133	0	0.04	0.05	1.65	0.48	1.19	0	0	0	0	0.08	0.36	0.04	0.08	0.04	0	0	0.04	0	0	0	0	0.03	0.04	0	0.03	0	0.02	0	0	0.1	0	0	0	0	0	0.38	0.09	0.13
MSTRG.25303	0.87	0.49	0.37	0.02	0	0	0	0	0	0	0	0	0.31	0.55	0.9	0.94	3.08	1.59	0	0	0	0	0	0	0.83	0.54	0.23	0.4	0.84	0.38	0.53	1.15	0.25	0	0	0	0.07	0.19	0
MSTRG.25320	0.19	0.14	0.14	0.07	0.06	0.08	0.04	0.07	0.02	0.05	0.13	0.13	0.17	0.2	0.29	20.84	23.18	31.96	0.08	0.07	0.07	0.16	0.27	0.58	32.48	30.97	36.61	0.23	0.52	0.16	26.78	36.21	20.74	0.05	0.08	0.04	0.71	0.19	0.16
MSTRG.25338	0	0	0.13	0.23	0.19	0.36	0.04	0.15	0	0.09	0.24	0.46	0.61	0.13	0.48	121.22	138.48	177.69	0.21	0.25	0.26	1.25	1.82	5.68	182.14	196.07	260.25	0.17	1.03	0.48	149.74	243.34	103.53	0	0.2	0.09	3.11	0.65	0.49
MSTRG.25368	0	0.01	0	0.05	0.02	0.04	0.02	0	0	0	0	0.03	0.07	0	0.02	11.95	12.47	14.31	0.01	0.01	0.02	0.13	0.1	0.43	19.28	12.72	19.46	0	0.12	0.02	10.8	14.03	8.64	0	0.01	0	0.33	0.03	0.06
MSTRG.25419	0.03	0.03	0.02	3.34	2.77	3.31	0	0	0	0.43	0.03	0.31	0	0	0	0	0.03	0.04	0	0	0	0.01	0	0	0.01	0.01	0.01	0	0	0	0	0.02	0.02	0	0	0	0.01	0.06	0
MSTRG.25508	0.36	0.39	0.21	0.02	0.03	0.01	0.46	0.55	0.85	0.16	0.17	0.18	0.29	0.22	0.24	1.23	2.07	2.04	0.99	0.98	1.02	0.41	0.23	0.21	1.47	1.02	1.33	0.63	0.5	0.29	1.09	0.97	1.18	1.52	0.36	0.93	0.14	0.28	0.14
MSTRG.25517	0.08	0	0	0	0	0.04	0	0	0	0	0	0.04	0	0.1	0	0.75	0.65	0.52	0	0	0	0	0	0.05	0.87	1.22	0.62	0	0	0	1.3	0.4	0.63	0	0	0	0	0	0
MSTRG.25558	0	0	0	0	0	0	0.01	0	0	0.01	0	0	0	0.02	0	0.45	0.85	0.96	0	0	0	0.02	0.01	0.05	1.37	1.03	1.77	0	0	0.01	1.57	2.41	1	0	0	0	0.05	0.01	0
MSTRG.25669	0	0	0	0	0.02	0	0	0	0	0	0	0	0	0	0	0.33	0.3	0.3	0	0	0	0.03	0	0	0.55	0.03	0.46	0	0.04	0	0.27	0.71	0.34	0	0	0	0	0	0
MSTRG.25688	0	0	0.02	0	0.01	0.01	0	0	0	0	0	0	0	0.03	0	0.38	0.81	0.64	0	0	0.03	0.02	0.01	0.01	0.76	0.87	0.26	0.02	0	0.02	0.55	0.44	0.56	0	0	0	0.02	0	0
MSTRG.25705	4.74	5.71	5.25	17.82	12.72	17.69	0.75	0.96	0.79	4.42	2.08	3.4	5.45	5.07	5.84	6.63	7.82	5.56	2.09	0.74	1.34	1.33	1.45	1.09	4.81	4.73	5.09	3.61	5.7	5.2	4.93	5.25	5.97	1.18	0.98	1.12	1.07	1.89	1.55
MSTRG.25706	5.87	7.04	5.83	16.32	9.91	19.73	1.15	1.21	1.23	6.56	2.45	3.76	5.89	6.4	7.19	6.75	8.74	8.03	1.72	1.43	1.83	1.54	1.78	1.68	6.56	7.04	6.82	5.09	6.04	6.09	7.82	6.04	8.33	1.97	0.91	1.78	1.74	1.53	1.57
MSTRG.25717	5.97	6.26	6.91	0.29	0.28	0.66	1.72	2.41	3.64	1.75	4.69	2.28	2.18	2.14	3.33	16.44	20.36	24.57	0.92	1.38	1.54	2.18	1.75	1.87	24.48	23.89	24.26	6.02	6.57	6.61	12.81	13.82	13.45	3.7	1.48	3.47	2.25	3.18	2.94
MSTRG.25724	6.58	5.24	7.82	0.45	0.58	0.89	1.86	1.53	1.68	3.06	2.67	3.32	2.04	2.54	2.45	2.77	4.15	5.36	0.44	0.61	0.88	1.01	1	0.85	4.27	3.59	3.39	5.29	6.27	6.77	13.33	13.76	13.4	1.94	1.32	1.7	2.47	2.37	3.47
MSTRG.25725	6.25	6.78	6.02	0.39	0.3	0.3	0.98	2.06	1.32	3.71	5.44	2.96	1.54	2.18	3.52	6.71	9.52	9.15	1.16	0.42	0.69	1.71	2.14	2.08	7.8	8.19	11.34	6.7	8.08	9.87	19.12	19.55	19.55	1.24	1.24	0.97	5.14	4.08	4.63
MSTRG.25727	3.29	4.17	4.95	0.15	0.05	0.29	0.18	0.26	0.26	0.21	0.09	0.33	2.29	2.54	2.12	10.58	5.06	5.27	3.54	0.03	0.14	0.27	0.05	0	21.1	3.95	5.33	2.52	3.23	3.42	8.24	7.57	9.5	0.44	1.68	0.17	0.05	0.12	0.32
MSTRG.25745	8.19	6.38	5.97	0.45	0.25	0.25	1.01	1.03	1.54	2.05	2.79	1.72	2.35	2.56	2.93	5.55	5.63	5.59	2.34	0.85	0.91	2.43	1.42	1.32	5.21	2.82	3.34	5.18	8.02	7.05	21.85	24.98	19.68	1.35	1.1	1.24	2.26	2.44	1.51
MSTRG.25755	1.57	1.45	1.5	0.17	0.1	0.09	0.36	0.26	0.38	0.56	1.22	0.64	0	0.02	0.02	0.04	0.03	0	0	0.01	0.02	0	0.03	0	0.06	0.02	0.02	1.14	1.2	1.75	1.95	1.81	1.44	0.44	0.61	0.25	0.53	0.54	0.58
MSTRG.25775	21.29	23.69	21.7	0.5	0.31	1.12	1.23	0	4.51	0.83	0	0	21.3	11.02	13.86	17.59	4.79	13.58	4.54	0	0	0.23	0.27	0	36.09	4.52	6.55	17.83	11.25	21.1	19.21	8.87	27.71	4.92	2.91	1.51	0.76	0.66	0
MSTRG.25779	0.35	0.2	0.13	11.37	11.43	6.58	0.38	0.38	0.42	1.04	0.24	1.01	0	0	0	0	0	0	0	0.03	0	0.07	0	0	0	0	0.04	0.45	0.18	0.27	0.28	0.13	0.37	0.49	0.72	0.79	0.03	0	0.06
MSTRG.2579	0	0	0.01	0.04	0.01	0.01	0	0	0	0.01	0.02	0.02	0.03	0.01	0.02	6.75	9.63	8.98	0	0.01	0.01	0.09	0.08	0.3	14.36	7.81	14.19	0.01	0.11	0.02	8.34	10.43	6.68	0	0.01	0.01	0.14	0.08	0.04
MSTRG.25794	25.63	25.07	30.43	2.6	1.65	4.11	5.37	2.65	5.19	2.94	3.06	2.76	33.61	22.58	23.43	47.99	65.81	40.42	2.85	0.87	1.12	1.07	0.78	0.76	146.69	43.89	39.62	20.41	19.87	24.04	87.18	51.45	118.32	10.2	2.37	5.72	2.46	1.95	2.7
MSTRG.2581	0.09	0	0.35	2.01	0.9	2.74	0	0	0	0.08	0	0.17	0	0	0	0	0	0	0	0	0	0	0	0	0	0.08	0	0	0	0	0	0	0.06	0	0	0	0	0	0
MSTRG.2583	2.5	1.82	1.57	0.25	0.15	0.22	0	0	0	0.12	0	0.03	1.38	1.26	2.7	6.28	6.31	5.56	0.08	0	0	0.08	0.07	0.09	5.64	6.07	6.08	1.83	1.44	1.75	6.4	7.49	6.37	0	0	0	0.22	0.17	0.04
MSTRG.25879	1.89	1.86	2.03	0.33	0.1	0.18	0.14	0	0.1	0.05	0.04	0.14	0.8	0.89	0.65	13.93	15.7	15.32	0.08	0.04	0.06	0.07	0.33	0.17	11.8	13.1	15.26	2.04	1.64	1.79	18.9	17.79	18.25	0	0.13	0	0.38	0.07	0.06
MSTRG.25909	5.01	4.97	5.42	5.86	4.44	4.17	1.38	1.24	1.4	3.22	3.1	2.82	0.02	0.02	0	0.05	0	0	0.01	0	0	0.04	0.04	0.01	0	0.01	0.02	3.82	4.3	5.7	5.18	4.24	5.14	1.24	1.24	1.1	2.71	3.17	3.32
MSTRG.25956	18.73	16.24	13.43	0.86	0.38	0.92	1.41	2.15	3.38	3.97	5.98	4.38	6.38	6.97	9.65	8.03	14.95	17.01	2.22	1.21	1.66	2.7	2.91	3.19	13.82	8.26	9.88	13.14	14.61	16.07	13.07	11.33	15.01	4.71	2.09	3.75	4.61	4.56	4.44
MSTRG.25976	2.22	2.14	1.45	0.63	0.1	0	0.18	0.04	0.51	0.42	0.42	0.55	0	0	0	0	0	0	0	0	0	0	0	0	0	0	0	1.27	2.5	1.77	0.71	0.63	1.11	0.22	0.45	0.15	0.49	0.48	0.34
MSTRG.25982	5.92	5.75	4.37	0.12	0.16	0.39	0.38	0.29	0.9	1.11	1.55	1.44	1.81	1.77	2.14	3.12	3.54	4.69	0.37	0.32	0.4	0.76	0.62	0.65	6	3.26	4.32	4.62	5.22	5.62	7.17	3.95	8.04	1.11	0.45	0.75	1.24	1.38	1.32
MSTRG.26061	1.61	1.71	1.31	0.02	0	0	0.46	0.21	0.43	0.59	0.7	0.23	0	0	0	0	0	0	0	0	0	0	0	0	0	0	0	1.57	1.99	1.74	0.95	0.97	1.42	0.44	0.29	0.32	0.47	0.41	0.39
MSTRG.26074	14.42	15.53	13.14	0.72	0.48	0.38	1.59	4.17	4.03	10.5	14.49	9.59	6.66	7.35	9.32	13.18	18.77	16.73	1.36	2.45	2.53	7.66	7.83	7.49	12.99	15.03	16.78	14.57	16.38	20.91	36.72	30.87	32.32	4.63	3.63	4.68	11.95	9.22	12.99
MSTRG.26171	1.82	1.4	1.22	0.13	0.14	0.17	0.38	0.4	0.57	0.58	0.6	0.87	0	0	0.03	0	0	0	0	0	0	0.02	0	0	0	0	0	1.48	1.97	1.61	1.62	1.75	2	0.47	0.31	0.39	0.91	0.46	0.56
MSTRG.26174	0	0.03	0	0.01	0	0	0	0	0	0	0	0	0.02	0	0	0.51	2.04	1.06	0	0.01	0	0	0.04	0.01	0.57	0.99	1.34	0	0.02	0	0.78	1.18	1.11	0	0	0	0.01	0	0
MSTRG.26209	0.64	0.22	0.3	0.03	0	0.13	0.19	0	0.05	0	0.11	0.04	0.24	0.11	0.06	0.56	0.91	1.47	0.24	0	0.2	0.05	0.04	0.04	1.2	0.41	1.06	0.63	0.51	0.49	0.95	0.78	1.51	0.41	0.12	0.4	0.16	0.25	0.13
MSTRG.26234	1.33	0.92	1.39	1.71	1.8	1.25	0.2	0.41	0.48	0.53	0.29	0.21	0.03	0.07	0.18	0	0	0	0	0	0	0	0.05	0.01	0	0.02	0	1.19	1.23	1.09	0.16	0.77	0.69	0.37	0.16	0.39	0.28	0.47	0.47
MSTRG.26238	2.65	2.13	2.23	0.27	0.19	0.33	0.45	0.6	0.55	0.48	0.63	0.48	0.2	0.14	0.26	0.97	1.07	1.55	0.05	0.03	0.05	0.06	0.06	0.11	1.31	0.89	1.24	1.67	2.19	2.39	1.9	1.65	2.12	0.86	0.44	0.71	0.45	0.56	0.49
MSTRG.26251	3.67	3.06	4.16	0.2	0.11	0.05	1.6	1.19	1.48	1.61	1.88	1.14	0.14	0.22	0.8	0.59	1.97	1.67	0.21	0.07	0.06	0.03	0.07	0.23	0.52	1.57	1.24	3.66	5.44	4.79	6.34	5.05	6.08	1.8	1.02	2.77	1.96	1.89	1.88
MSTRG.26291	0.88	0.82	1.2	0.32	0.1	0.2	0.11	0.05	0.06	0.07	0.15	0.12	0.48	0.28	0.56	13.82	18.48	21.68	0.06	0.02	0	0.21	0.28	0.32	17.05	14.11	17.46	0.94	1.15	1.01	19.02	15.44	22.43	0.08	0.02	0.04	0.18	0.05	0.15
MSTRG.26300	0.08	0	0.04	0.07	0	0.01	0	0.01	0	0.02	0	0.01	0.03	0	0.04	1.85	2.09	3.81	0	0	0	0.02	0	0.06	2.37	1.37	2.76	0.04	0.07	0.14	2.64	1.57	3.56	0.01	0	0	0.03	0.02	0.04
MSTRG.26339	3.81	3.86	3.81	21.19	18.67	22.35	0.98	1.09	1.11	6	2.34	3.91	0.04	0.01	0	0.05	0	0.01	0.01	0.01	0.02	0.1	0.08	0.02	0.01	0.04	0.03	3.23	3.99	3.91	5.68	5.81	6.31	1.56	0.81	1.43	1.36	1.27	1.69
MSTRG.26340	0.47	0.28	0.21	0.11	0.04	0.3	0.57	0.54	0.73	0.24	0.19	0.23	0	0.09	0	0.2	0.13	0.31	0	0	0	0	0	0.03	0.05	0.23	0.11	0.46	0.45	0.53	0.74	0.68	0.74	1.22	0.36	0.45	0.22	0.27	0.29
MSTRG.26341	7.4	6.5	8.8	1.21	0.1	0.47	0.97	1.02	1.63	1.4	1.59	2.07	1.13	2.69	0.29	9.6	32.12	11.83	0.05	0.41	0.05	0.26	1.08	0.09	12.2	6.07	7.81	5.45	6.25	6.21	23.21	13.56	33.44	10.76	0.53	1.62	1.83	2.3	1.34
MSTRG.26378	1.8	1.7	1.92	0.03	0.02	0.04	0	0.01	0	0.05	0.09	0.08	0.02	0	0	0	0	0	0	0	0	0	0	0	0	0.01	0	1.72	1.52	0.72	0.14	0.15	0.2	0	0.02	0	0.07	0.09	0
MSTRG.2638	0.19	0.22	0.09	0.04	0.04	0.05	0.02	0.02	0.01	0.11	0.26	0.07	0.07	0.2	0.21	1.22	2.12	2.57	0.02	0.02	0.01	0.17	0.12	0.19	1.61	1.14	1.74	0.13	0.16	0.14	1.17	1.12	1.47	0.02	0.01	0.01	0.17	0.05	0.1
MSTRG.26388	0.06	1.1	0.05	0.05	0.03	0.05	0	0	0.01	0.06	0.03	0.05	0	0	0.59	0.01	0.58	0.04	0	0	0	0	0	0	0	0.01	0.02	0.05	0.11	0.08	2.93	3.25	2.58	0	0	0	0.05	0.07	0.04
MSTRG.26393	1.17	1	1.3	0.1	0.07	0.03	0.02	0.01	0.02	0.26	0.4	0.42	0	0	0	4.61	4.24	7.28	0.03	0	0	0.02	0.18	0.04	4.08	4.91	4.67	0.85	0.79	0.93	6.27	9.22	5.41	0.12	0.03	0.03	0.37	0.28	0.58
MSTRG.26445	1.17	1.25	0.96	0	0	0	0.13	0.59	0.45	0.31	0.37	0.58	0	0	0	0	0	0	0	0	0	0	0	0	0	0	0	1.02	0.59	1.72	1.51	0.86	1.1	0.6	0.37	0.31	0.62	0.5	0.52
MSTRG.26453	6.04	5.24	5.02	0.27	0.17	0.25	0.33	0.75	1.39	2.13	2.23	1.63	0.75	0.67	0.89	1.09	1.11	1.1	0.05	0.26	0.29	0.4	0.33	0.43	1.97	0.98	1.64	4.2	4.23	5.91	3.65	3.61	4.06	1.87	1	1.09	1.62	1.69	1.87
MSTRG.26454	13.21	13.6	14.16	0.78	0.36	0.49	1.83	1.56	3.41	3.71	5.2	3.83	5.2	4.65	5.56	4.97	5.75	5.36	1.58	1.09	1.87	2.35	1.99	2.12	5.33	3.92	5.5	11.64	14.63	13.04	8.82	8.45	8.94	2.36	1.37	3.52	4.41	4.11	3.54
MSTRG.26463	7.3	5.09	5.62	0.29	0.26	0.76	1.04	0.58	1.82	1.58	1.32	2.77	0.98	0.7	1.86	3.25	5.45	8.14	0.22	0.4	0.13	0.34	0.38	0.43	4.3	3.34	11.84	3.68	5.5	6.92	9.92	18.11	7.23	1.16	0.86	1.31	0.95	0.63	1.16
MSTRG.26464	1.85	1.41	1.36	0.16	0.1	0.07	0	0.09	0	0.31	0.12	0.22	0	0	0	0	0	0	0	0	0	0	0	0	0	0	0	1.22	1.53	1.43	0.45	0.3	0.32	0.03	0.04	0.04	0.4	0.21	0.17
MSTRG.26503	1.6	1.27	1.66	1.46	1.56	1.28	0.55	0.68	0.54	0.48	0.38	0.57	0	0	0	0.03	0	0	0	0	0	0.05	0.02	0	0	0	0.02	1.31	1.44	2.14	2.03	2.45	2.3	0.34	0.7	0.55	0.31	0.68	0.47
MSTRG.26531	2.05	2.01	1.47	0.01	0.03	0.01	0.02	0.01	0.01	0.06	0.06	0.06	0	0	0	0	0	0.01	0	0	0.01	0	0.01	0	0	0	0.01	1.48	2.28	1.53	0.06	0.02	0.07	0.03	0	0.03	0.05	0.12	0.05
MSTRG.26548	4.19	6.2	6.91	0.48	0.33	0.47	2.55	1.98	3.6	2.04	3.87	2.09	1.71	3.12	1.82	3.31	4.51	3.6	0.43	0.46	1.15	1.37	1.19	0.62	2.37	2.23	1.85	4.53	4.74	7.19	7.06	4.52	6.63	3.66	1.74	2.64	3.88	3.07	3.42
MSTRG.26549	3.7	3.66	3.07	0.12	0.02	0.12	1.21	0.95	1.59	1.76	2.65	1.73	0.01	0	0.01	0	0.01	0	0	0	0	0.04	0.01	0.01	0.01	0	0	3.42	3.05	2.73	2.42	2.09	2.59	2.56	1.19	1.91	1.68	1.81	1.45
MSTRG.26631	1.36	2.21	0.42	0.14	0	0.08	0.99	0.77	1.5	0.34	0.67	0.61	0	0	0	0	0	0	0	0	0	0	0	0	0	0	0	1.25	0.99	0.84	0.81	0.82	0.3	0.7	0.48	0.89	0.14	0.58	0.38
MSTRG.26667	1.25	1.97	1.2	0	0	0	0	0	0	0	0	0	0	0	0	0	0	0	0	0	0	0	0	0	0	0	0	1.48	1.35	1.92	0	0	0	0	0	0	0	0	0
MSTRG.26679	1.37	0.86	1.22	0.04	0.05	0.02	0	0.01	0.01	1.09	1.97	1.4	0.01	0	0	0.01	0	0.01	0	0	0	0	0.01	0	0	0.01	0.02	0.78	0.98	1.25	0.77	0.79	0.74	0.01	0	0	1.79	2.16	1.59
MSTRG.26718	0	0	0	0.02	0.02	0.03	0	0	0	0	0	0.03	0	0	0	0.04	0	0.02	0	0	0	0	0	0	0	0.03	0	0	0.25	0.07	18.83	25.46	15.35	0	0	0	0.21	0.2	0.03
MSTRG.26721	2.71	1.93	2.05	0.09	0.08	0.06	0.17	0	0.14	0.64	0.59	0.62	0.67	1.45	1.23	0.16	0.36	0.16	0	0.08	0.25	0.14	0.06	0.37	0.4	0.2	0.19	1.18	3.01	1.96	0.38	0.46	0.53	0.32	0.17	0.25	0.94	0.83	0.44
MSTRG.26726	1.29	0.81	0.96	0.01	0.03	0	0.05	0	0.01	0.33	0.34	0.09	0	0	0	0.02	0	0	0	0	0	0	0	0	0	0	0	0.79	0.72	1.55	0.84	0.33	1.64	0.06	0	0.01	0.13	0.11	0.07
MSTRG.26731	0.56	0.44	0.88	0.52	0.39	0.44	0	0	0	0.05	0.04	0.12	0.02	0.03	0	0.03	0.09	0.02	0	0	0	0	0	0	0.03	0.11	0.03	0.58	0.76	0.94	1.86	1.87	2.27	0	0.02	0	0.06	0.16	0.04
MSTRG.26766	16.87	22.57	15.93	0.32	0.61	0.13	1.42	1.33	1.12	1.91	7.58	2.85	6.44	14.54	8.41	8.52	21.11	18.07	1.15	0.64	1.63	2.03	5.46	2.21	17.7	7.44	12.8	15.46	16.08	18.88	11.87	9.56	16.29	1.91	0.91	2.14	4.27	3.54	5.13
MSTRG.26860	5.67	6.82	7.75	0.44	0	0.17	0.56	0.9	1.01	3.53	5.41	2.09	0.69	2.06	0.77	14.27	20.95	26.94	0.44	0	0.35	0.64	0.53	0.91	18.28	12.87	17.45	5.83	7.92	9.3	25.38	19.08	26.69	2.59	0.87	1.88	1.87	2.3	1.9
MSTRG.26864	4.98	5.76	7.09	0.26	0.43	0.44	0	0	0	0	0.33	0	0	0	0.12	0.22	0.26	0.55	0.09	0	0	0	0	0	0.52	0.16	0.21	3.48	5.68	6.69	0.4	0.59	0.29	0	0	0	0.16	0.17	0.17
MSTRG.26878	0.53	0.2	0.33	0	0	0	0	0	0	0	0	0	0	0.1	0.43	0.7	1.16	0.91	0	0	0	0	0.07	0.03	1.87	2.35	1.72	0.41	0	0.59	0.85	1.61	1.09	0	0	0	0	0	0
MSTRG.26906	2.41	2.1	2.51	0.1	0.02	0.08	0.26	0.45	0.55	1.06	1.1	0.43	0	0.04	0	0	0	0.02	0.06	0.01	0	0.06	0	0.03	0	0.03	0	0.05	0.04	0.09	0.11	0.07	0.08	0.04	0	0	0	0	0
MSTRG.26955	0.94	0.95	0.39	0.06	0.08	0	0.2	0	0.31	0.17	0.24	0.09	0	0	0	0.48	0.14	0.72	0	0	0	0	0	0	0.33	0.09	0.68	0.96	0.68	0.69	1.72	0.89	2.02	0.1	0	0.59	0.33	0.45	0.56
MSTRG.26960	0.64	0.77	0.53	0.21	0.12	0.13	0.03	0.06	0.05	0.4	0.5	0.31	0.03	0	0	0.01	0	0.01	0	0	0.02	0.01	0.03	0.02	0	0	0	0.53	0.92	0.7	1.74	1.26	1.88	0.11	0.04	0.11	0.35	0.25	0.3
MSTRG.26982	0	0	0	0.08	0.07	0.07	0	0	0	0.02	0.01	0.02	0	0	0	0.01	0	0	0	0	0	0.01	0.01	0	0	0.01	0.02	0	0.07	0.02	10.15	13.71	8.34	0	0.01	0	0.27	0.08	0.06
MSTRG.26990	0.76	0.74	0.9	0.08	0.06	0.03	0.1	0.22	0.13	0.96	2.39	0.74	0	0	0	0	0	0	0.02	0	0	0	0	0	0	0	0	0.83	0.82	1.55	0.34	0.56	1.25	0.08	0.25	0.23	0.78	0.92	0.71
MSTRG.26997	47.68	50.38	56.3	5.74	3.73	10.35	18.81	7.56	15.97	3.59	3.34	3.96	48.68	34.44	37.74	118.07	156.91	95.17	11.99	2.68	3.52	2.48	1.73	1.68	325.85	125.88	93.24	42.14	40.86	51.99	218.68	120.68	314.63	23.04	15.77	15.57	3.36	4.35	4.11
MSTRG.27012	0.04	0.04	0.09	0.53	0.52	1.25	0.02	0	0	0.27	0	0.07	0	0	0	0	0	0	0	0	0	0	0	0	0	0.02	0.02	0.07	0	0.02	0.6	0.39	0.68	0	0	0	0	0	0
MSTRG.27040	0.03	0.15	0.03	5.56	4.83	3.15	0	0	0	1.07	0.03	1.41	0	0	0	0.04	0	0	0	0	0	0	0.02	0	0	0	0	0.03	0.14	0.07	0.29	0.17	0.28	0	0	0	0	0	0
MSTRG.27047	0.11	0.06	0.13	0	0	0	0	0	0	0.04	0	0	0	0.06	0.07	0	0.07	0	0	0	0	0	0.04	0	0	0.04	0.06	0.33	0.21	0.24	1.17	0.32	0.81	0	0	0	0.04	0.05	0
MSTRG.27051	0.04	0.02	0.16	0.41	0.13	0.16	0.04	0	0.02	0.11	0.02	0.02	0.08	0.08	0.11	3.36	7.04	6.14	0	0.02	0	0	0.07	0.08	4.81	3.35	4.15	0.13	0.11	0.1	4.71	3.97	5.87	0	0	0	0.05	0	0.04
MSTRG.27059	2.68	2.55	2.78	0.76	0.67	1.08	0.74	0.74	0.67	0.81	1.16	0.93	0	0	0	0.01	0	0.01	0	0	0	0.01	0.01	0	0	0.01	0	2.09	2.57	3.07	1.87	1.74	2.35	0.78	0.58	0.69	1.05	0.9	0.87
MSTRG.27076	0.07	0.04	0.22	1.03	0.13	0.13	0	0	0.07	0.37	0.04	0.19	0.34	0.16	0.17	3.16	3.6	2.02	1.19	0.03	2.63	0.14	0.09	0.09	5.99	7.83	2.58	0.73	0.82	0.31	3.57	5.02	2.12	0	0.37	0	0.65	0.69	0
MSTRG.27160	0.05	0.01	0.14	0.47	0.39	0.31	0.1	0.09	0	0.18	0.46	0.5	0.81	0.04	0.66	224.6	246.22	273.66	0.39	0.3	0.35	1.57	3.26	7.09	296.29	249.47	401.26	0.18	1.17	0.35	130.93	182.44	100.83	0	0.18	0.08	2.83	0.81	0.52
MSTRG.27380	3.34	3.97	3.52	0	0	0	0	0.03	0	0	0	0.06	4.53	5.81	5.83	0.26	0.25	0.18	0	0	0	0	0	0.01	0.17	0.16	0.24	2.24	3.86	3.05	0.26	0.16	0.11	0.03	0	0	0	0	0
MSTRG.27445	0.05	0.17	0.06	0	0	0	0.09	0	0.1	0.23	0.49	0.13	0.12	0.06	0.12	0.17	0.51	0.61	0.05	0	0	0	0	0.09	0.26	0.16	0.16	0.27	0.5	0.43	0.6	0.23	0.4	0.27	0	0.08	0.23	0.08	0.22
MSTRG.27488	0	0.07	0	0.03	0	0	0	0	0	0	0.14	0	0.15	0	0	3.8	2	2.68	0	0	0	0	0.11	0.12	2.81	3.21	3.29	0	0	0	2.74	3.46	3.28	0	0	0.05	0.1	0	0
MSTRG.27583	5.04	4.68	7.81	0.02	0.02	0.01	0	0.05	0.07	0.06	0.05	0.01	9.19	8.34	10.53	0.01	0.03	0.12	0.02	0.02	0.07	0	0	0.02	0.05	0.06	0.02	3.96	4.76	9.67	0.14	0.11	0.22	0.01	0.02	0.02	0.05	0.05	0.04
MSTRG.2763	1.39	3.32	1.15	0.06	0.06	0	0.24	0	0.28	0.14	1.06	0.19	0.84	1.78	0.79	1.18	6.41	4.39	0.28	0	0	0	0.86	0.1	3.78	0.64	2.76	1.67	2.5	1.34	2.54	1.98	3.35	0	0.09	0	0.22	0.15	0.13
MSTRG.27841	0.73	0.56	0.79	0	0.02	0	0.11	0	0	0	0.03	0.03	1.58	1.36	1.34	0.45	0.33	0.22	0	0.11	0	0	0	0.01	0.34	0.35	0.21	0.28	0.9	1.01	0.09	0.07	0.22	0.03	0.06	0	0	0	0
MSTRG.27891	7.4	6.79	3.79	0.57	0.21	0.71	1.07	0.47	1.05	1.73	1.02	1.2	3.15	3.91	2.72	8.71	8.21	6.67	1.8	0.69	0.67	1.18	1.07	0.47	10.05	4.35	4.65	5.15	6.11	4.77	9.69	8.94	11.02	1.3	1.57	0.84	1.21	2.22	0.79
MSTRG.27917	3.91	4.6	3.06	0.32	0.18	0.33	0.12	0.06	0.5	0.25	0.62	0.61	0.15	0.49	0.39	0.81	2.53	4.03	1.1	0.05	0	0.31	0.36	0.09	1.51	1.4	1.17	3.24	3.83	2.13	8.15	6.71	6.64	0.18	0.1	0.52	0.8	0.62	0.24
MSTRG.27956	1.42	3.13	2.52	0.09	0.08	0.3	0.21	1.35	0.74	0.66	2.82	1.33	2.61	2.58	3.89	2.61	2.96	1.89	0.94	0.6	0.89	2.42	1.41	2.07	1.65	1.65	1.67	1.36	2.21	2.79	0.92	1.45	1.46	0.28	0.49	0.56	1.76	1.59	1.3
MSTRG.27963	0.3	0.1	0.02	0.01	0	0.1	0.02	0.01	0	0.05	0.01	0.01	0	0	0.02	3.11	6.1	5.35	0.01	0	0	0	0.06	0.17	4.56	3.15	3.5	0.48	1.08	0.74	3.53	1.49	3.43	0.02	0.04	0.15	0.18	0.12	0.45
MSTRG.27964	1.88	0.94	0.83	0.04	0.01	0.06	0.36	0.47	0.35	0.94	1.35	0.49	0.02	0.02	0.05	2.46	2.85	2.42	0	0	0	0.08	0.06	0.06	2	2.19	2.26	1.61	1.67	3.17	2.48	1.59	2.84	0.19	0.33	0.95	1.17	1.58	1.59
MSTRG.27968	0	0	0	0	0	0.03	0	0	0	0.02	0	0	0	0	0.03	1.67	2.65	1.43	0	0	0	0	0	0.01	1.42	1.03	2.41	0.03	0.11	0.03	1.23	1.61	1.26	0	0	0	0	0.02	0
MSTRG.2802	0.04	0	0.05	0.42	1.24	0.71	0.07	0	0	33.78	32.18	37.51	0	0	0.09	0.04	0	0	0.07	0.03	0	27.27	37.22	29.86	0	0.03	0.08	0	0	0	0	0.23	0.02	0	0.03	0.03	32.13	29.86	20.28
MSTRG.28028	1.1	1.86	1.64	0.22	0.03	0.16	0.21	0.61	0.37	0.8	1.19	0.47	1.79	0.83	1.28	1.6	0.6	1.46	0.68	0.24	0.81	1.54	0.64	1.31	1.05	0.96	1.3	0.9	1.39	1.52	1.1	1.33	1.1	0.33	0.5	0.7	0.72	1.31	1.79
MSTRG.28031	0.55	1.08	0.46	0.03	0	0	0.03	0.19	0.08	0.39	0.61	0.34	1.52	1.56	2.66	0.78	1.62	1.31	0.19	0.11	0.18	0.85	0.51	0.84	1.03	0.74	0.77	0.53	0.22	0.57	0.12	0.42	0.49	0.24	0.18	0.14	0.23	0.29	0.08
MSTRG.28071	1.68	0.63	1.28	0.31	0.08	0.11	70.13	49	48.44	5.77	5.66	6.4	3.84	0.57	0.63	4.34	1.04	1.36	91.78	95.21	84.75	20.02	12.54	12.09	0.83	0.56	0.64	26.25	3.36	1.26	2.35	0.97	4.55	62.33	76.91	77.62	4.3	19.03	11.81
MSTRG.28157	18.35	21.72	21.85	1.28	1.21	1.78	4.69	4.4	3.61	3.01	6.16	3.95	36.2	43.2	38.77	12.22	10.05	10.13	9.3	8.18	8.59	8.1	8.42	7.45	6.94	8.4	7.93	16.39	19.94	23.54	5.14	4.96	5.17	5.02	4.78	4.9	4.9	4.96	4.78
MSTRG.28169	0.28	0.23	0.27	0.05	0.05	0	0.08	0.09	0.08	0.11	0.28	0.17	0.43	0.38	0.68	1.94	2.98	2.08	0.49	0.29	0.32	0.44	0.31	0.48	1.64	1.86	1.1	0.17	0.1	0.24	0.72	0.85	0.84	0.13	0.02	0.14	0.11	0.13	0.18
MSTRG.28245	5.41	4.7	7.06	0.13	0.09	0.29	0.05	0.05	0.1	0.27	0.2	0.14	7.5	11.25	9.59	1.29	1.1	1	0.31	0.12	0.19	0.1	0.19	0.16	0.87	1.47	0.69	4.22	4.05	5.33	0.57	0.37	0.74	0.1	0.04	0.07	0.27	0.11	0.17
MSTRG.28278	1.4	2.1	0.93	0.12	0.17	0	0.11	0.78	0.11	0.36	1.92	0.14	0.23	0.83	2.66	3.95	8.19	10.26	0.18	0	0.66	0.35	0	1.16	7.15	4.44	5.37	1.54	0.88	1.34	4.61	4.02	6.38	0.66	0	0.36	0.91	0.45	0.61
MSTRG.28338	0.18	0.23	0.19	0.69	0.44	0.43	0	0	0.02	0.12	0.06	0.07	0.12	0.03	0.06	2.03	2.54	3.16	0	0	0	0.03	0	0.07	1.73	2.68	2.54	0.22	0.16	0.03	2.75	2.49	2.9	0.02	0	0	0.18	0.09	0.07
MSTRG.28339	0.48	0.43	0.41	0.2	0.25	0.17	0	0	0	0	0	0.26	0.4	0.72	1.11	0.82	1.63	1.59	0.05	0	0	0	0	0.09	1.47	1.07	1.54	0.46	0.62	0.53	1.44	1.85	1.4	0	0	0	0.15	0	0.13
MSTRG.28381	3.6	3.72	3.57	0.13	0.05	0.46	1.59	1.57	1.98	0.81	1.42	1.42	3.49	4.75	4.68	3.01	3.31	2.74	2.37	2.79	2.71	1.73	1.54	1.69	2	2.29	2.37	2.98	3.1	2.72	2.42	1.98	3.51	2.38	2.08	3.95	1.11	2	1.07
MSTRG.28475	0.27	0.1	0.04	3.47	2.37	1.75	0	0	0	0.63	0	0.57	0.4	0.18	0.7	0.07	0	0	0	0	0	0.06	0	0	0.1	0	0.03	0.08	0.39	0.4	0	0	0	0	0	0.02	0	0.08	0
MSTRG.28479	0.72	1.05	1.11	0.02	0.02	0.03	0.17	0.19	0.09	0.12	0.65	0.23	1.01	1.01	1.19	0.51	0.72	0.72	0.28	0.18	0.26	0.25	0.25	0.36	0.4	0.29	0.39	0.81	0.77	0.63	0.2	0.22	0.27	0.31	0.07	0.07	0.24	0.36	0.21
MSTRG.28530	19.42	20.42	28.99	2.08	0.95	1.17	3.8	1.46	3.7	1.68	1.28	1.98	19.52	13.38	12.67	37.59	38.62	29.6	7.24	0.47	0.47	0.7	0.45	0.37	96.27	26.54	28.8	16.7	16.2	22.58	62.5	38.57	81.38	4.66	5.8	4.58	1.82	1.14	1.36
MSTRG.28562	2.68	2.86	2.53	0.15	0.06	0.12	0.16	0.16	0.17	0.11	0.26	0.24	3.48	3.05	3.55	1.37	1.4	1.37	0.14	0.07	0.05	0.08	0.15	0.13	1.77	1.64	0.91	2.42	3.69	3.03	0.56	0.48	1.02	0.23	0.17	0.28	0.12	0.11	0.2
MSTRG.28629	0	0	0.04	0.09	0.02	0	0	0	0	0.01	0	0.01	0	0	0	2.2	3.29	2.39	0	0	0.01	0	0.03	0.07	1.58	2.22	2.45	0.03	0	0	1.37	1.63	1.47	0	0.04	0	0.04	0.01	0.02
MSTRG.28631	5.94	16.75	13.96	0.14	0.21	0.29	1.05	1.46	3.32	1.6	4.08	4.44	10.41	8.37	14.56	8.93	6.82	8.95	3.95	1.22	4.77	7.7	2.27	5.87	4.57	3.32	5.76	5.16	7.61	7.46	5.74	7.1	4.95	3.19	1.32	1.13	2.03	1.78	1.48
MSTRG.28651	0	0.02	0.01	0	0.01	0	0	0	0	0.02	0.02	0.01	0	0	0.06	0.44	0.41	0.99	0	0	0	0	0	0.04	1.14	0.73	1.41	0	0.09	0	0.85	1.39	0.47	0	0	0	0.04	0.02	0
MSTRG.2928	0	0	0	0	0	0	0	0	0	0	0	0	0	0	0.05	1.24	1.63	2.67	0	0	0	0.04	0.16	0.07	4.47	1.25	2.3	0	0.05	0	1.33	1.22	2.3	0	0	0	0	0	0
MSTRG.3040	2.14	1.54	3.01	0.07	0.06	0.13	0.79	0.75	1.06	0.56	0.69	0.61	2.19	2.81	5.23	2.12	3.01	2.88	0.78	2.15	0.44	0.94	0.84	0.65	2.54	2.31	3.47	2.31	1.82	1.81	1.98	1.98	1.95	0.88	0.78	1.17	1	1.03	0.77
MSTRG.3046	8.29	8.5	6.3	0.07	0.04	0.04	0	0.05	0.04	0.17	0.16	0.33	4.54	7.4	5.61	0.22	0.22	0.16	0.06	0.04	0.18	0.22	0.33	0.15	0.15	0.12	0.08	5.34	6.86	3.89	0.1	0.09	0.12	0.09	0.01	0.04	0.22	0.24	0.46
MSTRG.3061	95.26	141.18	140.84	9.28	8.07	5.77	116.98	93.69	61.18	50.9	60.89	54.98	150.75	170.99	104.91	210.7	159.26	157.65	59.9	65.31	70.59	74.33	80.63	55.7	128.48	231.29	264.4	138.58	132.54	118.81	294.19	210.35	241.8	53.55	102.72	72.74	83.85	103.01	68.78
MSTRG.3167	0.04	0.01	0.01	0.02	0.03	0	0	0	0.01	0	0.01	0.02	0.06	0.05	0.01	1	1.1	1.47	0.02	0	0	0.07	0.01	0.02	1.02	0.69	0.65	0.01	0.02	0.06	0.53	0.51	1.1	0.01	0	0.01	0.04	0.01	0.01
MSTRG.3171	1	1.76	0.93	7.24	5.34	5.84	7.51	7.27	7.59	3.74	5.65	7.72	1.21	0.87	1.34	0.85	0.92	0.69	4.25	5.42	4.31	3.98	4.21	3.65	0.42	0.54	0.97	2.4	1.56	0.83	0.89	0.67	0.85	4.3	6.21	7.37	5.8	4.59	4.13
MSTRG.3172	1.52	2.17	1.86	4.2	3.98	4.07	8.36	7.75	8.33	5.1	8.36	8.06	1.33	1.04	1.83	1.05	0.55	0.81	7.22	5.7	5.62	5.52	3.57	5.91	0.5	0.4	0.75	2.85	1.37	1.69	0.73	0.31	0.86	6.87	6.19	7.38	5.36	4.61	5.81
MSTRG.318	0	0	0	0	0	0	0	0.01	0	0	0	0.03	0	0	0.03	1.82	3.29	2.93	0	0.01	0.01	0.06	0.03	0.33	5.43	2.13	10.66	0	0.04	0	7.38	7.88	5.34	0	0.01	0	0.11	0	0.01
MSTRG.3448	3.88	4.69	3.47	0.01	0.04	0.09	1.03	1.06	0.99	0.87	1.06	0.47	3.89	4.51	3.97	0.6	0.37	0.2	0.6	0.72	0.66	0.67	0.72	0.46	0.36	0.14	0.28	2.82	4.7	4.97	0.5	0.36	0.5	0.42	0.7	1.02	0.62	0.77	0.59
MSTRG.3466	15.54	14.64	16.22	0.78	0.53	0.91	5.68	7.76	3.29	10.81	9.61	6.6	15.73	18.65	15.5	2.48	2.21	2.18	4.89	4.28	5.38	9.94	9.62	7.03	1.49	2.01	1.8	11.89	15.65	14.48	2.21	2.66	2.86	4.23	2.38	4.6	7.96	7.1	9.07
MSTRG.352	0.22	0	0.55	62.41	67.09	36.27	0.05	0	0.05	11.54	1.31	6.7	0	0	0	0.38	0.15	0.19	0	0.04	0	0.28	0.19	0	0.47	0.23	0.24	0	0	0	0.53	0.34	0.55	0	0	0	0.4	0.14	0
MSTRG.3608	2.25	2.35	2.48	1.34	0.88	0.82	0.11	0.14	0.24	1.48	2.31	2.15	2.17	2.87	2.27	3.92	5.52	4.92	0.27	0.21	0.2	1.87	1.96	1.3	5.28	4.12	4.42	2.33	2.97	2.01	4.12	4.25	4.08	0.24	0.21	0.36	1.49	1.27	1.85
MSTRG.3696	11.42	9.76	11.59	9.12	5.58	4.62	30.52	19.93	18.82	12.06	11.84	11.46	13.82	10.25	9.33	14.77	12.35	10.26	12.64	21.38	26.75	12.24	10.78	13.45	8.66	10.94	10.94	13.14	11.91	10.97	12.57	13.33	12.9	18.31	12.77	13.98	13.84	14.08	10.28
MSTRG.3755	1.04	1.04	1.09	0.34	0.49	0.91	0	0	0.03	0.15	0.36	0.45	0.8	0.59	0.96	0.07	0.04	0.11	0	0.02	0	0.35	0.21	0.25	0	0.05	0.03	0.32	0.61	0.73	0	0.04	0.04	0	0	0.08	0.25	0.35	0.37
MSTRG.3766	0.11	0.11	0.12	0.54	0.36	0.66	0	0	0.01	0.52	0.39	0.1	0.1	0.13	0.25	1.64	2.3	2.26	0	0.03	0.04	0.28	0.51	0.48	1.09	1.56	1.5	0.08	0.11	0.31	1.7	1.03	1.75	0	0	0	0.17	0.92	0.38
MSTRG.3784	26.59	18.48	21.74	0.34	0.26	0.37	0.49	0.6	0.66	0.46	1.25	0.31	16.66	20.38	16.32	3.1	5.58	2.65	0.52	0.44	0.45	0.48	0.29	0.17	6.37	4.83	3.31	12.06	15.56	22.31	3.61	2.07	4.22	0.47	0.33	1.04	0.56	0.16	0.43
MSTRG.3865	0.42	0.3	0.14	0.09	0.02	0.13	0.07	0.07	0.08	0.27	0.39	0.2	0.17	0.14	0.24	0.85	0.63	1.07	0.06	0.06	0.09	0.19	0.29	0.3	0.57	0.71	0.43	0.29	0.37	0.23	0.68	0.62	0.95	0.22	0.09	0.12	0.3	0.31	0.26
MSTRG.3881	0	0	0	0	0.04	0	0	0.04	0	0	0	0	0	0	0	1.57	0.6	1.35	0	0	0	0	0.04	0.1	0.59	0.47	0.99	0	0	0	1.75	2.23	1.02	0	0	0	0	0.09	0
MSTRG.3885	3.24	2.09	4.59	0.09	0.02	0	0.36	0.16	0.42	0.09	0.21	0.05	4.69	4.78	3.36	0.49	1.39	0.17	0.17	0.18	0.36	0.19	0.07	0.03	0.23	0.09	0.29	3	3.21	8.81	0.13	0.46	0.94	0.66	0.27	0.14	0.1	0.11	0.02
MSTRG.4077	0.88	0.47	1.06	0.13	0.05	0.34	0	0	0	0.08	0	0.09	1.11	1.4	1.41	0.02	0.02	0.02	0	0	0	0.06	0.02	0.03	0.02	0	0.02	0.49	0.81	1.56	0.02	0	0.07	0	0	0	0.07	0.03	0
MSTRG.4121	7.19	5.23	5.94	37.51	39.12	34.11	1.81	1.76	2.35	8.51	3.33	6.39	5.78	6.53	6	3.21	3.93	3.11	1.88	2.3	2.11	2.58	2.73	2.61	2.62	2.9	2.33	4.27	5.5	4.16	2.76	2.56	2.67	2.05	1.39	2.26	2.76	2.59	2.13
MSTRG.4176	0.55	0.53	0.49	0.05	0.02	0.06	1.88	1.13	1.68	0.44	0.5	0.47	0.49	0.37	0.56	0.38	0.66	0.61	1.86	1.65	1.9	0.57	0.45	0.51	0.37	0.24	0.38	1.03	0.69	0.59	0.41	0.25	0.54	2.69	1.22	1.75	0.28	0.84	0.4
MSTRG.419	0.02	0.01	0.02	0.02	0.01	0.01	0.02	0.01	0.1	0.09	0.24	0.12	0.02	0	0.01	1.87	3.08	3.16	0.04	0.02	0.02	0.2	0.2	0.18	2.46	2.55	2.26	0.13	0.06	0.01	2.72	2.34	3.04	0.13	0.04	0.08	0.27	0.2	0.1
MSTRG.4320	0.29	0.34	0.51	0.06	0.08	0.04	0.05	0.02	0.11	0.55	3.26	1.69	0.39	0.15	0.35	0.18	0.2	0.25	0.1	0.12	0.07	1.84	2.73	1.73	0.25	0.25	0.15	0.33	0.48	0.48	0.4	0.47	0.5	0.07	0.11	0.12	1.88	2.88	2.72
MSTRG.4385	0.31	0.48	0.17	0.05	0.02	0.02	0.09	0	0.14	0	0.08	0.13	0.48	0.57	0.43	0.31	0.31	0.27	0.07	0.02	0	0.05	0.06	0.06	0.25	0.21	0.25	0.42	0.73	0.42	0.32	0.34	0.15	0.09	0.08	0.04	0.07	0.02	0
MSTRG.4404	0.14	0	0	0.04	0	0.06	0	0	0	0	0	0	0	0	0	1.08	0.56	1.3	0	0	0	0	0	0.21	1.23	1.92	0.39	0	0	0	0.2	0.52	1.14	0	0	0	0	0	0
MSTRG.4471	30.11	27.66	17.24	0.44	0.17	0.91	3.83	1.98	2.13	10.14	9.4	11.57	16.69	27.01	29.18	4.98	26.14	16.39	5.02	5.48	5.77	14.21	17.84	15.37	19.78	9.04	12.08	20.69	28.77	20.03	7.6	6.53	19.13	5.07	1.4	6.56	10.41	17.47	7.52
MSTRG.4473	21.36	22.02	21.08	5.78	4.47	5.39	9.87	7.02	7	8.06	9.63	7.73	20.92	20.7	21.49	29.09	24.36	28.88	8.16	6.22	7.83	9.12	9.2	9.45	26.64	26.85	22.79	23.19	22.59	19.49	27.03	21.5	28.75	10.17	6.44	8.81	10.21	10.57	6.23
MSTRG.4538	1.12	0.29	1.27	0.38	0.09	0.1	135.3	87.81	74	8.51	6.4	8.67	2.62	0.09	0.03	1.4	0.21	0.33	24	18.26	17.4	5.77	1.16	2.95	0.22	0.06	0.47	16.57	0.51	0.04	0.33	0.11	0.35	25.66	13.41	13.66	1.81	3.75	1.68
MSTRG.4694	0.2	0.03	0.05	0.13	0.12	0.09	0.04	0.01	0.12	0.02	0.08	0.01	0.08	0.02	0.1	2.19	4.5	3.83	0	0	0	0.03	0.05	0.16	3.52	1.64	2.72	0.11	0.22	0.2	3.14	2.41	2.78	0.04	0.01	0.01	0.03	0.04	0.05
MSTRG.4757	5.27	4.76	5.71	17.19	19.6	27.84	0.3	0.18	0.14	3.62	0.43	1.69	7.31	7.2	7.45	0.59	0.42	0.69	0.07	0.15	0.17	0.13	0.05	0.02	0.56	0.5	0.37	3.66	4.97	8.74	0.64	0.58	0.64	0.12	0.17	0.13	0.1	0.07	0
MSTRG.4835	0	0	0.12	0	0.02	0	0	0	0	0	0	0	0	0.04	0	0.4	3.31	1.93	0	0	0.03	0.03	0	0.07	1.69	0.81	1.42	0.02	0	0	1.44	1.46	1.83	0	0	0	0.05	0	0
MSTRG.4856	0.09	0.18	0.06	0.09	0.11	0.01	0.04	0	0.02	0.48	0.46	0.41	0.24	0.04	0.3	70.88	37.85	42.07	0.04	0.02	0.02	1.05	0.79	1.48	55.24	47.07	84.34	0.19	0.56	0.33	50.46	59.58	43.9	0	0.03	0.05	0.87	1.1	0.92
MSTRG.4944	0.05	0	0	0.01	0	0.01	0	0.01	0	0	0	0.03	0	0	0.04	1.49	2.35	3.1	0	0	0	0.03	0.08	0.12	3.23	1.66	2.87	0.02	0.06	0.05	9.81	12	9.67	0	0	0	0.15	0.01	0.13
MSTRG.5020	0.2	0.21	0.42	0.03	0.01	0.05	0.14	0.03	0	0.34	0.11	0.2	0.13	0.14	0.18	3.72	8.61	6.85	0.02	0.12	0.05	0.12	0.32	0.21	6.28	4.03	4.13	0.07	0.12	0.19	4.76	4.72	5.39	0.05	0	0.05	0.18	0.08	0.19
MSTRG.5022	0.04	0.03	0.04	0.11	0.08	0.09	0.01	0	0	0.08	0.06	0.06	0.03	0.02	0.03	3.23	6.65	6.55	0	0.01	0.01	0.03	0.09	0.18	5.62	3.13	3.63	0.04	0.09	0.02	4.22	4.18	4.67	0.01	0.01	0.01	0.07	0.03	0.04
MSTRG.5028	3.72	3.56	2.95	12.75	9.1	8.08	0.4	0.25	0.12	6.97	3.19	3.34	3.76	3.09	4.14	3.17	3.76	4.63	0.35	0.23	0.35	2.7	3.73	2.96	3.26	6.13	3.81	3.02	3.32	3.41	5.43	4.24	5.96	0.64	0.2	0.5	4.75	3.82	4.62
MSTRG.5057	1.67	0.92	0.84	1.71	0.82	1.04	0.42	0.04	0.34	1.03	0.92	0.39	0.77	0.94	1.1	2.28	2.58	4.61	0.49	0.13	0.39	1.05	0.68	0.83	3.84	2.2	3.36	0.81	1.11	1.23	3.52	2.69	4.84	0.47	0.17	0.28	1.02	0.48	0.54
MSTRG.5107	0.85	0.56	0.54	0.12	0.02	0.08	0.19	0.25	0.67	0.28	0.13	0.21	0.21	0.35	0.33	2.09	3.52	2.01	0.24	0.75	0.53	0.06	0.05	0.21	2.82	1.05	1.97	0.45	0.63	0.61	3.05	1.23	3.36	0.98	0.19	0.45	0.28	0.34	0.31
MSTRG.5125	15.07	12.95	12.04	0.47	0.13	0.29	0.02	0.01	0.02	0.73	0.45	0.48	10.72	17.13	16.24	1.56	2.66	2.16	0.06	0.07	0.02	0.41	0.69	0.74	1.59	1.43	1.34	9.71	15.13	12.44	1.87	1.83	2.15	0.01	0.04	0.01	0.84	0.69	0.85
MSTRG.5148	0	0.01	0.02	1.35	1.56	1.54	0	0	0.05	0.51	0.04	0.28	0	0.1	0	0	0	0	0	0	0	0	0	0	0	0.02	0.01	0	0	0.04	0	0	0.02	0	0	0	0	0	0
MSTRG.5164	11.97	12.49	14.54	0.88	0.93	1.1	0.7	0.53	0.55	1.8	2.2	2.12	12.37	16.33	13.29	3.57	4.08	3.12	1.14	1.03	0.32	2.03	2.02	2.06	2.54	2.27	2.45	8.98	12.45	13.02	2.48	2.29	2.96	0.98	0.74	0.65	2.35	1.59	1.82
MSTRG.517	0	0	0.06	1.69	1.34	1.6	0	0	0	0.45	0	0.25	0	0	0	0.32	0.18	0.11	0	0	0	0	0	0	0	0.12	0.1	0	0	0	0.38	0.11	0.11	0	0	0	0	0	0
MSTRG.5185	1.18	0.89	0.77	0.03	0.05	0	0.09	0.05	0.05	0.53	0.6	0.29	0.92	0.83	0.9	0.43	0.76	0.96	0.16	0.07	0.13	0.5	0.59	0.58	0.94	0.34	0.59	0.91	0.77	0.97	0.5	0.54	0.61	0.13	0.04	0.18	0.63	0.54	0.45
MSTRG.5263	0	0	0.02	0.01	0.03	0.03	0	0	0	0	0.01	0.01	0.01	0	0	1.44	4.05	2.55	0	0	0	0.05	0.04	0.03	2.21	1	1.64	0	0	0.01	1.82	1.56	1.69	0	0.01	0	0.01	0.02	0.02
MSTRG.5319	0.08	0.02	0.01	0.02	0	0	0.01	0.02	0.04	0.19	0.17	0.1	0.03	0.03	0.11	2.04	3.56	2.59	0.05	0.1	0.1	0.14	0.21	0.24	2.04	1.01	1.93	0.03	0.14	0.02	2.1	1.7	2.64	0.08	0.02	0.02	0.08	0.08	0.02
MSTRG.547	0.03	0.04	0.01	0.04	0.01	0.04	0.21	0.25	0.32	0.06	0.03	0.09	0.03	0.04	0.04	1.64	3.18	2.47	0.27	0.15	0.17	0.08	0.06	0.06	1.59	1.34	1.61	0.08	0.04	0.01	1.72	1.25	2.28	0.4	0.14	0.24	0.02	0.08	0.07
MSTRG.5475	4.02	4.17	3.69	0.02	0.02	0.02	0.01	0.04	0.01	0.21	0.36	0.25	2.97	4.71	4.63	0.18	0.27	0.45	0.12	0.01	0.08	0.3	0.32	0.47	0.3	0.15	0.17	3.06	5.38	2.88	0.17	0.12	0.16	0.03	0.01	0.06	0.37	0.27	0.24
MSTRG.551	0.67	1.84	1.09	0.02	0	0.04	0.12	0.37	0.27	0.32	0.75	0.64	1.51	2	2.08	1.36	1.42	2.25	1.26	0.3	1.88	3.03	0.54	2.59	1.05	0.66	0.97	1.66	2.22	0.88	1.06	1.24	0.62	0.94	0.16	0.46	0.46	0.49	0.13
MSTRG.5511	2.65	2.36	2.3	0.16	0.15	0.17	0.16	0.36	0.35	0.66	1.2	0.48	2.02	2.46	2.84	5.97	9.3	11.66	0.76	0.39	0.52	0.84	0.89	1.22	11.98	6.36	11.24	1.99	2.38	1.94	5.85	7.51	6.45	0.82	0.22	0.61	1.03	1.04	0.95
MSTRG.5757	0.03	0	0.04	0.24	0.17	0.19	0.01	0	0	0.17	0.11	0.4	0.54	0.05	0.2	110.1	101.18	109.63	0.2	0.06	0.1	0.77	1.55	2.12	103.41	98.93	153.77	0.12	0.96	0.52	130.43	149.7	120.19	0	0.16	0.06	4.46	0.57	1.58
MSTRG.5804	0	0.15	0.04	3.04	0.57	0.88	0.13	0.06	0.17	0.76	0.04	0.15	0	0	0	0.04	0	0	0.03	0	0	0.1	0	0	0	0	0	0.03	0.09	0	0	0	0.04	0.19	0.16	0.08	0	0	0
MSTRG.5833	1.41	1.82	1.1	0.46	0.14	0.19	0.7	0.8	0.95	2.54	1.99	2.15	1.46	1.4	1.66	0.55	0.9	0.81	0.94	0.64	0.83	2.44	1.99	2.69	1.06	0.37	0.59	1.34	1.59	2	0.68	0.83	0.85	0.98	0.59	0.94	2.7	1.41	1.59
MSTRG.589	0.01	0.03	0	0.21	0.16	0.1	0.08	0.04	0.01	0.1	0.19	0.23	0.25	0.04	0.2	59.68	70.08	87	0.03	0.07	0.13	0.61	0.95	2.43	97.48	106.2	132.61	0.05	0.54	0.23	99.59	128.87	78.08	0	0.08	0.05	2.13	0.9	0.5
MSTRG.5939	0.59	0.84	0.72	0.02	0.03	0.01	0	0	0.01	0.02	0.05	0	0.42	0.73	0.96	0.13	0.14	0.23	0	0.02	0.03	0.01	0.03	0.04	0.11	0.1	0.24	0.54	0.97	0.59	0.17	0.09	0.1	0	0.01	0	0	0.06	0.04
MSTRG.5942	2.74	3.25	3.1	0.19	0.11	0.19	0.03	0.11	0.21	0.19	0.29	0.25	3.01	3.75	3.47	1.78	1.75	1.71	0.11	0.11	0.11	0.23	0.22	0.21	1.22	1.32	1.16	2.8	4.2	3.22	1.43	1.38	1.7	0.06	0.24	0.15	0.27	0.31	0.19
MSTRG.5972	0	0	0	0.03	0	0	0.02	0	0.02	0	0.07	0.09	0.08	0	0.03	8.86	9.25	11.81	0.02	0.05	0.03	0.15	0.03	0.62	14.57	9.53	17.87	0.01	0.09	0	9.51	15.15	7.83	0.06	0.02	0	0.11	0.06	0.06
MSTRG.6009	0.15	0.25	0.17	0.09	0.08	0.07	0.01	0	0	0.02	0	0.03	0.08	0.16	0.12	1.71	3.85	2.72	0	0	0.01	0.01	0.04	0.06	2.3	0.92	2.59	0.09	0.18	0.08	1.5	1.83	2.16	0.02	0	0	0.07	0.01	0.01
MSTRG.611	3.63	3.44	2.63	0.03	0.02	0.03	0.18	0.27	0.15	0.91	1.14	0.72	2.56	3.88	3.22	0.31	0.4	0.38	0.25	0.22	0.33	1.34	1.53	1.17	0.22	0.21	0.22	2.42	2.88	1.99	0.15	0.19	0.18	0.32	0.19	0.23	1.68	0.65	0.96
MSTRG.6143	21.11	17.85	19.84	6.22	6.16	8.1	5.79	6.5	6.88	9.6	11.21	11.23	17.85	18.64	20.81	18.13	21.34	20.37	7.01	5.98	6.52	10.04	9.39	9.82	16.79	18.03	16.81	15.69	19.46	19.62	18.39	16.16	18.88	6.89	5.13	6.05	11.18	10.45	9.72
MSTRG.6208	2.09	1.83	2.1	0.13	0.12	0.1	0.04	0.1	0	0.07	0.08	0.12	2.55	2.5	2.38	0.5	0.78	0.74	0.07	0.09	0	0.19	0.19	0.11	0.19	0.46	0.4	1.35	1.78	2.49	0.25	0.53	0.67	0.15	0	0.09	0.05	0.12	0.16
MSTRG.6209	1.48	1.65	1.29	3.57	4.17	4.36	0.56	0.48	0.43	1.69	1.61	1.63	1.65	1.14	1.15	11.07	17.63	16.56	0.4	0.47	0.55	1.25	1.27	1.1	15.84	10.17	13.03	1.19	1.5	2.11	11.45	10.55	11.85	0.32	0.35	0.36	0.79	0.89	0.99
MSTRG.6211	0.07	0.03	0	0	0	0	0	0	0	0	0	0	0.19	0.03	0.03	0.31	0.8	0.65	0	0	0	0	0.04	0.01	0.36	0.21	0.49	0	0.06	0	0.43	0.08	0.56	0	0	0	0	0.02	0
MSTRG.6212	0.61	0.5	0.55	0.3	0.09	0.07	0.47	0.07	0.08	0.26	0.27	0.29	0.49	0.33	0.29	1.37	2.43	2.68	0.04	0	0.08	0.12	0.1	0.24	2.85	1.53	1.74	0.18	0.37	0.09	1.82	2.19	2.62	0.3	0.06	0.1	0.06	0.1	0
MSTRG.6216	0.33	2.63	0.76	10.06	12.13	15.8	0.28	0.27	0.5	2.23	1.56	1.49	0.79	0.23	1.86	1.46	1.69	1.5	0.66	0.31	0.43	0.61	0.74	0.64	1.73	1.49	1.52	1.12	1.21	1.43	1.53	1.3	1.82	0.56	0.3	0.81	0.94	1.15	0.75
MSTRG.6220	1.56	2.19	1.24	0.04	0.06	0	0.36	0.09	0.14	0.33	0.38	0.5	0.89	0.92	1.31	0.76	0.68	0.3	0.07	0.29	0.34	0.49	0.66	0.69	0.35	0.46	0.52	1.2	0.92	1.07	0.53	0.31	0.47	0.27	0.09	0.24	0.21	0.61	0.23
MSTRG.6223	0.66	0.38	0.64	0.11	0.18	0.11	0	0	0	0.04	0.08	0.11	0.17	0.18	0.32	2.16	1.35	2.32	0	0.01	0	0.02	0.01	0.1	2.49	1.64	2.06	0.43	0.27	0.48	2.36	1.24	3.03	0	0.01	0	0.08	0.07	0.12
MSTRG.6357	3.97	4.36	4	17.42	12.16	20.04	0.74	0.7	0.8	5.98	1.94	3.5	3.82	4.62	4.93	4.01	3.58	3.57	0.64	0.75	0.77	1.32	1.27	1.38	2.64	4.42	3.2	3.18	4.15	4.33	4.1	4.17	4.36	1.07	0.66	0.86	1.35	1.35	1.38
MSTRG.6424	7.17	7.65	8.12	0.3	0.1	0.19	0.51	0.8	0.84	1.07	1.91	1.95	4.85	4.78	5.24	2.79	3.02	2.53	0.48	0.57	0.34	0.73	1.31	1.28	3	2.36	2.47	4.15	5.72	4.98	3.01	2.43	2.54	0.45	0.4	0.55	1.45	1.65	1.07
MSTRG.6614	8.15	7.94	5.99	4.57	3.92	5.18	0.64	0.8	0.85	4.56	2.38	2.88	3.92	7.52	6.53	0.92	1.08	0.59	1.05	0.8	0.78	1.89	2.39	1.33	0.93	0.88	1	5.05	6.46	5.88	0.88	0.83	1.3	1.22	0.52	0.76	3.02	1.76	1.6
MSTRG.6655	0.01	0	0	1.74	0.78	1.87	0	0	0	0.14	0	0.22	0	0	0	0	0	0	0	0	0	0	0	0.01	0	0	0	0	0	0	0.07	0	0.01	0.03	0	0	0	0	0
MSTRG.6840	0.22	0.04	0.24	9.34	15.69	7.44	0.06	0.02	0	1.35	0.11	2.12	0.04	0.11	0.05	0.32	0.25	0.14	0	0	0	0.4	0.17	0.09	0.14	0.15	0.16	0.08	0.23	0.09	0.29	0.07	0.21	0	0.06	0	0.38	0.3	0.1
MSTRG.6867	2.81	2.76	3.52	14.95	11.51	13.43	0.75	0.49	0.77	4.25	1.36	2.3	3.14	3.29	3.36	3.94	3.18	3.09	0.7	0.78	0.36	0.52	0.69	0.7	1.09	3.21	1.48	2.57	2.08	2.87	2.18	2.66	3.15	0.55	0.11	0.48	0.61	0.66	0.71
MSTRG.6987	4.1	0.67	6.99	1.42	0.79	1.46	403.46	607.59	450.73	18.66	36.18	49.17	14.54	1.09	0.37	25.53	3.91	10.29	563.14	596.25	635.82	96.03	55.53	62.12	1.64	1.14	2.29	157.65	18.74	1.19	9.78	1.99	18.22	278.79	345.02	341.79	13.19	60.71	30.66
MSTRG.6993	0.01	0.01	0	2.22	2.63	1.62	0	0	0	0.2	0.03	0.32	0	0	0	0	0.01	0	0	0	0	0.02	0.02	0	0	0	0	0	0	0.01	0	0.01	0	0	0	0	0.02	0.01	0
MSTRG.7008	1.06	1.02	0.61	0.05	0.01	0.04	0.97	0.57	1	0.65	0.61	0.48	0.62	0.56	0.98	0.63	0.95	1.01	1.8	0.95	1.04	0.78	0.46	0.6	0.69	0.4	0.72	1.08	0.57	0.55	0.5	0.5	0.53	1.76	0.45	0.63	0.42	0.56	0.27
MSTRG.7048	2.64	2.06	2.94	0.07	0.16	0.22	0.13	0.45	0.53	0.48	1.99	1.69	1.9	1.45	1.46	0.62	1	0.78	0.68	0.46	0.61	1.66	1.41	2.01	0.23	0.58	0.73	1.64	1.16	1.17	0.56	0.69	0.62	0.3	0.33	0.28	1.1	0.91	1.43
MSTRG.7058	7.23	11.41	10.49	0.76	0.12	1.13	0	0	0	0.13	0.05	0.17	11.44	8.09	7.94	3.1	9.48	6.46	0	0.04	0.05	0	0.09	0.27	4.69	5.23	6.85	12.09	12.45	14.3	3.76	2.24	5.92	0	0	0	0.11	0.13	0
MSTRG.7370	20.35	19.56	22.06	0.39	0.1	0.39	0.12	0.13	0.25	0.81	1.22	0.97	20.41	25.42	21.7	2	1.31	1.65	0.25	0.23	0.2	1.17	1.45	1.26	1.04	1.7	1.72	14.85	21.25	16.57	1.42	1.27	1.57	0.23	0.21	0.23	1.39	1.49	1.52
MSTRG.7392	0.08	0	0.1	9.87	8.81	8.32	0	0	0.02	3.25	0.81	1.54	0.11	0.05	0.04	1.22	1.16	1.39	0.01	0	0	0.69	0.43	2.02	1.06	1.03	0.61	0	0.02	0.12	1.43	0.44	0.91	0	0.01	0	0.31	1.12	0.51
MSTRG.7409	0	0	0	0.08	0.14	0.14	0.19	0.08	0.19	0.05	0	0.23	0.27	0	0.08	76.17	99.77	90.44	0.15	0.07	0.03	0.39	1.34	1.49	106.15	72.38	87.9	0.13	1.28	0.32	89.42	134.93	55.6	0	0	0.05	2.04	0.6	0.29
MSTRG.7410	1.56	0.68	1.09	0.11	0.05	0.03	0.36	0.43	0.32	0.85	0.38	0.4	1.34	0.93	1.58	2.26	2.63	2.43	0.93	0.4	1.13	0.8	0.36	0.66	1.16	2.06	1.65	0.96	1.27	1.09	2.05	0.9	2.7	0.81	0.28	0.4	0.42	0.41	0.38
MSTRG.7417	435.61	414.28	761.91	4.81	4.79	9.5	1705.15	3625.19	3854.27	65.43	239.33	414.01	605.07	365.36	352.14	120.17	13.56	36.01	2562.29	2338.75	3164.53	415.3	176.47	297.67	10.48	9.08	11.93	1306.78	512.49	543.7	110.22	29.03	175.74	3621.68	3759.83	3332.44	111.24	759.31	356.83
MSTRG.7418	5.02	0.56	2.54	0.57	0.25	0.35	272.66	395.17	330.7	11.84	24.03	34.77	5.3	0.35	0.33	13.47	1.61	2.32	310.05	170.51	248.98	57.23	14.33	20.5	1.25	1.08	1.07	129.13	12.91	0.89	9.27	3.37	14.14	286.46	330.27	319.53	9.09	69.38	20.56
MSTRG.7530	2.14	2.32	2.26	0.01	0	0.02	0.01	0	0.01	0	0.01	0.02	2.26	2.44	3.27	0.28	0.24	0.15	0.01	0.01	0.02	0.02	0.01	0	0.32	0.34	0.1	1.31	2.24	3.04	0.21	0.15	0.31	0.03	0.01	0	0	0.04	0.02
MSTRG.7736	2.87	4.48	2.12	27.92	28.61	35.83	0.5	0.26	0.19	6.59	4.3	3.9	1.92	2.44	3.65	8.54	11.12	12.69	0.67	0.45	0.2	2.4	2.89	2.39	13.39	7.32	12.41	2.4	2.72	2.96	10.12	7.77	8.55	0.41	0.31	0.31	3.61	3.98	3.48
MSTRG.78	24.27	28.14	24.09	3.24	1.89	3.5	3.9	3.29	3.78	6.61	9.11	6.28	24.26	27.25	33.78	31.56	41.6	42.1	4.52	4.02	4.1	6.26	6.34	7.61	51.87	38.16	41.84	20.88	26.31	26.06	32.6	33.08	33.27	3.97	2.22	4.16	6.5	4.66	6.37
MSTRG.7937	0.03	0	0.05	2.19	2.11	3	0	0	0	0.57	0.14	0.31	0.01	0	0.01	0.01	0.01	0	0	0	0	0	0.01	0	0	0.01	0	0	0	0	0	0	0.01	0	0	0	0.01	0.01	0
MSTRG.7995	0.06	0.24	0.08	0.31	0.46	0.38	2.02	1.46	1.36	0.54	0.9	0.4	0.23	0.07	0.05	0.19	0.08	0.07	2.12	1.66	1.74	0.64	0.35	0.33	0.07	0.05	0.07	0.51	0.14	0.02	0	0	0.06	1.56	2.09	1.82	0.55	0.39	0.39
MSTRG.8057	0.05	0	0.03	0.2	0.12	0.22	0.1	0.03	0	0.21	0.31	0.24	0.34	0.01	0.25	88.14	81.77	109.35	0.11	0.09	0.08	0.73	1.2	3.15	105.96	118.53	144.6	0.1	1.06	0.3	114.13	146.7	94.07	0	0.06	0.04	2.8	0.5	0.78
MSTRG.8091	0	0	0	0.07	0.01	0.06	0	0	0	0	0.09	0	0	0	0.13	17.88	16.46	18.58	0.06	0	0.01	0.21	0.14	0.49	19.64	15.84	18.88	0.03	0.01	0.17	13.31	17.23	9.65	0	0	0	0.22	0.03	0
MSTRG.8092	0.02	0	0	0.07	0.02	0.03	0.08	0.01	0	0.01	0.02	0.04	0.02	0.06	0	16.36	13.13	12.47	0	0.01	0	0.08	0.25	0.23	18	15.59	18.39	0.02	0.04	0.04	11.2	15.71	8.04	0	0.01	0.01	0.33	0.04	0.04
MSTRG.8093	0.01	0	0	0.08	0.07	0.06	0.03	0.01	0	0.06	0.1	0.09	0.07	0.01	0.04	28.27	33.44	35.75	0.03	0.03	0.03	0.26	0.38	1.07	34.35	31.71	41.14	0.03	0.37	0.16	40.46	52.98	33.98	0	0.04	0.01	1.07	0.27	0.21
MSTRG.8102	0	0	0	0	0.01	0	0	0.01	0	0.01	0.01	0.02	0.03	0	0	3.87	5.48	5.19	0	0.01	0	0.07	0.07	0.19	7.1	5.39	6.47	0	0.04	0.02	5.32	7.84	3.98	0	0.02	0	0.14	0.01	0.02
MSTRG.8109	0.02	0.01	0.01	0.09	0.09	0.05	0.01	0.01	0	0.03	0.06	0.13	0.13	0.03	0.11	26.8	34.18	36.44	0.03	0.02	0.04	0.25	0.42	1.17	41.84	35.19	50.73	0.04	0.21	0.13	30.56	41	23.24	0	0.02	0.03	0.71	0.2	0.22
MSTRG.8180	0	0	0	2.91	2.17	2.54	0	0	0	0.66	0.05	0.19	0	0	0	0	0.2	0.23	0	0	0	0	0.04	0	0.05	0.03	0.02	0	0	0	0.03	0.09	0.04	0	0	0	0	0	0
MSTRG.8217	1.19	1.28	0.68	0.01	0.01	0.05	0.13	0.19	0.32	0.26	0.34	0.22	0.66	0.7	0.92	0.84	1.82	1.62	0.13	0.15	0.07	0.18	0.22	0.28	1.72	1.67	1.4	0.61	0.94	0.7	0.92	1.04	1.39	0.18	0.02	0.22	0.23	0.25	0.26
MSTRG.8264	25.45	24.93	22.72	1.63	1.03	1.28	11.06	8.76	9.93	16.34	24.81	16.6	24.97	27.7	24.75	17.51	18.75	16.6	13.55	12.29	11.73	23.17	22.94	20.8	14.96	17.6	10.26	17.28	24.34	20.8	12.72	12.07	14.12	8.56	7.92	12.77	19.36	24.55	24.34
MSTRG.8405	0	0.07	0	0	0	0.05	0	0.1	0	0	0	0	0	0.07	0.3	0.9	1.43	0.9	0.18	0.05	0	0.12	0.1	0.07	1.09	0.6	0.65	0.12	0.08	0.07	0.83	0.81	0.71	0.22	0.05	0.1	0.1	0.21	0.11
MSTRG.8423	3.01	3.2	3.45	1.03	0.33	0.53	0.82	1.06	0.71	44.19	53.06	61.53	3.18	3.26	3.8	2.6	2.66	1.96	0.96	0.44	0.76	55.99	55.91	65.37	1.62	2.41	1.65	2.46	3.18	3.37	2.26	2.38	2.6	0.58	0.55	0.56	54.39	50.18	50.25
MSTRG.8698	5.81	7.65	5.88	0.03	0.05	0.01	0.11	0.23	0.2	0.25	0.24	0.04	4.2	6.4	6.59	0.56	0.86	0.48	0.3	0.35	0.39	0.15	0.25	0.3	0.61	0.21	0.68	5.67	8.65	4.87	0.44	0.22	0.64	0.58	0.2	0.31	0.2	0.28	0.34
MSTRG.8699	4.31	4.34	3.73	0.01	0	0	0.1	0.06	0.19	0.08	0.12	0.08	2.68	3.93	3.99	0.24	0.49	0.33	0.16	0.16	0.18	0.1	0.15	0.13	0.31	0.11	0.17	3.28	5.18	3.2	0.22	0.15	0.37	0.24	0.11	0.17	0.1	0.13	0.08
MSTRG.87	7.92	4.05	8.11	481.86	657.26	477.47	1.51	1.44	0.76	101.55	12.15	55.73	2.31	3.02	6.8	1.66	0.72	0.52	1.37	1.39	1.73	2.61	1.73	0.33	0.63	1.66	1.72	1.91	2.43	3.59	1.25	2.04	1.93	1.86	1.69	1.43	2.04	2.04	0.37
MSTRG.8700	3.08	2.83	2.27	0	0	0.01	0.06	0.05	0.08	0.04	0.14	0.08	1.87	2.96	2.73	0.19	0.27	0.33	0.1	0.17	0.12	0.12	0.07	0.07	0.32	0.07	0.11	1.83	3.13	1.66	0.2	0.14	0.24	0.13	0.04	0.11	0.05	0.14	0.06
MSTRG.8706	2.69	2.41	2.15	0.01	0	0	0.06	0.05	0.05	0.04	0.11	0.03	1.67	2.39	2.17	0.2	0.17	0.24	0.13	0.07	0.04	0.04	0.07	0.06	0.16	0.09	0.09	1.57	2.55	1.58	0.14	0.12	0.16	0.11	0.06	0.08	0.05	0.08	0.03
MSTRG.8831	0.21	0.12	0.21	1.19	0.63	1.69	0	0.07	0	0.53	0.1	0.31	0.13	0.07	0.03	6.14	3.77	7.34	0	0.05	0.07	0.04	0.07	0.18	8.64	6.36	6.78	0.07	0.14	0.02	8.57	9.75	9.76	0.02	0.02	0.02	0.17	0.09	0.06
MSTRG.8846	1.59	3.31	2.16	0.24	0.15	0.49	11.61	15.03	12.94	2.89	7.53	5.7	3.08	2.49	1.7	6.58	5.91	3.26	22.25	22.08	11.91	7.1	7.06	5.32	4.22	6.03	3.74	10.53	3.68	2.08	4.76	5.08	5.93	16.85	15.27	17.84	7.39	8.44	7.48
MSTRG.8874	0	0	0	0.03	0.02	0.01	0	0	0	0	0	0.03	0.02	0.02	0.02	4.56	7.71	7.52	0.01	0	0	0.11	0.09	0.29	6.87	4.36	8.64	0.01	0.31	0	11.86	10.21	11.55	0	0.02	0	1.05	0.09	0.28
MSTRG.8875	0	0	0	0	0	0	0	0	0	0	0	0	0	0	0.14	0.33	0.57	0.3	0	0	0	0	0	0	0.28	0.46	0.16	0	0	0	1.53	1.75	1.06	0	0	0	0.09	0	0
MSTRG.8879	0	0	0.03	0.11	0.09	0.09	0	0	0	0.04	0.02	0.01	0.01	0.01	0.01	0.62	1.23	1.68	0.01	0	0	0	0.01	0.04	1.86	0.53	0.36	0.01	0.01	0.02	0.84	0.81	1.15	0	0	0	0.02	0.06	0.01
MSTRG.8934	0.21	0.07	0.18	28.29	25.84	18.05	0.02	0.02	0.02	6.25	2.48	2.5	0.21	0.07	0.08	0.36	0.39	0.22	0.06	0.03	0.07	0.48	0.58	0.4	0.14	0.14	0.14	0.08	0.36	0.12	0.41	0.28	0.53	0.1	0.07	0.02	0.9	0.35	0.79
MSTRG.8957	0	0.11	0.36	0.88	6.4	5.33	0.35	2.28	2.61	0.18	2.26	1.49	0.47	0.04	0.24	0.4	0.55	0.15	2.5	2.57	6.34	1.19	0.68	1.12	0.1	0.29	0.35	1.4	1.09	0.14	0.4	0.51	0.42	2.69	5.32	2.71	0.49	0.78	0.61
MSTRG.8975	0	0.05	0.05	0	0	0	0	0	0	0	0	0	0	0	0	1.3	1.33	1.36	0	0	0	0	0.04	0	1.3	0.84	1.09	0	0	0	0.66	0.27	0.82	0	0	0	0	0	0
MSTRG.899	6.16	4.98	5.28	23.12	40.82	22.26	4.76	5.18	6	14.76	8.29	13.03	5.41	4.68	5.22	5.55	4.63	4.5	4.52	4.23	5.22	7.76	9.83	9.53	2.4	5.42	7.76	6.93	5.15	5.46	5.38	5.36	5.82	6.33	4.18	5.47	12.3	11.44	9.58
MSTRG.9036	0	0	0	0.05	0.07	0.05	0.06	0.02	0	0.17	0.03	0.08	0	0	0	1.23	1.7	1.34	0	0	0	0.12	0.15	0.17	1.97	1.64	1.26	0	0	0	1.11	1.02	1.53	0	0.02	0.02	0.05	0.18	0.08
MSTRG.9125	0	0	0.09	0.14	0.15	0.11	0.02	0.04	0	0.12	0.18	0.22	0.21	0.08	0.24	75.89	76.17	98.7	0.07	0.07	0.07	0.65	1.15	3.15	92.14	98.59	135.84	0.04	0.63	0.22	77.83	121.34	51.23	0	0.1	0.03	1.64	0.43	0.28
MSTRG.9128	0.03	0	0.1	0.16	0.06	0	0	0	0	0	0	0.07	0.35	0.05	0.1	37.09	36.39	46.14	0.1	0.06	0	0.22	0.22	2.04	45.65	39.91	95.92	0.05	0.21	0.29	39.64	50.37	30.41	0	0.01	0	0.49	0.08	0.15
MSTRG.9148	0.07	0.07	0.05	0.03	0.01	0.03	0.03	0	0.01	0.1	0.13	0.05	0.1	0.05	0.05	17.04	17.61	21.24	0.02	0.02	0.01	0.15	0.28	0.51	19.98	13.35	24.28	0.04	0.17	0.05	16.69	20.33	13.56	0.02	0.03	0.02	0.6	0.12	0.13
MSTRG.9149	0	0	0	0	0.01	0	0.03	0	0	0.02	0.02	0	0	0.02	0.01	2.09	1.74	1.91	0	0.01	0.01	0.01	0.02	0.05	2.07	1.89	2.72	0.02	0.01	0.09	1.23	1.36	1.17	0.01	0.03	0.01	0.02	0	0.02
MSTRG.9152	0.04	0.1	0.03	0	0.03	0.05	0	0.04	0.02	0.01	0.08	0.02	0.05	0.12	0.08	4.87	6.26	5.6	0	0.02	0.05	0.07	0.11	0.16	6.19	7.32	7.78	0.06	0.17	0.09	9.26	9.86	10.57	0.02	0.02	0.05	0.23	0.05	0.05
MSTRG.9158	0.76	1.38	0.85	0.05	0.06	0.07	0.1	0.14	0.09	0.05	0.19	0.07	0.61	1.04	0.51	1.42	1.37	1.42	0.06	0.12	0.03	0.16	0.11	0.12	1.23	1.68	1.25	0.49	0.51	0.93	1.92	1.2	2.08	0.1	0.08	0.07	0.2	0.14	0.12
MSTRG.9163	0.76	0	0.04	0.01	0	0	0.06	0	0.02	0.2	0.01	0.11	0.13	0.04	0.07	0.52	0.42	0.7	0	0	0.02	0.01	0.01	0.05	0.25	0.32	0.5	0.48	0.43	0.46	1.62	1.38	0.95	0.16	0.1	0.03	0.09	0.09	0.15
MSTRG.9165	0.55	0.72	0.54	33.11	24.02	24.98	0.29	0.82	0.22	8.65	1.57	5.52	0.49	0.64	0.63	2.4	3.67	3.2	0.21	0.6	0.65	0.36	0.32	0.15	2.6	3.99	3.21	0.36	0.25	0.55	3.15	3.08	4.03	0.38	0.22	0.59	0.35	0.28	0.32
MSTRG.9166	0	0.51	0.11	14.17	25.9	16.38	0.17	0.45	0.26	0.94	0.71	2.34	0	0.1	0.55	0.41	2.36	2.16	0.26	0.63	0.37	0	0.3	0.27	2.47	3.57	1.16	0.5	0.58	0.69	2.21	2.06	1.53	0.25	0.14	0	0	0.08	0.08
MSTRG.9167	0.58	0.3	0.46	24.07	19.37	17.02	0.1	0.26	0.21	4.91	0.95	2.09	0.38	0.43	0.71	1.56	3.05	1.51	0.25	0.57	0.43	0.22	0.13	0.04	2.18	2.05	1.7	0.27	0.41	0.29	2.17	1.79	3.16	0.24	0.21	0.34	0.17	0	0.19
MSTRG.9177	0.06	0.07	0	0.03	0	0	0.06	0.15	0.18	0	0.07	0.06	0.3	0	0	3.41	2.42	3.58	0.06	0.1	0.19	0.44	0.36	0.14	0.84	2.28	1.98	0.09	0	0.07	3.61	2.74	3.09	0.34	0.05	0.2	0.29	0.05	0.16
MSTRG.9184	2.73	0.7	3.1	578.42	733.86	540.8	0.77	0.32	0.45	80.92	9.64	65.2	0.5	0.6	0.31	3.53	4.35	3.12	0.02	0.14	0.13	1.83	1.34	0.13	5.21	8.08	4.23	0.34	1.36	0.57	5.8	4.97	10.48	0.33	0.52	0.12	1.72	1.23	0.39
MSTRG.9226	19.54	17.17	19.94	0.12	0.05	0.78	5.49	3.38	4.51	2.6	3.33	3.13	22.85	19.83	20.37	3.51	1.51	1.14	7.43	4.52	5.51	4.02	3.37	2.67	0.97	1.71	0.74	14.64	17.87	20.45	1.66	0.7	2.19	7.09	3.86	7.9	3.87	3.78	4.39
MSTRG.9260	0.64	0.43	0.31	0.34	0	0.12	0	0	0	0	0	0	0.31	0.3	0.16	0.72	2.18	2.48	0	0	0	0.13	0	0	1.21	1.79	1.51	0.2	0.33	0.42	1.05	1.39	1.2	0.12	0	0	0.1	0.11	0
MSTRG.936	4.36	3.77	3.01	0.05	0.16	0.03	0.28	0.23	0.63	0.73	2.38	2.51	3.01	1.56	2.91	1.35	0.89	1.02	0.4	0.55	0.54	2.38	1.65	2.19	0.42	0.77	0.98	2.44	2.43	2.58	1	1.17	1.19	0.47	0.13	0.37	2.09	1.44	2.25
MSTRG.9360	0	0	0	0.03	0.01	0.07	0.01	0.01	0	0.01	0.02	0.04	0.01	0	0.01	6.45	8.44	7.79	0.02	0.02	0	0.1	0.11	0.25	9.29	6.82	12.36	0.01	0.14	0.08	13.48	17.35	11.83	0	0.02	0.01	0.44	0.19	0.1
MSTRG.938	0.39	0.29	0.32	0.72	4.55	0.79	0.13	0.08	0.03	0.18	0.33	0.12	0.31	0.34	0.28	0.15	0.17	0.11	0.19	0.08	0.1	0	0.16	0.07	0.38	0.16	0.03	0.3	0.29	0.18	0.04	0.08	0.26	0.15	0.21	0.16	0.08	0.28	0.23
MSTRG.965	0.04	0.01	0.03	0.02	0.02	0.01	0.01	0	0	0.02	0.05	0.09	0.05	0.02	0.03	11.09	15.12	11.18	0.02	0.02	0	0.13	0.15	0.52	15.65	14.65	14.68	0.02	0.15	0.03	11.53	14.71	10.5	0	0.05	0.03	0.17	0.09	0.04
MSTRG.9650	6.8	6.22	5.59	0.14	0.04	0.04	0.37	0.38	0.61	2	2.66	1.31	4.78	4.37	4.79	1.69	1.06	1.25	0.68	0.56	0.58	1.13	1.76	1.71	0.57	1.02	0.82	3.88	3.42	4.59	0.94	1.12	0.83	0.45	0.49	0.79	1.96	2.16	1.79
MSTRG.9722	170.78	149.25	147.47	19.86	13.23	22.48	22.2	20.11	21.3	260.5	306.09	221.38	123.66	100.29	120.62	243.31	179.63	167.14	29.01	25.01	26.09	197.97	177.28	178.01	143.34	144.84	129.83	125.95	118.62	105.53	145.79	147.37	154.54	31.58	19.84	25.7	231.45	204.53	202.52
MSTRG.9723	0	0	0	0.03	0	0	0	0	0	0	0	0	0.02	0	0	1.54	2.13	2.48	0	0	0	0.02	0	0.06	3.55	1.24	1.9	0.01	0.03	0	3.24	2.3	3.03	0	0	0	0.05	0.02	0
MSTRG.9748	5.04	3.49	2.17	0.64	0.42	0.46	0.72	0.64	0.67	1.3	1.97	0.93	2.57	2.93	3.3	1.87	3.25	3.19	0.96	0.58	0.88	1.12	0.95	0.8	3.23	1.55	2.34	3.58	3.65	3.37	2.73	2.02	3.6	1.09	0.49	1.14	1.61	1.45	1.03
MSTRG.9749	1.12	1.92	0.11	9.56	1.79	2.07	1.49	0.43	0.44	0.23	0.53	1.4	0	0.19	0.1	0	0.58	0	0	0.12	0.08	0	0.19	0.22	0.04	0.18	0.22	1.02	0.1	0.86	0.74	0.1	1.05	1.21	0.12	0.51	0.25	0.2	0
MSTRG.9758	0	0	0	0.01	0.02	0.01	0	0	0	0.02	0	0.07	0.02	0	0	6.53	7.65	7.47	0	0	0.03	0.05	0.09	0.25	13.27	9.62	12.21	0.03	0.1	0.03	7.65	11.54	6.72	0	0.01	0	0.29	0.03	0.04
MSTRG.9761	0.07	0.01	0.05	2.73	1.81	2.94	0.7	0.89	2.05	0.39	0.21	0.96	0.02	0.01	0.02	0.02	0.01	0.01	0.68	0.49	0.78	0.14	0.08	0.08	0.01	0.02	0.01	0.28	0.04	0.01	0.03	0.01	0.03	1.99	0.27	0.8	0.12	0.21	0.1
MSTRG.9865	14.74	15.98	16.79	0.75	0.65	0.95	0.25	0.26	0.27	0.86	2.38	1.14	13.93	14.55	16.1	3.62	3.26	2.71	0.34	0.49	0.52	0.78	0.88	0.87	2.15	2.64	2.24	9.73	12.96	18.72	2.66	2.55	2.61	0.47	0.49	0.59	1.04	1.15	0.8
MSTRG.9939	0	0.01	0.04	0.01	0.02	0.01	0	0	0	0	0.02	0.01	0.02	0.05	0.01	1.06	2.31	2.89	0	0.01	0.01	0.01	0.01	0.08	1.87	1.09	1.53	0.01	0.04	0.02	1.35	1.08	1.83	0	0	0	0.02	0.03	0.02
ncbi-103376621	1.41	2.24	0.56	4.78	4.44	6.6	0.52	0.57	0.47	1.84	2.49	0.76	1.41	0.93	1.75	1.72	1.87	2.17	0.3	0.56	0.27	0	0.47	0.56	1.78	2.04	1.91	1.32	1.64	1.33	2.79	2.72	2.75	0.11	0.49	0.38	0.77	1.59	1.39
ncbi-103376622	0.12	0.41	0.4	0	0.03	0	0	0.1	0	0.06	0.18	0.22	0.19	0.23	0.25	0.27	0.64	0.23	0.04	0.06	0.04	0.12	0	0.09	0.51	0.4	0.43	0.39	0.1	0.22	0.66	0.29	0.78	0.07	0	0.13	0.06	0.03	0.14
ncbi-103376623	18.25	19.46	16.63	5.89	4.81	8.35	6.72	7.7	8.01	7.05	9.51	7.45	14.04	15.42	12.8	16.74	12.12	13.23	6.87	6.7	7.06	6.68	6.97	5.6	11.24	14.96	11.75	14.52	18.47	15.85	15.07	11.59	16.53	7.48	6.83	6.25	6.03	7.26	6.97
ncbi-103376624	1.15	2.61	0.54	0.86	0.62	0.61	0.45	0.85	0.75	0.11	0.81	0.22	1.07	1.96	0.42	4.69	5.41	6.04	0.44	0.2	0.79	0.85	0.48	0.58	7.15	6.64	5.31	1.94	1.17	0.76	5.55	4.09	4.64	0.81	0.57	0.37	0.51	0.71	0.41
ncbi-103376625	18.91	16.61	17.26	76.97	88.73	96.04	7.97	6.46	5.71	26.96	12.97	16.88	14.06	14.76	13.14	18.98	14.53	14.23	5.88	5.73	6.52	7.32	7.05	6.63	13	18.24	13.77	12.78	15.91	15.51	18.99	18.79	18.83	8.48	6.57	7.17	8.17	8.28	8.66
ncbi-103376626	12.35	11.97	13.53	71.9	65.51	73.09	7.05	7.12	6.14	27.92	16.43	20.54	12.91	13.1	13.29	23.18	26.57	25.68	7.28	6.55	7.54	11.25	12.87	12.78	24.62	28.15	27.6	10.25	12.97	12.27	26.44	29.55	26.12	6.93	6.24	6.69	12.65	11.87	13.99
ncbi-103376629	0.02	0.12	0.09	0.85	0.96	1	0	0.02	0	0.14	0.1	0.09	0.04	0.02	0.12	0.09	0.03	0.06	0	0	0	0	0	0	0.08	0.05	0.05	0.05	0.04	0.02	0.01	0.02	0.05	0	0	0	0.06	0	0
ncbi-103376630	6.14	4.76	5.06	0.47	0.36	0.48	0.17	0.47	0.3	0.16	0.17	0.17	6.32	5.9	7.7	1.6	1.26	1.68	0.34	0.33	0.31	0.05	0.06	0.08	1.41	1.08	1.58	3.76	5	8.26	1.14	0.75	1.22	0.41	0.3	0.36	0.11	0.09	0.17
ncbi-103376631	3.38	0.48	4.43	536.28	660.02	524.4	0.69	0.09	0.37	91.63	7.9	60.82	0	0.1	0	0.25	1.62	0.04	0	0	0	1.25	0.85	0.03	0.01	0.63	2.1	0	0.5	0	2.22	0.2	2.14	0.01	0.22	0.06	1.77	1	0
ncbi-103376633	0.05	0	0	1.09	2.02	2.15	0	0	0	0	0	0.07	0	0	0	32.19	10.03	10.66	0	0	0	0	0	0	17.12	28.15	15.6	0	0	0	11.39	9.42	13.41	0	0	0	0	0	0
ncbi-103376634	7.45	7.16	7.86	41.09	39.82	31.55	10.13	11.57	9	18.95	15.22	14.46	7.74	7.26	7.08	9.87	9.78	9.48	10.35	12.55	8.99	15.19	13.17	13.67	9.45	10.03	8.36	7.09	7.82	6.29	9.01	9.25	9.56	8.85	6.99	10.92	13.62	15.6	14.11
ncbi-103376635	15.5	15.26	12.29	37.31	41.71	31.01	5.75	6.86	6.43	9.88	6.81	8.82	13.21	13.12	16.17	61.85	64.22	74.41	6.9	6.42	7.1	5.29	4.41	6.43	96.39	83.53	104.46	13.13	15.05	15.17	78.43	101.25	61.59	8.93	8.27	8.84	6.67	6.58	4.34
ncbi-103376636	8.26	8.31	9.86	15.06	14.5	14.52	0.35	0.2	0.37	5.01	1.85	3.62	9.7	13.69	10.46	1.72	1.91	1.42	0.34	0.43	0.35	1.67	2.18	1.95	1.37	1.67	1.42	7.17	10.24	11.18	1.23	1.24	1.56	0.69	0.26	0.48	2.19	1.12	1.89
ncbi-103376637	5.37	7.9	7.39	35.19	36.11	31	2.73	2.91	1.76	9.11	4.31	8.1	6.38	7.62	5.37	8.55	6.11	6.8	2.64	1.88	2.42	2.73	5.42	2.88	5.6	5.75	8.1	5.43	6.27	4.16	6.47	6.63	8.3	2.53	1.28	1.59	4.07	4.04	1.83
ncbi-103376638	0.23	0.42	0.28	0.06	0.09	0.16	0	0	0	1.37	0.61	0.57	0.32	0.18	0.58	2.8	2.68	1.93	0	0	0	0.57	0.8	0.61	1.84	2.4	1.76	0.19	0.27	0.27	1.52	1.49	2.18	0	0	0	0.51	0.38	0.63
ncbi-103376639	66.87	59.62	76.68	11.71	10.76	11.01	0.03	0.03	0.06	3.21	0.5	1.56	79.86	87.47	74.97	4.96	4.96	3.8	0	0	0.06	0.13	0.53	0.32	4.05	4.47	2.65	48.32	68.43	77.93	3.96	2.2	3.83	0.14	0.16	0.1	0.3	0.4	0.07
ncbi-103376640	1.52	1.35	1.14	0	0.01	0	0	0	0	0	0	0	2.31	1.57	2.26	1.1	1.11	1.37	0	0	0	0	0	0.05	1.93	1.06	2.03	1.11	1.45	2.12	1.58	1.89	1.3	0	0	0	0.03	0	0
ncbi-103376643	29.56	37.34	36.66	15.83	15.42	12.74	13.09	13.82	11.39	25.29	36.25	30.78	39.52	34.02	32.37	40.5	40.59	35.76	12.14	10.89	12.18	27.1	31.09	28.72	41.48	37.57	47.72	29.66	32.85	30.4	41.41	42.62	42.65	12.35	10.7	11.47	34.86	30.5	29.94
ncbi-103376644	68.8	65.64	61.18	27.99	30.55	31.49	20.89	21.91	21.41	42.1	41.61	31.8	65.43	54.54	59.36	66.52	57.57	54.49	22.13	20.55	19.97	36.38	38.15	34.09	47.25	64.96	51.24	54.21	63.42	55.22	67.35	64.8	65.75	22.51	21.93	23.38	36.76	39.04	38.83
ncbi-103376645	9.14	8.96	8.82	18.04	17.75	9	0.28	0.46	0.6	6.73	7.69	5.81	9.08	9.74	9.56	7.29	8.12	7.21	0.81	0.65	1.04	6.92	5.76	6.1	6.39	8.72	6.62	7.06	8.52	9.72	7.72	6.57	7.62	0.61	0.35	0.32	6.22	5.12	5.29
ncbi-103376647	2.37	2.91	3.05	29.7	32.79	34.95	2.42	2.07	1.69	7.73	3.4	6.03	1.9	2.32	2.49	4.29	6.12	4.96	2.46	2.47	2.05	2.94	3.48	3.33	3.7	6.88	5.7	2.8	2.86	2.84	6.55	6.11	6.08	1.94	2.3	2.51	3.08	3.17	2.34
ncbi-103376648	4.85	4.28	5.12	13.39	14.6	10.93	10.08	14.18	21.77	3.32	2.88	5.52	4.54	3.76	4.28	0.29	0	0	5.27	9.14	7.18	1.74	0.99	0.82	0	0.23	0	8.98	4.32	5.52	0	0	0	17.73	14.81	9.16	1.5	6.93	2.32
ncbi-103376651	9.16	14.29	11.61	16.09	18.8	15.44	3.1	2.65	1.98	5.9	6.7	5.43	13	12.52	10.26	11.67	11.49	8.17	2.47	2.46	2.74	3.98	5.21	4.52	6.82	10.31	10.42	8.43	8.64	8.43	8.88	5.6	9.1	2.73	2.04	2.15	4.54	3.96	3.8
ncbi-103376653	43.57	43.37	55.26	21	21.66	23.31	3.99	3.7	3.91	40.71	57.67	34.83	39.47	32.33	36.17	13.06	8.99	10.09	4.56	3.72	3.98	27.86	34.44	28.13	6.1	7.82	5.97	38.77	36.57	48.32	9.51	8.48	11.62	5.07	3.44	4.77	41.78	39.99	48.66
ncbi-103376655	12.17	12.35	10.32	0.18	0.16	0.38	0	0.13	0.07	24.8	29.52	18.78	11.55	11.88	10.14	11.16	14.63	13.39	0.26	0.16	0	18.1	25.69	24.56	17.28	12.66	18.38	7.5	10.58	10.78	12.03	16.13	9.88	0	0.13	0.14	27.13	17.86	26.19
ncbi-103376656	9.38	10.1	11.43	1.18	0.73	2.39	0.05	0.02	0.07	0.55	0.18	0.45	11.57	11.78	11.81	0.42	0.4	0.35	0.11	0.1	0.12	0.15	0.12	0.07	0.23	0.43	0.24	8.94	9.88	14.82	0.41	0.22	0.38	0.03	0.05	0.06	0.09	0.11	0.05
ncbi-103376657	1.83	2.48	1.83	0.13	0.03	0.09	0.44	0.32	0.42	1.7	1.9	1.96	2.66	1.83	3.32	9.36	14.12	15.61	0.48	0.38	0.59	1.31	0.95	1.09	12.95	15.31	12.12	2.18	2.29	2.25	14.32	16.11	13.32	0.48	0.3	0.47	1.17	0.78	1.63
ncbi-103376659	1.23	1.37	1.4	5.14	5.58	6.01	0.1	0.1	0.05	1.44	0.54	0.68	0.71	0.85	1.1	1.64	2.59	1.2	0.08	0.05	0.12	0.35	0.32	0.45	2.14	1.86	1.32	0.93	1.42	1.63	2.46	2.04	2.03	0.04	0.04	0.05	0.69	0.46	0.25
ncbi-103376660	9.01	7.94	8.38	6.88	5.56	9.27	24.13	19.67	17.02	4.32	4.89	4.21	8.04	7.01	11.07	14.72	14.94	15.99	22.98	20	18.7	6.37	4.24	4.48	19.21	14.9	19.26	11.33	7.92	10.19	14.45	13.17	13.08	21.55	18.83	18.46	2.91	7.67	4.43
ncbi-103376661	13.23	12.65	14.11	65.46	83.57	51.82	20.37	19.87	16.71	19.17	16.71	21.33	14.01	12.07	12.52	12.07	14.67	10.99	20.83	22.58	18.06	19.84	16.81	18.82	10.16	11.76	9.6	17.61	15.19	11.8	12.66	11.6	12.6	20.26	19.98	22.99	17.93	20.38	17.35
ncbi-103376662	6.14	8.34	7.65	32.07	40.15	39.82	3.1	3.62	2.71	8.52	5.38	7.41	8.56	6.99	6.94	10.16	11.39	8.52	3.49	2.67	2.48	5.17	4.54	5.6	8.57	8.74	9.05	6.42	8.7	5.43	8.08	7.6	8.63	3.6	2.53	2.89	4.25	5.75	4.76
ncbi-103376663	4.44	4.27	4.51	15.31	15.12	16.05	2.57	2.68	1.7	5.59	2.8	3.85	5.31	4.07	4.71	4.02	3.89	2.98	2.29	1.72	2.01	2.28	1.79	2.11	3.07	4.02	3.33	4.03	4.55	5.08	4.18	4.28	3.81	3.27	2.87	2.9	2.26	2.02	2.09
ncbi-103376664	4.43	5.56	4.94	25.1	37.83	30.2	1.52	1.33	1.7	5.38	2.42	5.96	4.01	3.42	3.7	9.29	6.15	8.94	1.38	0.98	2.03	1.8	1.67	1.53	6.28	8.76	8.9	4.83	4.09	4.52	7.91	10.09	10.04	1.83	1.39	1.66	2.09	2.67	1.4
ncbi-103376665	2.76	3.48	2.17	18.99	21.68	22.86	2.11	2.69	2.31	6.48	3.66	5.32	3.7	1.99	3.19	2.56	2.55	2.26	2	2.77	2.03	3.4	3.34	2.96	1.72	2.13	3.16	3.17	4.44	2.74	3.21	3.49	3.26	2.71	3.38	2.43	3.24	4.75	2.26
ncbi-103376666	5.86	5.24	5.01	88.21	93.3	113.06	2.69	1.63	2.51	15.15	4.36	11.36	4.92	5.12	5.67	6.53	8.12	7.5	1.63	1.88	3	2.56	2.47	2.73	7.19	7.77	6.39	4.44	4.96	4.84	7.57	7.18	7.63	1.75	2.06	3.16	3.12	3.1	2.38
ncbi-103376668	1.12	0.95	0.92	0.22	0.11	0.16	0	0	0	19.17	26.72	19.23	0.32	0.28	0	0.18	0.36	0	0	0	0	37.88	41.16	30.55	0.34	0.08	0	2.09	0.35	0.45	0.65	0.89	0.35	0	0	0.1	24.15	23.45	30.38
ncbi-103376669	2.23	1.98	2.28	0.35	0.32	0.56	10.54	12.95	13.5	2.27	2.69	2.88	2.85	1.6	2.27	6.42	4.36	3.66	15.85	14.16	17.12	5.78	2.87	3.47	3.86	4.08	3.38	7.02	2.77	1.81	3.44	3.4	4.56	15.1	13.9	12.67	1.83	4.53	2.73
ncbi-103376670	6.04	4.48	4.87	128.7	136.49	128.4	3.83	4.41	3.99	19.14	3.76	14.02	3.59	4.4	3.72	10.07	9.68	9.35	4.5	3.96	4.62	3.38	2.3	2.13	11.88	14.11	13.28	5.38	4.16	3.79	8.68	10.67	11.72	4.7	4.07	5.4	3.57	3.3	1.97
ncbi-103376671	0.43	0.04	0	0.01	0	0	4.08	1.79	1.69	0.12	0.06	0.16	0.29	0	0	0	0	0	2.67	1.63	3.2	3.71	0.66	0.1	0	0	0	0.26	0.15	0	0	0	0	2.59	1.57	2.17	0.11	0.57	0.08
ncbi-103376673	4.78	4.8	4.08	58.16	55.8	47.86	1.39	1.18	1.62	9.36	2.69	6.65	3.37	4.33	4.51	4.98	5.79	4.81	1.16	1.12	1.26	1.78	1.73	1.95	4.08	5.66	4.58	3.36	4.39	3.93	4.35	4.87	5.15	1.22	1.59	1.68	1.56	1.66	2.26
ncbi-103376675	11.14	13.92	12.34	26.45	29.11	30.21	1.37	1.51	1.63	6.27	2.87	5.49	13.56	15.05	11.92	9.46	8.68	5.87	1.82	1.58	1.41	2.7	1.85	2.31	4.69	8.89	7.33	9.33	11.22	10.77	7.45	8.03	6.94	1.97	1.27	1.83	1.98	3.18	1.7
ncbi-103376676	28.44	29.14	26.45	70.63	69.39	40.77	12.06	11.99	12.44	22.49	20.89	18.54	25.69	28.55	25.13	24.23	23.19	20.69	14.9	12.62	10.4	14.27	20.12	13.05	18.47	22.18	18.13	21.5	23.61	20.78	18.96	19.09	21.56	12.86	5.74	11.6	14.01	17.49	15.28
ncbi-103376678	10.25	13.4	10.56	7.78	5.75	6.79	5.36	5.57	7.06	8.68	14.91	8.78	10.97	8.21	11.26	24.68	25.81	23.91	7.28	6.86	6.43	10.1	7.5	8.48	19.82	22.06	21.76	9.39	10.24	9.56	22.17	25.04	21.56	7.92	6.48	8.3	9.38	8.59	9.29
ncbi-103376679	10.91	12.34	9.42	2.05	2.05	1.43	0	0	0	0.27	0	0.3	11.49	12.4	11.24	0.46	0.17	0.33	0	0.02	0	0.03	0.02	0.02	0	0.36	0.59	7.32	11.42	11.42	0.74	0.46	0.35	0.03	0	0	0	0.05	0.05
ncbi-103376681	11.78	12.4	10.55	1.85	1.15	1.61	2.59	3.72	3.23	4.25	6	4.45	8.78	8.13	11.06	9.26	11.11	12.88	2.62	3.43	3.1	3.76	4.01	4.31	12.21	9.87	11.64	10.06	9.22	11.87	10.87	8.55	8.82	3.21	2.97	3.28	4.25	5.15	4.6
ncbi-103376682	0.94	0.71	1.24	0.18	0.28	0.19	0.33	0.35	0.72	0.38	0.45	0.64	0.99	0.92	0.89	2.13	2.27	2	0.39	0.29	0.24	0.43	0.14	0.31	2.65	2.17	2.12	0.93	1.16	0.88	2.42	2.75	2.72	0.54	0.27	0.57	0.52	0.57	0.15
ncbi-103376683	0.43	0.73	1.15	0	0	0	0	0	0	0	0	0	1.29	1.2	0.79	0.41	0.21	0.05	0	0	0	0	0	0.02	0	0.09	0.07	0.52	1.02	0.95	0.19	0.29	0.16	0	0	0	0	0	0
ncbi-103376684	0.25	0.22	0.21	0.12	0.14	0.19	0.01	0	0.04	0.22	0.96	0.41	0.28	0.21	0.25	0.56	0.67	0.46	0.03	0.03	0.01	0.53	0.52	0.44	0.22	0.43	0.42	0.16	0.4	0.22	0.27	0.27	0.65	0.04	0.02	0.01	0.52	0.18	0.33
ncbi-103376685	0.32	0.67	0.49	0.01	0	0.04	0	0	0	0.06	0.08	0.04	0.58	0.36	0.67	0.84	0.65	0.74	0.04	0	0	0.02	0.02	0.03	1.08	0.78	0.56	0.35	0.45	0.79	0.87	0.64	0.99	0.02	0	0	0	0.04	0.06
ncbi-103376686	9.48	9.04	9.54	9.37	8.06	8.59	3.09	2.44	2.24	6.78	5.78	4.87	10.97	9.64	9.26	20.45	20.66	19.8	3.04	2.59	2.89	4.84	3.74	4.09	19.74	20.3	19.87	7.97	11.07	10.72	20.38	24.84	20	3.15	3.59	2.9	4.63	4.55	6.26
ncbi-103376687	9.35	9.07	14.76	0.25	0.07	0.11	0.29	0	0.24	0.02	0.05	0.07	14.48	14.43	10.95	3.6	2.56	3.59	0.07	0.02	0.05	0.09	0.07	0.06	2.32	3.68	3.5	8	10.28	20.44	3.06	3.32	3.22	0.05	0.06	0.14	0.02	0.04	0.03
ncbi-103376688	0.18	0.55	0.65	0	0	0	0	0	0	0	0	0	0.58	0.66	0.43	0.17	0.23	0.21	0.02	0.03	0	0	0	0.08	0.41	0.08	0.18	0.45	0.32	0.39	0.16	0.06	0.1	0	0	0	0.11	0.18	0.16
ncbi-103376690	32.21	27.03	34.2	448.1	544.71	454.9	135.93	128.58	125.95	118.14	29.04	68.74	37.16	23.85	24.62	33.7	19.26	18.61	102.99	142.9	117.17	27.52	18.39	20.49	13.67	26.12	17.91	74.05	35.86	26.94	31.1	30.23	29.67	153.68	202.39	153.6	13.87	54.83	21.02
ncbi-103376691	0.13	1.01	1.07	0.11	0	0	0	0	0	0	0	0	0	0.83	0.41	9.03	9.3	11.11	0	0	0.14	0	0.53	0.02	17.95	11.67	23.55	0.67	0.65	1.18	11.42	15.82	8.01	0	0	0	0.57	0.27	0.22
ncbi-103376692	0.09	0.1	0.54	17.21	14.81	18.73	0.09	0.04	0.14	3.62	0.58	1.71	0.05	0.11	0.26	8.4	7.58	9.72	0.12	0.14	0.08	0.23	0.28	0.23	9.7	10.85	10.94	0.16	0	0.21	10.89	8.17	9.62	0.19	0.18	0.07	0.29	0.08	0.25
ncbi-103376693	0.72	0.4	0.68	8.87	6.96	7.67	0.03	0.08	0.06	2.5	0.27	1.38	0.67	0.84	1.11	5.79	5.19	5.28	0.03	0.09	0.05	0.14	0.18	0.09	7.63	6.86	5.66	0.66	1.28	0.78	5.68	6.66	5.61	0.06	0.11	0.07	0.23	0.33	0.04
ncbi-103376694	1.67	2.26	2.12	22.19	27.52	30.05	0.95	1.48	1.28	4.15	1.37	4.15	1.59	1.63	1.21	4.13	2.52	3.3	1.21	0.89	1.46	1.15	0.79	1.02	2.7	2.99	2.22	1.49	1.15	1.56	2.74	2.63	3.27	1.19	1.28	1.1	1.49	1.2	1.12
ncbi-103376695	1.91	1.79	1.09	0.41	0.59	0.12	0	0.02	0	0	0	0	1.07	1.15	1.6	0.03	0.08	0	0.01	0	0	0	0	0	0	0	0	0.96	0	1.45	0	0	0.06	0.09	0	0	0	0	0
ncbi-103376698	4.09	4.05	4.9	4.75	5.39	4.22	0.96	0.71	0.99	3.94	3.7	3.33	6.04	5.24	5.26	10.14	11.67	8.92	1.02	0.78	0.74	2.21	2.89	2.34	8.03	13.51	10.43	3.45	5.35	4.68	12.1	10.25	12.57	0.93	0.87	0.89	2.6	3.08	2.45
ncbi-103376699	5.77	6.54	4.51	0.5	0.69	0	0.71	0.41	0.31	0.86	2.22	0.39	5.56	4.87	4.04	2.99	4.05	5.38	0.69	0.61	0.45	1.79	0.66	1.41	7.59	5.17	5.88	4.54	5.79	4.31	5.18	3.28	5.07	0.77	0.55	0.39	1.74	0.81	1.27
ncbi-103376700	6.69	5.1	5.99	0.04	0.06	0.03	0.5	0.26	0.3	0.91	1.63	0.94	5.93	6.43	5.32	0.73	0.46	0.57	0.57	0.16	0.45	0.88	0.48	0.87	0.46	0.55	0.46	4.55	4.98	8.7	0.74	0.7	0.83	0.51	0.37	0.6	0.98	0.72	1.14
ncbi-103376701	3.51	4.26	4.22	17.45	14.26	14.35	3.22	2.41	2.07	8.82	4.71	5.99	4.95	3.54	3.88	3.81	3.35	2.56	2.68	3.4	3.36	4.71	4.76	3.74	1.68	3.08	2.73	3.91	3.52	4.4	2.64	2.14	2.62	2.69	3.56	3.18	4.64	4.44	4.55
ncbi-103376702	12.83	13.43	12.34	48.3	46.81	45.41	6.45	6.07	5.94	13.86	8.48	10.88	13.53	12.01	13.15	10.46	10.41	9.83	5.67	5.66	6.23	7.51	7.08	6.04	9.36	9.49	10.01	11	11.85	12.85	10.35	10.67	11.02	6.3	5.64	6.97	5.97	6.38	6.13
ncbi-103376704	21.19	25.2	17.63	0.34	0	0.43	4.88	4.24	3.55	8	10.97	7.2	16.81	18.69	23.17	6.7	6.58	7.77	5.16	2.81	4.22	6.08	6.59	5.33	6.4	6.95	4.81	13.55	15.58	18.37	5.41	6.31	5.69	5.19	3.14	4.73	9.07	7.2	7.23
ncbi-103376706	9.14	9.16	7.92	0.72	0.36	0.72	0	0.06	0.09	2.71	4.33	2.79	7.6	7.7	7.12	4.02	2.61	2.82	0.16	0.15	0.13	1.88	2.08	1.46	2.73	2.8	1.72	5.98	7.68	8.62	2.7	1.59	2.13	0.11	0.11	0.16	2.25	1.82	2.68
ncbi-103376707	4.51	3.98	4.61	0.15	0	0.3	0.24	0.1	0.09	2.41	2.64	1.82	2.1	1.49	2.54	2.59	1.54	1.97	0.55	0.18	0	1.74	1.65	1.52	1.76	3.11	1.87	2.65	2.78	2.46	2.19	1.69	2.33	0.12	0.08	0.53	2.83	3.34	2.65
ncbi-103376708	1.46	0.99	1.31	2.72	3.97	6.01	0	0.06	0.15	0.81	0.51	0.72	1.62	1.21	1.13	0.24	0.1	0.11	0.11	0.16	0.14	0.25	0.27	0.29	0.18	0.08	0.06	0.96	0.71	0.76	0.08	0.11	0.07	0.04	0.12	0.06	0.24	0.39	0.29
ncbi-103376711	14.5	13.46	15.46	8.3	6.34	8.08	1.7	1.86	2.14	9.16	11.91	8.41	13.84	10.53	13.23	31.92	26.92	26.36	3.29	2.81	2.76	7.74	7.19	7.17	23.08	30.2	22.56	11.66	10.72	13.94	26.4	24.94	26.73	2.91	1.88	2.58	8.64	7.25	8.22
ncbi-103376712	8.42	9.48	5.89	11.76	7.65	13.59	3.14	3.07	3.91	3.99	3.44	4.4	8.4	8.21	9.7	26.6	22.22	28.26	3.28	3.88	2.8	3.72	2.73	3.12	33.05	23.29	34.26	8.58	7.23	9.25	23.82	21.65	24.92	4.29	3.77	2.27	3.7	3.37	2.95
ncbi-103376719	0.28	0.99	1.67	0.42	0.13	0.15	1.09	2.09	0.86	2.28	1.96	1.99	0.7	0.87	0.87	2.14	1.24	0.88	1.03	0.69	0.62	1.83	2.86	2.25	0.9	0.86	1.18	1.04	0.81	0.97	1.29	1.29	0.81	1.32	0.85	1.3	1.75	1.62	2.48
ncbi-103376721	8.34	8.17	8.84	1.22	1.82	1	2.99	3.6	3.01	1.73	3	1.46	8.08	9.73	9.8	5.34	6.43	5.87	3.22	3.88	3.34	2.39	1.9	2.2	4.88	5.32	4.41	6.5	8.73	8.87	4.52	5.83	5.93	3.27	2.81	3.39	2.21	2.05	2.38
ncbi-103376722	0.03	0	0.12	0.77	0.32	0.4	46.1	38.91	57.42	17.33	18.26	21.02	0.37	0.04	0.06	3.17	0.94	1.32	33.75	31.32	47.99	16.32	15.56	16.11	0.52	0.95	1.08	8.18	0.35	0.05	2.07	1.2	2.46	59.99	32.84	38.3	15.71	22.84	17.18
ncbi-103376723	5.64	5.2	5.09	0	0.05	0.11	0	0	0	0.48	0.94	0.56	3.73	3.64	4.27	0.99	0.88	0.41	0.45	0.24	0.18	0.68	0.86	0.9	0.98	1.45	0.59	5.06	3.54	4.18	1.1	1.39	1.45	0.16	0.08	0.12	0.62	0.58	0.6
ncbi-103376724	7.15	6.82	6.19	7.67	6.88	8.46	0.66	0.6	1.15	2.04	0.81	1.66	4.18	7.13	5.07	4.06	4.07	2.92	1.72	1.05	1.6	0.95	0.36	0.63	2.41	3.94	3.2	6.3	7.67	7.54	4.8	3.38	5.05	2.58	0.85	1.16	0.87	0.54	0.34
ncbi-103376725	0	0.06	0	0.01	0	0.01	0.01	0.01	0	0.02	0.05	0.01	0.03	0	0.02	1.26	1.55	1.93	0.03	0.02	0.03	0.03	0.03	0.01	1.08	1.3	1.35	0.03	0.02	0.06	1.37	1.25	1.2	0	0	0.01	0.04	0.02	0.06
ncbi-103376728	0	0.08	0	0.07	0.07	0	2.89	5.38	6.22	0.11	0.34	0.28	0.05	0	0	0.28	0.37	0.12	6.48	4.13	13.43	1.2	0.22	1.78	0	0.29	0.22	1.14	0.15	0.03	0.39	0	0.65	4.93	6.49	4.11	0.19	1.03	0.53
ncbi-103376729	0.17	0	0	0.19	0.19	0.37	16.48	21.05	41.7	0.94	1.53	3.73	0.22	0.13	0.06	0.76	0.89	0.64	11.31	20.3	23.92	2.38	1.28	3.06	0.36	0.7	0.36	1.93	1.06	0.24	1.79	0.54	1.24	11.14	19.56	21	0.34	3.87	2.61
ncbi-103376730	6.22	4.08	5.64	26.4	25.65	25.93	8.36	8.18	11.46	7.47	2.18	4.4	4.85	4.64	3.79	4.56	4.15	3.9	8.87	11.33	7.88	2.51	1.53	1.22	2.33	4.62	3.09	7.12	5.45	4.63	4.43	4.18	4.88	13.47	10.13	9.15	1.35	2.55	1.85
ncbi-103376731	0.2	0.09	0	0	0	0	0.73	3.21	2.57	0.34	0.4	0.48	0.48	0	0.03	0.11	0.03	0.09	2.2	1.8	5.66	1.59	0.36	0.96	0.03	0.08	0.03	0.4	0	0.03	0.03	0	0.09	3.13	0.79	1.33	0.06	0.22	0.11
ncbi-103376732	23.43	23.99	23.43	6.64	3.81	5.86	6.63	7.01	5.79	9.86	13.36	9.86	22.95	25.54	23.02	21.7	15.94	23.48	6.22	6.5	6.58	10.97	11.33	11.59	20.83	16.64	17.62	17.91	26.46	23.3	18.55	19.69	19.82	6.01	5.82	6.72	10.4	9.99	11.8
ncbi-103376733	4.55	3.78	4.4	4.67	3.49	4.72	6.18	6.15	5.23	12.84	9.28	10.07	4.64	3.7	3.25	15.47	13.79	16.37	4.17	4.62	5.75	7.26	7.83	11.11	15.51	15.32	17.6	5.23	5.81	3.1	19.39	17.5	15.84	6.57	6.25	6	8.72	9.63	9.38
ncbi-103376734	0.6	0.6	0.53	6.11	4.06	6.07	0.32	0.21	0.32	2.07	0.74	1.27	0.41	0.36	0.62	12.46	11.91	10.01	0.05	0.22	0.16	0.22	0.38	0.9	17.6	10.63	12.94	0.36	0.35	0.3	11.8	12.07	11.55	0.26	0.21	0.27	0.4	0.17	0.29
ncbi-103376736	7.71	10.24	5.32	0.04	0.04	0.26	0.05	0.13	0.45	0.73	1.48	1.16	3.65	5.25	5.46	2.54	2.34	2.19	0.12	0.12	0.36	0.77	0.07	0.92	2.44	3.16	2.42	5.14	5.1	5.32	2.78	1.08	2.98	0.19	0.12	0.64	0.98	1.19	0.93
ncbi-103376737	3.46	1.68	1.51	2.57	1.44	3.75	0.75	1.11	0.94	1.44	0.24	1.01	1.24	0.46	0.83	1.97	1.05	0.29	0.29	0.27	0.37	0	0.45	0.29	2.51	2.42	1.99	2.21	2.47	2.34	4	2.09	2.3	1.35	1.84	1.44	0.3	0	1.3
ncbi-103376738	0.89	1.01	1.25	0.08	0	0	0.24	0.46	0	1.38	0.74	0.77	0.35	0.53	1.15	5.28	2.89	3.67	0.5	0.39	0.29	0.47	0.79	0.43	3.56	3.23	2.5	0.67	0.42	1.09	4.43	4.85	4.29	0.22	0.4	0.37	1.02	1.89	1.28
ncbi-103376739	23.46	22.5	22.24	12.27	9.58	15.6	8.17	7.22	5.89	10.28	11.82	9.88	20.3	22.98	22.56	28.13	26.87	29.23	8.12	7.52	7.13	8.39	8.96	8.04	28.97	30.41	27.54	17.57	21.99	25.84	27.02	27.24	28.28	8.26	8.26	7.77	9.89	9.35	9.89
ncbi-103376744	4.43	2.79	2.76	55.66	54.51	46.19	1.67	1.02	1.2	12.33	4.77	8.61	2.84	2.51	2.54	4.31	5.69	4.53	1.02	1.02	0.83	2.24	2.4	3.18	4.67	3.82	3.61	3	4.29	3.1	4.46	4.66	3.9	0.66	0.81	1.11	4	3.26	2.66
ncbi-103376745	1.42	1.9	1.59	0.35	0.38	0.27	0.82	0.49	0.5	0.93	1.67	0.92	1.1	0.62	0.98	0.32	1.38	1.34	0.09	0.67	0.62	0.86	0.88	0.76	0.83	0.67	1.42	1.24	1.87	2.4	1.53	1	1.14	0.47	0.38	0.22	1.22	0.65	1.06
ncbi-103376748	3.16	2.31	3.34	1.45	1.45	1.85	0.28	0.4	0.62	5.82	7.21	5.56	2.44	2.52	2.24	3.26	3.78	3.27	0.5	0.64	0.28	4.89	5.54	4.81	2.98	3.71	2.93	2.71	3.37	3.01	2.94	3.07	3.91	0.66	0.6	0.87	6.54	6.3	7.21
ncbi-103376749	4.7	5.21	4.36	20.84	24.71	23.06	1.49	1.96	1.84	5.47	5.99	5.53	4.39	3.81	4.26	5.06	5.79	4.72	1.84	1.78	1.39	3.94	3.03	2.56	6.13	5.24	5.54	4.24	5.11	4.37	4.61	5.22	4.61	2.08	1.66	1.55	3.48	2.63	2.36
ncbi-103376750	8.27	9.04	8.58	1.43	0.83	1.23	2.75	2.09	2.29	4.91	6.55	4.43	6.18	7.62	7.61	16.84	18.97	18.5	2.5	2.05	1.98	4.17	4.86	5.73	18.29	23.33	21.98	6.45	8.15	7.73	18.14	18.45	16.8	2.01	1.81	2.16	4.47	4.88	4.37
ncbi-103376751	4.36	4.1	3.81	51.29	39.98	56.88	1.55	1.79	1.63	16.46	4.6	9.87	3.47	3.82	3.93	8.78	8.18	8	1.72	1.55	1.81	2.8	2.87	3.2	5.4	9.8	8.25	3.2	3.83	3.57	7.51	8.03	7.98	1.82	1.44	1.82	2.8	3.01	2.71
ncbi-103376752	22.77	22.56	25.06	3.31	1.68	2.69	11.54	12.23	12.12	14.68	16.16	12.9	22.98	21.28	21.81	22.47	22.99	19.92	12	11.43	11.99	12.66	14.08	12.18	20.09	23.83	19.6	18.27	22.49	22.61	18.98	20.02	19.26	13.01	11.05	11.86	12.44	12.19	14.06
ncbi-103376753	1.89	1	1.59	19.89	10.68	13.61	6.62	4.23	5.08	6.4	3.57	5.06	1.83	1.15	1.37	2.42	1.42	0.9	6.21	6.72	4.31	4.06	3.16	2.87	1.02	0.97	0.79	2.15	1.85	1.39	1.81	1.56	1.58	4.68	4.64	3.26	4.09	3.21	2.18
ncbi-103376754	2.28	1.63	2.04	0	0	0	0	0.06	0.11	0.25	0.13	0.23	2.14	1.95	1.48	0.58	0.93	1.04	0.14	0.06	0.08	0.26	0.15	0.64	0.79	0.98	0.69	2.12	1.43	1.48	0.4	0.8	0.86	0	0.05	0.03	0.16	0.22	0.06
ncbi-103376755	34.72	33.6	35.01	18.59	17.07	19.32	12.76	10.97	8.5	15.75	18.34	13.65	36.19	33.53	34.58	49.42	58.32	53.78	11.4	11.45	12.94	12.08	15.17	14.77	50.58	60.96	55.14	28.54	37.23	33.45	56.64	56.93	55	10.51	12.5	12.11	15.06	13.52	13.49
ncbi-103376756	15.64	13.06	14.91	0.03	0.04	0.09	0.09	0.11	0.02	0.16	0.26	0.18	13.59	14.35	19.88	7.64	10.28	10.38	0.1	0.07	0.01	0.41	0.38	0.34	12.68	14.05	10.94	11.31	15.25	16.33	9.61	8.51	10.64	0.08	0.02	0.06	0.25	0.17	0.11
ncbi-103376757	19.67	18.54	17.83	5.01	3.46	2.72	1.89	2.49	2.47	3.43	3.14	2.13	15.66	19.77	19.3	11.28	13.13	11.86	2.32	1.82	3.37	2.68	3.03	3.15	10.98	10.42	10.06	13.68	18.89	18.7	9.5	7.51	8.62	2.87	2.65	2.75	2.05	2.54	2.23
ncbi-103376758	2.96	0.44	1.39	0.47	0.29	0.52	94.82	100.3	158.03	5.29	5.64	13.53	4.48	0.63	0.31	5.09	0.51	1.33	101.15	105.94	132.79	22.37	8.41	12.31	1.84	0.5	1.02	44.9	3.81	0.99	3.51	0.95	5.08	117.18	124.38	116.74	4.03	25.42	9.09
ncbi-103376759	9.62	9.6	7.92	9.4	6.89	6.23	1.92	1.29	1.94	3.87	1.81	2.08	8.41	9.4	8.33	4.38	2.86	3.46	1.85	1.49	1.71	2.01	1.35	1.49	3.33	3.46	3.62	6.1	7.36	10.08	3.68	3.36	3.77	1.33	1.45	1.47	1.73	2.41	1.4
ncbi-103376760	24.12	23.22	26.65	7.46	5.46	5.24	16.33	10.93	14.25	19.11	21.41	19.43	24.9	23.65	23.32	37.93	36.3	36.57	14.08	14.41	12.58	18.35	17.11	16.75	37.83	41.57	36.08	22.51	23.03	21.31	37.57	37.56	37.62	13.03	13.87	14.12	22.71	18.79	22.23
ncbi-103376762	7.67	8.33	6.96	1.43	0.8	1.44	1.68	1.78	2.29	2.7	4.48	2.48	6.81	8.68	6.74	8.15	8.55	10.93	2.06	1.61	1.55	2.27	1.96	2.05	11.86	8.27	11.25	5.26	6.57	6.07	10.07	12.32	7.84	1.73	1.72	1.27	2.34	1.92	1.54
ncbi-103376764	17.8	18.83	19.13	47.12	51.1	50.97	0.77	1.41	1.57	15.02	10.01	10.29	14.08	14.98	13.35	12.7	11.93	10.65	1.43	2.02	1.85	5.6	5.81	4.06	10.79	12.07	11.27	12.59	12.26	13.25	10.46	9.8	9.45	0.61	1.36	1.81	5.8	4.89	4.96
ncbi-103376765	0.27	0.11	0.07	16.73	14.46	19.01	12.34	11.88	9.41	4.08	1.67	2.78	0.43	0.25	0.24	1.55	1.11	0.72	11.11	13.06	10.99	2.12	0.79	0.96	0.17	0.69	0.89	2.69	0.56	0.1	0.74	0.17	1.61	10.05	10.85	11	0.6	2.11	0.99
ncbi-103376766	8.13	8.87	7.05	3.27	1.88	3.21	7.44	5.71	5.19	6.35	11.42	5.86	7.08	5.48	7.55	24.09	20.05	20.83	6.75	7.03	5.08	7.31	7.33	6.61	23.02	19.67	20.96	7.58	7.25	8.14	20.28	20.18	20.12	4.96	5.35	5.12	6.88	8.21	7.41
ncbi-103376769	1.89	1.41	1.8	0	0	0	0	0	0.07	0	0	0.03	1.03	1.4	1.52	0.08	0.23	0.04	0	0	0	0	0.03	0.01	0.23	0	0.04	0.98	1.24	0.83	0.24	0.3	0.17	0	0	0	0	0.03	0
ncbi-103376772	1.14	1.65	1.07	4.02	6.44	3.14	0	0.45	0.3	1.71	0.74	0.97	0.46	0.4	0.84	0	0	0	0.4	0.15	0	0.41	0.34	0.3	0.19	0	0	0.12	0.58	0.7	0	0	0.2	0.25	0.12	0.43	0.41	0.13	0.76
ncbi-103376773	2.1	1.86	2.17	119.91	166.97	125.62	1.48	0.88	0.77	18.93	2.79	15.62	1.21	1.26	1.58	4.06	3.61	1.66	1.02	0.49	0.83	1.07	2.02	1.7	1.56	3.26	2.22	1.46	1.27	0.88	2.54	2.66	3.85	0.83	0.94	0.68	1.55	1.67	0.89
ncbi-103376774	3.65	2.9	5.02	12.77	14.18	12.97	0.04	0	0.04	2.25	1.08	2.33	6.5	5.1	5.11	2.04	1.96	1.86	0	0.09	0.09	0.89	1.74	1.36	1.51	1.56	1.67	3.3	4.15	5.03	2.83	2.42	2	0	0	0	1.13	1.32	0.61
ncbi-103376775	6.41	6.05	7.62	28.39	31.29	27.37	2.36	1.46	1.96	15.66	13.42	14.18	7.15	7.13	6.34	7.83	7.59	7.98	2.51	1.71	2.23	13.54	14.63	15.05	6.89	8.2	7.44	5.16	7.04	7.35	8.76	9.33	8.31	2.34	2.39	1.66	17.27	14.05	15
ncbi-103376777	29.68	27.67	25.73	193.37	218.72	194.64	6.65	5.42	6.48	61.39	35.53	55.26	23.86	29.87	25.53	13.38	14.67	10.8	5.68	4.93	5.14	29.08	33.93	34.35	10.83	12.31	11.96	17.37	25.6	21.61	11.65	10.93	12	5.2	5.34	4.82	31.74	28.64	31.31
ncbi-103376778	19.14	18.19	17.31	49.13	49.17	59.18	8.77	6.98	8.27	20.79	15.82	15.99	16.5	18.57	18.02	22.7	21.51	19.57	7.69	6.71	7.98	12.46	14.67	12.95	19.12	22.82	18.76	14.85	17.42	16.54	20.76	20.18	22.98	8.24	7.02	7.66	13.47	12.64	11.52
ncbi-103376780	0.04	0.12	0	0.11	0.18	0.25	0.09	0	0	0	0.09	0	0	0	0	0.85	0.45	0.45	0.11	0	0	0.05	0.12	0	0.81	0.85	0.46	0.22	0.08	0	1.08	0.78	1.21	0.19	0.12	0.11	0.13	0.12	0
ncbi-103376781	3.71	3.06	3.54	16.9	14.84	13.78	2.19	2.03	1.26	5.27	3.88	3.83	2.17	2.4	2.86	6.56	8.25	7.76	1.39	1.83	2.04	2.18	2.79	2.61	8.56	9.77	8.91	2.93	3.42	3.04	8.34	8.34	8.47	1.86	2.3	1.98	3	3.46	3.25
ncbi-103376783	0.68	0.21	0.4	0.11	0.02	0.06	0.45	0.62	0	0.16	0.34	0.17	0.36	0.37	1.01	0.41	0.24	0.26	1.18	1.85	0.36	0.35	0.58	0.36	0.36	0.21	0.14	0.44	0.12	0.65	0.26	0.49	0.58	0.14	0.32	0.46	0.41	0.09	0.5
ncbi-103376784	0.66	1.28	1.14	8.57	8.55	7.16	1.08	1.35	1.41	2.21	0.71	2.07	1.15	0.4	2.02	3.82	3.78	2.61	1.44	0.58	1.42	1.12	0.59	1.06	2.04	2.45	2.36	1.23	1.21	1.52	5.6	2.31	3.25	1	0.79	1	0.93	1.53	0.59
ncbi-103376787	1.6	2.63	1.77	1.23	0.59	1.95	0.54	0.6	0.08	0.64	1.17	1.51	0	0	0	0	0	0	0	0	0	0	0	0	0	0	0	1.3	1.86	1.15	6.35	7.63	7.11	0.37	0.26	1.03	1.4	0.96	0.86
ncbi-103376788	0.34	0.28	0.42	0.36	0.03	0.04	0.04	0	0.13	0.73	0.1	0.1	0.03	0	0	0.03	0.09	0.08	0.02	0	0	0.05	0	0.01	0.15	0.04	0.02	0.32	0.58	0.73	1.19	0.88	1.02	0.08	0.22	0.07	0.16	0.06	0.06
ncbi-103376789	5.33	5.97	5.53	1.24	0.86	1.75	2.68	3.47	2.02	6.58	9.44	7.98	6.24	5.82	6.06	10.35	8.95	9.42	2.35	4.47	3.26	6.59	7.54	6.03	8.32	11.77	7.91	5.27	5.01	5.77	10.29	9.02	11.39	2.4	2.98	3.1	7.08	7.59	7.19
ncbi-103376791	0.27	0.21	0.57	0.05	0.05	0	0.28	0.18	0.48	0.08	0.5	0.26	0.45	0.57	0.57	0.49	0.47	0.55	0.6	0.76	0.77	0.32	0.31	0.3	0.42	0.3	0.67	0.55	0.43	0.83	0.54	0.34	0.77	0.68	0.41	0.94	0.29	0.13	0.56
ncbi-103376792	8.37	6.93	11.75	32.79	31.77	32.18	7.89	10.94	11.21	9.99	10.99	8.04	0.14	0	0	0	0	0	0	0	0	0.24	0.3	0	0.12	0	0	8.7	7.91	9.48	5.94	7.38	5.92	12.99	14.79	15.2	8.24	8.55	10.03
ncbi-103376793	16.85	23.75	22.98	1.34	0.75	0.48	0.06	0.04	0.04	0.13	0.12	0.17	19.16	26.44	19.97	7.91	10.36	9.86	0.01	0.03	0.11	0.1	0.19	0.24	10.35	8.21	9.08	15.38	19.16	25.76	9.47	9.45	10.88	0.09	0.1	0.04	0.09	0.08	0.19
ncbi-103376794	0.04	0	0	0.06	0.03	0.14	0	0	0	0.06	0.04	0.04	0.14	0	0.19	0.77	1.15	0.55	0	0	0	0	0	0	1.89	0.79	0.68	0.04	0.05	0.04	2.07	3.32	0.98	0	0	0	0	0	0.04
ncbi-103376796	0.95	1.03	1.28	0.35	0.13	0.4	0.08	0.16	0.2	0.56	0.62	0.55	0.83	0.61	0.87	1.94	2.87	2.31	0.15	0.23	0.13	0.32	0.43	0.41	1.75	2.35	2.48	0.73	0.83	1.13	2.88	2.34	3.13	0.21	0.14	0.16	0.47	0.57	0.55
ncbi-103376797	0.87	1.53	1.58	4.91	6.85	7.73	0	0	0.05	1.85	0.12	0.68	2.18	1	1.49	0.26	0.86	0.61	0	0.08	0.05	0.05	0.02	0	0.5	0.84	0	1.11	0.92	2.3	0	0.5	0.42	0	0	0	0.04	0.1	0
ncbi-103376798	0.83	0.28	0.18	0	0	0	0.05	0.04	0	0.14	0.11	0.09	0.2	0.14	0.56	0.22	0.32	0.33	0.12	0.17	0.05	0.22	0.22	0.44	0.1	0.24	0.24	0.28	0.22	0.3	0.2	0.26	0.16	0.04	0.02	0	0.27	0.31	0.17
ncbi-103376802	4.24	4.13	3.83	0.57	0.55	1.14	1.76	2.8	2.98	3.03	3.83	3.02	3.29	3.14	3.78	7.47	6.43	4.86	1.31	2.55	1.61	2.37	3.58	3.49	4.08	6.61	3.47	3.28	3.15	4.16	4.43	4.27	5.3	1.38	1.21	1.34	2.82	3.15	3.26
ncbi-103376804	2.37	2.65	2.47	0.94	0.47	1.66	1.11	0.69	0.6	2.56	3.74	2.22	1.32	2.7	1.82	4.91	6.73	6.54	1.09	0.73	1.36	0.85	2.55	1.81	5.52	6.71	6.18	1.97	2.72	4.13	6.76	6.58	7.87	0.58	0.88	0.82	2.55	2.22	2.94
ncbi-103376806	0.08	0.16	0.24	0.86	1.15	1.71	0	0.23	0.05	0.24	0.44	0.59	0	0.2	0.22	0.53	0	0.27	0.07	0.03	0.14	0.05	0	0.16	0.14	0.25	0.44	0.29	0.21	0.22	0.42	0.5	0.42	0.05	0.29	0.11	0.04	0.15	0.1
ncbi-103376807	0.09	0.09	0.12	16.11	13.81	15.69	0.2	0	0.13	3.87	0.53	2.65	0.01	0.02	0.23	67.59	95.98	64.36	0.07	0.06	0.1	0.02	0.84	3.15	67.37	63.32	92.41	0.12	0.63	0.08	86.94	94.92	76.68	0	0.12	0.02	1.34	0.39	0.47
ncbi-103376808	0.62	0.73	0.62	0.01	0	0.07	0	0	0	0.04	0	0	1.01	2.22	1.11	0.82	0.72	1.04	0	0	0	0	0	0	0.91	0.59	0.64	0.71	1.09	1.56	0.69	0.66	0.56	0	0	0	0.04	0	0
ncbi-103376809	2.66	5.45	4.98	7.87	8.26	6.94	3.09	3.74	1.53	5.8	4.76	4.71	7.77	4.29	4.43	4.26	3.62	3.21	4.39	1.91	3.67	4.75	7.69	6.63	4.07	3.12	3.95	4.73	5.64	3.52	4.19	4.11	4.88	2.8	3.39	1.85	9.73	6.5	7.91
ncbi-103376811	8.01	8.56	9.28	9.24	10.52	13.64	4.23	2.63	3.6	6.43	3.81	4.81	7.85	7.59	8.77	7.41	4.19	6.46	3.18	2.84	2.61	3.1	3.38	4.06	5.94	7.47	5.74	7.04	9.16	10.48	5.71	4.52	5.56	4.17	3.09	2.86	3.98	3.1	3.65
ncbi-103376813	0	0	0	0	0	0	0	0	0	0	0	0	0	0	0.14	0.8	0	0.56	0	0	0	0	0	0.91	0	0	0	0.11	0.29	0	0	0	0	0.18	0.41	0	0	0.15	0
ncbi-103376815	0.14	0.05	0.18	0.02	0	0.04	5.29	5.28	3.01	0.04	0.5	0.69	0.35	0.28	0.29	1.28	0.29	0.1	10.38	6.02	6.75	3.14	0.71	0.59	0.37	0.21	0.96	5.08	0.17	0.27	2.2	2.67	1.51	10.42	4.04	13.47	0.26	2.5	1.03
ncbi-103376816	5.43	6.11	5.86	59.96	97.9	51.17	2.79	1.38	3.25	12.38	4.93	11.92	6.14	6.1	5.56	6.78	7.04	6.89	1.98	3.01	2.4	4.35	3.63	4.58	5.85	7.17	7.35	5.21	4.89	4.16	7.8	9.33	7.73	1.69	2.99	2.85	3.04	5.27	2.54
ncbi-103376817	9.46	9.8	8.71	4.66	3.74	4.69	5.55	5.27	4.71	4.98	4.53	5.32	7.64	8.49	7.7	23.15	27.73	36.16	5.47	4.35	4.94	5	6.25	5.89	39.43	29.46	39.93	8.13	9.24	8.36	27.88	34.6	21.75	5.84	5.04	4.02	5.06	6.34	3.93
ncbi-103376818	0.96	0	1.69	0.16	0	0.21	0	0	0.21	1.2	0.24	0.33	2.88	0	1.64	2.71	1.43	1.48	0.47	0.02	0	0.41	0	0.4	0.81	0.04	2.3	1.49	1.61	1.69	1.28	0.53	1.02	0.19	0.22	0.32	0.7	0.68	1.58
ncbi-103376819	5.45	5.17	5.73	24.74	19.94	24.66	2.6	2.17	2.89	10.44	5.93	6.15	6.15	5.62	5.05	6.57	5.38	4.87	2.49	3.14	1.97	5.24	5.44	5.14	3.65	6.42	3.6	4.78	5	5.5	6.09	5.77	6.38	2.38	2.14	3.5	5.39	4.93	5.86
ncbi-103376820	0.05	0.1	0.02	0.17	0.06	0.12	0.09	0.05	0	0.07	0	0.14	0.05	0.09	0	0.89	2.13	1.57	0	0	0.04	0.22	0.45	0.16	3.77	1.45	2.57	0.05	0.06	0.02	1.98	3.06	1.24	0	0	0	0.11	0.19	0.04
ncbi-103376824	9.3	12.25	9.92	24.83	24.15	28.62	3.3	4.11	2.75	10.02	8.07	9.37	8	8.49	8.22	6.43	6.41	6.91	3.76	3.32	3.25	5.59	7.31	7.12	3.67	6.78	4.82	8.1	11.55	10.6	6.13	5.69	6.21	3.41	3.56	4.79	7.34	9.05	6.04
ncbi-103376825	0	0	0	0	0	0.04	0	0	0	0	0.01	0.04	0.01	0	0.08	8.08	7.63	8.88	0	0	0	0.09	0	0.26	11.25	5.81	16.83	0.01	0.05	0	8.06	11.38	5.71	0	0	0	0.08	0.02	0.02
ncbi-103376826	3.39	6.78	4.85	3.93	3.42	3.8	0	0.04	0.04	0.72	0.09	0.33	4.91	4.57	5.18	1.44	1.31	1.23	0.03	0	0.02	0.03	0	0	0.75	0.56	0.63	3.5	6.48	4.58	0.6	0.96	0.52	0.04	0	0.04	0.12	0.07	0.04
ncbi-103376830	13.77	23.6	16.08	0.09	0.15	0.29	0.17	0.21	0.27	1.11	9.19	1.92	22.59	18.25	15.97	1.37	1.48	0.83	0.17	0.21	0.44	3.48	2.34	1.97	0.21	0.71	0.59	12.99	16.14	12.79	1.48	0.79	1.43	0.16	0.08	0.24	3.5	1.18	1.98
ncbi-103376831	0	0	0	0.11	0.04	0.04	0.1	0.01	0	0.05	0.1	0.05	0.16	0.04	0.04	29.09	34	30.29	0	0.07	0.08	0.28	0.19	1	42	31.81	47.17	0.03	0.22	0.13	27.97	35.33	21.57	0	0.02	0.01	0.67	0.17	0.1
ncbi-103376832	31.85	36.92	32.45	17.39	10.13	15.57	17.84	17.04	20.32	15.62	18.98	16.5	30.86	29.35	34.53	29.27	32.95	34.36	16.34	19.07	18.08	15.85	15.99	16.05	29.36	32.34	30.19	29.98	31.46	33.54	29.7	30.3	32.31	20.06	19.12	19.33	14.73	17.43	13.75
ncbi-103376833	0	0.1	0	0.02	0	0	0	0	0	0.58	2.3	0.83	0.33	0.36	0.05	1.24	0.36	0.15	0.04	0	0	1.21	0.89	0.89	0	0.19	0	0.09	0.59	0	0.27	0.14	0.44	0	0	0	1.62	0.48	0.85
ncbi-103376837	0.01	0.01	0.03	0.01	0	0.01	0.03	0.01	0.02	0.02	0	0	0.01	0	0.01	0.14	0.36	0.05	0.03	0.01	0.04	0.01	0.01	0	0.1	0.04	0.12	0.01	0	0.02	0.03	0.03	0.03	0.01	0.01	0.01	0	0	0.01
ncbi-103376838	1.37	0.32	0.33	0	0.03	0.07	0	0	0	0	0	0.02	0.37	0.45	1.25	0.6	0.24	0.35	0	0	0	0	0	0	0.8	0.24	0.18	0.19	0.19	0.5	0.5	0.37	0.23	0	0	0	0	0	0
ncbi-103376842	5.46	5.38	6.31	16.84	18.71	16.93	5	5.57	4.76	5.56	3.49	5.22	5.42	5.8	5.86	6.26	6.33	6.02	4.69	5.72	5.91	2.93	3.14	2.58	6.41	6.45	5.04	5.31	7.79	5.27	7.08	7.89	6.78	5.12	5.92	6.19	2.38	3.72	2.81
ncbi-103376844	2.76	1.44	2.99	130.42	172.45	144.53	0.92	0.56	1.1	18.29	1.78	11.23	2.48	1.35	1.71	1.05	0.63	1.03	1.04	0.4	0.55	1.1	0.87	0.5	1.41	0.58	0.51	2.3	2.43	2.23	0.43	1.09	1.2	0.9	0.43	0.5	0.87	0.59	0.07
ncbi-103376845	0.79	0.89	1.04	0.17	0.08	0.26	0.1	0.09	0.32	0.63	0.87	0.5	0.9	0.75	1	1.2	0.8	1.41	0.12	0.22	0.24	0.38	0.81	0.77	0.81	0.9	0.96	0.82	0.86	0.77	0.95	0.43	0.88	0.41	0.07	0.14	0.57	0.49	0.24
ncbi-103376846	17.42	19.07	17.33	68.04	60.44	53.38	6.64	8.75	5.1	28.47	36.26	37.43	18.76	21.73	19.69	14.89	14.44	12.37	7	7.04	5.92	24.17	35.12	29.76	9.28	11.42	7.9	13.97	15.01	15.46	10.76	9.33	10.29	6.28	6.14	7.77	31.9	27.97	22.18
ncbi-103376847	0	0	0	0.53	0.33	0.38	0.18	0.09	0	0	0.28	0.21	1.17	0	0.52	187.21	160.29	220.93	0.13	0.18	0	1.69	3.05	5.57	284.18	246.96	292.99	0.13	0.57	0.3	187.06	306.03	137.87	0	0.15	0	3.46	1.12	0.73
ncbi-103376848	6.34	6.07	6.2	0	0.01	0.02	0	0	0.01	0	0.05	0	7.7	8.21	7.79	0.2	0.33	0.25	0.02	0	0.02	0.01	0.05	0	0.41	0.36	0.4	5.66	6.06	9.01	0.37	0.07	0.43	0.03	0.01	0.02	0	0.03	0
ncbi-103376849	2.16	1.99	3.41	3.65	2.95	3.44	1.13	0.33	0.04	2.1	4.31	4.24	9.64	3.53	7.51	1988.13	1686.65	2019.32	2.07	1.86	2.21	12.42	18.03	68.79	2232.1	2447.41	2586.2	3.62	17.18	9.11	2048.64	2811.39	1532.74	0.19	2.4	1.04	34.97	9.83	6.57
ncbi-103376850	2.88	3.24	4.31	29.9	26.4	38.25	1.8	1.38	1.92	7.29	3.44	6.15	4.49	4.17	3.48	6.8	7.42	5.53	2	2.52	2.45	3.27	3.07	3.13	5.48	6.42	3.98	4.23	3.89	3.21	4.82	5.96	5.48	2.7	2.4	2.17	3.77	3.54	2.51
ncbi-103376852	0.18	0.07	0.11	0.15	0.09	0.22	0	0	0	0.02	0	0.03	0.07	0.21	0.11	0.98	1.45	1.3	0	0	0	0.03	0	0.02	1.92	0.89	0.63	0.14	0.04	0.1	0.63	0.74	0.88	0	0	0	0	0	0.08
ncbi-103376853	7.93	8.4	9.07	2.21	1.17	1.76	5.57	6.51	4.57	6.53	9.15	5.52	8.71	6.92	7.65	19.59	15.05	15.86	4.75	4.3	4.48	4.94	5.64	5.01	12.04	19.34	14.01	7.42	7.78	6.3	16.69	14.13	16.87	4.65	3.8	4.74	6.3	6.07	5.07
ncbi-103376854	4.82	5.33	6.53	26.33	23.99	24.55	9.55	10.92	9	11.17	7.55	8.59	4.36	3.92	4.49	12.07	8.97	8.28	11.69	10.94	9.33	6.18	6.04	5.29	8.35	9.86	8.66	7.55	4.98	5.96	11.45	10.78	10.7	10.73	12.46	11.08	8.53	6.52	7.58
ncbi-103376855	0	0.03	0.03	0.07	0.04	0.07	0.08	0	0	0.04	0.12	0.07	0.19	0	0.03	60.72	69.44	49.08	0.03	0	0.05	0.3	0.69	1.15	78.52	47.62	78.13	0.01	0.38	0.09	34.25	43.01	33.38	0	0.02	0.09	1.02	0.09	0.12
ncbi-103376856	3.82	6.15	5.76	5.45	3.43	5.92	0.34	0.27	0.46	1.48	1.03	2.49	4.37	5.8	5.54	13	10.72	11.16	0.24	0.32	0.21	1.52	2.06	1.72	8.64	10.5	8.07	3.77	5.08	6.74	9.27	9.91	10.48	0.21	0.32	0.74	2.1	2.33	2.46
ncbi-103376858	0.05	0.02	0.06	0.48	0.29	0.28	0	0	0	0.06	0.1	0.19	0.08	0.02	0.02	15.42	16.57	20.9	0.05	0.01	0.04	0.25	0.19	0.75	31.07	20.06	29.4	0.03	0.09	0.08	20.64	24.43	15.81	0	0.01	0.01	0.52	0.03	0.14
ncbi-103376859	9.58	9.78	9.66	12.44	8.3	16.32	8.57	9.69	11.01	7.33	7.96	7.91	8.11	9.08	9.5	26.68	27.47	25.17	8.54	8.38	8.55	5.65	5.6	5.53	28.77	27.36	25.41	8.91	10.26	10.48	27.52	26.36	29.96	12.43	6.73	8.5	5.28	6.98	5.87
ncbi-103376861	5.14	7.44	5.63	0.4	0.19	0.17	0.36	0.35	0.53	1.57	1.51	1.01	4.19	5.63	5.4	6.77	4.99	5.76	0.65	0.34	0	1.11	0.93	0.95	6.42	6.81	5.64	3.93	3.29	4.74	4.78	3.53	5.74	0.47	0.24	0.28	1.46	1.26	0.96
ncbi-103376862	5.4	5.2	4.36	0.49	0	0.18	7.8	7.45	4.11	2.15	2.88	2.21	5.39	4.48	3.79	4.94	3.68	4.19	7.57	9.36	8.04	4.12	3.78	2.29	3.03	3.78	1.91	3.86	3.84	3.64	3.7	2.87	3.58	4.03	4.24	6.22	2.23	2.31	2.41
ncbi-103376864	3.19	4.22	2.32	0.28	0.33	0.4	0.44	0.37	0.12	2.01	0.36	0.99	3.09	1.52	3.24	31.16	24.58	26.38	0.24	0.23	0.22	1.03	1.42	1.24	45.92	16.95	53.64	2.84	2.79	3.4	29.04	22.5	27.81	0.56	0.65	0.76	1.9	1.69	1.22
ncbi-103376866	1.37	13.1	8.44	1.92	5.27	4.73	1.68	3.55	2.22	0.09	10.06	8.92	9.68	10.34	11.66	8.49	8.62	8.53	6.17	5.6	6.51	10.68	14.18	15.05	8.58	8.84	7.91	9.37	10.01	9.07	6.39	6.07	7.46	3.48	3.23	4.97	11.48	10.57	9.5
ncbi-103376867	0.04	0	0.04	0.12	0.08	0.16	0	0.03	0	0.15	0.08	0.1	0.44	0	0.09	78.73	68.1	64.97	0	0	0.04	0.55	1.25	2.41	118.46	70.72	120.22	0.04	0.28	0.64	61.77	94.31	42.87	0	0.03	0.09	0.98	0.28	0.29
ncbi-103376870	8.69	11.1	6.99	0.29	0.17	0.41	1.55	2.51	2.71	2.18	5.2	2.47	5.2	6.98	9.07	4.44	10.78	10.54	1.48	2.72	2.6	2.06	2.79	2.68	11.79	10.56	9.09	7.84	7.95	10.03	8.28	7.73	9.71	4.48	2.69	3.69	3.39	2.63	3.82
ncbi-103376871	0.58	0.41	0.74	12.76	10.04	11.36	0.54	0.92	0.54	4.29	2.18	2.5	0.53	0.59	0.35	2.47	2.05	1.85	0.87	0.6	0.58	1.38	0.82	0.67	1.9	1.22	1.08	0.38	0.75	0.64	1.74	0.9	2.03	0.52	0.59	0.83	1.15	0.81	0.69
ncbi-103376873	0.03	0	0	0	0	0	0	0	0	0	0.03	0	0	0	0.14	0.36	0.79	0.39	0	0	0	0.06	0.02	0.04	0.63	0.28	0.46	0.03	0	0	0.47	0.66	0.64	0	0	0	0	0.02	0.03
ncbi-103376875	4.74	4.42	4.65	8.32	5.37	9.52	0.24	0.03	0.23	1.84	0.08	0.99	4.31	4.37	5.26	14.23	13.11	16.45	0.16	0.17	0.2	0.22	0.25	0.49	19.5	19.63	15.1	2.76	5.1	3.01	17.58	15.94	17.39	0.03	0.09	0.02	0.46	0.12	0
ncbi-103376876	0.82	1.06	1.34	0	0	0	0	0	0	0.05	0	0.14	1.17	0.59	1.16	0.15	0.13	0.23	0	0	0	0.23	0.14	0.39	0.1	0.18	0	0.6	0.83	0.5	0.18	0.09	0.03	0	0	0	0.05	0.26	0.15
ncbi-103376877	4.24	5.16	3.87	0.79	0.29	2.28	0	0.05	0	0.17	0.07	0.27	2.69	3.46	3.27	0.73	0.2	0.31	0.03	0	0	0.03	0.13	0	0.23	0.28	0.39	2.86	4.22	4.54	0.38	0.07	0.34	0	0	0	0	0	0
ncbi-103376878	0.34	0.5	0.93	0.14	0.06	0.18	0.03	0	0	0.08	0.04	0.13	0.57	0.49	1.08	1.37	1.34	0.08	0.72	0.65	0	0.22	0.19	0.07	0.56	0.78	0.03	0.24	0.71	0.66	0.11	0.21	0.03	0.08	0.28	0	0.05	0.13	0.02
ncbi-103376879	4.02	5.81	4.9	0.24	0.23	0.13	0.48	0.73	0.56	0.93	1.75	0.98	3.93	4.46	4.41	2.28	1.58	1.97	0.79	0.6	1.03	0.98	1.38	1.23	0.99	2.03	0.97	4.28	3.61	4.92	1.71	1.22	1.61	0.55	0.59	0.58	0.75	1.21	0.96
ncbi-103376881	7.09	7.51	5.09	0.9	0.59	1.44	0.01	0	0	0.21	0.09	0.06	6.17	6.83	7.12	0.36	0.35	0.34	0	0	0	0.09	0.12	0.03	0.23	0.24	0.25	4.29	7.72	8.43	0.21	0.11	0.3	0	0	0.02	0.06	0.09	0
ncbi-103376882	11.26	11.29	14.28	1.04	1	1.91	6.83	6.08	7.7	10.29	10.36	9.04	9.18	8.19	9.44	16.64	11.07	13.14	7.77	5.65	10.48	9.29	7.25	7.86	11.01	12.5	9.72	10.69	8.93	13.16	13.04	11.01	13.44	4.73	10.36	4.45	8.39	9.1	10.35
ncbi-103376883	12.39	11.03	10.32	4.63	3.02	6.12	18.75	21.69	20.7	4.57	7.62	5.69	13.46	11.29	12.43	13.11	10.74	11.16	24.71	24.29	25.02	8.72	6.57	6.03	8.56	10.3	9.22	15.75	13.12	13.25	11.86	9.41	13.7	24.06	23.84	26.42	4.77	9.03	7.1
ncbi-103376885	27.06	24.8	23.29	5.81	4.46	5.49	4.03	3.38	3.32	11.63	10.57	8.85	19.62	23.08	21.34	19.04	23.53	17.58	2.22	2.5	2.23	7.88	12.82	9.56	14.87	19.41	21.13	15.33	22.59	21.06	20.5	16.31	18.44	2.7	3.33	3.45	9.84	9.33	10.05
ncbi-103376886	0	0	0.12	0.74	0.24	0.46	0	0	0	0.16	0.03	0.13	0	0.09	0	0.08	0.19	0.52	0	0.05	0	0.01	0.06	0	1.4	0.2	0.91	0	0.07	0.13	0.99	0.17	1.02	0.04	0	0.04	0	0	0
ncbi-103376888	0.82	0.55	0.73	27.8	26.72	25.29	0.02	0.04	0	4.01	0.65	2.56	0.44	0.38	0.43	0.18	0.05	0.08	0.17	0.01	0.11	0.23	0.1	0.13	0	0.12	0.02	0.37	0.43	0.4	0.07	0	0.15	0.1	0.01	0.14	0.14	0.24	0.2
ncbi-103376889	28.51	26.84	23.37	7.68	4.15	4.89	3.81	3.17	4.22	9.71	11.02	8.24	24.21	23.08	23.78	17.37	18.21	18.45	4.43	3.45	3.11	9	8.65	7.88	22.58	15.69	20.12	19.58	25.52	26.6	19.16	19.86	17.37	4.22	3.31	4.01	8.66	8.87	8.95
ncbi-103376890	1.04	0.65	0.62	0.05	0.01	0	0	0	0	0.06	0.1	0.03	0.61	0.51	0.64	20.63	20.97	20.94	0.04	0.01	0.08	0.09	0.26	0.73	27.78	24.47	27.92	0.47	1.33	0.73	20.95	28.67	18.04	0.01	0.03	0	0.34	0.06	0.15
ncbi-103376891	3.77	4.44	4.02	3.53	7.37	4.67	7.68	6.09	5.36	2.01	1.37	2.45	3.33	4.53	3.89	0.57	0.89	0.7	4.8	5.94	6.83	2.16	1.57	1.58	0.38	0.86	0.73	5.06	4.41	2.86	1.13	0.69	1.28	6.32	7.76	8.21	1.49	3.04	1.96
ncbi-103376892	17.51	14.88	15.57	33.41	31.96	28.04	6.84	5.12	4.95	19.07	20.29	18.4	14.87	13.09	16.03	15.54	10.92	12.99	5.37	6.28	4.41	13.7	17.2	15.63	11.24	13.62	12.08	12.68	14.54	16.58	15.11	15.98	14.27	5.51	5.39	5.5	14.74	17.28	16.05
ncbi-103376893	8.13	1.22	5.19	2.01	0.69	1.4	659.67	585.07	605.07	23.73	32.8	53.17	19.61	0.75	0.42	21.32	2.65	6.64	479.61	531.91	508.33	87.39	37.25	46.57	3.36	1.46	3.14	190.5	22.56	1.95	18.29	4.88	27.52	467.17	599.15	569.41	15.62	129.1	53.42
ncbi-103376894	408.09	323.67	387.25	8.85	6.66	9.99	1641.11	1853.97	1717.38	611.81	657.01	707.43	402.16	212.72	212.4	242.05	94.64	82.76	2401.87	2767.04	2097.28	827.88	551.54	575.46	65.47	55.89	55.19	962.6	352.42	343.68	124.89	74.99	154.41	1587.27	1143.94	1795.02	559.89	607.01	639.74
ncbi-103376895	4.78	5.49	3.56	2.32	1.97	2.46	0.07	0.06	0.12	0.61	0	0.31	1.98	1.28	1.99	0	0.11	0	0.21	0.1	0.18	0.14	0.16	0.12	0	0.1	0.12	2.36	3.33	5.7	0.13	0.04	0.03	0.28	0.04	0.13	0.12	0.28	0.15
ncbi-103376896	1.46	2.2	0.83	0.1	0.03	0.03	3.48	3.41	3.3	1.38	2.57	1.23	1.22	1.57	1.6	1.06	1.04	2.15	5.13	3.72	3.94	1.72	1.73	2.34	1.7	1.52	0.93	2.51	1.7	1.58	1.25	0.74	1.52	3.68	4.16	5.74	2.3	2.43	1.85
ncbi-103376899	3.39	5.56	3.14	0.05	0.15	0.13	0.96	1.09	1.42	1.09	1.35	1.88	3.93	3.12	3.77	0.84	1.11	2.09	1.09	0.77	1.03	2.21	1.09	1.58	1.69	0.88	2.61	3.28	3.67	2.71	1.37	1.66	0.65	1.43	0.99	0.99	2.12	2.82	2.37
ncbi-103376902	3.98	3.3	2.7	0	0.02	0.05	0.2	0.27	0.26	0.62	0.8	0.69	3.53	2.61	3.57	0.37	0.27	0.48	0.57	0.3	0.3	0.57	0.6	0.57	0.03	0.15	0.26	2.93	2.34	2.42	0.12	0.18	0.14	0.22	0.29	0.21	0.73	0.56	0.66
ncbi-103376903	12.62	12.19	11.33	0.5	0.3	0.64	6.81	7.06	7.67	3.52	4.75	3.57	12.27	14.63	16.14	5.76	4.88	5.07	8.57	7.79	8.55	3.94	3.54	3.06	3.78	3.98	3.73	10.93	11.68	16.62	4.33	3.63	4.93	9	7.66	8.8	3.22	4.8	4.05
ncbi-103376904	2.28	3.17	2.76	0.06	0.04	0.05	7.57	7.38	6.2	0.96	2.51	1.23	2.6	2.46	2.25	1.38	0.88	0.63	5.79	6.38	6.7	2.15	1.09	1.39	0.92	0.86	0.63	4.19	2.68	1.91	0.89	0.6	1.26	7.33	5.62	7.59	1.6	2.19	1.9
ncbi-103376905	9	9.04	8.17	0.04	0.05	0.05	0	0	0.01	0.3	0.44	0.35	7.52	10.27	8.4	2.08	1.29	1.14	0.01	0.05	0.04	0.56	0.34	0.39	1.14	1.31	1.12	6.6	8.97	9.98	1.18	1.02	1.3	0.08	0.01	0.04	0.48	0.49	0.48
ncbi-103376908	0.25	0.22	0.39	0.4	0.3	0.49	0.12	0.08	0.03	0.3	0.29	0.43	0.69	0.37	1.24	182.85	187.55	218.69	0.18	0.12	0.19	1.39	2.55	5.63	255.63	223.6	309.6	0.5	2.42	0.88	242.51	298.12	190.93	0	0.2	0.25	4.93	0.87	1.31
ncbi-103376909	36.74	37.74	36.14	18.08	13.93	19.26	12.96	12.63	12.09	21.15	29.19	21.47	34.56	36.24	36.04	38.97	39.05	39.46	12.69	12.33	12.07	17.56	16.28	18.11	37.22	39.78	35.84	29.27	33.48	32.84	37.45	40.49	36.6	12.55	13.76	13.49	19.49	20.48	20.97
ncbi-103376910	0.24	0.41	0.73	0.04	0.01	0	2.81	3.74	3.51	0.29	0.29	0.73	0.74	0.61	0.54	0.37	0.11	0.21	2.26	0.96	1.1	0.8	0.13	0.32	0.14	0.34	0.13	2.34	0.44	0.85	0.33	0.21	0.22	3.56	1.68	1.65	0.18	0.55	0.5
ncbi-103376911	39.57	50.28	40.69	5.02	3.91	5.77	74.9	63.43	71.82	11.43	14.86	15.53	42.64	40.04	39.39	52.09	31.14	34.69	88.09	72.01	82.47	17.72	11.26	10.56	23.75	46.79	38.52	56.89	38.43	40.4	41.99	37.28	48.55	63.69	71.58	73.77	10.43	17.93	12.34
ncbi-103376912	1.39	2.32	1.96	0.04	0	0.03	0.05	0	0.03	0	0.04	0	2.8	3.05	3.84	0.16	0.78	0.68	0	0	0	0.02	0	0	1.03	0.13	0	1.43	1.19	2.96	0.6	0.27	0.56	0.01	0	0	0.18	0	0.06
ncbi-103376913	7.39	7.76	8.09	5.98	5.65	7.97	3.25	2.96	4.01	2.9	2.96	3.12	7.91	8.81	7.1	1.76	1.35	1.02	3.44	2.96	4.14	2.95	2.61	2.68	1.03	1.8	0.82	6.15	8.41	7.84	1.51	1.52	1.97	3.85	2.62	3.55	2.66	3.06	2.35
ncbi-103376914	0.09	0.06	0.11	0	0.01	0	0.09	0.05	0.11	0.09	0.08	0.03	0.13	0.06	0.23	0.44	0.12	0.02	0.25	0.36	0.4	0.17	0.11	0.07	0	0.09	0.04	0.27	0.12	0.02	0.15	0	0.14	0.5	0.18	0.07	0.07	0.14	0.02
ncbi-103376915	0	0	0.11	0.13	0.21	0.06	0.01	0	0	0	0	0.03	0	0	0.07	0	0	0	0.01	0.01	0	0	0	0	0	0	0	0	0	0	0	0	0.07	0	0	0.01	0.01	0	0.01
ncbi-103376917	4.73	5.39	3.64	9.69	10.46	9.5	0.23	0.28	0.38	2.6	1.13	1.39	3.11	5.08	5.26	1.52	1.07	1.6	0.29	0.32	0.3	0.77	0.42	0.54	1.22	0.83	0.89	3.52	5.51	4.39	1.07	0.83	1.37	0.84	0.36	0.36	0.99	1.29	0.21
ncbi-103376918	2.85	3.37	4.01	13.68	13.29	14.53	0.21	0.38	0.38	3.41	1.67	2.66	3.32	3.45	2.93	2.65	2.08	2.31	0.58	0.5	0.36	1.53	1.48	1.02	1.93	2.3	2.47	2.68	2.54	2.92	2.39	2.09	2.74	0.31	0.35	0.39	1.42	0.82	1.16
ncbi-103376920	11.75	12.96	11.91	9.88	10.53	11.46	0.26	0.09	0.26	3.41	1.79	4.83	12.67	14.59	9.84	2.29	1.25	1.76	0.31	0.33	0.65	1.41	1.29	0.82	2.24	1.54	1.6	7.3	10.03	13.09	2.33	3.21	1.62	0.1	0.34	0.38	1.06	1.27	1.19
ncbi-103376923	6.43	6.1	6.09	65.45	63.49	69.37	7.79	8.42	3.94	17.61	8.16	11.74	5.18	5.11	4.47	19.46	18.49	18.52	4.76	5.25	3.86	4.24	4.11	4.09	10.37	19.72	10.54	5.54	5.93	4.4	20.68	22.68	20.79	3.81	5.2	6.17	4.26	6.09	4.09
ncbi-103376924	2.4	1.75	1.7	0.8	0.07	1.74	1.27	0.5	0.77	0.53	1.84	0.96	1.91	2.59	2.25	6.25	2.07	4.89	0	1.78	1.36	0	0.52	0.86	5.27	7.5	5.4	1.16	3.19	3.67	7.14	6.59	4.1	1.19	0.98	1.97	0.47	1.08	1.22
ncbi-103376925	4.42	4.68	4.81	4.87	4.78	7.94	3.17	2.84	2.95	4.98	5.69	4.84	5.38	4.19	4.77	12.31	14.86	13.57	2.92	2.71	2.85	4.24	4.27	4.21	13.37	13.03	14.8	4.21	4.89	5.24	12.78	12	12.67	3.76	3.87	3.23	3.51	4.92	4.4
ncbi-103376926	13.16	15.43	16.41	0.34	0.29	0.53	3.2	2.49	2.09	0.84	1.13	0.6	16.56	14.03	15.78	1.25	1.29	1.4	2.2	2.17	2.26	0.6	0.83	0.43	1.37	1.16	0.61	9.52	12.47	16.27	1	1.09	1.1	2.11	1.19	2.07	0.82	0.98	0.58
ncbi-103376927	0.61	0.73	0.71	0.11	0.08	0.06	0.38	0.33	0.35	1.35	1.58	0.19	0.35	1.21	0.48	1.02	0.61	0.62	0.41	0.2	0.37	0.84	0.63	0.49	0.34	0.68	0.15	0.57	0.74	0.56	0.29	0.39	0.38	0.73	0.29	0.49	0.74	0.95	0.64
ncbi-103376928	6.73	6.87	8.36	1.51	0.78	0.98	2.14	1.38	1.21	1.13	3.12	1.71	9.25	8.35	7.64	8.95	8.38	8.79	1.17	3.36	1.61	1.05	1.47	1.46	9.38	10.66	8.06	5.14	7.64	6.24	8.42	9.4	7.35	1.64	0.97	2.06	1.93	1.34	2.46
ncbi-103376929	9.39	8.98	12.6	0.62	0.43	0.98	2.6	2.46	3.25	2.86	4.16	2.76	10.4	11.45	11.01	8.53	7.2	6	4.46	3.22	3.99	3.41	2.33	2.47	5.53	5.22	4.75	8.67	8.54	14.29	5.63	4.42	6.35	3.78	3.47	3.14	3.01	3.81	3.08
ncbi-103376930	8.12	6.94	5.41	22.04	24.6	24.65	1.95	1.94	1.92	7.92	6.96	6.25	5.52	5.9	5.03	4.53	3	2.7	1.34	1.73	1.78	5.26	6.07	4.76	2.38	3.03	2.83	4.86	5.76	4.68	1.81	3.26	3.12	1.2	1.83	1.38	6.91	6.84	4.24
ncbi-103376931	3.68	6.92	5.25	54.32	40.46	69.54	1.84	2.8	3.24	14.37	4.92	8.56	3.18	1.23	3.73	12.75	14.3	14.4	1.95	1.62	0.74	2.02	2.06	2.35	20.29	14.58	15.45	4.62	4.46	6.01	13.52	10.87	14.78	2.74	2.79	2.15	2.99	4.73	2.76
ncbi-103376932	31.18	29.13	29.86	6.03	4.73	5.06	26.63	23.8	22.34	21.19	27.59	21.56	30.49	30.7	30.75	50.99	55.59	54.85	18.63	21.56	20.98	20.95	21.49	23.12	54.73	58.12	62.07	28.36	30.5	30.16	63.29	63.01	61.53	22.24	19.38	21.07	21.05	23.43	20.28
ncbi-103376934	0.28	0.35	0.46	0.02	0.14	0.2	0.03	0.05	0	2.18	1.42	2.5	0.52	0.57	0.34	0.84	0.45	0.28	0.03	0.05	0.06	0.91	1.04	0.7	0.1	0.94	0.2	0.31	0.52	0.27	0.63	0.71	0.58	0.03	0.07	0.1	1.38	1.74	1
ncbi-103376935	4.09	3.23	3.99	87.63	121.78	105.35	1.32	1.56	1.16	14.29	3.72	12.22	2.96	3.52	3.35	9.77	9.82	7.79	2.1	1.37	1.68	2.02	1.39	1.32	10.74	9.43	8.27	3.13	4.57	3.18	10.36	8.77	10.95	1.71	1.67	2.06	2.34	1.88	1.6
ncbi-103376936	4.02	1	4.08	266.87	303.07	279.25	137.91	157.44	187.17	59.08	16.78	44.63	3.99	0.82	0.8	7.39	2.95	3.54	100.15	142.36	128.71	22.58	10.9	14.02	2.45	3.21	4.09	34.3	5.36	1.2	6.13	3.98	8.69	124.59	126.98	117.28	6.57	31.43	16.86
ncbi-103376939	15.69	17.15	13.21	66.86	64.51	40.99	7.2	6.59	7.85	21.61	15.07	17.01	13.45	12.77	11.85	12.5	12.39	8.35	5.28	5.95	4.92	14.67	14.64	12.11	9.05	11.31	10.27	13.61	13.99	13.86	11.88	11.41	11.8	6.08	8.87	8.55	17.95	17.91	15.51
ncbi-103376940	2.64	0.33	2.97	327.94	440.7	413.83	0.64	0.32	0.09	59.98	5.75	32.18	0.23	0.16	0.09	6.74	5.19	5.96	0.02	0	0	1.22	0.57	0.1	5.09	9.23	5.95	0.06	0.6	0.28	9.05	9.32	9.72	0.05	0.17	0.08	1.68	0.66	0.14
ncbi-103376941	9.01	8.84	8.27	21.12	20.24	23.42	7.12	8.64	6.1	14.18	13.33	12.05	8.32	8.34	9.49	109.67	118.85	151.11	6.43	6.85	7.11	11.21	13.12	15.18	155.34	141.82	179.39	9.09	9.64	9.73	120.87	149.84	95.17	7.95	7.13	8.51	14.41	12.7	10.82
ncbi-103376942	0	0	0	0.26	0.18	0.41	0	0.04	0	0.12	0.38	0.31	0.29	0.11	0.17	125.21	130.47	132.82	0.34	0.19	0.07	1.07	2.17	4.8	137.95	181.64	190.83	0.2	1.66	1.41	200.36	277.86	187.05	0	0.35	0.19	5.21	1.46	1.64
ncbi-103376943	15.08	16.84	14.3	23.34	21.62	20.17	6.03	7.07	5.54	13.04	12.78	9.07	17.24	16.74	16.64	10.56	6.61	9.04	5.77	4.56	5.76	10.47	11.46	10.17	7.82	8.42	7.05	12.87	15.35	14.8	11.14	7.82	8.52	5.47	6.05	6.81	13.83	10.69	10.59
ncbi-103376944	0.5	0.81	0.51	11.39	9.46	11.73	1.19	1	0.94	2.65	0.98	1.18	0.29	0.57	0.27	1.35	2.11	1.7	1.55	0.99	1.08	1.01	0.78	0.62	2.47	2	1.53	0.89	0.61	0.42	1.22	1.1	1.61	0.82	1.43	1.53	0.66	0.81	1.33
ncbi-103376953	0.37	0.47	0.57	0.2	0.06	0.16	0	0	0	0.04	0.02	0.05	0.36	0.24	0.67	0.23	0.5	0.3	0	0.01	0.01	0	0	0.03	0.54	0.28	0.37	0.18	0.3	0.23	0.38	0.53	0.47	0	0	0	0.05	0	0.01
ncbi-103376954	7.57	8.98	6.96	12.99	11.79	9.44	2.48	1.63	3.02	6.08	4.57	5.9	8.9	5.29	5.89	5.52	4.24	4.22	1.9	2.44	2.34	2.64	3.88	3.12	2.59	3.59	3.92	6.72	7.38	6.25	4.31	3.74	4.36	2.4	2.38	2.93	5.39	3.33	3.22
ncbi-103376955	5.75	5.29	5.46	3.48	1.49	2.62	3.36	3.95	6.05	6.08	6.11	5.91	4.87	4.22	5.84	8.65	6.08	7.36	4.79	4.54	4.94	6.95	6.54	5.72	5.67	7.35	5.8	5.32	4.95	5.89	7.05	5.2	6.56	6.71	4.52	5.08	5.64	5.22	5.77
ncbi-103376957	4.51	4.46	4.21	0.13	0.09	0.07	0.17	0.38	0.19	5.05	4.86	2.69	4.79	3.46	1.98	0.87	1.47	1.32	0.22	0.04	0.18	4.36	6.8	3.97	1.63	0.87	0.9	4.68	5.45	4.27	1.34	1.03	0.96	0.14	0.11	0.11	3.52	4.38	2.92
ncbi-103376961	0.13	0	0.01	0.85	0.12	0.36	0	0	0	0	0	0.08	0.54	0.04	0.12	0	0	0	0.09	0	0	0.75	0.05	0	0	0.18	0.1	0	0	0	0	0.06	0.13	0	0	0	0	0	0
ncbi-103376962	1.07	0.22	0.41	3.73	3.49	5.31	1.25	0.48	0.97	1.84	1.55	1.49	0.62	0.23	1.38	12.03	13.84	13.73	1.44	0.37	0.48	1.03	1.3	1.43	16.14	12.35	15.28	0.59	0.67	0.41	13.49	14.19	13.34	0.73	1.49	0.66	0.78	1.07	1.59
ncbi-103376964	16.27	17.43	16.09	2.06	2.56	1.97	38.82	43.78	35.82	17.88	28.2	16.51	18.32	18.15	16.01	1.21	0.05	0.2	45.12	49.4	47.3	22.09	23.37	17.94	0.19	0.21	0.26	28.07	19.6	17.79	0.83	0.31	1.85	44.73	53.04	51.06	19.23	33.92	23.17
ncbi-103376965	19.92	18.86	15.13	40.75	40.95	37.37	19.54	15.57	31.37	16.33	6.51	12.5	33.56	13.42	12.98	15.15	6.28	7.81	10.36	11.3	12.49	35.48	9.66	4.15	6.04	8.84	5.9	13.98	14.71	14.34	9.78	7.32	9.88	19.4	6.73	8.63	3.25	5.06	3.89
ncbi-103376966	2.63	2.7	2.85	47.43	46.73	45.09	1.59	2.4	1.94	8.66	2.76	5.33	2.02	2.22	3.78	24.26	32.27	29.53	2.37	2.19	2.61	1.59	2.43	2.25	35.09	29.01	33.35	1.91	2.35	2.5	29.32	29.18	30.48	1.97	1.35	2.25	1.88	1.34	1.47
ncbi-103376967	0.1	0.01	0	2.95	2.72	12.81	0	0	0	0.77	0	0.62	0.01	0	0	0	0	0	0	0.01	0	0.02	0.03	0.04	0	0	0	0	0.05	0	0	0	0	0	0.01	0	0.06	0	0.03
ncbi-103376970	6.32	7.07	6.25	5.05	3.89	3.63	2.97	2.01	2.03	12.9	15.06	11.16	6.31	5.7	6.03	10.76	11.12	11.39	2.2	2.19	1.51	12.56	13.34	15.59	11.14	9.53	11.89	5.4	6.7	5.7	11.62	12.38	10.74	1.73	2.86	2.11	13.99	10.89	14.64
ncbi-103376972	3.18	4.71	3.99	3.58	2.04	4.65	0.04	0.02	0.02	1.16	0.16	0.64	4.62	5.58	6.03	2.68	3.6	3.04	0.01	0.01	0.02	0.07	0.11	0.06	2.4	2.81	2.77	3.4	5.37	6.77	2.67	2.91	3.02	0.01	0.01	0	0.08	0.13	0.02
ncbi-103376973	0.04	0	0.06	0.04	0.08	0.23	0.02	0	0	0	0.03	0.03	0.05	0	0	2.74	4.53	4.31	0	0	0.02	0	0	0.12	7.68	4.39	4.3	0	0	0.21	2.26	2.15	2.18	0	0	0	0	0.02	0
ncbi-103376975	1.15	0.63	2.04	0.42	0.09	0.18	82.2	73.13	90.65	5	5.23	8.45	2.93	0.87	0.7	3.96	0.77	0.83	91.23	77.8	106.61	16.42	6.01	10.74	0.36	0.97	0.59	34.24	5.65	1.41	3.57	1.09	5.02	82.68	97.51	98.17	4.31	21.59	11.79
ncbi-103376976	4.6	4.77	4.53	33.94	28.92	37.96	0.85	0.73	0.99	7.46	2.64	4.27	4.26	5.19	4.29	10.03	11.79	12.05	0.93	0.93	1.14	1.75	1.46	1.64	12.73	11.62	12.76	3.11	5.13	3.75	11.55	12.2	10.84	0.85	0.81	1.04	1.55	1.65	1.26
ncbi-103376977	0.34	0.44	2.13	0.13	0.08	0.24	0	0	0	0.51	1.22	0.2	3.18	1.55	0.97	0.57	0.32	0.62	0.02	0.01	0.04	0.21	1.14	0.14	0.55	0.75	0.46	1.31	0.67	4.67	0.53	0.34	0.65	0	0.01	0.01	0.56	0.64	0.22
ncbi-103376978	4.22	4.34	4.77	0	0	0	0	0	0	0.37	0	0	4.73	5.24	5.92	0.44	0.65	0	0	0	0.02	0	0.02	0	0	0.21	0	3.02	4.38	5.02	0.12	0.19	0.24	0.04	0.05	0.02	0	0.15	0.02
ncbi-103376980	10.56	11.05	12.33	1.52	1.46	2.19	4.44	3.46	5.6	7.65	13.58	13.33	11.07	9.37	10.38	5.44	4.45	4.93	6.66	6.1	6.73	12.4	11.93	15.32	4.06	3.51	3.88	8.93	9.54	12.06	5.09	5.03	4.55	8.46	6.47	6.29	14.91	12.14	10.38
ncbi-103376981	3.26	2	3.02	0.2	0.1	0.29	48.47	80	148.88	3.4	7.78	13.94	4.75	1.98	1.72	5.81	1.36	2.2	131.6	119.72	180.53	24.03	10.12	20	0.93	1.06	2.01	32.93	4.79	3.07	4.09	1.64	6.03	181.71	81.27	133.43	6.02	21.27	14.57
ncbi-103376984	9.24	7.98	9.22	1.08	0.36	0.49	7.14	4.6	8.02	9.63	11.73	8.04	10.5	9.34	8.76	6.37	6.03	4.83	4.83	6.05	5.8	13.22	10.28	11.3	4.9	5.88	5.27	9.85	10.59	9.74	7.65	5.79	6.88	8.4	6.46	8.17	12.77	12.81	11.52
ncbi-103376986	21.34	21.7	26.03	3.92	3.32	5.67	0.03	0.04	0.39	1.23	0.71	1.29	25.44	24.62	27.49	2.28	1.92	2.01	0.5	0.33	0.97	1.43	1.09	1.01	1.95	1.82	1.66	17.81	20.52	28.31	1.44	1.25	1.58	0.11	0.26	0.89	0.91	0.76	1.13
ncbi-103376988	2.51	2.27	3.15	0.21	0.25	0.04	0	0.1	0	0	0.14	0	3.65	3.76	3.31	4.58	4.76	5.3	0.05	0	0.01	0.05	0.03	0.14	5.07	3.64	3.16	2.37	2.89	3.83	4.13	2.66	4.33	0	0	0.08	0.08	0.05	0.08
ncbi-103376989	0.1	0.17	0.17	0.66	0.93	0.82	0	0.02	0	0.11	0.06	0.09	0.16	0.11	0.4	17.68	25.08	21.44	0.06	0	0.04	0.06	0.15	0.89	27.79	24.49	24.47	0.09	0.22	0.06	22.89	26.83	19.47	0	0.03	0.03	0.34	0.08	0.07
ncbi-103376992	15.43	16.43	15.81	2.28	0.76	1.89	3.01	3.34	2.85	8.09	10.35	6.96	15.6	16.65	16.44	55.43	64.91	63.13	3.38	3.42	3.04	7.24	7.99	9.51	75.47	63.81	77.35	12.08	16.6	16	73.73	82.61	69.92	3.38	2.68	3.21	8.31	7.43	8.05
ncbi-103376993	4.96	4.04	4.21	0.99	0.35	0.95	4.03	3.58	5.93	3.84	4.61	3.57	3.8	4.06	4.94	13.52	15.79	16.09	3.8	3.46	4.35	3.09	3.31	3.4	14.41	14.92	12.94	4.16	4.64	4.13	16.02	14.84	16.14	5.73	3.46	4.67	2.96	3.73	3.82
ncbi-103376996	50.96	55.65	49.3	11.05	9.18	9.3	21.41	25.1	22.27	16.84	25.7	17.54	41.79	49.24	58.57	46.93	49.91	49.84	23.76	21.26	24.53	19.88	21.41	21.67	52.5	44.09	52.05	45.54	50.42	54.41	41.59	39.61	39.28	24.83	22.13	23	19.6	22.41	24.03
ncbi-103376997	1.45	1.73	1.64	0.09	0.24	0.4	0.01	0	0.03	0.37	0.75	0.35	1.81	1.17	0.94	5.21	4.31	3.83	0.04	0.02	0.03	0.5	0.58	0.63	3.02	3.45	1.9	2.15	1.65	1.82	3.06	2.49	2.82	0	0.01	0.06	0.64	0.49	0.85
ncbi-103377002	15.41	13.28	15.5	58.39	62.05	57.16	3.09	3.41	2.41	12.96	6.67	10.43	13.72	17.97	16.34	32.53	42.51	37.36	3.59	3.62	3.27	5	5.7	5.03	37.4	37.06	40.84	10.03	14.52	11.43	32.72	37.57	34.54	3.22	2.05	3.05	4.7	3.87	4.54
ncbi-103377003	26.84	28.03	27.43	5.05	4.13	5.35	4.41	4.48	4.76	7.27	7.11	7.24	28.41	26.97	29.28	18.18	13.96	18.95	4.85	5.26	5.46	7.5	7.46	6.95	13.9	20.95	16.58	22.52	25.51	31.51	18.89	16.25	20.84	5.07	5.62	5.68	7.96	7.96	7.39
ncbi-103377007	0.63	0.92	1.08	53.29	55.07	47.37	0.53	0.24	0.51	8.6	1.64	6.93	0.29	0.19	0.7	7.26	8.84	6.59	0.21	0.32	0.56	0.56	0.32	0.38	7.71	11.48	8.62	0.45	0.86	0.58	9.35	7.65	9.52	0.47	0.38	0.31	0.45	0.56	0.33
ncbi-103377008	4.61	5.44	4.9	0.12	0.02	0.02	0.02	0.03	0.04	0.63	0.8	0.45	3.73	2.68	4.62	1.73	1.91	0.36	0.02	0.1	0.02	0.46	0.18	0.59	0.31	0.37	0.23	3.89	3.11	4.25	0.26	0.17	0.61	0.02	0.04	0	0.67	1.02	0.71
ncbi-103377013	16.92	13.72	13.7	55.26	52.23	58.97	8.67	11.16	10.8	13.73	11.41	12.02	12.43	14.23	14.95	6.85	6.31	5.21	11.37	9.05	13.86	10.21	9.97	9.84	3.97	5.24	4.22	14.42	15.12	13.54	6.91	5.13	5.64	10.3	11.09	12.47	7.71	10.93	8.53
ncbi-103377014	0.05	0	0.02	0.27	0.33	0.6	0.02	0.03	0	0	0	0	0.02	0.01	0	0.02	0.06	0.05	0	0	0.01	0	0	0	0.04	0	0	0	0.01	0	0.08	0.05	0.05	0.01	0	0.01	0.04	0.01	0
ncbi-103377015	1.15	1.31	1.02	0.54	0.19	0.45	0.55	0.59	0.52	0.42	0.53	0.3	1.13	1.17	1.35	1.59	1.83	1.89	0.65	0.57	0.57	0.48	0.42	0.45	1.17	2.13	2.06	1.01	1.13	1.03	1.98	1.47	1.72	0.66	0.77	0.7	0.54	0.65	0.36
ncbi-103377016	1.13	0.38	0.71	0.01	0	0.03	0.03	0.01	0.1	0.31	0.68	0.28	0.51	0.1	0.77	0.27	0.31	0.38	0.12	0.02	0.05	0.3	0.41	0.21	0.25	0.28	0.12	0.74	0.39	0.1	0.36	0.3	0.34	0.05	0.03	0.16	0.41	0.22	0.25
ncbi-103377019	5.52	4.49	5.45	0.32	0.12	0.43	0.8	1.2	1.13	4.93	6.97	3.91	4.69	4.01	4.81	3.69	1.36	2.3	1.68	0.86	1.55	2.98	4.25	3.97	1.97	2.21	1.36	3.96	3.19	4.07	1.69	2.69	2.79	1.22	1.08	1.63	3.53	4.47	5.29
ncbi-103377020	4.78	7.78	7.83	8.65	8.17	5.17	0.31	0.48	0.77	2.33	0.78	1.04	5.94	7.06	4.41	2.99	2.74	2.82	0.63	0.65	0.95	0.86	0.8	0.73	2.79	2.6	3.55	5.85	6.34	7.94	2.76	3.07	2.57	1.18	0.77	0.61	0.91	0.68	1
ncbi-103377021	20.27	17.8	20.48	25.9	22.89	21.48	7.77	6.71	4.53	10.48	5.58	6.89	18.35	18.2	19.79	13.17	12.76	17.61	7.78	5.03	7.5	5.34	4.46	4.61	11.15	17.3	12.35	11.67	18.61	16.46	11.5	10.65	11	5.93	6.69	5.42	4.33	4.39	5.79
ncbi-103377022	0.45	0.57	0.32	2.15	0.93	1.59	0.15	0.15	0.08	0.39	0.22	0.59	1.01	0.1	0.53	0.86	0.44	0.25	0.09	0.01	0.12	0	0.4	0.11	1.01	0.34	0.85	0.56	0.21	0.36	0.28	0.52	0.55	0.19	0	0.24	0	0	0.2
ncbi-103377025	13.36	11.57	9.82	18.5	19.49	20.52	3.86	3.12	3.5	8.14	7.2	5.8	7.97	9.71	9.01	8.61	9.86	5.98	3.12	3.82	3.34	5.67	7.1	5.42	7.66	7.59	10.78	9.63	12.48	10.44	8.68	7.51	10.08	3.16	4.12	3.69	6.65	6.57	5.3
ncbi-103377029	8.43	8.48	8.88	0.94	1.18	1.28	0.16	0.14	0.4	1.36	1.71	2.17	8.19	9.13	8.43	4.5	3.9	3.99	0.37	0.52	0.47	1.12	1.69	1.31	3.89	4.04	3.46	6.07	8.83	9.98	3.8	3.71	3.25	0.45	0.22	0.16	1.27	0.67	0.99
ncbi-103377030	0.64	0.28	0.59	0	0	0	0	0	0	0	0.04	0	0.54	0.7	0.63	2.82	4.9	4.21	0	0	0.02	0.07	0.36	0.26	2.69	3.88	2.05	0.31	0.43	0.15	1.95	1.75	1.77	0	0	0.05	0.12	0.13	0.09
ncbi-103377031	11.02	14.86	11.49	2.54	1.75	2.4	4.42	2.35	4.81	2.1	2.7	1.87	12.14	12.26	14.58	14.58	7.08	7.7	7.39	5.78	6.62	2.22	2.64	2.18	5.97	6.29	3.9	9.28	10.56	16.38	7.34	5.1	6.41	4.6	4.35	3.6	2.07	3.1	2.6
ncbi-103377032	13.48	14.58	11.04	3.21	3.64	3.32	1.6	1.41	1.78	21.27	23.08	18.62	10.13	10.81	11.38	16.55	12.91	12.41	2.02	1.71	1.42	23.91	30.8	21.29	12.81	16.08	11.61	10.86	11.43	10.48	11.96	10.48	13.31	1.62	1.8	2.24	23.44	23.92	22.9
ncbi-103377036	0.33	0.22	0.57	1.27	1.28	1.3	0.32	0.28	0.11	0.69	1.19	1.86	3.03	0.54	1.06	888.06	915.58	688.4	0.77	0.61	0.94	3.95	8.34	21.73	739.51	653.09	775.5	1.01	6.43	1.5	749.73	866.34	628.35	0.06	0.87	0.37	9.03	2.7	2.09
ncbi-103377038	0.24	0.28	0.27	0.23	0.21	0.13	3.23	2.69	0.86	1.28	1.94	0.85	0.35	0.53	0.27	0.69	0.96	0.89	1.07	2.75	0.99	0.74	2.1	0.76	0.69	0.68	0.6	0.52	0.16	0.43	0.76	0.88	0.53	0.74	1.13	1.27	0.48	1.14	0.87
ncbi-103377039	4.88	3.97	3.91	0.19	0.11	0.23	3.2	3.76	3.29	2.71	4.02	2.28	2.47	5.64	4.98	5.32	3.95	5.78	3.09	3.67	3.46	2.36	3.12	2.48	3.41	4.13	4.46	4.75	3.71	3.6	5.63	3.84	5.23	4.07	3.2	3.37	2.79	3.02	2.58
ncbi-103377040	2.01	2.09	2.34	1.75	1.75	1.2	2.16	3.03	1.33	1.11	0.79	0.58	2.54	2.47	2.21	0.86	0.6	0.64	1.13	1.51	0.91	0.61	0.88	0.55	0.25	0.23	0.39	2.14	1.62	2.9	0.38	0.35	0.5	1.07	1.31	1.91	1.13	1.72	1.55
ncbi-103377042	2.87	2.98	2.5	0.73	0.4	1.14	4.11	3.87	4.45	2.54	3.51	2.75	2.49	2.25	2.6	4.58	3.4	5.2	3.37	3.55	3.78	3.34	2.21	2.89	3.47	3.94	3.88	3.47	2.78	2.46	4.58	4.39	5.48	5.27	3.46	3.86	1.82	2.56	2.48
ncbi-103377044	1.13	1.37	0.91	0.7	0.41	0.46	0.01	0	0.01	0.32	0.12	0.16	0.7	0.71	1.16	3.46	5.15	4.35	0.01	0.01	0.01	0.24	0.13	0.1	2.66	4.94	3.98	0.81	0.81	0.62	4.11	3.62	4.94	0	0.01	0.01	0.25	0.1	0.14
ncbi-103377045	82.04	80.67	85.57	8.32	5.56	5.39	1.2	0.9	1.44	4.47	5.94	3.23	85.65	81.37	77.84	15.04	11.73	14.21	1.36	1.45	1.42	2.99	3.15	2.68	10.41	17.47	11.15	58.4	81.13	77.37	14.16	11.61	14.28	1.65	1.68	1.04	2.99	2.95	2.38
ncbi-103377049	341.97	358.13	343.66	0.32	0.23	0.71	70.29	84.27	103.97	51.68	58.78	59.45	330.81	337.26	335.92	8.12	4.04	4.04	94.07	78.13	105.67	78.23	63.68	74.28	4.82	2.84	3.7	270.51	348.7	330.35	4.99	2.95	6.4	100.88	103.24	102.46	61.31	57.67	53.57
ncbi-103377050	13.75	13.43	12.56	2.11	1.76	1.89	4.48	8.12	4.26	5.68	9.62	4.66	14.35	17.61	17.81	18.16	17.1	21.82	4.49	6.14	5.34	7.44	6.38	7.83	13.29	14.18	16.06	12.15	14.16	23.79	22.17	17.15	21.06	5.53	5.14	6.24	4.16	7.64	7.85
ncbi-103377051	19.83	18.22	15.24	12.51	6.48	10.76	16.78	15.47	14.28	20.92	27.59	14.61	18.06	17.78	20.53	43.08	42.4	48.47	16.96	15.7	18.95	17.24	19.46	18.69	45.83	44.92	47.82	19.4	19.87	18.88	42.24	47.98	38.51	15.33	14.48	17.19	16.88	17.5	16.97
ncbi-103377054	5.78	5.15	4.99	0.44	0.63	0.67	4.41	2.7	3.72	10.59	11.32	9.96	4.18	4.01	4.52	3.6	4.12	2.82	3.02	2.53	2.83	8.07	10.84	10.38	2.58	2.76	2.45	4.62	6.07	4.33	3	2.12	3.73	3.62	2.89	2.94	11.41	11.1	9.87
ncbi-103377056	19.53	20.31	19.07	11.01	8.55	12.44	9.82	11.2	11.96	14.57	15.82	13.04	18.47	19.75	18.94	28.84	26.44	28.31	10.33	10.59	10.95	13.92	15.73	14.86	33.83	31.86	27.76	17.77	20.92	20.72	29.22	26.2	30.25	10.28	10.45	10.64	15.56	14.66	14.48
ncbi-103377058	8.3	7.08	8.65	12.39	4.41	8.49	7.44	5.38	6	19.55	16.49	13.31	6.88	7.86	10.39	19.33	19.58	21.47	6.76	5.46	7.74	13.32	18.41	14.48	22.76	20.89	21.63	7.48	8.57	8.36	16.76	18.02	16.9	5	7.16	5.96	13.3	13.06	14.59
ncbi-103377062	22.4	29.61	23.19	11.74	13.77	12.1	28.01	23.19	25.78	26.45	47.27	27.92	20.27	19.19	21.07	30.12	25.4	25.35	26.43	22.64	27.69	31.38	24.37	26.67	18.64	24.67	16.56	29.61	24.38	16.78	24.7	28.43	23.04	26.4	27.95	20.82	36.14	32.77	26.24
ncbi-103377064	0.05	0	0	4.9	5.76	6.92	0	0	0	1.31	0.25	0.94	0.28	0.07	0	29.94	40.92	33.59	0	0	0	0	0.59	0.39	26.28	33.27	24.06	0.04	0	0.23	39.32	29.75	43.18	0	0.06	0	0.12	0.15	0.28
ncbi-103377065	0.13	0.23	0.29	0.12	0.09	0.27	0.09	0.06	0.09	1.56	0.59	0.61	0.17	0.15	0.33	0.73	0.56	0.68	0.06	0.03	0.01	0.51	0.48	0.52	0.37	0.96	0.31	0.21	0.15	0.5	0.79	0.59	0.84	0.17	0.07	0.07	0.48	0.33	0.55
ncbi-103377066	4.58	5.52	4.84	2.08	1.17	1.54	3.33	3.7	3.62	2.85	3.49	2.49	4.56	4.12	4.81	8.5	6.87	6.8	3.78	3.23	3.81	3.51	3.05	3.12	4.62	6.54	5.09	4.72	4.08	4.95	6.45	5.49	6.44	4.07	3.63	4.02	2.82	3.76	3.24
ncbi-103377067	344.15	471.46	484.37	1264.54	1926.64	1060.09	879.35	1445.27	1288.71	548.65	693.19	693.78	564.52	393.27	378.6	879.16	616.26	491.95	942.97	1074.02	970.86	603.7	611.58	500.71	362.97	629.21	569.83	616.28	439.81	473.52	803.1	684.89	799.33	785.82	1137.91	1141.43	527.95	516.94	514.06
ncbi-103377069	2.46	0.16	2.14	256.97	260.76	203.94	0.47	0.05	0.11	56	5.77	25.87	0.17	0.05	0.08	0.44	0.07	0.11	0.01	0	0.03	0.8	0.45	0.03	0.14	0.45	0.41	0.2	0.3	0.05	0.11	0.4	0.4	0.01	0.1	0.03	1.08	0.89	0.06
ncbi-103377070	1.11	1.96	1.31	2.43	2.45	4.2	1.02	1.24	0.9	1.31	1.65	1.72	1.4	1.51	2.52	1.97	1.75	1.74	1.31	1.3	1.74	1.57	2.61	1.19	2.45	1.62	1.28	1.67	1.65	1.54	1.04	1.44	1.22	1.53	1.46	0.77	1.66	1.81	1.41
ncbi-103377072	3.92	3.78	3.36	30.59	12.98	26.62	3.46	1.66	2.23	7.22	2.25	5.27	3.17	3.18	3.41	4.65	4.69	3.96	1.68	2.16	2.34	2.57	2.16	2.49	3.52	5.24	4.87	3.32	3.69	1.97	4.53	4.18	3.93	3.14	4.56	1.37	3.08	2.56	1.5
ncbi-103377074	0	0	0	0.05	4.07	2.74	0	0	0	0	0.05	0	0	0	0	0.05	0.29	0	0	0	0	0	0	0	0	0	0	0	0	0	0	0	0.05	0	0	0	0	0	0
ncbi-103377082	6.24	7.24	6.82	50.16	55.37	55.96	2.09	2.44	2.19	8.82	4.09	7.48	7.66	6.65	5.55	4.42	3.37	3.35	2.31	1.87	2.24	3.28	2.54	2.21	2.73	2.99	2.93	6.19	7	7.24	3.43	2.48	2.97	2.23	2.25	1.86	2.8	2.88	2.94
ncbi-103377083	1.76	2.66	1.11	0.32	0.69	0.57	0	0.01	0.01	0.22	0.43	0.13	0.72	1.44	0.57	2.81	1.54	1.88	0.01	0	0.01	0.15	0.13	0.17	1.08	1.96	1.32	1.42	1.56	0.47	2.27	1.97	2.25	0.01	0	0	0.82	0.94	0.41
ncbi-103377086	4.76	2.05	4.83	264.88	202.44	239.05	2.39	1.98	1.64	71.65	8.35	31.63	1.92	1.79	1.57	9.83	9.25	11.31	1.56	0.92	1.22	3.16	2	1.92	12.69	17.8	16.33	1.81	1.63	1.35	18.41	12.52	22.08	1.86	2.41	1.8	2.89	3.17	1.84
ncbi-103377087	16.52	19.55	15.48	1.19	0.82	0.73	14	9.64	14.53	6.42	9.43	7.87	13.48	13.45	17.02	11.61	8.96	13.7	15.83	23.07	14.9	7.53	7.06	6.79	10.96	8.06	9.83	14.29	14.4	15.42	8.54	7.4	9.48	9.43	13.07	14.94	5.41	8.81	7.86
ncbi-103377093	12.79	11.51	8.73	19.68	16.65	35.89	24.04	19.82	22.89	6.04	6.19	6.05	8.17	7.13	4.51	9.03	4.29	5.06	16.02	18.46	10.96	7.07	2.47	1.76	5.82	8.38	5.44	13.97	7.26	11.89	7.9	7.96	10.68	16.54	27.35	18.68	2.45	3.87	3.78
ncbi-103377096	0.16	0.18	0.13	0.14	0.2	0.26	0	0	0	0.03	0.01	0.07	0.17	0.18	0.23	0.7	0.7	0.93	0.01	0	0	0.03	0	0.03	0.64	0.69	0.3	0.16	0.12	0.15	0.7	0.54	0.65	0	0	0.03	0.03	0.01	0.01
ncbi-103377099	5.56	5.74	4.83	5.87	7.24	8.66	17.73	18.13	12	3.93	4.9	2.69	7.35	5.14	6.39	3.81	1.89	1.49	21.98	24.23	20.04	4.37	2.32	3.02	0	0.98	0	11.76	5.86	5.19	2.35	1.97	3.38	23.99	20.47	28.3	2.32	4.7	4.92
ncbi-103377101	2.1	1.37	0.74	0.29	0.07	0.28	3.16	5.51	2.39	11.99	16.48	5.91	2.12	1.06	1.01	10.83	3.56	12.28	7.55	6.2	10.92	12	11.17	8.18	8.21	6.28	1.71	3.52	2.06	1.09	2.66	2.75	2.59	7.19	7.19	9.79	14.93	12.85	12.09
ncbi-103377103	2.8	2.98	3.25	1.34	1.27	1.53	2.95	2.59	2.69	1.31	0.39	0.53	4.22	3.39	2.26	2.88	2.81	2.71	2.21	2.17	1.83	2.23	1.05	0.84	3.43	2.51	2.77	3.41	3.09	3.82	3.08	2.23	2.37	2.68	2.03	2.48	0.61	0.88	1.06
ncbi-103377104	0.27	0.19	0.21	0.05	0.05	0.2	0.01	0.01	0.04	0.14	0.26	0.11	0.37	0.24	0.19	1.32	0.72	1.09	0.06	0	0.02	0.19	0.05	0.13	0.93	0.98	0.5	0.24	0.15	0.22	1	0.71	0.86	0.02	0.01	0.11	0.12	0.11	0.09
ncbi-103377105	29.12	28.79	27.53	20.87	19.23	29.93	5.76	4.3	4.68	7.93	5.38	6.47	28.96	24.97	25.27	6.02	4.52	4.16	3.45	4.13	4.55	3	3.5	3	4.69	5.04	3.55	20.41	20.1	26.2	4.49	4.44	5.36	4.26	2.96	3.42	2.66	4.78	3.93
ncbi-103377106	0	0	0.09	0.08	0.07	0.01	0.01	0.01	0.02	0	0	0	0.39	0.39	0	5.13	12.06	2.79	0.06	0.05	0.03	0.21	0.1	0.36	10.84	8.79	13.6	0.2	0	0.04	11.84	14.43	6	0	0.03	0.02	0.61	0	0.18
ncbi-103377107	7.88	7.8	8.23	0.4	0.23	0.1	3.88	3.43	3.23	1.8	2.77	2.28	6.63	6.12	6.82	3.75	2.55	2.49	3.94	3.37	3.01	2.87	3.36	2.27	2.24	2.15	1.57	6.56	7.09	8.34	2.32	2.05	2.15	2.8	3.35	2.72	2.08	2.55	3.62
ncbi-103377108	3.06	3.18	2.29	1.63	0.68	1.35	0.28	0.37	0.76	0.96	0.66	0.51	2.32	3.29	3.45	2.33	1.98	3.21	0.46	0.43	0.41	0.64	0.46	0.65	3.34	2.36	2.45	2.94	3.54	4.68	2.56	2.08	3.46	0.53	0.17	0.55	0.61	0.76	0.46
ncbi-103377111	0	0	0	0.27	0.17	0.36	0.57	0.52	0.2	0.04	0.51	0.26	0.73	0	0.05	0.2	0	0.36	0.64	1.27	1.16	0.3	0.08	0.27	0	0	0.01	0.18	0.04	0.24	0.01	0.06	0.01	0.39	0.67	1.29	0	0.38	0.42
ncbi-103377113	1.32	1.88	0.57	4.5	5.23	6.41	0	0	0	1.9	2.56	1.8	1.29	0.79	1.49	0.68	1.04	1.15	0	0	0	0.78	0.72	0.8	1.22	1.24	1.04	0.95	0.81	1.03	0.97	0.67	1.4	0.08	0	0	0.81	1.4	1.24
ncbi-103377114	0	0	0	0.39	0.32	0.33	0.01	0	0	0	0	0	0	0.36	0.24	1.64	1.48	1.14	0	0.02	0	0	0	0	0.87	2.06	1.47	0	0.11	0	1.65	1.34	2.05	0	0.01	0	0	0	0
ncbi-103377115	6.16	6.94	5.7	0.83	0.36	0.59	0.18	0.18	0.24	1.77	1.58	1.6	4.71	5.25	5.17	1.67	1.9	1.82	0.31	0.12	0.21	1.42	1.57	1.13	1.91	1.48	1.52	4.48	5.57	5.65	2.08	1.51	1.62	0.1	0.11	0.24	1.75	1.57	1.71
ncbi-103377119	1.04	1.6	1.69	0.75	0.94	1.08	0.54	0.43	0.47	0.89	0.71	0.9	1.42	1.94	1.49	2.75	2.58	2.46	0.46	0.37	0.23	0.57	0.72	0.81	2.91	3.47	2.52	1.56	1.59	1.92	2.34	2.69	2.57	0.51	0.21	0.5	0.77	0.7	0.67
ncbi-103377122	0.02	0.02	0.07	0	0	0	0.02	0	0	0	0	0	0	0	0.02	0.55	0.43	2.02	0	0.03	0.04	0	0	0	0.82	0.75	0.99	0.06	0	0.02	1.18	0.27	1.19	0	0	0	0.11	0.06	0
ncbi-103377123	0.04	0.04	0.04	0	0	0	0	0	0	0	0	0	0.17	0.28	0	0.2	0.32	0.32	0	0	0	0	0	0.03	0.18	0.26	0.34	0.09	0.05	0	0.43	0.17	0.14	0	0	0	0	0	0
ncbi-103377124	29.53	29.54	27.99	0.71	0.43	0.58	4.59	5.09	4.34	5.62	12.33	5.67	31.13	28.33	28.58	11.26	9.74	9.01	4.98	5.08	4.48	7.08	5.81	5.27	7.29	10.13	8.82	25.15	28.18	25.72	10.43	10.16	10.2	5.35	4.18	5.05	7.44	6.21	6.82
ncbi-103377125	0.81	0.72	0.41	0.05	0	0.02	0.35	0.57	0.92	1.06	0.49	0.43	0.83	0.74	0.65	1.44	1.27	1.37	0.88	1.34	0.75	0.88	0.68	0.54	0.89	1.01	0.74	0.8	1.15	1.21	1.22	1.32	0.83	0.23	0.39	0.41	0.16	0.59	0.52
ncbi-103377126	0.35	0.48	0.61	3.07	1.92	3.89	0.01	0.01	0	0.77	0.19	0.5	0.34	0.9	0.5	0.89	0.98	0.3	0	0.01	0	0.04	0.03	0.02	0.52	1.14	0.72	0.21	0.61	0.44	0.49	0.6	0.62	0.01	0.01	0	0	0.05	0
ncbi-103377128	2.3	3.6	4.31	1.83	1.45	2.41	0.03	0.06	0	0.31	0.23	0.29	3.37	3.94	4.02	0.37	0.22	0.76	0	0	0	0.03	0.08	0.04	0.42	0.67	0.82	2.45	2.63	5.75	0.37	0.64	0.27	0	0	0	0.19	0.11	0.09
ncbi-103377130	3.57	4.31	2.73	3.07	2.45	2.68	0.38	0.73	1.32	1.11	2.95	1.59	3.45	3.99	4.44	6	5.18	5.44	1.43	1.51	0.88	2	1.88	1.69	5.44	6.27	4.01	3.26	2.79	3.28	7.92	4.1	7.32	1.73	0.24	1.76	2.1	1.5	1.39
ncbi-103377131	4.01	4.31	3.74	22.26	14.9	24.23	11.97	10.52	7.93	8.57	4.47	6.77	3.82	3.08	3.26	11.71	12.73	10.54	6.92	8.35	9.4	3.08	3.02	2.67	10.51	12.18	11.58	5.75	3.31	2.78	14.2	12.06	15.22	9.35	8.7	9.16	2.6	4.47	2.59
ncbi-103377132	16.28	9.64	14.63	38.84	23.59	54.76	10.58	9.87	8.31	23.55	6.13	13.43	7.64	8.48	10.31	3.34	6.9	8.03	7	8.68	10.71	3.58	3.57	4.83	9.15	3.96	8.4	10.75	6.7	5.69	6.85	5.75	8.67	14.22	5.08	5.57	4.39	5.07	4.06
ncbi-103377135	10.1	10.53	11.64	55.81	66.97	45.69	4.06	3.55	3.08	13.81	8.88	13.78	9.64	11.36	9.47	11.85	10.65	7.83	4.08	4.01	4.04	5.26	4.97	7.36	7.17	11.08	9.79	9.89	9.9	10.64	10.32	9.53	15.25	4.22	4.57	5.63	7.63	6.6	6.02
ncbi-103377137	38.11	39.26	38.97	0.06	0.03	0.11	0.51	0.27	0.32	0.18	0.7	0.09	34.33	38.51	34.25	0.88	1.49	1.68	0.89	0.42	1.12	0.21	0.11	0.37	1.28	1.14	1.02	25.36	41.35	27.12	1.31	1.2	1.24	0.98	0.88	0.45	0.18	0.51	0.24
ncbi-103377138	6.38	8.61	7.63	23.31	29.48	27.11	9.13	10.15	10.21	6.03	3.31	4.34	7.71	7.27	7.21	8.49	8.63	7.54	12.96	11.84	12.05	3.73	1.79	2.45	7.65	7.88	7.88	9.14	7.04	8.1	8.67	8.72	9.61	13.47	13.31	12.03	1.26	3.57	3.02
ncbi-103377139	0.34	0.44	0.43	0.24	0.46	0.24	0.05	0.07	0.01	0.03	0.19	0.03	0.45	0.45	0.25	1.6	1.24	1.34	0.17	0.04	0.07	0.06	0.08	0.05	0.52	2.33	1.22	0.34	0.36	0.35	1.28	1.13	1.23	0.13	0.02	0.1	0.1	0.06	0.09
ncbi-103377140	5.76	7.14	5.17	0.15	0.12	0.28	1.06	0.78	0.83	3.59	3.92	3	5.93	7.02	6.8	2.04	1.42	1.95	1.59	0.97	1.71	1.47	2.45	1.89	1.6	1.27	1.43	4.41	6.31	5.91	0.98	1.25	1.47	1.18	0.8	0.97	2.92	2.58	2.44
ncbi-103377143	0.61	1.09	1.17	4.11	3.42	4.51	0.24	0.22	0.1	1.72	1.38	0.96	1.48	1.35	1.28	0.98	1.14	0.79	0.13	0.14	0.14	1.37	1.15	0.68	0.76	1	0.87	0.82	0.79	0.86	1.02	0.64	0.81	0.08	0.06	0.03	0.9	1.02	1.37
ncbi-103377144	0.49	0.44	0.4	0.01	0	0.06	0	0	0.02	0.02	0.04	0.04	0.46	0.39	0.62	0.86	1.35	1.44	0	0	0	0	0.05	0.05	0.97	0.76	0.64	0.32	0.38	0.44	0.47	0.98	0.59	0	0	0	0	0	0.02
ncbi-103377146	0	0.04	0	0.02	0	0	0	0	0	0	0.19	0	0.06	0.04	0	1.17	1.96	0.65	0	0.02	0	0.16	0.09	0	6.68	1.43	6.74	0	0	0	7.48	3.92	6.81	0	0	0	0	0.12	0
ncbi-103377148	0.58	0.62	0.54	0.17	0.16	0.13	0.03	0.09	0.06	0.07	0.38	0.09	0.46	0.31	0.63	0.42	0.85	0.84	0.1	0.11	0.08	0.08	0.1	0.09	0.67	0.46	0.81	0.73	0.63	0.36	0.67	0.43	0.47	0.27	0.02	0	0.07	0.08	0.05
ncbi-103377151	4.52	3.92	4.81	19.89	16.78	17.78	1.05	0.68	0.88	4.42	0.93	2.21	6.17	5.96	5.78	5.29	3.18	3.76	1.09	0.87	1.14	0.54	0.56	0.66	2.4	6.96	3.51	3.33	5.25	5.32	3.93	3.67	5.67	0.55	0.79	1.08	0.62	0.56	0.74
ncbi-103377154	3.16	2.6	4.52	27.32	22.2	26.36	0.58	0.88	1.11	7.17	2.12	3.87	2.79	1.92	1.74	6.42	6.47	7.72	0.92	0.42	0.65	1.49	1.72	1.2	7.09	7.63	4.27	2.05	3.03	4.14	6.23	5.36	6.85	0.54	0.45	0.23	1.47	1.66	1.72
ncbi-103377156	44.73	58.73	54.28	7.17	8.08	8.9	20.76	26.06	26.31	30.88	51.82	41.98	54.38	40.16	43.96	31.05	20.77	21.1	22.52	22.05	26.07	52.67	54.36	59.55	17.43	24.72	19.77	57.53	55.83	46.63	27.23	28.97	22.91	27.67	34.03	31.72	51.91	58.39	49.1
ncbi-103377157	4.5	4.75	4.15	20.05	20.62	22.19	2.04	1.75	2.32	7.81	5.36	5.46	3.64	3.04	4.38	5.77	4.74	5.6	1.7	1.94	1.75	3.38	3.1	3.55	4.21	4.73	4.5	3.93	3.99	3.81	5.9	5.62	5.58	2.61	2.28	2.36	3.39	3.81	3.74
ncbi-103377158	18.62	16.09	13.32	0.81	0.71	1.22	3.85	5.12	4.59	7.41	12.6	7.97	12.21	8.21	13.76	8.66	5.88	7.67	3.32	3.44	4.14	7.21	8.77	7.04	6.53	7.48	7.46	16.03	15.05	15.8	8.87	8.61	7.82	4.83	3.63	4.36	6.82	9.56	9.68
ncbi-103377159	8.29	7.76	7.11	0.12	0.24	0.28	0.69	0.52	0.33	49.71	44.55	46.26	7.87	8.78	9.91	7.89	9.2	7.56	1.02	0.7	0.26	50.43	54.72	68.28	5.96	6.29	7.83	6.37	8.22	8.36	5.58	4.82	6.11	0.39	0.37	0.47	57.59	43.43	49.92
ncbi-103377162	17.88	16.22	21.05	0.14	0.13	0.1	0.07	0.04	0.03	0.12	0.15	0.16	22.31	22.54	22.25	11.88	13.46	15.6	0.04	0.03	0.1	0.24	0.16	0.49	9.92	10.77	11.74	14.68	21.25	27.79	13.12	11.69	13.41	0.04	0.13	0.01	0.39	0.26	0.23
ncbi-103377165	15.89	20.01	20.24	0.09	0.5	0.32	0.16	0	0.02	0.08	0.09	0.09	27.56	27.43	26.05	17.11	18.27	18.36	0.15	0.08	0.12	0.14	0.09	0.53	24.16	18.39	17.66	14.93	26.5	26.79	16.05	20.01	11.44	0	0.12	0	0.24	0	0
ncbi-103377166	91.65	93.87	87.05	127.45	129.15	85.67	45.56	39.34	37.86	81.66	76.51	76.45	86.67	83.63	87.89	57.22	60.53	57.46	40.5	39.83	37.78	68.16	80.31	67.75	60.89	63.31	58.77	77.12	69.39	75.11	55.25	56.72	55.97	42.54	40.53	41.48	77.08	74.03	61.88
ncbi-103377170	10.64	13.6	11.84	28.76	34.71	23.55	4.2	3.99	3.4	10.36	7.8	8.04	10.48	10.67	10.31	14.28	11.71	11.05	2.93	3.29	3.18	4.23	4.26	4.15	12.58	11.44	13.19	9.54	11.62	12.95	12.22	13.52	12.27	4.07	3.3	2.83	5.19	4.21	5.03
ncbi-103377171	7.21	5.83	1.66	10.04	9.57	5.8	1.11	1.18	0.16	3.87	2.11	2.27	3.39	2.92	3.46	0.94	4.01	2.41	1.09	0.87	0.77	0.65	0.91	0.71	4.86	3.2	1.52	3.33	0.75	1.05	0.21	0.49	2.34	1.98	0.29	0.17	0.73	0.37	0.32
ncbi-103377172	35.76	37.27	39.18	34.6	26.69	23.45	16.45	10.95	13.93	20.06	21.14	24.58	40.91	36.42	32.99	61.84	53.88	55.82	17.82	15.12	17.47	22.73	22.24	25.02	55.48	63.03	58.59	30.55	31.08	34.94	72.62	60.15	70.27	11.24	16.53	15.23	20.77	22.98	16.24
ncbi-103377173	0.01	0.02	0	0.01	0.03	0.01	0.03	0	0	1.66	5.73	4.39	1.09	0.63	0.02	0.37	0.08	0.28	0.07	0.01	0.07	5.2	2.38	3.22	0.12	0.07	0	0.12	1.37	0.03	0.12	0.07	0.13	0	0.08	0.01	3.79	1.1	3.88
ncbi-103377176	0.02	0	0.43	18.11	23.08	14.58	0.02	0.1	0.1	3.33	0.66	1.73	0.01	0	0	1.4	1.1	1.46	0.16	0	0	0.3	0	0	1.05	1.63	1.3	0	0.25	0.07	1.63	1.61	1.73	0	0.05	0	0	0.13	0.23
ncbi-103377177	0.38	0.25	0.49	0	0	0	0	0	0	0.02	0	0	0.26	0.06	0.59	0.12	0.3	0.19	0.03	0	0	0.03	0	0	0.22	0.16	0.18	0.35	0.04	0.27	0.11	0.07	0.18	0	0	0	0.02	0	0
ncbi-103377178	2.43	2.76	3.07	16.3	16.28	21.94	0.71	0.76	0.65	4.65	2.22	3.69	2.85	2.32	2.71	4.2	7.33	6.27	0.61	0.78	0.45	1.46	1.63	1.76	8.43	7.66	8.5	1.97	2.56	2.54	5.73	7.81	7.23	0.62	0.46	0.73	1.13	1.85	1.81
ncbi-103377179	10.7	11.34	11.35	0.41	0.94	0.79	0.01	0	0	0.25	0.94	0.28	10.94	13.93	14.77	1.91	3.08	3.14	0.03	0	0.01	0.6	0.18	0.29	1.91	1.64	1.99	8.59	16.14	17.53	2.73	1.71	3.1	0	0.01	0.03	0.49	0.15	0.46
ncbi-103377181	31.7	40.65	33.07	0.72	0.37	0.49	0.12	0.16	0.18	1.32	2.18	1.38	32.19	38.07	35.32	40.73	44.92	38.57	0.29	0.12	0.19	1.53	2.21	2.81	43.66	41.61	47.66	26.08	34.26	37.87	44.28	46.87	39.52	0.2	0.21	0.19	1.72	1.95	1.76
ncbi-103377183	38.25	47.4	40	88.48	111.77	54.58	84.47	71.53	87.93	42.3	27.66	37.64	50.91	34.47	35.33	50.43	30.55	23.13	56.51	53.08	46.64	31.05	25.45	24.09	16.93	29.25	22.43	46.68	45.41	43.6	29.89	25.2	37.27	44.59	65.99	53.56	31.45	33.5	24.01
ncbi-103377184	0.26	0.03	0.26	34.66	17.4	34.01	0.24	0.13	0.28	5.24	0.64	3.63	0.03	0.1	0.05	0.47	0.29	0.14	0.44	0.1	0.09	0.1	0.08	0	0.07	0.25	0.25	0.12	0.07	0.11	0.25	0.41	0.2	0.21	0.37	0.22	0.16	0.05	0
ncbi-103377186	22.33	24.49	25.33	1.09	0.62	1.75	4.07	3.58	4.51	3.69	5.25	4.3	23	26.29	20.08	6.78	3.52	4.61	6.59	5.39	6.62	4.96	4.51	3.19	2.78	4.78	4.98	16.79	27.06	23.91	5.69	5.39	5.51	3.7	6.62	6.16	3	5.62	3.88
ncbi-103377188	2.67	2.65	2.78	31.51	24.41	33	1.75	1.69	1.8	7.11	2.52	4.65	1.84	1.75	2.47	11.95	16.59	15.19	1.76	1.25	1.71	1.73	1.67	1.65	19.01	14.38	16.83	2.28	2.1	2.39	15.21	12.62	14.07	1.89	1.19	1.69	1.64	1.32	1.72
ncbi-103377189	2.83	2.18	2.74	26.4	26.97	26.45	0.32	0.48	0.46	7.11	3.77	4.71	2.69	2.85	3.7	13.49	16.45	16.22	0.76	0.44	0.49	2.06	2.75	2.03	18.48	18.58	18.22	1.92	2.52	2.7	16.21	17.1	15.4	0.54	0.32	0.65	2.29	2.73	1.85
ncbi-103377190	104.08	117.75	106.86	0.86	1.48	1.17	0.53	0.45	0.76	2.44	3.54	3.1	71.1	93.14	81.51	3.58	4.15	3.36	0.64	0.74	0.74	1.92	2.73	2.21	4.15	3.37	2.35	84.59	109.27	91.47	3.89	2.76	5.12	1.06	0.36	0.61	3.07	2.88	1.8
ncbi-103377191	41.3	43.01	38.58	71.45	81.21	71.85	30.87	31.13	28.95	38.54	35.36	36.04	39.95	38.34	37.32	35.03	41.88	34.46	30.06	29.52	26.69	30.55	25.41	23.36	37.47	41.48	35.48	36.97	37.79	40.06	28.17	27.32	31.46	30.22	32.04	26.67	26.42	26.95	27.5
ncbi-103377192	0.21	0	0.2	1.32	2.02	2.07	0	0	0.04	0.3	0.14	0.18	0.07	0	0	5.49	4.8	8.05	0.03	0.12	0.1	0	0	0.3	5.3	7.07	5.16	0.07	0	0	3.35	6.24	4.6	0.03	0.09	0.13	0.6	0.09	0.4
ncbi-103377193	6.18	12.33	7.11	0.01	0	0	3.81	10.84	6.32	8.63	17	6.21	8.3	8.51	8.37	0.76	1.41	1.96	8.43	7.24	7.87	11.44	7.53	1.07	3.04	1.03	1.71	9.71	4.83	9.81	1.22	1.44	0.79	7.63	12.44	12.18	0.08	21.69	10.2
ncbi-103377194	19.98	19.12	21.13	10.57	9.25	12.03	12.64	10.97	11.04	11.99	13.53	11.57	18.82	15.89	17.05	23.03	27.31	24.9	9.54	8.88	8.23	9.56	9.8	10.58	22.9	26.82	25.78	16.94	18.74	18.7	26.13	26.82	27.23	10.93	9.87	10.76	9.78	10.35	10.44
ncbi-103377196	8.2	7.73	9.97	0.13	0.03	0.05	0.08	0.03	0	0	0	0.21	8.49	10.98	8.83	1.57	0.8	1.63	0	0.04	0	0.17	0.23	0.16	1.83	1.63	2.66	5.67	9.62	9.6	1.71	1.25	1.16	0	0.01	0	0.29	0	0.18
ncbi-103377197	14.62	17.77	14.27	4.21	3.09	3.64	10.17	10.35	9.77	4.75	5.49	4.33	13.71	13.86	13.9	14.54	13.83	14.82	8.22	8.91	9.29	4.67	4.67	4.86	14.64	14.47	13.34	14.25	14.36	15.07	13.63	13.13	16.08	9.87	11.03	9.79	3.37	6.12	5.21
ncbi-103377198	9.2	11.22	9.47	1.86	1.49	2.07	3.65	2.85	3.1	2.33	5.05	2.64	7.81	7.36	11.07	4.56	3.77	5.84	3.46	3.52	3.98	3.26	2.57	2.89	4.4	3.16	5.7	9.02	10.82	11.54	5.34	4.35	4.89	3.18	3.86	2.8	4.07	3.41	3.5
ncbi-103377201	3.24	4.66	2.55	0.73	0.32	0.41	0.03	0.01	0	0.68	0.7	0.18	2.18	2.91	3.65	0.94	1.45	1.03	0.02	0	0	0.12	0.2	0.16	1.22	0.9	0.92	2.38	3.46	3.22	0.67	0.66	1.09	0.02	0	0.02	0.39	0.28	0.07
ncbi-103377202	23.15	10.59	52.18	18.91	12.9	11.91	15204.4	17642.2	17939.8	347.33	189.67	395.61	101.19	21.46	10.15	221.03	55.87	54.67	20517.8	19784.3	19157	402.64	158.17	109.31	33.22	14.34	35.45	2625.83	81.46	12.76	135.04	20.9	234.47	11754.2	25301	16842.6	158.88	504.75	464.88
ncbi-103377203	10.49	10.35	9.95	48.29	37.25	33.08	6.94	7.53	6.92	16.14	15.96	14.87	10.97	11.57	12.17	7.43	5	6.13	7.1	6.77	7.49	13.65	14.65	13.72	7.97	6.49	5.97	10.03	10.29	10.35	7.58	7.51	7.94	6.58	7.21	6.95	14.71	11.01	13.99
ncbi-103377204	15.51	20.05	17.86	81.2	79.83	79.02	18.12	20.99	10.07	33.13	27.69	21.49	17.18	19.84	16.27	14.13	11.7	11.52	13.7	18.61	11.97	13.34	19.12	9.61	10.91	13.37	9.68	15.12	15.33	15.14	10.66	13.27	9.35	14.62	8.33	12.92	11.57	13.31	13.12
ncbi-103377205	1.75	1.58	2.21	31.59	43.97	30.98	0.21	0	0.39	6.19	1.62	3.91	1.63	0.63	2.02	2.94	2.41	1.55	0.26	0.26	0.69	0.88	0.57	0.12	1.55	1.33	2.61	1.08	1.68	1.24	2.82	3.07	2.43	0.18	0.51	0.28	0.33	0.5	0.74
ncbi-103377208	13.6	14.26	14.38	58.51	66.16	56.61	10.22	10.54	8.83	18.07	14.78	15.78	13.75	10.69	13.22	25.05	19.9	22.28	12.29	11.89	13.66	10.4	9.19	9.75	19.83	24.1	21.59	13.08	12.17	13.38	24.01	24.39	23.87	11.77	12.06	13.44	9.8	9.64	10.58
ncbi-103377209	0.75	0.94	1.42	31.89	50.94	45.72	8.07	7.06	5.97	7.52	2.36	5.92	0.68	0.72	0.65	7.11	8.93	8.95	8.51	8.84	10.07	1.95	0.79	1.7	9.3	7.81	9.73	2.64	0.89	1.25	9.77	12.56	7.77	4.36	5.63	5.45	0.94	2.07	1.14
ncbi-103377210	3.67	3.39	3.07	13.95	17.71	18.11	0.89	1.48	1.28	9.6	5.12	8.18	4.1	3.17	3.48	8.23	7.61	7.06	1.36	1.49	1.71	5.43	5.36	6.27	6.45	8.78	6.9	3.02	3.82	3.75	8.64	8.6	8.48	1.53	1.37	1.92	5.44	6.01	5.12
ncbi-103377212	1.33	0.9	0.9	5.23	4.41	6.96	0.24	0.52	0.13	2.45	5.15	2.06	1.33	0.84	1.22	19.14	17.19	20.84	0.31	0.07	0	2.89	2.8	2.1	18.88	18.68	14.67	0.7	0.9	1.1	21.24	21	20.6	0.25	0	0.61	1.74	2.5	2.19
ncbi-103377214	5.11	5.23	4.21	0.35	0.4	0.59	1.17	1.08	1.6	9.24	19.37	8.14	5.06	2.76	5.07	7.48	5.39	5.03	1.33	0.93	1	14.35	11.89	11.16	6.82	4.26	5.14	3.74	4.88	2.15	4.99	5.37	5.92	0.89	1.59	3.31	12.98	11.59	13.32
ncbi-103377216	15.83	12.89	8.58	0.4	0.2	0.94	1.03	1.59	2.5	4.76	7.92	6.2	7.81	3.58	9.14	3.41	4.38	4.49	1.37	1.2	2.01	3.9	4.69	6.19	3.31	3.43	3.03	17.19	9.85	11.63	3.81	3.79	3.58	1.3	2.72	3.36	7.66	7.14	7.15
ncbi-103377217	0.03	0.05	0.02	1.49	1.88	1.22	0.01	0	0	1.63	1.7	0.55	0.02	0.02	0.03	0.02	0.2	0.22	0	0.02	0	1.3	0.94	0.63	0.18	0.09	0.05	0.03	0	0.03	0.1	0.12	0.04	0	0.01	0	1.06	1.4	0.58
ncbi-103377220	7.54	9.87	7.04	2.62	2.56	2.5	1.04	1.16	1.57	1.75	2.06	1.55	5.89	8.22	7.07	6.24	7.46	5.88	1.01	1.39	1.22	1.55	1.79	1.69	5.56	5.07	5.44	5.63	7.5	6.87	5.15	4.35	5.66	1.54	0.97	1.16	1.28	1.85	1.4
ncbi-103377221	0	1.32	0	0.86	0.12	2.99	0	0.14	0	0	0	0	0	0	0	1.72	0	0.24	0.36	0.18	0.42	0.29	0.55	0.03	0	2.57	0.39	0	0	1.25	0	1.63	1.43	0	0.12	0.86	0	0	0.01
ncbi-103377223	1.58	1.9	1.5	14.87	10.57	12.93	0.28	0.18	0.24	3.57	0.95	2.32	1.45	2.25	1.66	3.67	3.47	3.79	0.4	0.24	0.23	0.52	0.56	0.6	4.43	5.04	4.36	1.61	1.99	1.74	3.47	4.31	4.29	0.48	0.37	0.3	0.56	0.39	0.46
ncbi-103377225	0.15	0.05	0.17	0.61	0.39	0.26	0.01	0.01	0.01	0.12	0.06	0.04	0.04	0.36	0.08	2.89	2.29	2.81	0.03	0	0.05	0.04	0.05	0	3.42	2.63	2.46	0.09	0.17	0.12	2.15	2.48	2.03	0.01	0.01	0	0.05	0.03	0
ncbi-103377226	0.28	0.68	0.76	2.62	3.45	1.84	0	0.29	0.41	1.19	1.48	0.46	0.77	0.79	1.72	0.38	0.77	0.63	0.72	0.02	0.49	0.88	0	0.54	0	0.74	0.19	0.37	0.3	0.88	0.31	0.39	0.95	0	0.73	0.63	0.52	0.55	0
ncbi-103377228	2.33	2.51	2.22	47.39	51.08	47.61	7.99	8.48	5.63	12.28	4.32	7.59	2.27	1.79	2.38	3.33	3.74	3.26	7.42	8.4	6.25	3.58	2.66	2.44	3.42	3.24	2.99	3.19	2.75	1.8	2.67	2.48	2.9	5.77	7.22	7.06	2.3	3.74	3.33
ncbi-103377230	2.51	3.57	3.18	19.85	18.11	18.53	1.34	1.86	1.17	5.61	3.13	3.58	3.47	3.67	3.37	7.14	7.86	7.36	1.45	1.81	1.52	1.93	2.07	1.74	8.44	7.63	9.11	2.39	2.86	2.67	6.54	7.29	5.26	1.13	1.72	1.51	1.86	2.16	1.64
ncbi-103377232	0	0.08	0	0.27	0.21	0	0	0.18	0	8.64	27.26	10.8	4.5	1.67	0.35	0.98	0.75	3.29	0.14	0	0.37	24.59	14.61	18.07	0	0.3	0.54	1.1	7.06	0.08	0.3	0.35	1.14	0	0.12	0.29	25.27	12.92	12.55
ncbi-103377234	6.11	9.33	7.33	67.86	82.82	63.2	5.64	4.96	4.71	14.11	5.6	11.71	8.73	6.95	7.27	11.72	10.45	9.92	4.4	4.72	5.18	4.23	3.99	4.2	11.62	10.63	10.85	7.69	6.64	6.17	11.95	9.9	11.44	5.8	5.06	4.11	4.52	5.95	3.76
ncbi-103377236	16.49	19.05	16.16	56.97	55.88	35.16	6.4	5.68	5.39	16.48	10.77	15.01	17.94	15.1	14.01	12.55	10.22	9.41	5.46	6.17	5.75	9.13	7.31	9.66	9.72	11.33	10.08	15.95	21.23	15.88	11.28	9.27	10.86	6.38	7.13	6.3	10.17	12.34	6.28
ncbi-103377240	89.57	85.96	98.71	58.96	56.44	55.52	5.54	5.93	4.04	21.55	16.34	14.98	99.34	104.69	93.45	26.78	25.12	26.01	5.55	5.54	5.32	11.32	11.48	9.93	23.64	30.22	24.67	67.85	95.71	104.33	31.67	33.33	31.36	5.47	6.34	5.99	8.9	10.07	10.78
ncbi-103377242	0.48	0.54	0.65	22.79	21.71	28.06	0.3	0.21	0.28	5.97	0.94	3.2	0.44	0.48	0.37	11.85	16.91	20.12	0.14	0.19	0.18	0.55	0.51	1.03	23.82	22.24	25.13	0.36	0.54	0.36	20.43	23.05	16.91	0.22	0.18	0.19	0.75	0.46	0.48
ncbi-103377243	0.43	0.5	0.45	1.44	1.43	2.16	5.95	6.86	7.68	38.43	18.76	20.53	1.04	0.51	0.46	3.06	1.75	1.8	5.95	5.22	6.96	19.29	18.08	18.99	2.78	2.33	1.7	1.31	0.97	0.38	3.86	3.32	4.23	6.67	5.41	6.6	20.51	15.78	19.37
ncbi-103377244	6.52	7.1	9.16	0.38	0	0.2	1.15	1.53	2	0.82	1.63	0.58	7.27	5.75	7.03	5.51	3.35	6.04	0.82	0.95	1.78	1.37	0.48	0.91	4.14	3.75	3.73	6.91	7.05	7.38	6.54	5	5.58	1.08	1.16	1.59	1.62	1.42	1.54
ncbi-103377247	0	0.17	0	1.15	0	1.48	0.4	0	1.1	2.06	0.63	0	0	0	0	16.03	14.57	14.42	0	0	0	0.38	1.77	2.15	24.67	18.42	20.89	0	0	2.97	18.85	18.17	15.01	0.68	1.07	0	0.58	0	0.32
ncbi-103377249	3.01	4.63	3.42	0.06	0.03	0.33	0.09	0	0.16	0.54	0.82	0.57	2.33	2.69	1.75	1.47	2.28	0.99	0.15	0.1	0	0.62	0.77	0.64	0.99	1.47	0.42	2.9	2.6	3.65	1.55	1.49	0.56	0.29	0	0.11	1.35	0.97	1
ncbi-103377250	0.51	0.11	0.54	129.11	106.09	128.83	0.22	0.08	0	21.37	1.7	9.67	0	0.12	0	0.13	0	0	0.06	0.05	0	0.15	0.15	0.03	0	0.21	0.14	0.14	0	0	0	0.3	0.07	0	0.07	0	0.81	0.19	0.09
ncbi-103377251	2.14	1.54	1.63	0.09	0.08	0.1	0.81	0.33	0.23	0.25	0.18	0.23	1.97	1.32	2.15	0.52	1.15	1.26	0.3	0.03	0.54	0.27	0.19	0.44	1.29	0.88	0.85	1.18	1.65	2.71	0.79	0.57	0.81	0.52	0.48	0.11	0.32	0.22	0.35
ncbi-103377252	5.44	7.82	6.63	48.24	42	43.22	1.8	1.56	1.13	8.43	3.03	6.87	4.88	5.56	5.59	6.75	5.8	5.05	1.65	1.55	1.46	3.83	3.22	3.21	6.6	6.94	6.51	5.24	6.15	3.96	6.19	5.05	6.53	1.64	2.01	1.69	3.31	3.58	1.94
ncbi-103377257	99.62	97.43	112.87	0.09	0.05	0.08	0.49	0.54	1.27	3.31	3.34	3.85	98.58	98.94	103.78	3.46	4.12	4.1	1.01	0.57	1.24	3.66	3.84	4.08	4.94	4.31	4.73	69.88	54.28	72.89	3.35	3.13	2.69	1.09	0.45	1.87	2.27	3.25	2.26
ncbi-103377260	2.63	2.57	2.25	2.17	1.44	0.99	1.48	1.51	1.23	13.03	16.89	11.84	3.31	3.26	2.69	4.32	2.01	3.7	1.88	1.69	1.79	18.01	19.51	15.43	2.41	4.6	2.74	2.12	3.6	3.35	4.23	3.96	5.3	1.06	1.33	1.75	17.67	17.36	20.16
ncbi-103377262	0.43	0.49	0.36	0.02	0	0	0	0.09	0.07	0.2	0.08	0.1	0.17	0.38	0.22	0.16	0.62	0.29	0.17	0.17	0.22	0.04	0.09	0.1	0.15	0.18	0.19	0.2	0.28	0.32	0.15	0.35	0.3	0.23	0.17	0.15	0.14	0.15	0.1
ncbi-103377265	6.73	5.64	6.31	19.12	8.24	10.94	6.94	6.91	6.18	33	42.21	38.67	5.61	4.95	5.02	5.67	2.93	3.39	10.99	8.44	8.61	62.84	72.45	69.75	2.46	6.14	4.7	6.28	6.99	3.27	2.97	3.77	4.29	5.21	9.29	7.03	74.13	58.06	50.13
ncbi-103377266	4.75	5.82	4.44	17.88	14.07	18.17	3.09	2.71	2.36	5.64	2.51	3.68	4.04	4.63	3.79	7.13	5.61	6.62	2.25	2.56	1.84	1.95	2.06	1.59	7.9	6.51	7.82	5.48	4.25	5.13	7.8	7.06	6.46	2.49	4.24	3.26	1.49	1.76	1.67
ncbi-103377267	5.6	0.55	7.03	2.43	1.17	3.27	2756.46	2033.47	2725.66	63.24	31.9	76.87	21.33	1.91	1.75	45.9	6.57	6.78	2638.79	2680.19	2818.25	57.14	21.51	15.76	3.91	1.21	4.1	529.31	14.38	3.06	24.46	1.78	40.03	2190.47	2877.66	2527.05	30.82	72.79	76.48
ncbi-103377268	1.54	3.69	2.37	0.03	0.02	0.1	0	0	0	0.18	0.74	0.57	2.25	1.39	2.24	0.68	0.37	0.28	0	0	0	0.49	0.68	0.45	0.17	0.29	0.11	0.53	1.04	3.04	0.49	0.27	0.4	0	0	0	1.89	2.68	1.45
ncbi-103377273	0.44	0.13	0.83	0	0	0	0	0	0.09	0.27	0	0.05	0.61	0.19	0.6	0.24	0.59	0.26	0.08	0	0	0.42	0.22	0.02	0.28	0.45	0.46	0.21	0.93	0.7	0.33	0.24	0.32	0	0	0.06	0.23	0.08	0.63
ncbi-103377276	5.51	6.57	5.35	9.4	6.39	9.89	5.06	5.71	5.14	9.33	8.24	6.9	5.07	4.54	5.86	18.55	19.49	22.67	7.28	6.04	6.37	7.52	6.58	6.99	30.94	22.07	27.26	5.62	5.58	4.64	23.37	23.74	24.28	6.7	4.83	5.72	6.54	6.62	7.56
ncbi-103377277	33.64	32.3	35.66	37.87	35.83	38.66	11.68	13.33	13.62	37.25	37.7	27.99	32.05	34.66	34.67	74.77	86.77	75.67	16.18	13.58	15.5	24.62	28.28	32.33	78.58	92.89	91.66	31.37	36.79	34.89	87.6	93.51	76.25	16.53	17.03	14.97	32.48	29.96	29.6
ncbi-103377282	0.52	0.6	1.1	0.15	0.04	0.15	21.29	21.63	20.61	1.75	2.89	2.73	1.17	0.83	0.85	2.02	0.56	1.36	17.84	17.34	28.08	6.22	5.29	4.43	0.36	0.51	0.71	8.68	2.33	0.95	1.59	0.74	1.93	24.9	28.38	26.47	3.3	6.97	5.39
ncbi-103377284	2.67	4.46	3.99	35.56	30.07	42.14	1.18	0.2	1.55	6.32	0.71	6.44	3.33	3.02	2.73	1.05	1.39	1.42	1.03	1.24	0.92	0.6	0.54	0.11	1.78	1.16	0.96	2.68	2.18	3	1.13	1.12	1.79	1.92	0.49	0.4	0.38	0.23	0.21
ncbi-103377287	1.36	1.12	1.56	0.01	0	0	0.07	0.08	0.04	0.68	0.85	0.96	0.34	0.62	0.15	0.18	0.14	0.05	0	0	0	0.36	1.06	0.63	0.29	0	0.08	0.76	0	0.25	0.11	0	0.11	0.06	0	0	0.77	0.29	0.29
ncbi-103377288	0.2	0.15	0.28	0.31	0.07	0.27	0.03	0.12	0.09	0.54	0.34	0.24	0.3	0.07	0.24	3.9	3.97	5.02	0.02	0.04	0.08	0.17	0.25	0.48	2.79	4.88	4.65	0.26	0.17	0.4	4.28	3.31	6.42	0.06	0.02	0.04	0.41	0.52	0.23
ncbi-103377289	0.29	0.22	0.4	8.38	7.07	15.63	0.16	0.24	0.29	1.6	0.22	1.56	0.28	0.04	0.2	12.2	14.49	13.39	0	0.03	0.13	0.1	0.11	0.41	15.59	13.07	15.21	0.07	0.3	0.32	12.07	13.54	9.97	0.03	0	0	0.18	0.06	0.03
ncbi-103377292	56.22	48.91	50.83	2.42	1.59	2.24	54.91	46.78	49.16	57.1	87.8	52.6	46.52	40.38	50.76	12.28	9.97	8.27	42.91	36.54	43.12	65.37	67.72	76.57	6.61	7.51	6.97	49.43	44.84	42.69	7.15	6.62	8.95	51.87	40.53	48.73	51.22	81.63	65.03
ncbi-103377298	9.7	10.83	10.44	1.7	2	2.9	31.44	43.04	48.69	5.23	10.93	10.44	11.39	8.18	9.72	9.87	8.54	7.68	35.89	37.92	40.91	10.77	6.27	8.72	8.4	6.9	6.97	21.03	9.91	9.78	8.26	4.47	9.58	61.4	33.22	48.65	5.61	12.83	10.3
ncbi-103377302	37.12	34.75	25.97	3.35	1.69	1.76	42.79	33.14	34.2	44.74	70.06	30.05	38.01	27.33	41	34.87	30.38	27.83	35.62	31.51	36.39	61.52	62.61	71.88	32.88	27.89	22.9	46.75	38	27.77	21.36	26.22	18.07	56.01	42.69	32.5	55.67	73.81	50.49
ncbi-103377303	0.27	0.41	0.4	2.07	2.76	2.3	0.03	0.09	0.07	0.88	0.73	0.5	0.22	0.22	0.37	5.14	6.38	7.67	0.08	0.05	0.05	0.33	0.21	0.28	5.03	7.83	5.84	0.21	0.28	0.27	6.57	4.33	8.13	0.07	0.06	0.1	0.28	0.43	0.29
ncbi-103377304	57	64.28	66.15	0.02	0.01	0.1	0.16	0.19	0.03	0.06	0.19	0.01	87.37	95.08	82.58	0.57	0.38	0.22	0.14	0.19	0.16	0.01	0.21	0.11	0.19	0.36	0.1	50.41	63.26	106.07	0.19	0.35	0.09	0.13	0.27	0.13	0.04	0.13	0
ncbi-103377305	0	0	0	1.31	0.54	0.9	0	0.14	0.05	0.3	0.03	0.09	0	0.05	0	0.08	0.18	0.17	0	0.04	0	0	0	0	0.05	0.11	0	0.01	0	0	0.08	0.15	0.09	0	0	0	0	0.06	0
ncbi-103377308	1.08	0	1.24	12.07	6.02	13.58	0	0	0.17	3.66	0.88	1.98	0	0	0	0.39	1.18	0.89	0	0.3	0.37	0	0.11	0.38	1.89	2.3	1.18	0.49	0	0.82	1.64	0.47	2.52	0.62	0	0	0.39	0	0.43
ncbi-103377310	7.18	13.19	5.56	0.33	0.28	0.31	0.38	0.2	0.17	1.9	7.69	2.48	8.13	7.12	8.15	6.15	5.31	6	0.42	0.1	0.08	3.27	3.19	3.65	6.12	6.52	5.53	6.83	7.41	7.34	3.94	4.21	5.6	0.52	0.1	0.49	6.15	5.94	4.93
ncbi-103377311	1.4	0.13	1.55	1.32	0.37	1.3	396.7	385.29	565.95	13.07	28.63	52.01	6.07	0	0.03	15.02	0.51	3.34	455.67	401.37	470.98	84.21	35.26	49.73	0	0	0	178.94	21.26	1.2	12.44	1.27	20.22	596.84	481.06	517.12	16.55	123.59	61.73
ncbi-103377313	0.53	0.45	0.11	0	0	0	0.34	0.29	0.17	0.07	0.1	0.04	0.05	0.2	0.16	0	0.35	0.1	0	0.17	0	0.09	0.04	0.02	0.09	0.04	0.09	0.51	0.57	0.1	0.36	0.21	0.31	0.4	0.25	0.11	0.24	0.49	0.04
ncbi-103377315	0.09	0.15	0.02	0.18	0.03	0.05	0	0	0.03	0.15	0.12	0.01	0	0.17	0.02	0.39	1.12	1	0.04	0.01	0.02	0.04	0.01	0.01	0.94	0.53	0.44	0.09	0.06	0.1	0.78	0.3	1.09	0.01	0.01	0.01	0.04	0.05	0.04
ncbi-103377316	14.95	14.35	18	0	0	0	0.1	0	0	0	0.06	0	16.77	19.56	18.16	1.27	0.63	0.41	0.06	0.05	0	0	0.04	0.03	0.48	0.18	0.69	11.82	17.09	23.38	1.59	0	0.5	0.04	0	0.15	0	0.16	0
ncbi-103377320	0.36	0.9	0.39	0	0	0.07	0.01	0	0.05	0	0.35	0.17	0.92	0.43	1.71	4.23	4.71	4.77	0.16	0.04	0	0.18	0.02	0.32	6.74	3.75	6.19	0.33	0.32	0.08	4.08	4.5	2.54	0.1	0	0	0.18	0.28	0.02
ncbi-103377321	27.17	28.12	28.45	18.43	15.87	19.28	14.77	14.28	14.82	19.12	21.46	17.03	26.77	26.4	27.08	67.02	62.37	73.64	14.45	13.99	14	19.63	19.1	19.98	85.56	78.59	79.54	23.87	27.95	30.17	67.86	75.25	60.06	18.1	14.75	15.07	17.92	18.45	19.54
ncbi-103377323	6.14	6.51	5.18	36.55	34.94	31.74	4.8	4.03	3.77	9.56	5.5	6.12	5.17	4.9	5.21	10.91	12.77	10.82	4.54	3.92	3.95	4.12	3.9	4.9	12.59	13.18	10.15	4.66	5.46	5.55	10.39	10.66	11.76	4.35	4.17	4.82	4.28	3.41	4.53
ncbi-103377324	0	0.02	0	0.13	0.21	0.25	0	0	0	0.12	0	0.02	0.03	0.1	0.07	0	0.03	0	0	0	0	0	0	0	0.02	0.02	0.02	0.02	0	0.09	0.15	0	0.11	0	0	0	0	0.02	0
ncbi-103377325	0.59	0	0.29	22.91	73.02	46.01	0.27	0.06	0	1.89	1.06	0.8	0.27	0.4	0.26	0.3	0.13	0.23	0	0	0	0	0.22	0	0.04	0.33	0.24	0.04	0	0	0.32	0.2	0.05	0	0.04	0	0.03	0	0
ncbi-103377326	16.51	15.74	15.19	3.06	1.48	2.06	0	1.46	0.9	2.99	4.7	3.26	15.44	16.84	15.42	45.1	44.43	49.01	0	0	0	3.27	3.78	4.57	53.36	50.48	56.35	10.18	15.41	14.33	43.41	51.97	38.32	0.24	0	0.19	4.24	2.87	3.64
ncbi-103377327	0	0	0	0.17	0.29	0.2	0	0	0	0.1	0.61	0.07	0.09	0.1	0	0	0.02	0.02	0	0	0.06	0.06	0.12	0.06	0.1	0.06	0	0.01	0.19	0	0.02	0.02	0.02	0	0	0	0.07	0.02	0.02
ncbi-103377328	7.41	6.01	3.7	0.64	0.14	0.77	0.5	0.44	0.13	2.36	1	0.61	5.71	4.75	7.02	2.86	3.66	2.29	1.01	0.87	0.72	1.64	2.01	1.5	4.06	2.47	2.01	3.32	5.4	6.02	2.71	2.31	2.42	0.9	0.4	0.52	1.6	1.75	1.37
ncbi-103377330	0.5	0.96	0.64	6.7	7.22	7.46	0.08	0.06	0.38	2.03	0.32	0.81	0.33	0.35	0.94	1.32	0.81	0.44	0.21	0.23	0	0	0.28	0.29	1.19	0.95	0.59	0.53	0.76	0	1.52	1.07	1.19	0.1	0	0.11	0.33	0.51	0.11
ncbi-103377331	0	0	0	13.04	11.76	19.2	0.07	0.31	0.4	2.36	0	1.06	0	0	0	1.07	0	1.93	0	0.32	0.42	0	0	0	0.77	2.9	2.56	0	0	0	1.83	3.23	2.03	0.54	0.06	0.47	0	0	0
ncbi-103377335	0.11	0	0.16	0.36	0.28	0.55	0.78	1.08	1.42	0.18	0.28	0.55	0.15	0.09	0	1.02	1.71	1.71	1.7	1.69	2.28	0.76	0.14	0.48	1.29	0.64	1.27	0.15	0.08	0.12	1.48	0.68	1.65	1.93	1.05	1.68	0.11	0.06	0.09
ncbi-103377337	0.67	0.76	0.68	5.05	3.87	6.4	0.09	0.14	0.26	1.15	0.1	0.45	0.85	0.29	0.61	2.12	1.43	1.65	0.25	0.06	0.18	0.38	0.09	0.14	1.52	0.78	0.99	0.47	0.42	0.91	1.1	0.89	1.67	0.27	0.26	0.37	0.08	0.13	0.11
ncbi-103377339	7.68	8.98	5.96	0.54	0.47	0.38	0.32	0.37	0.39	0.27	0.21	0.21	5.75	8.13	8.02	1.31	2.22	1.87	0.78	0.61	0.6	0.13	0.18	0.17	1.33	1.65	1.56	5.01	7.33	7.15	1.72	1.38	1.45	0.56	0.19	0.36	0.13	0.08	0.11
ncbi-103377341	32.61	27.75	31.69	19.35	16.98	16.55	0.37	0.21	0.24	4.15	1.96	5.64	24.47	27.5	32.58	6.89	8.15	5.34	0.19	0.21	0.14	1.28	1.13	0.88	4.59	5.39	5.03	23.66	32.38	24.1	4.59	4.29	4.81	0.19	0.21	0.16	1.08	0.76	1.14
ncbi-103377343	16.72	17.82	12.99	1.35	0.02	3.46	5.16	6.09	5.51	6.43	10.44	6.51	13.19	15.12	16.84	23.45	23.47	24.37	6.29	5.32	6.88	8.73	8.63	7.59	22.19	20.94	24.77	13.07	14.64	16.26	20.4	15.54	22.89	5.68	5.33	6.6	8.07	9.53	9
ncbi-103377344	1.22	0.94	1.36	47.01	42.28	41.81	0.14	0.07	0.16	9.33	1.37	6.01	1.07	0.98	1.24	2.62	2.73	3.45	0.2	0.18	0.24	0.36	0.42	0.26	2.65	5.93	4.83	0.81	1.18	0.73	4.08	2.54	4.02	0.15	0.09	0.08	0.69	0.5	0.63
ncbi-103377345	0.55	0.95	1.31	1.3	0.68	2.72	0.04	0.03	0	0.83	0.3	0.3	0	0.22	0.71	0.33	0	0	0.03	0	0.21	0.06	0	0	0.1	0	0	0.67	0.84	1.75	0	0.56	0	0.07	0	0	0.02	0	0
ncbi-103377347	0.18	0.34	0.67	0	0	0.08	0	0	0	0.27	0.26	0.22	0.98	0.59	0.59	1.07	0.47	0.4	0.07	0.14	0	0.24	0.18	0.29	0.65	0.52	0.52	0.35	0.43	0.98	0.45	0.76	0.8	0.17	0.12	0.07	0.36	0.31	0.57
ncbi-103377349	3.97	4.1	4.73	67.09	58.26	54.01	2.7	2.92	1.42	17.23	5.36	8.07	4.79	4.14	4.28	5.77	5.92	4.52	2.48	2.89	2.77	4.84	3.47	3.87	5.51	5.72	4.59	4.26	5.4	4.59	5.67	6.66	5.86	2.87	3.34	2.66	6.58	5.35	5.39
ncbi-103377350	10.07	12.71	9.73	1.79	1.11	1.53	4.93	4.23	6.3	7.76	8.99	5.28	6.55	6.91	8.6	11.53	13.84	12.9	5.45	4.64	4.55	7.3	8.79	7.85	11.3	10.91	10.83	8.15	6.57	8.08	10.73	8.61	12.86	3.92	3.82	5.28	5.33	6.61	6.67
ncbi-103377352	4.02	3.31	3.13	0.17	0.13	0.17	3.69	3.05	2.57	1.59	2.91	1.29	3.07	3.29	3.06	2.26	1.6	1.33	3.24	3.04	2.5	1.83	1.79	1.33	0.96	1.12	0.74	3.57	3.17	3.69	1.56	1.55	1.94	3.24	3.12	3.47	1.71	2.41	2.38
ncbi-103377353	1.4	1.33	1.21	0.09	0.08	0.23	0.1	0.21	0.31	0.54	0.78	0.49	1.09	0.86	1.25	0.62	2.15	0.87	0.29	0.2	0.1	0.29	0.67	0.39	1.7	1.58	1.32	0.47	0.8	1.22	1.13	1.04	1.15	0.23	0.26	0.41	0.62	0.46	0.51
ncbi-103377354	4.5	6.36	4.64	3.88	3.26	6.77	0.63	0.4	0.6	2.76	3.59	2.43	4.47	4.75	4.47	7.89	10.83	10.63	0.7	0.21	0.65	2.62	1.58	2.94	10.82	5.56	9.45	4.49	4.61	4.05	10.85	8.1	9.11	0.98	0.42	0.8	3.14	1.94	2.86
ncbi-103377356	1.73	2.33	1.12	15.13	18.87	20.27	0.87	1.07	1.55	2.6	1.67	0.94	1.98	1.67	1.72	1.54	0.97	1.7	1.16	0.83	1.07	0.86	0.64	0.9	1.61	1.74	1.26	2.25	1.72	2.04	1.25	0.82	4.24	1.58	0.71	0.67	0.49	0.48	0.7
ncbi-103377358	0.06	0.01	0.03	0.26	0.35	0.37	0.22	0.23	0.2	0.25	0.03	0.11	0.02	0.24	0.01	0.08	0.72	0.02	0.78	0.74	0.69	0.1	0.3	0.03	0.03	0.27	0.04	0.22	0.03	0.02	0.1	0.06	0.15	0.6	0.36	0.35	0.1	0.09	0.02
ncbi-103377359	6.22	4.45	5.26	5.86	4.16	3.96	4.63	4.07	2.62	5.52	7.83	4.08	4.28	4	4.06	12.94	12.85	11.89	3.11	3.45	2.53	3.92	3.31	3.8	11.62	16.71	12.74	3.53	4.91	3.46	14.62	12.55	14.94	2.37	2.88	2.34	4.76	3.42	3.45
ncbi-103377360	147.16	88.08	141.65	2.47	2	2.34	67.71	50.34	25.32	33.31	84.21	22.19	132.46	104.98	104.19	621.48	531.14	798.38	128.45	114.65	117.96	69.34	40.34	49.77	852.05	919.74	916.37	119.01	120.2	113.19	985.42	1143.34	833.42	45.56	43.67	59.27	53.98	37.32	33.9
ncbi-103377361	2.07	1.94	1.85	4.69	2.34	4.99	0	0	0	0.92	0.03	0.29	1.95	2.32	2.72	0	0.08	0.03	0	0	0.02	0.03	0	0	0	0	0.09	1.77	1.82	3.31	0	0	0.05	0	0	0.02	0.02	0	0
ncbi-103377364	0.05	0.01	0.02	0	0	0	0	0	0	0.01	0.01	0.01	0.03	0.03	0.01	0.01	0.03	0.09	0.01	0	0.01	0.02	0	0.03	0.01	0.03	0.05	0.01	0.06	0	0.03	0.03	0.05	0.01	0	0.01	0.01	0.06	0.01
ncbi-103377367	20.4	25.08	19.6	0.21	0.34	0.77	13.41	9.64	8.96	4.36	11.02	8.15	27.31	17.04	20.44	0.71	0.1	0.51	12	17.02	23.3	14.28	17.47	15.92	0.12	0.49	0.2	30.64	27.03	14.36	0.86	0.15	1.5	16.39	30.54	30.5	11.44	15.26	11.91
ncbi-103377372	8.23	8.01	8.33	15.43	13.48	19.05	3.15	5.05	3.31	9.41	6.51	6.61	7.8	6.42	9.12	35.06	37.3	51.82	4.59	4.99	4.2	5.97	5.57	7.43	57.42	48.33	50.75	6.5	6.48	8.92	39.49	36.29	44.64	4.22	2.17	3.25	5.49	4.59	5.26
ncbi-103377373	25.41	29.01	20.27	6.06	6.01	5.9	4.49	4.36	3.76	6.28	7.18	5.23	27.2	29.8	27.61	14.71	12.69	11.26	5	3.81	4.33	5.58	5.39	5.71	11.45	11.02	11.04	20.84	22.78	26.86	10.16	11.11	10.62	5.03	4.18	4.79	5.82	6.9	5.69
ncbi-103377374	0.11	0.3	0.51	9	16.26	16.4	0.04	0	0.17	1.84	0.45	1.2	0.07	0.28	0.2	11.48	9.84	12.32	0	0	0	0.15	0.08	0.1	8.72	11.59	11.98	0.27	0.26	0.18	9.23	7.41	10.39	0.04	0	0	0.02	0.11	0.09
ncbi-103377375	1.4	2.13	1.4	0.25	0.22	0.44	0.3	0.17	0.19	0.76	1.46	0.71	1.11	0.98	1.12	0	0	0	0.35	0.08	0.39	0.54	0.55	0.4	0	0	0	1.43	1.99	1.66	0	0	0	0.12	0.33	0.22	0.88	0.88	0.79
ncbi-103377376	2.1	1.92	1.54	0.31	0.25	0.37	1.6	0.74	1.84	0.93	0.39	0.61	2.12	1.33	2.01	10.88	9.4	11.72	0.66	0.55	1.18	0.82	0.39	0.79	10.5	10.04	11.49	1.5	1.92	2.02	9.92	11.66	9.61	0.92	0.46	1.01	0.66	0.32	0.56
ncbi-103377380	2.07	2.56	4.68	33.64	32.56	31.23	3.82	5.89	7.9	9.14	3.85	6.68	2.42	0.94	1.46	4.07	3.67	2.28	6.3	4.7	7.12	3.08	3.39	2.73	2.4	3.13	1.49	4.32	2.96	3.22	3.43	3.3	4.02	7.34	6.6	8.39	2.96	3.89	3.83
ncbi-103377381	7.08	8.98	10.13	0.64	0.74	1.43	1.04	0.74	1.11	2.73	4.21	2.86	8.44	9.49	9.38	3.67	3.66	4.18	1.42	0.76	1.37	3.33	2.35	2.98	2.28	2.51	1.33	6.92	7.9	11.58	2.93	2.71	2.64	1	1.51	1.81	2.48	2.33	2.94
ncbi-103377383	2.14	2.3	3.79	6.46	10.18	12.12	0.85	1.01	1.45	2.9	1.6	2.34	2.53	3.59	1.51	4.65	5.67	2.46	0.64	1.26	0.66	0.86	1.63	0.9	5.65	3.79	5.26	2.87	2.69	3.95	3.2	2.58	2.97	1	0.56	0.82	1.26	0.55	0.84
ncbi-103377384	7.88	10.21	9.88	29.8	26.12	21	2.11	3.15	3.28	7.64	3.89	6.13	7.34	9.23	6.9	12.97	15.86	13.93	3.25	2.52	2.64	3.6	4.17	3.21	17.33	12.4	15.63	6.35	7.03	6.68	11.95	12.67	13.54	2.46	2.04	2.24	3.27	3	3.55
ncbi-103377385	8.06	10.08	11.01	0.08	0.14	0.06	3.22	3.66	4.84	3.96	5.68	3.66	9.39	10.12	6.95	1.17	0.83	1.13	3.49	3.06	3.41	4.77	4.22	4.09	0.93	0.83	0.61	6.94	9.44	8.35	0.73	0.74	0.85	2.39	3.36	2.04	3.44	4.49	4.25
ncbi-103377386	3.21	3.09	3.6	0.18	0.16	0.28	0.25	0.18	0.23	1.97	2.36	2.58	4.33	3.7	3.54	0.74	0.53	0.63	0.23	0.2	0.25	2.43	1.88	2.09	0.69	0.67	0.45	2.65	2.79	5.23	0.62	0.33	0.51	0.29	0.2	0.38	2.1	1.64	2.11
ncbi-103377387	0.39	0.32	0.38	0.01	0.02	0	0	0	0.01	0.1	0.27	0.22	0.2	0.18	0.2	0.14	0.08	0.19	0.04	0.04	0	0.25	0.22	0.23	0.03	0.05	0.04	0.1	0.13	0.18	0.09	0.05	0.11	0.05	0.02	0.03	0.31	0.16	0.14
ncbi-103377390	1.58	3.25	4.39	0.64	1.68	1.73	4.41	7.45	4.21	3.75	3.15	3.64	2.3	2.41	0.79	5.05	5.73	4.32	2.72	3.97	4.22	3.01	2.55	2.94	4.27	4.6	4.35	3.99	2.21	2.39	5.3	6.41	7.13	5.67	4.98	5.13	2.43	4.61	3.09
ncbi-103377391	0.18	0.06	0.29	23.74	23.58	22.73	0.09	0.03	0.07	4.85	2.24	2.89	0.09	0.28	0.16	0.92	0.68	0.4	0.05	0.17	0.02	0.65	0.53	0.63	0.33	0.31	0.16	0.07	0.35	0.1	0.48	0.24	0.45	0.02	0.04	0.04	0.87	0.49	0.41
ncbi-103377392	2.11	2.16	2.06	28.39	29.96	28.62	0.25	0.28	0.42	5.92	1.63	3.13	2.02	1.88	1.9	2.69	2.32	3.09	0.33	0.36	0.4	0.88	0.59	0.82	1.96	3.8	3.3	1.59	2.55	1.7	3.2	2.67	3.55	0.4	0.37	0.4	0.78	1.07	0.84
ncbi-103377393	3.73	3.54	6.88	1.51	1.96	3.13	1.15	0.84	1.11	0.99	1.41	1.31	4.98	4.31	4.83	1.33	0.43	0.66	1.22	1.11	1.6	0.99	0.71	0.72	0.18	0.84	0.45	3.06	2.02	3.54	0.8	0.79	0.96	1.17	1.09	0.9	0.79	0.94	0.94
ncbi-103377396	3.74	0	0	0.58	0.24	1.19	0	0	0	6.97	0	2.25	0	0	0	0	0	0	0	0	0	0.15	0	0	0	0	0	0	0	0	0	0	0	0	0	0	0	0	0.51
ncbi-103377398	0.74	0.26	1.4	99.23	120.34	122.01	0.53	0.16	0.25	23.77	2.39	14.94	0.2	0.1	0	1.96	2.46	1.86	0	0.07	0.06	0.64	0.28	0.04	3.13	1.31	2.29	0.13	0.35	0.21	1.76	1.32	1.74	0.02	0.03	0.02	0.81	0.23	0.02
ncbi-103377399	13.16	14.51	13.07	1.23	1.13	1.1	0.56	0.87	1.11	1.82	2.69	1.53	14.38	16.04	14.83	6.75	6.14	6.37	1.08	1.02	1	2.1	1.85	1.51	3.61	4.54	4.45	10.1	10	14.39	5.27	3.7	4.58	0.73	0.78	1.24	1.84	1.65	1.74
ncbi-103377401	11.23	10.27	11.96	28.05	33.55	32.79	3.48	4.13	3.99	9.44	6.14	7.29	10.18	11.11	11.94	10.26	10.11	9.13	3.69	4	4.46	5.07	4.7	4.67	7.18	11.09	8.52	9.76	11.64	14.08	11.73	10.1	12.52	4.24	4.41	5.79	5.64	5.43	5.62
ncbi-103377402	2.95	2.99	2.93	0.24	0.19	0.56	1.05	0.86	0.54	7.57	7.14	10.85	3.26	3.3	2.99	1	0.56	0.67	0.77	0.41	0.64	8.69	10.13	8.96	0.41	0.55	0.42	2.69	2.4	3.29	0.34	0.3	0.68	0.21	0.18	0.19	8.48	7.54	7.79
ncbi-103377403	33.52	31.38	34.63	277.29	269.76	283.89	28.95	30.69	18	90.83	48.06	60.94	29.98	29.15	29.85	87.38	86.95	92.13	26.59	27.12	25.03	36.91	37.87	33.55	95.67	104.21	99.24	29.63	33.14	31.74	103.06	118.99	92.74	25.69	29.32	26.49	35.57	36.14	35.2
ncbi-103377404	6	1.54	4.89	0.44	0	1.12	3.12	2.87	2.14	14.12	11.7	6.7	3.63	2.79	4.2	11.98	12.35	19.77	1.31	0.98	3.78	7.15	6.72	8.89	14.36	16.62	28.54	4.79	5.43	4.11	21.24	27.31	14.72	3.52	4.54	2.39	10.86	8.4	7.78
ncbi-103377406	4.49	3.87	5.75	113.87	123.16	83.38	1.68	2.73	1.51	27.76	6.25	16.09	3.36	3.78	3.55	6.82	6.92	7.37	1.88	1.66	1.9	3.05	3.58	3	7.88	8.15	9.03	3.61	3.09	3.44	7.12	7.94	8.39	1.74	1.79	1.75	3.46	2.88	3.15
ncbi-103377407	1.68	1.37	2.14	0.37	0.17	1	0.53	0.38	0.6	3	0.93	1.86	1.3	1.27	1.36	11.65	15.59	15.7	1.06	0.53	0.42	1.67	1.22	1.92	20.63	11.81	29.6	2.18	2.59	1.19	18.17	22.4	11.99	1.48	0.44	0.91	2.56	1.88	1.31
ncbi-103377408	13.16	25.58	18.64	9.77	10.02	9.65	1.34	0.95	1.46	1.62	3.83	2.71	14.5	15.85	22.46	4.12	5.62	4.72	1.38	2.59	1.11	3.23	4.92	3.33	2.35	4.51	2.92	18.58	20.27	28.95	3.6	1.78	4.27	0.98	1.63	0.72	3.46	3.46	4.88
ncbi-103377410	5.99	6.43	7.92	1.64	1.29	0.98	2.67	5.75	5.35	3	4.34	3.17	6.44	7.2	5.3	5.18	2.9	4.43	3.09	3.77	3.91	4.3	4.67	2.74	2.2	3.76	2.95	7.09	7.25	5.3	2.91	5.18	4.02	3.9	6.2	4.08	3.26	4.34	2.59
ncbi-103377411	7.76	7.69	8.14	3.97	5.66	2.95	0.85	1.74	1.21	2.87	3.29	2.23	8.79	8.66	8.33	10.68	11.54	11.35	1.05	0.9	0.97	2.63	2.64	2.44	11.78	10.84	10.98	6.25	7.34	8.54	18.1	20.72	14.3	1.07	1.02	1.37	2.59	2.2	2.46
ncbi-103377414	32.8	34.91	38.11	1.19	0.83	1.03	5.4	2.76	2.45	3.78	5.4	2.4	34.03	40.1	35.78	6.12	4.59	4.57	7.18	4.8	9.48	3.94	3.37	3.01	4.75	4.73	4.12	25.53	34.46	41.06	5.69	5.24	4.96	5.36	6.79	6.24	3.6	5.9	4.95
ncbi-103377415	0.4	0.54	0.83	9.55	7.38	14.21	1.08	0.42	0	2.36	0.3	1	1.22	0.24	0.35	5.72	7.03	6.92	1.75	0	0.43	0.1	0.32	0.1	5.91	8.56	6.9	0.56	0.13	0	7.29	5.2	8.04	0.19	0.42	0.52	0.31	0.6	0.35
ncbi-103377416	4.8	4.08	4.31	1.52	1.39	4.04	1.87	1.2	2.03	3.73	3.89	3.7	3.86	3.43	3.53	10.82	9.57	8.74	1.65	1.28	1.73	3.12	3.37	1.48	11.73	10.55	9.68	3.45	3.22	3.76	11.72	8.26	10.7	1.76	2.44	2.5	3.27	3.4	3.5
ncbi-103377417	2.79	3.31	3.57	74.71	72.09	88.38	0.66	1.14	0.71	12.73	2.16	7.45	2.85	3.76	3.86	2.38	2.12	3.17	0.97	0.53	1.69	1.94	0.8	1.67	2.38	1.36	3.97	2.77	1.8	1.99	2.3	1.13	1.98	1.67	1.09	1.09	1.29	1.79	0.9
ncbi-103377420	6.9	5.84	6.08	1.44	0.57	1.4	1.76	1.66	2.39	3.07	3.8	2.42	5.79	5.62	7.48	7.65	6.29	5.93	1.86	1.58	2.21	2.81	2.81	2.55	7.32	6.82	6.36	5.55	6.44	6.47	6.8	6.85	6.66	2.26	2.28	2.27	3.63	2.79	2.83
ncbi-103377421	11.66	8.34	12.37	212.35	260.41	187.32	10.07	7.87	8.06	45.9	17.23	30.96	10.7	9.82	8.97	13.62	12.49	10.85	8.29	8.36	9.48	14.89	13.49	13.03	9.87	12.13	12.2	9.67	9.72	8.35	11.95	12.05	11.83	6.31	8.52	8.31	13.98	12.49	11.75
ncbi-103377424	17.36	17.53	15.03	3.35	1.75	3.25	4.02	3.69	5.23	6.31	7.66	6.45	14.71	16.65	16.57	15.95	17.36	15.04	4	3.66	3.81	6.33	6.36	5.59	17.29	14.78	15.36	12.65	16.31	16.18	12.94	13.28	15.16	3.88	3.62	4.89	6.47	6.96	6.71
ncbi-103377425	1.82	2	2.83	0.85	0.63	1.43	0	0.01	0.06	0.34	0.38	0.25	2.25	1.29	1.95	9.11	11.91	11.59	0.15	0.05	0.03	0.2	0.23	0.31	19.58	12.75	11.38	1.35	1.81	2.78	11.69	12.76	8.44	0.07	0.15	0.02	0.5	0.24	0.24
ncbi-103377429	0.37	0.42	1.24	7.14	7.36	4.8	0	0	0	2.53	0	0.95	0.59	1.32	2.63	2.33	3.2	1.12	0.27	0.42	0	0.75	0.31	0.05	2.72	0	0	1.96	0	0.33	0.45	0	2.91	0.29	0	0.5	0.21	0	0.73
ncbi-103377430	0	0	0	0	0	0	0	0	0	0	0.03	0	0	0	0	0.09	0.16	0.35	0	0	0	0	0.02	0	0.25	0.04	0	0	0	0	0.3	0.06	0.12	0	0	0	0	0	0
ncbi-103377432	0.22	1.11	0.66	0	0	0	0	0	0	0.04	1.49	2.23	0.48	0.46	1.07	4.47	3.91	2.32	0	0	0	1.04	1.73	1.13	3.78	4.37	2.65	0	0.2	0.59	5.08	4.69	3.9	0	0	0	1.78	0	1.4
ncbi-103377433	0.41	0	0.38	0	0	0	167.69	238.71	287.27	3.06	11.23	17.62	3.07	0.14	0	6.41	0	0.02	185.18	213.78	198.03	30.66	10.23	21.12	0	0	0	56.08	5.59	0.4	4.66	0.02	7.85	187	218.09	253.98	5.43	35.8	23.67
ncbi-103377434	4.63	5.66	5.66	59.25	74.33	53.41	133.04	83.41	118.54	13.19	12.09	21.86	6.05	3.91	4.95	8.55	6.32	5.2	89.39	69.88	116.68	13.24	7.95	9.2	3.81	6.13	5.04	43.22	10.01	5.46	11.65	9.05	11.82	145.59	126.17	155.47	6.2	42.25	19.86
ncbi-103377435	0.19	0.15	0	9.32	7.79	9.5	2.77	1.02	7.28	3.4	0.17	2.13	0	0	0.04	0	0	0	2.63	3.19	3.39	0.14	0.16	0.35	0.33	0.06	0.63	0.59	0.41	0	0.33	0.26	0.05	4.75	0.95	6.58	0.48	1.12	0.79
ncbi-103377438	0	0	0	0	0	0	0	0	0	0	0	0	0	0	0	0	0	0	0	0	0	0	0	0	0	0	0	0	0	0	0.42	0.48	0	0	0	0	0	0	0
ncbi-103377439	4.76	7.47	7.75	0.01	0	0.01	0	0	0.01	0	0.02	0.01	5.43	8.02	6.92	0.2	0.11	0.22	0.04	0.03	0	0.03	0.01	0	0.14	0	0.2	5.44	6.4	11.43	0.13	0.11	0.01	0.01	0.02	0.01	0	0.02	0
ncbi-103377443	4.84	7.75	6.28	0.08	0.04	0.08	0.01	0.02	0.03	0.75	1.76	1.29	5.57	5.1	5.17	0.81	0.81	0.27	0.04	0.05	0.06	1.67	2.02	1.14	0.31	0.42	0.23	4.56	4.58	4.83	0.52	0.58	0.42	0.08	0.05	0.01	2.63	2.9	2.34
ncbi-103377444	6.52	6.08	6.43	0.95	0.96	0.98	0.44	0.51	0.71	1.47	2.1	1.62	5.94	5.64	5.87	3.15	1.55	4.82	0.51	0.37	0.38	1.52	1.03	1.25	3.8	3.53	5.4	4.17	6.28	5.96	3.62	6.23	3.51	0.42	0.45	0.27	1.67	0.99	1.38
ncbi-103377446	1	0.66	0.81	13.14	18.29	11.72	4.8	2.34	1.21	2.88	1.38	1.87	0.52	0.48	0.65	0.86	1.45	0.91	0.97	1.17	1.58	1.02	0.52	0.52	1.1	1.71	0.5	0.81	1.39	0.82	0.66	0.89	0.95	1.87	2.06	1.53	0.93	0.67	0.45
ncbi-103377447	7.38	8.07	7.5	1.85	0.94	2.49	2.31	3.33	2.74	3.54	4.31	3.05	7.58	8.41	9.18	10.47	11.73	9.95	2.83	3.27	3.46	3.06	3.71	3.53	10.37	10.97	12.54	6.27	8.3	8.81	12.73	13.14	14.3	3.43	3.08	3.24	3.46	3.78	3.65
ncbi-103377448	23.28	19.98	22.74	122	131.57	106.09	5.98	7.31	8.41	25.73	15.4	22.9	17.08	18.66	18.31	10.6	11.25	11.29	6.99	9.5	10.05	11.76	12.98	12.58	8.36	10.63	9.89	17.8	19.41	21.7	8.7	7.39	11.05	8.86	5.84	8.35	12.06	13.76	8.26
ncbi-103377449	11.31	1.36	5.96	0.15	0	0.11	0.06	0.17	0	0.11	0.32	0.17	2.69	2.18	1.55	0.61	0.45	1	0.03	0.05	0	0.14	0.32	0.06	0.43	1.05	0.99	3.2	2.12	3.94	0.48	1.11	0.73	0.2	0.03	0.08	0.15	0.17	0.17
ncbi-103377450	1.16	1.41	1.67	24.61	18.67	22.35	0.38	0.14	0.34	5.03	0.91	3.55	0.83	1.26	1.45	1.84	1.81	1.64	0.24	0.46	0.43	0.58	0.54	0.48	1.36	2.47	2.21	0.66	1.18	0.76	2.06	1.73	2.01	0.11	0.06	0.34	0.39	0.55	0.48
ncbi-103377454	0.12	0.13	0.14	2.16	1.27	1.04	0.02	0	0	0.41	0.23	0.17	0.14	0.1	0.34	2.67	3.95	4.42	0.02	0	0	0.06	0.36	0.28	3.88	3.53	3	0.07	0.05	0.15	3.75	3.2	3.76	0	0.01	0.07	0.24	0.53	0.11
ncbi-103377457	3.55	3.77	3.6	20.73	21.72	16.88	2.39	1.98	1.99	7.79	6.74	5.81	3.5	3.98	4.25	4.95	4.35	3.44	1.94	1.73	1.96	7.53	6.71	8.04	3.45	5.1	3.4	3.93	4.2	3.64	5.71	4.92	5.14	2	3.27	2.72	7.29	5.39	8.3
ncbi-103377459	0	0	0	0	0	0.11	0.08	0.16	0	0.15	1.38	0.46	0	0	0	0	0	0	0.11	0.13	0	0	0.13	0.05	0	0	0	0	0	0	0	0	0	0.23	0.15	0	0.56	0.73	0.33
ncbi-103377462	1.08	0.37	0.74	0	0	0	0	0	0	0.13	0.07	0.13	0.58	0.41	0.09	0.27	0.93	0.52	0.05	0	0	0.08	0.06	0	0.53	0.35	0.13	0.28	0.4	0.39	0.51	0.1	0.24	0	0	0.04	0	0.2	0.12
ncbi-103377463	1.29	0.83	1.13	0.09	0	0.05	0.19	0.23	0.15	2.31	2.25	2.56	2.82	1.09	2.47	2.92	3.13	3.14	0.08	0.45	0.37	1.87	1.2	1.21	4.52	4.96	3.04	1.61	2.23	1.22	2.14	2.88	2.84	0.02	0.32	0.04	1.32	0.72	2.26
ncbi-103377464	6.13	5.85	6.01	0.16	0.1	0.21	0.27	0.19	0.31	1.02	0.88	0.93	5.73	7.28	6.28	14.65	25.59	19.89	0.15	0.1	0.19	0.63	0.94	1.01	26.11	18.41	19.55	3.8	7.49	6.75	19.88	23.04	16.46	0.25	0.12	0.19	1.04	0.61	0.75
ncbi-103377465	3.98	5.73	8.93	0.06	0.02	0.14	0.06	0	0.13	0.49	0.26	0.02	6.98	8.07	8.84	0	0	0	0.1	0	0.04	0.26	0.03	0.27	0	0.15	0	5.38	6.29	10.74	0.59	0.72	0.24	0.04	0	0	0.13	0.03	0
ncbi-103377467	1.68	2.36	1.46	0.13	0.07	0.09	0.34	0.2	0.68	2.42	5.31	2.34	1.7	1.76	1.52	2.11	1.63	1.72	0.59	0.54	0.67	1.71	2.48	2.07	1.37	1.83	1.01	1.5	1.64	1.48	1.59	1.92	1.58	0.65	0.51	0.82	3.1	3.36	2.63
ncbi-103377468	4.32	4.54	5.22	29.52	39.36	33.93	1.63	1.74	1.73	8.84	4.59	5.75	4.19	4.66	4.63	8.37	11.62	10.27	1.77	1.21	1.78	2.54	2.74	2.35	11.78	11.16	11.2	3.47	5.4	4.77	11.52	10.89	10.48	1.33	1.54	1.6	2.49	2.91	2.76
ncbi-103377469	0	0.06	0.18	3.37	2.37	4.57	0.3	0.14	0	0.74	0.25	0.45	0.06	0.2	0.23	0.8	0.83	1.18	0.24	0.23	0.47	0.28	0.3	0.21	1.2	1.21	0.52	0.11	0.15	0	1.33	1.63	0.48	0.2	0.1	0.06	0.12	0	0
ncbi-103377472	2.62	1.66	2.46	58.88	67.93	45.66	2.43	1.78	2.15	10.65	2.95	9.18	2.11	2.29	2.24	8.31	5.73	5.48	1.69	2.31	1.98	1.44	1.62	1.51	7.31	4.77	4.21	1.89	2.43	2.97	6.09	7.41	7.8	1.65	1.87	1.45	1.77	1.68	2.33
ncbi-103377473	0.29	0.07	0.22	23.71	28.25	18.09	0.06	0.05	0.03	3.16	2.34	2.63	0.14	0.17	0.11	1.23	0.58	0.54	0.03	0.09	0.06	1.01	0.52	0.67	0.71	1.06	0.82	0.27	0.3	0.03	0.84	0.56	0.74	0	0.02	0	1.12	0.38	0.55
ncbi-103377474	4.4	4.8	4.36	26.53	26.9	21.96	1.81	1.82	1.44	7.03	3.67	4.51	4.49	2.89	4.41	9.39	10.07	9.64	2.33	2.49	2.24	2.39	2	1.7	8.32	9.39	6.93	3.46	3.41	4.28	7.99	7.63	8.48	2.24	1.79	2.05	2.47	1.77	2.18
ncbi-103377475	0.04	1.96	0.19	1.03	1.04	1.02	0.01	0.01	0.03	0.17	0.09	0.06	0.2	0.08	1.79	3.31	4.22	4.83	0.09	0.06	0	0.05	0.17	0.09	3.58	4.16	2.96	0.46	1.03	1.03	4.91	3.35	4.66	0	0	0.02	0.06	0.03	0.02
ncbi-103377476	4.87	17.2	6.56	0.05	0.09	0.09	0.45	0.64	0.49	0.89	3.35	0.9	11.13	8.9	9.56	1.41	0.81	1.06	0.59	0.59	0.64	1.19	1.71	1.41	0.48	0.68	0.39	9.91	9.46	9.73	1.12	1.16	0.9	0.52	0.27	0.69	1.11	1.66	1.12
ncbi-103377479	3.48	3.07	3.36	0.06	0.12	0.18	12.11	7.9	4.86	2.39	4.13	2.89	2.74	2.45	2.31	6.56	3.94	2.25	4.19	5.7	6.56	3.07	2.83	2.18	3.38	2.12	3.09	3.15	2.1	2.7	4.19	3.17	2.79	5.81	6.33	5.46	3.17	2.68	2.46
ncbi-103377480	2.65	1.87	4.45	25.72	24	25.19	2.79	2.45	2.56	6.11	2.69	3.59	3.02	1.75	0.81	2.58	2.82	3.93	2.46	3.58	3.36	1.66	0.56	1.18	3.14	2.61	2.05	1.96	2.51	2.28	3.87	3.26	3.35	2.87	2.93	3.71	1.06	1.84	1.29
ncbi-103377482	5.54	5.84	6.48	1.19	1.39	1.67	0.05	0.06	0.02	0.25	0.25	0.32	6.38	5.92	5.48	2.17	3.39	2.04	0.02	0.01	0.04	0.17	0.18	0.21	2.07	2.68	2.04	4.05	5.85	7.43	3.6	2.83	3.37	0.02	0.04	0.06	0.17	0.12	0.15
ncbi-103377483	0	0	0	0.16	0	0.26	0	0	0	0	0	0	0	0	1.31	0.38	0	0.11	0	0	0	0	0	0	0	0.04	0	0	0	0	0	0.04	0.02	0	0	0	0	0	0
ncbi-103377484	23.75	23.53	24.91	0.36	5.38	0.96	0	0	0.08	6.05	4.36	2.63	20.7	25.96	24.02	0.56	0.1	0.28	0.08	0.05	0	1.56	2.16	2.16	0.22	0.23	0.31	16.12	25.23	27.9	0.91	0.37	0.8	0.1	0.1	0.05	1.47	2.07	2.34
ncbi-103377486	0.78	0	0	0	0	0	0	0.05	0	0.03	0	0.31	0.07	0.32	0	0	0	0	0.06	0	0.14	0	0.21	0	0	0	0	0.01	0	0	0	0	0.15	0.15	0.1	0	0.27	0	0.2
ncbi-103377489	6.6	6.69	6.02	5.91	4.71	6.61	2.47	2.97	2.47	3.33	3.86	2.72	5.73	6.9	6.64	21.33	23.86	23.99	2.81	2.66	2.49	2.84	3.01	3.08	22.34	23.83	22.29	5.4	6.64	7.33	21.7	20.22	23.47	2.62	2.48	2.64	3.27	2.77	3.15
ncbi-103377490	0.84	0.34	1.18	0.01	0	0	0.14	0.17	0.22	0.02	0.02	0	0.89	0.88	0.93	2.38	3.38	3.84	0.02	0.03	0.04	0.06	0.03	0.02	2.55	1.88	2.17	0.68	0.62	1.48	2.84	2.12	3.08	0.04	0	0.03	0.02	0	0
ncbi-103377491	0	0	0	0.08	0.03	0	0	0	0	0.05	0.06	0.09	0.21	0.07	0	26.95	46.85	53.55	0.03	0	0.08	0.29	0.57	1.13	69.18	47.17	68.96	0.08	0.5	0	36.56	30.55	32.12	0	0.04	0	1.1	0.2	0.16
ncbi-103377492	0.02	0	0.1	0	0	0	0.03	0	0	0	0	0	0	0	0.25	16.26	4.96	0	0	0.05	0	0.17	0	0	8.33	0	2.43	0	0.24	0.32	15.87	34.81	7.7	0	0	0.01	0.08	0.12	0
ncbi-103377494	1.07	2.27	1.8	0	0.02	0	0	0	0	0.03	0	0.02	1.78	1.69	1.37	0.21	0.25	0.09	0	0	0	0.03	0.04	0.06	0.55	0.06	0.02	1.64	1.44	2.47	0.1	0.01	0.26	0.01	0.02	0	0	0	0.06
ncbi-103377495	3.79	5.07	5.46	1.18	0.35	1.04	0.12	0.15	0	0.6	1.81	0.75	5	4.93	4.49	1.63	1.44	1.11	0	0.15	0.1	0.54	0.69	0.53	0.35	1.28	1.2	3.13	3.36	7.5	2.1	2.13	2.41	0.09	0.2	0.23	0.82	0.33	0.71
ncbi-103377496	3.1	2.4	3.32	16.37	11.75	25.84	2.42	1.41	2.05	7.31	2.92	7.13	1.53	3.24	2.76	4.21	2.86	6.87	0.91	1.79	1.19	1.68	3.35	3.09	6.09	10.87	6.8	1.28	3.7	1.83	8.27	8.57	7.86	1.31	1.2	1.68	1.95	3.55	3.23
ncbi-103377497	1.02	0.17	2.14	207.42	205.04	302.85	0.4	0.21	0.22	43.71	3.28	23.23	0.25	0.18	0.09	1.36	1.2	1.27	0.07	0.15	0.08	0.61	0.47	0.1	1.13	1.4	1.51	0.19	0.25	0.13	0.98	2.04	1.49	0.15	0.22	0.11	0.71	0.36	0.05
ncbi-103377498	10.32	9.2	9.84	56.68	68.06	53.69	3.55	4.02	3.99	15.47	6.99	9.5	7.65	9.37	9.61	12.04	18.03	14.92	3.42	3.47	3.44	5.37	5.08	4.95	14.34	14.21	14.13	6.68	8.55	10.06	14.78	14.11	14.66	4.42	2.87	3.47	4.55	3.61	5.15
ncbi-103377500	0.16	0.12	0.35	1.47	1.46	1.73	0.48	0.08	0	0.85	1.07	1.1	1.2	0.1	1.45	396.6	442.17	534.03	0.36	0.8	0.69	3.53	6.27	14.26	588.89	559.73	685.81	0.46	4.92	2.05	579.15	751.54	427.45	0.43	0.82	0.3	15.11	3.16	2.29
ncbi-103377501	0.04	0	0	0	0	0	0	0.03	0.17	0	0.05	0.01	0	0.08	0.04	1.37	1.22	2.32	0	0	0.05	0.04	0.05	0	2.41	1.74	2.26	0	0.05	0	2.48	3.42	2.65	0	0	0	0.04	0.04	0
ncbi-103377502	3.53	3.29	3.63	23.17	38.09	27.66	0.44	0.38	0.79	7.09	1.93	4.05	3.4	3.53	4.28	8.12	8.66	6.61	1.32	0.89	1.01	0.92	1.33	0.72	5.61	7.97	5.76	2.82	3.88	3.34	5.91	5.63	7.03	0.93	0.72	1.07	0.63	1.23	1.18
ncbi-103377504	0	0	0	1.96	2.79	3.87	0	0	0	0.25	0.18	0.24	0	0	0	0	0	0	0	0	0.12	0.14	0.03	0.2	0.08	0.02	0	0	0	0.01	0	0.1	0	0	0.07	0	0.03	0.24	0
ncbi-103377507	0	0	0	0.78	0.99	0	0.04	0.05	0.09	0	0	0	0	0	0	0	0	0	0.07	0.08	0.04	0.01	0.11	0	0	0	0	0	0	0	0	0	0	0.01	0.11	0.11	0	0	0
ncbi-103377512	0.98	0.63	1.09	1.05	0.97	1.03	3.89	6.54	3.53	2.37	1.7	2.04	0.87	0.88	0.36	2.36	1.11	1.19	7.42	12.27	6.58	1.6	2.49	1.84	1.43	2.11	1.19	1.36	0.9	0.85	2.95	2.64	2.59	2.01	7.9	9.15	0.89	1.43	1.74
ncbi-103377513	5.79	6.33	5.95	0.63	0.35	0.77	68.52	64.6	68.96	4.63	5.39	7.01	7.81	4.95	4.43	7.33	3.64	5.4	68.3	73.82	76.91	11.89	7.02	9.67	2.34	3.99	3.3	36.38	4.67	5.14	4.76	0.79	5.07	71.67	72.96	70.19	3.87	14.02	7.14
ncbi-103377514	0.28	0.41	0	6.2	4.21	13.32	0	0	0	1.51	0	0.87	0	0	0	0	0.26	0.16	0	0	0	0	0.07	0	0.14	0	0.18	0.12	0	0	0.31	0.27	0.07	0.05	0	0	0.11	0	0.03
ncbi-103377516	0.18	0.15	0.16	0.25	0.09	0.5	0	0	0.02	2.72	2.37	6.08	0.24	0.09	0	1.13	0.7	1.27	0	0	0.06	2.01	1.86	1.58	0.86	0.87	0.5	0.08	0.17	0.12	1.31	0.69	0.99	0	0	0.01	1.77	2.01	1.49
ncbi-103377517	2.66	3.67	3.95	3.27	2.93	4.06	4.01	5.5	5.31	3.11	4.44	2.97	3.2	2.7	2.9	7.34	7.12	6.87	3.27	2.95	3.75	3.24	2.84	3.08	5.72	6.97	6.15	2.91	2.38	3.12	6.35	5.9	6.52	4.16	3.83	3.27	2.12	3.04	3.12
ncbi-103377519	13.08	11.51	10.91	3.37	1.99	5.93	5.35	6.02	5.21	24.07	33.28	23.65	14.89	10.97	11.5	24.21	18.65	18.31	13.08	9.53	10.7	32.39	30.34	24.72	18.7	21.26	18.18	10.93	11.84	11.81	21.05	15.56	24.26	6.7	9.04	9.76	24.94	28.59	29.47
ncbi-103377520	3.16	4.18	3.86	3.9	3.74	3.39	0.47	1.16	1.93	2.27	2.7	2.71	3.2	2.83	4.05	11.8	10.91	12.96	1.29	1.17	1.29	1.92	1.98	1.72	8.5	13.91	11.1	3.69	4.43	3.95	13.37	11.34	13.26	2.07	1.35	1.02	2.64	2.55	2.25
ncbi-103377521	0.85	0.81	1.06	0.1	0.14	0.14	0.21	0	0.17	0.57	0.86	0.69	1.23	1.55	0.67	1.22	1.56	0.81	0.18	0.26	0.24	0.15	0.45	0.19	1.53	0.63	0.77	0.62	0.86	0.87	1.34	1.09	1.09	0.32	0.05	0.12	0.14	0.67	0.38
ncbi-103377522	6.17	6.6	6.09	38.7	47.97	32.23	1.74	2.12	2.33	17.51	17.23	13.36	6.08	5.78	7.64	7.6	8.39	8.73	2.52	1.93	2.75	11.03	20.69	12.01	7.74	8.14	6.39	5.36	6.51	7.09	9.29	7.17	9.94	2.4	1.59	2.51	11.66	11.73	11.03
ncbi-103377523	1.01	2.1	1.77	5.92	6.12	7.16	0.31	0.09	0.34	1.65	0.83	1.06	1.29	1.24	1.64	1.63	1.21	1.23	0.4	0.3	0.43	0.84	0.81	0.54	1	1.18	1.19	1.37	1.09	1.27	1.56	1.08	1.39	0.22	0.1	0.23	0.61	0.65	0.42
ncbi-103377524	2.9	3.47	2.56	0.03	0	0.02	0.01	0.01	0.01	0.08	0	0.02	2.46	4.42	3.05	3.74	3.67	4.08	0.11	0	0.01	0.07	0.05	0.11	3.73	2.77	2.54	2.37	3.56	3.34	2.88	3.22	3.13	0	0.05	0	0.2	0.01	0.06
ncbi-103377527	16.92	15.3	18.04	29.95	23.98	33.99	69.26	65.91	91.16	17	19.84	21.32	18.1	14.7	15.84	16.29	12.33	13.72	53.66	81.31	61.12	18.54	14.13	14.17	10.65	12.61	11	27.72	18.55	14.1	13.02	13.15	15.12	63.1	59.13	61.91	10.82	21.35	16.36
ncbi-103377529	3.69	2.24	2.36	1.43	1.03	1.16	0.68	0.58	1.53	1.02	1.17	1.27	1.35	1.04	1.66	2.56	2.38	2.81	0.97	0.37	0.68	1	0.36	0.64	4.54	3.66	3.87	1.42	2.42	2.33	2.54	1.75	3.3	0.88	0.85	0.57	0.56	0.68	0.79
ncbi-103377530	1.58	0.91	1.67	0.21	0.52	0.58	0	0	0	0.15	0.02	0.08	0.93	1.5	1.42	0	0.02	0.04	0	0	0	0.12	0	0.04	0	0	0.02	0.96	1.21	1.42	0	0	0.01	0	0	0	0.01	0.04	0.2
ncbi-103377533	0	0.06	0.06	0.52	0.47	0.35	0	0	0	0.06	0	0.05	0.03	0	0	0.06	0	0	0.02	0	0.03	0	0	0	0	0.02	0	0.07	0	0	0	0	0	0.02	0.02	0	0	0	0
ncbi-103377535	0.3	0.2	0.3	0.1	0.13	0.09	0	0	0.02	3.73	13.33	6.08	2.25	1.06	0.27	1.47	1.15	1.21	0.08	0.11	0.02	8.18	4.92	6	0.66	0.9	0.57	0.36	2.71	0.28	0.79	0.23	0.97	0.01	0	0.06	6.51	2.66	7.08
ncbi-103377536	9.64	9.07	9.63	2.25	2.05	1.14	2.49	0.94	2.19	5.82	8.05	6.17	9.32	8.41	9.89	12.75	4.15	7.64	1.98	1.32	2.61	11.95	10.55	12.73	11.06	8.73	9.96	8.06	6.72	9.63	7.62	9.16	6.82	0.99	1.15	1.21	12.85	12.54	10.97
ncbi-103377539	1.63	1.98	2.11	46.99	54.39	57.51	0.54	0.9	0.69	8.27	2.78	5.19	1.72	1.36	1.9	4.23	5.14	5.72	1	0.99	0.87	2.4	2.6	2.05	4.76	6.17	4.52	1.26	1.7	1.87	4.84	3.66	5.46	0.58	0.6	1.11	1.91	2.82	1.75
ncbi-103377540	21.56	22.83	25.16	0.46	0.12	0.51	0	0	0	0.08	0.01	0.07	22.41	27.58	30.04	6.99	8.08	9.49	0.01	0	0	0	0.01	0.02	7.7	8.23	8.02	16.61	22.04	34.76	8.14	5	9.03	0	0	0	0.03	0	0.01
ncbi-103377541	0	0.02	0	0.02	0.01	0.04	0.04	0	0	0	0	0.04	0.07	0.05	0.17	3.11	0	1.45	0.04	0	0	0	0.05	0	0	0	0	0.07	0.13	0.06	0	0	0	0	0.03	0	0.16	0	0
ncbi-103377542	3.6	4.18	3.79	3.85	5.98	4.61	0.6	0.51	0.39	2.27	4.32	2.26	4.3	3.09	3.72	2.97	2.49	2.16	0.72	0.61	0.53	1.81	1.67	1.29	1.57	2.17	1.57	3.07	4.4	5.47	2.31	2.16	2.6	0.11	0.75	0.58	1.72	1.71	1.59
ncbi-103377543	1.27	1.26	1.45	0.35	0.45	0.51	1.03	1.41	1.53	0.3	0.61	0.49	1.24	1.23	1.24	1.77	2.22	2.04	0.57	1.1	0.97	0.3	0.38	0.35	1.72	1.89	1.8	1.67	1.77	1.57	2.95	2.54	2.81	1.74	1.11	1.25	0.27	0.52	0.44
ncbi-103377544	2.82	3.2	3.39	0.17	0.11	0.17	0	0	0.03	0.56	0.49	0.33	3.53	3.52	3.06	0.49	0.53	0.61	0	0.01	0.03	0.44	0.54	0.33	0.46	0.4	0.43	2.5	2.25	3.98	0.34	0.18	0.5	0	0.01	0	0.32	0.29	0.47
ncbi-103377545	0	0	0	0	0	0	0	0	0	0	0	0.03	0	0	0.02	1.55	1.38	1.13	0	0.05	0	0	0	0.11	3.77	1.5	2.78	0	0	0	1.78	0	1.74	0	0.01	0.01	0.14	0	0.06
ncbi-103377546	120.31	117.11	131.25	251.79	247.63	189.34	32.3	38.75	27.21	78.46	74.66	62.99	140.54	135.09	126.97	74.31	59.09	59.13	30.2	29.42	29.06	47.66	37.73	31.55	47.58	71.2	55.29	108.5	131.37	121.58	67.47	70.12	73.14	32.14	29.02	37.05	49.91	38.09	40.31
ncbi-103377547	8.85	8.08	8.97	0.79	0.25	0.17	0.01	0	0.05	0	0	0.01	8.14	8.72	9.61	4.24	4.82	6.06	0	0.03	0	0.01	0.01	0	3.8	4.64	4.88	5.83	10.27	10.38	3.34	3.78	2.43	0.02	0.01	0.05	0	0	0
ncbi-103377548	0	2	2.98	17.68	25.13	1.02	0	2.14	2.31	6.82	4.04	5.93	0	0	0.17	0	0.02	0	0.05	0	0.05	0	0	0.21	0.02	0.06	0	0.84	0.49	0.19	2.14	0.92	0.49	3.95	3.58	0	10.62	9.5	5.9
ncbi-103377550	4.76	4.15	4.9	2.68	2.07	2.44	2.56	2.17	2.64	7.06	5.07	5.1	4.36	5.07	4.46	18.26	19.43	18.21	2.43	1.91	2.6	4.79	4.57	4	21.14	23.17	24.36	3.12	4.47	3.92	19.79	22.34	16.62	3.14	2.71	2.04	5.31	4.57	4.93
ncbi-103377552	0.81	1.22	1.41	0.54	0.86	0.31	0	0	0.03	0.15	0.03	0.19	0.98	0.6	0.82	1.51	2.85	2.12	0	0	0.05	0.13	0	0.06	2.68	2.81	3.09	0.96	1.22	1.07	2.43	3.16	2.13	0	0	0.06	0.08	0	0
ncbi-103377554	1.95	2.41	1.42	15.4	11.69	18.1	0.33	0.77	0.53	5.06	0.62	2.46	1.69	2.16	1.58	1.63	2.27	2.47	0.86	0.66	0.62	0.64	0.82	0.62	1.87	2.14	1.8	1.75	1.85	1.99	1.9	1.89	2.4	0.49	0.73	0.28	0.96	0.65	0.56
ncbi-103377556	12.11	14.29	13.75	65.31	69.96	56.65	8.94	8.08	7.48	24.76	17.95	22.5	14.17	11.93	9.88	25.19	19.26	20.03	9.43	9.4	8.66	15.51	12.71	14.77	24.43	22.42	24.55	12.93	13.76	12.24	21.18	23.32	19.49	8.01	11.91	9.44	16.93	12.61	12.8
ncbi-103377560	0.67	1.04	0.56	0.58	0	1.65	0	0.03	0.01	0.53	0.27	0.29	1.02	0.97	1.25	1.12	1.7	1.07	0.03	0	0.22	0.07	0.06	0.11	1.31	1.06	1.06	1.01	0.75	0.55	1.71	1.22	0.79	0.17	0.2	0.11	0.26	0	0.1
ncbi-103377561	0.08	0.34	0.05	0	0.03	0	0	0	0	0	0	0.08	0.1	0.2	0.36	0.58	0.84	0.83	0	0	0	0	0	0	1.2	0.56	0.79	0.09	0	0.09	0.59	0.82	0.97	0	0	0	0.03	0	0
ncbi-103377563	5.33	5.5	5.15	21.32	24.24	19.31	2.34	2.02	2.83	6.83	4.98	6.78	8.45	3.96	7.74	8.22	9.31	8.19	3.05	2.88	2.68	5.23	8.21	7.13	4.94	7.81	7.36	4.61	7.02	5.12	8.2	9.07	8.16	2.41	3.44	2.35	6.04	6.32	6.07
ncbi-103377564	22.44	20.09	26.57	0.07	0	0.04	0	0.09	0.23	0.43	0.33	0.11	24.98	27.67	23.22	3.79	4.83	4.03	0	0.15	0.18	0.6	0.08	0.2	5.61	2.2	5.03	12.6	17.02	22.77	3.53	2.12	3.24	0.09	0	0.31	0.05	0	0.12
ncbi-103377566	0.17	0.2	0.16	0.02	0.02	0	4.16	1.36	0.83	1.33	0.4	0.55	0.09	0.25	0.19	2.01	1.48	2.46	1.17	9.19	7.48	0.76	1.39	1.37	5.99	2.98	4.15	0.13	0.27	0.14	1.73	1.95	1.16	0.49	0.22	0.34	0.29	0.97	0.4
ncbi-103377567	10.13	16.73	11.74	0.08	0.17	0.1	0.17	0.03	0	0.2	0.21	0.05	11.87	13.49	10.76	2.62	1.72	5.29	0.15	0.12	0	0.08	0.24	0.17	3.53	6.03	2.32	8.73	10.05	16.14	2.13	3	4.41	0.09	0	0.14	0.21	0.1	0.1
ncbi-103377573	7.44	7.55	6.53	0.12	0.12	0	0.42	0	0.37	0.08	0.06	0.24	3.78	6.43	8.89	0.96	1.77	2.72	0.39	0.34	0.45	0	0.1	0.1	1.73	1.46	1.29	4.98	6.12	5.73	0.19	0.84	1.07	0.1	0.19	0.06	0.05	0.13	0.28
ncbi-103377574	0.37	0.25	0.51	0	0	0	0	0.02	0	0	0	0	0.2	0.2	0.15	0.38	0.22	0.25	0	0	0.06	0	0.02	0	0.25	0.12	0.11	0.25	0.47	0.16	0.18	0.21	0.04	0	0	0	0.02	0	0
ncbi-103377575	4.5	4.69	3.57	0.65	0.61	0.48	0.93	0.65	0.58	9	18.72	9.48	1.59	0.79	1.3	11.99	11.27	11.17	4.58	3.88	0.54	7.53	12.43	6.15	9.04	12.74	10.19	2.89	2.26	1.84	9.9	11.04	11	0.24	0.4	0.6	19.12	19.83	23.46
ncbi-103377579	0	0	0	0	0	0.26	0.02	0.01	0	0.19	0	0	0	0	0	5.82	4.78	5.62	0	0	0	0.1	0.01	0	4.61	4.31	3.08	0	0	0	4.67	3.57	5.69	0.03	0	0.17	0.01	0.06	0.21
ncbi-103377582	3.31	2.18	3.86	0.54	0.29	0.55	0	0.01	0.01	0.43	1.44	1.09	4.11	3.55	2.94	0.03	0.02	0.11	0.03	0	0	2.24	2.56	2.85	0.11	0.14	0.03	2.56	2.85	5.61	0.02	0.15	0.05	0	0.02	0.01	0.75	1.02	1.4
ncbi-103377583	15.33	15.15	11.03	25.32	16.8	19.86	4.65	4.62	2.93	8	13.71	9	12.96	17.07	14.07	27.42	60.69	100.88	5.95	4.18	8.58	8.15	9.57	11.08	45.22	62.31	75.39	12.06	11.84	11.24	19.59	21.44	21.07	7.17	5.78	3.84	12.72	9.75	6.98
ncbi-103377584	0.13	0.7	0.62	5.85	6.81	8.3	1.96	1.11	0.84	1.53	0.93	0.65	0.86	0.81	0.49	2.13	0.59	2.28	2.57	1.14	2.23	0.9	0.51	0.68	1.96	2.13	0.73	1.07	0.75	0.72	1.54	1.81	1.35	1.52	1.44	2.14	0.3	0	0.56
ncbi-103377587	1.53	1.59	1.1	1.28	0.9	2.77	0.04	0.32	0.61	0.91	0.9	0.98	1.07	1.09	0.79	1.7	0.85	0.37	0.23	0	0.36	0.66	0.91	0.58	1.02	1.43	0.83	1.21	1.33	0.92	1.17	0.26	0.99	0.57	0.36	0.37	0.4	0.44	0.34
ncbi-103377588	8.41	9.77	10.08	0.41	0.11	0.86	1.8	1.84	1	4.8	6.46	6.36	9.05	8.59	9.98	4.5	3.95	3.85	1.06	0.33	0.65	6.56	10.37	8.7	2.95	3.42	3.55	7.14	6.87	9.25	5.15	4.3	5.3	0.87	0.93	1.01	6.45	5.66	7.36
ncbi-103377589	0.18	0.46	0.61	3.7	2.46	4.95	0.02	0	0	1.76	1.19	0.56	0.2	0.08	0.11	3.57	1.99	1.42	0.21	0	0	0.18	0.65	0.13	1.03	0.48	0	0.74	1.18	1.13	3.36	1.99	2.72	0	0.11	0.12	0.36	0.37	0.67
ncbi-103377591	4.46	5.88	4.44	0.21	0.06	0.33	0.83	0.47	2.13	5.83	12.76	14.01	4.08	5.61	5.42	2.54	2.37	2.2	1.02	0.73	0.79	11.8	13.87	11.77	2.35	3.19	2.09	3.76	4.01	4.91	2.47	1.33	3.52	1.66	0.46	0.62	10.86	14.53	10.87
ncbi-103377592	23.27	22.9	19.88	102.32	92.94	56.53	5.08	3.88	3.66	18.65	7.93	13.49	17.44	22.13	18.37	38.68	30.4	27.48	5.08	4.16	5.07	5.95	5.41	4.74	27.38	33.46	30.59	15.34	13.95	17.79	27.45	31.94	34.51	4.19	2.55	4.38	6.56	6.9	4.44
ncbi-103377601	0.48	0.49	0.46	0.02	0.01	0.01	0.04	0.01	0.03	0.22	0.44	0.41	0.28	0.57	0.91	0.18	0.14	0.14	0.01	0.02	0.02	0.29	0.54	0.19	0.27	0.18	0.21	0.24	0.29	0.6	0.3	0.12	0.24	0.02	0.01	0.01	0.35	0.28	0.3
ncbi-103377603	0.11	0.21	0.23	0.31	0.56	0.62	0	0	0	0.07	0.03	0.04	0.17	0.07	0.27	3.29	2.46	2.05	0.11	0.01	0.02	0	0.11	0.08	3.09	2.57	2.3	0.17	0.3	0.25	2.4	2.07	1.93	0	0.04	0.01	0.11	0.03	0.09
ncbi-103377604	0.04	0.44	0.19	0	0.08	0.06	0	0	0	0	0.07	0.06	0.5	0.38	0.26	0.66	1.05	1.34	0	0	0	0.02	0.02	0.05	1.63	0.77	0.98	0.22	0.45	0.26	0.65	0.5	0.28	0	0	0	0.02	0	0.04
ncbi-103377606	0.13	0.19	0.1	0	0	0.05	0	0.03	0	0.06	0	0.05	0.19	0.15	0.17	0.97	0.88	1.6	0	0	0	0	0.03	0	1.17	0.88	0.91	0.11	0	0.14	1.2	0.86	0.93	0	0	0	0	0	0.04
ncbi-103377607	0.28	0.47	0.17	0.24	0.23	0.25	0.27	0.16	0.47	0.13	0.35	0.19	0.68	0.4	0.48	2.75	3.48	6.69	0.57	0.35	0.62	1.06	0.36	0.49	4.2	2.11	1.39	0.41	0.7	0.52	2.23	2.15	2.35	0.45	0.36	0.27	0.4	0.41	0.31
ncbi-103377608	1.1	1.73	1.7	0.04	0.06	0.06	0.01	0.13	0	0.03	0.26	0.09	1.51	1.74	2.54	0.95	0.5	0.47	0.09	0.11	0.07	0	0.07	0.23	0.73	1.04	1.13	1.18	1.56	1.91	1.48	1.27	1.29	0.01	0.13	0.16	0.06	0.24	0.06
ncbi-103377609	3.79	3.88	4.61	0.69	0.56	0.43	2.54	2.37	1.98	0.96	1.79	1.5	4.39	5.14	4.33	4.49	5.35	5.22	2.06	2.82	2.18	1.57	0.99	1.56	5.02	4.24	4.65	3.94	5.75	5.32	6.25	5.59	4.91	2.43	2.61	1.6	0.74	1.66	1.85
ncbi-103377610	2.91	3.29	2.35	7.71	6.34	7.29	0.74	1.05	0.99	2.59	2.26	2.16	2.8	3.83	3.06	0	0	0	0.89	1.31	0.98	1.64	1.22	1.22	0	0	0	2.3	3.64	3.5	0	0.98	0	1.13	1.2	1.55	1.79	1.9	2.02
ncbi-103377613	5.34	3.39	4.55	16.79	21.6	20.89	4.46	3.6	3.37	7.24	4.68	5.26	4.39	4.98	3.55	4.25	6.52	4.52	4.02	4.29	3.76	3.46	4.41	4.37	4.9	5.63	4.38	2.77	3.96	5.94	6.31	4.23	7.24	3.42	3.35	4.21	2.69	3.03	4.98
ncbi-103377614	0.45	1.82	1.37	0	0.18	0	0.55	0.29	0.48	0.75	1.8	0.5	1.97	1.41	2.79	0.66	1.63	0.5	0.15	0	0.17	3.85	3.7	4.89	0.81	0.43	1.47	0.17	1.55	0	0.64	0.28	0.4	0.4	0.49	0	1.91	2.03	2.74
ncbi-103377617	0.35	0.28	0.46	0.14	0.05	0	0	0	0	0.02	0	0.02	0.35	0.37	0.25	2.15	2.18	2.2	0.03	0	0.06	0.07	0.01	0.07	2.12	0.77	2.14	0.23	0.31	0.52	2.22	1.84	1.9	0	0	0	0	0	0
ncbi-103377619	0.1	0.16	0.17	0.01	0	0	0	0.01	0.03	0	0.02	0.02	0.1	0.1	0.17	0.26	0.16	0.12	0.02	0.04	0	0.02	0.03	0.01	0.15	0.26	0.2	0.15	0.04	0.08	0.38	0.17	0.09	0	0.04	0.03	0	0.04	0.02
ncbi-103377620	0.12	0	0.09	1.27	0.04	2.41	46.19	36.37	52.74	2.4	3.56	5.13	0.07	0.04	0.06	6.73	12.47	9.28	58.26	54.76	62.12	9.97	3.69	6.05	7.99	6.38	5.87	12.71	0.5	0	7.84	7.04	6.67	37.64	65.87	52.59	1.95	14.8	6.44
ncbi-103377621	34.99	30.36	30.59	57.58	58.15	42.45	16.71	18.61	12.54	26.25	19.97	21.76	32.96	31.13	28.56	19.61	17.28	19.97	17.95	16.05	17.04	17.19	17.26	19.77	16.07	20.78	18.72	27.22	33.05	25.5	19.98	19	21.08	16.52	16.52	16.53	17.67	16.48	15.19
ncbi-103377623	32.85	30.73	35.54	93.81	80.05	86.08	17.41	13.61	15.54	51.19	45.11	51.41	31.16	27.81	22.25	49.7	47.04	39.36	16.07	15.32	15.01	38.41	32.12	32.28	36.98	44.79	41.31	33.02	36.03	29.18	40.06	38.32	48.6	21.26	16.27	19.69	41.22	44.34	31.35
ncbi-103377626	0	0	0	0.02	0.03	0	0.08	0	0	0.26	1.54	0.74	0.36	0	0	0	0	0	0	0	0	0.47	0.65	0	0	0	0	0	0	0	0	0	0	0	0.11	0.01	0	0	0
ncbi-103377627	14.6	14.35	11.49	98.13	107.27	61.4	4.39	4.29	5	19.28	10.6	11.75	12	11.11	9.35	16.16	18.65	16.69	4.21	4.58	3.91	6.65	9.83	7.55	14.74	19.38	21.14	10.18	13.45	13.46	22.53	22.9	22.71	3.15	6.43	6.8	7.94	11.67	8.28
ncbi-103377630	3.34	3.7	3.26	0.12	0.02	0.2	0.75	0.95	1.5	1.78	5.39	2.83	2.17	2.62	2.39	3.11	1.81	0.71	1.72	1.21	0.98	2.54	2.6	2.07	1.02	1.31	0.77	2.05	1.75	2.89	1.48	0.73	1.09	1.39	0.98	0.73	2.14	2.06	2.74
ncbi-103377632	9.41	10.48	11.99	1.13	0.67	1.24	0.22	0.2	0.22	1.57	1.2	1.23	9.87	9.2	12.05	5.07	4.99	4.94	0.33	0.1	0.23	0.94	0.98	1.6	4.25	5.1	3.76	7.44	9.36	12.61	4.21	3.76	5.56	0.38	0.14	0.11	1.11	1.1	1.21
ncbi-103377633	11.36	13.27	12.48	0.14	0.08	0.05	0.15	0.11	0.31	1.75	3.22	2.05	9.18	12.28	10.18	3.17	2.21	1.86	0.21	0.26	0.22	2.67	2.65	1.94	2.12	1.95	1.29	8.16	12.92	10.21	1.8	2.06	2.2	0.25	0.14	0.23	2.89	1.76	2.93
ncbi-103377634	2.83	2.72	4.42	85.52	100.08	76.83	0.98	1.23	1.41	18.85	2.53	9.42	2.37	2.64	1.71	4.66	3.8	3.89	0.7	0.77	1.28	1.67	1.84	1.24	3.23	4.13	4.66	2.48	3.48	2.66	2.91	3.06	3.37	1.32	0.92	1.06	1.59	1.63	1.31
ncbi-103377636	0.11	168.8	0	0.11	0	0.09	0	0	0	0.17	0.04	0	0.08	0	43.57	0.56	0.69	0.52	0.07	0.11	0.04	0.04	0.06	0	0.33	0.23	0.3	38.42	87.25	34.11	0.48	0.08	0.16	0	0	0	0	0	0
ncbi-103377637	14.59	15.24	13.87	1.42	0.54	1.34	1.24	0.94	1.2	9.37	12.79	11.44	12.49	12.49	14.88	1.68	2.59	2.9	1.23	1.36	1.15	19.36	18.54	21.58	2.19	2.27	1.98	9.89	12.16	14.77	1.43	1.71	1.54	1.38	0.95	1.15	12.44	14.62	16.09
ncbi-103377640	11.81	12.21	12.25	26.77	26.02	23.45	3.53	2.84	2.23	9.95	5.58	6.41	11.13	12.4	11.13	11.95	9.43	8.81	2.69	2.84	2.19	3.12	3.09	2.14	6.85	8.66	7.9	9.71	12.54	12.38	9.85	8.84	9.2	2.81	3.11	3.2	3.97	4.89	3.17
ncbi-103377641	3.51	1.59	3.22	475.32	633.2	488.64	0.32	0.66	0.28	81.26	7.94	46.24	0.73	1.14	1.14	1.11	0.8	0.64	0.04	0.07	0	1.28	0.86	0.23	0.25	1.27	1.31	0.74	1.33	1.08	0.38	0.73	0.85	0.13	0.3	0.04	1.56	1.64	0.21
ncbi-103377643	7.61	9.2	8.58	38.63	35.08	35.86	4.65	3.39	3.7	11.86	4.72	6.78	9.46	8.78	8.42	15.42	14.01	13.15	5.09	4.54	3.73	4.45	4.47	3.47	13.78	12.19	13.01	8.88	8.88	9.23	13.23	12.36	13.46	6.71	4.67	4.27	3.23	3.96	3.43
ncbi-103377644	8.74	8.36	8.85	4.04	1.6	4.83	1.52	1.47	4.6	4.32	10.75	5.64	9.01	7.96	7.91	12.34	12.86	13.88	3.13	1.93	1.82	5.95	5.43	8.39	12.41	11.23	10.93	5.95	7.14	8.33	9.72	10.71	11.66	3.1	1.19	3.61	5.64	4.81	5.77
ncbi-103377645	1.65	0.78	1.16	70.69	72.22	86.5	5.59	6.24	3.69	15.66	2.77	6.36	1.43	0.69	1.1	2.53	2.81	2.31	13.4	13.03	8.9	3.33	0.96	1.08	1.52	2.48	1.46	6.07	1.3	1.02	2.1	1.39	2.4	12.86	17.91	13.06	1.19	5.99	2.06
ncbi-103377646	5.96	4.62	4.34	0.48	0.47	0.74	2.59	2.35	1.18	2.01	3.1	1.55	5.41	3.22	3.33	1.89	2.28	0.89	5.84	5.66	2.62	2.5	2.35	1.51	2.39	1.79	0.42	3.91	2.74	3.55	2.44	1.76	1.76	3.49	4.18	4.19	1.39	2.1	2.02
ncbi-103377647	15.26	13.56	18.8	0.6	0.52	1.14	4.01	2.63	3.35	1.13	2.41	0.94	11.66	14.72	18.64	5.98	7.2	6.66	2.95	2.72	2.32	0.98	1.29	1.38	3.9	5.4	4.3	9.6	14	16.09	5.32	4.39	5.98	2.46	3.43	2.2	1.36	1.62	1.34
ncbi-103377648	47.84	45.16	39.33	7.74	2.51	1.94	34.84	19.51	20.67	20.46	23.29	19.92	37.72	31.35	43.62	36.25	26.25	35.33	25.05	21.56	27.8	22.14	16.47	27.82	18.2	40.92	23.39	36.89	47.17	42.8	35.58	35.72	35.49	24.06	21.59	31.56	25.72	30.07	29.17
ncbi-103377649	1.36	1.27	0	0.13	0	0.1	0.57	0.37	0.54	0.52	0.96	0.33	0.56	0.72	1.23	1.02	1.27	1.01	0.29	0.18	0.46	0.41	0	0.71	1.39	3.02	1.74	1.22	0	0.74	2.08	1.91	2.6	1.19	0.86	0.67	1.14	0.34	0.35
ncbi-103377650	2.35	0.41	4.59	359.27	437.66	481.4	1.11	0.23	0.42	101.17	9.89	48.29	0.31	0.32	0.08	7.53	4.63	4.66	0.02	0.02	0.02	1.46	0.5	0.11	4.23	5.32	5.25	0.1	0.57	0.23	5.95	5.62	7.03	0.02	0.22	0	1.25	1.34	0.25
ncbi-103377653	5.99	5.01	6.04	35.07	34.03	30.33	1.95	1.65	1.7	9.44	4.8	6.2	4.42	4.16	5.23	7.88	8.27	8.99	2.11	1.99	2.15	2.45	2.85	3.06	6.85	7.18	9.4	5.26	4.64	4.8	7.59	7.45	8.94	2.4	1.79	2.31	3.68	3.37	3.11
ncbi-103377654	0.04	0	0.03	2.89	3.95	3.23	0	0.08	0	1.25	0.27	0.46	0.24	0	0	0.3	0	0.12	0	0	0.04	0	0.08	0	0.04	0	0	0.07	0	0	0.06	0	0	0	0.02	0	0.1	0	0
ncbi-103377655	0.34	0.18	0.4	0.01	0.04	0	21.71	23.1	21.3	0.66	2.15	1.47	0.2	0.16	0.03	1.13	0.14	0.16	15.51	17.96	22.47	3.42	1.87	1.9	0.11	0.09	0.09	8.61	0.83	0.12	0.8	0.23	1.14	31.24	13.58	18.52	0.93	1.87	1.54
ncbi-103377656	0.18	0.67	0.18	0.04	0.08	0.27	0.11	0.12	0.18	0.15	0.08	0.27	0.09	0.26	0.5	0.76	1.31	0.55	0.32	0.17	0.11	0.08	0.03	0.06	0.35	0.86	0.24	0.34	0.57	0.45	0.86	0.13	0.61	0.31	0.09	0	0.03	0.13	0.03
ncbi-103377657	0.5	0.57	1.14	0.57	0.78	0.96	0.14	0.19	0.49	68.99	265.85	155.59	79.74	16.98	1.56	5.17	2.61	14.82	1.57	0.99	0.29	183.69	113.75	82.56	2.55	2.24	1.15	8.26	43.97	0.94	3.21	1.03	6.38	0.21	0.51	1.2	191.5	66.17	122.18
ncbi-103377658	5.95	7.98	9.42	24.84	24.62	15.66	3.05	2.45	4.22	9.51	7.78	8.23	8.37	8.24	6.79	9.71	9.83	6.85	3.24	4.43	3.7	5.36	6.21	6.55	7.32	8.88	8.9	6.9	9.24	9.95	8.87	7.68	8.44	2.24	3.4	2.88	6.8	7.77	5.1
ncbi-103377659	7.7	7.52	7.03	1.36	0.65	1.42	2.28	2.72	1.76	2.35	2.29	2.22	8.02	6.13	5.89	3.75	4.01	4.31	1.19	1.3	2.07	2.38	2.44	2.03	4.93	2.46	4.46	5.95	3.52	6.28	2.14	2.41	4.58	2.82	1.55	2.03	2.68	2.2	2.06
ncbi-103377660	12.21	10.78	11.77	5.7	4.32	4.56	17.57	16.4	12.55	9.3	12.75	5.99	9.97	11.41	10.99	12.2	7.95	9.94	14.04	11.06	13.65	11.68	6.8	8.81	10.07	9.84	8.44	11.81	11.21	15.71	12.32	7.77	12.25	16.33	13.44	16.54	8.63	9.23	11.07
ncbi-103377663	0.44	0.58	0.71	0.01	0.03	0.22	0.17	0.13	0.17	0.64	0.97	0.88	0.91	0.38	0.51	0.9	0.52	0.51	0.23	0.15	0.09	1.15	0.48	0.59	0.68	0.71	0.97	0.71	0.57	0.59	0.42	0.51	0.38	0.18	0.18	0.2	0.94	0.81	0.55
ncbi-103377664	12.46	11.54	10.94	0.73	0.35	0.77	37.83	35.52	30.07	7.19	12.33	7.88	13.52	10.47	13.64	12.42	8.56	7.66	35.77	32.32	32.03	14.91	8.22	8.93	5.86	6.25	5.92	19.62	14.37	13.87	7.82	6.63	6.76	44.59	47.39	36.24	6.8	12.62	10.64
ncbi-103377665	5.61	4.98	3.37	4.48	2.64	4.89	0.31	0.31	0.44	2.87	1.52	1.52	5	5.44	4.36	1.61	1.6	1.38	0.29	0.5	0.35	2.04	2.25	1.18	0.89	1.72	1.3	3.08	4.35	4.55	1.2	1.92	1.36	0.46	0.22	0.45	1.56	1.92	1.12
ncbi-103377666	0.29	0.69	0.33	0.08	0.04	0.2	0	0	0	0.18	1.16	0.51	1.53	0.57	0.18	0.17	1	0.59	0.02	0.04	0.08	0.65	0.97	0.63	0.16	0.16	0.11	0.21	0.19	0.22	0.4	0.74	0.44	0.11	0.1	0	1.19	0.21	0.79
ncbi-103377668	0.98	0.68	4.34	1.8	0.36	0.98	442.06	321.34	439.34	24.92	30.77	50	7.17	0.59	0.51	23	4	6.74	497.16	654.29	672.94	80.65	68.63	76.41	2.11	1.51	3.13	144.5	26.63	2.6	22.23	6.71	31.43	477.29	700.85	639.62	21.91	162.59	88.79
ncbi-103377669	7.4	7.01	8.38	42.87	53.12	39.1	3.75	3.22	2.21	10.5	3.69	7.21	9.74	9.96	8.55	12.46	10.33	15.34	1.76	1.93	2.61	3.08	3.48	3.78	14.64	17.48	12.25	7.68	7.35	8.14	14.52	14.73	14.18	1.77	2.67	2.06	3.61	3.73	1.47
ncbi-103377672	16.6	19.4	16.03	4.49	2.58	4.59	88.22	80.09	79.92	14.97	16.22	15.32	13.02	8.29	10.89	21.06	21.61	30.57	84.89	75.29	66.89	21.17	10.66	12.41	19.04	27.51	22.39	37.14	14.21	13.09	23.1	22.52	28.21	74.85	91.39	87.56	9.45	25.95	16.81
ncbi-103377674	5.65	7.46	6.22	0.36	0.44	0.45	0.84	0.32	0.78	5.9	9.47	3.86	9.19	8.59	8.02	1.93	1.73	2.04	0.78	0.86	0.59	7.42	6.67	11.05	2	1.55	2.2	4.17	9.12	9.88	2.52	2.44	3.33	1.17	0.91	1.43	6.69	5.58	4.92
ncbi-103377676	10.28	10.25	9.41	8.05	5.41	7.49	9.91	8.81	7.4	9.84	11.24	7.39	9.55	8.89	8.64	22.99	27.38	23.01	11.46	12.33	9.56	10.11	9.78	8.56	23	21.35	20.67	9.74	8.53	9.53	23.52	21.8	22.14	6.7	8.9	9.78	8.78	7.67	8.75
ncbi-103377677	6.15	10.3	5.58	0.46	0.34	0.45	1.04	0.98	2.2	4.78	8.1	4.16	4.65	6.04	4.86	4.04	3.7	3.83	1.6	0.83	1.69	4.39	4.42	2.93	3.1	3.82	1.8	4.64	3.46	5.96	2.77	1.97	2.65	2.35	1.12	2.17	3.63	4.66	4.86
ncbi-103377680	2.68	4.2	3.43	0.92	0.77	1.63	0.41	0.76	0.66	2	3.63	1.38	2.78	2.99	3.64	2.4	2.13	3.06	0.88	1.06	0.95	2.11	2.13	1.9	2.75	2.35	2.32	2.8	3.26	3.23	1.63	3.29	2.27	0.8	0.61	1.35	1.57	2.27	0.98
ncbi-103377683	0.16	0.02	0.01	0.01	0	0.01	0	0	0.01	0.01	0.04	0.03	0.08	0.05	0.09	0.05	0.11	0.11	0.01	0.01	0	0.02	0.04	0.03	0.23	0.13	0.09	0.03	0.01	0.07	0.13	0.09	0.15	0.01	0.02	0	0	0	0
ncbi-103377685	8.51	8.75	10.28	0.38	0.28	0.48	40.34	48.79	40.8	9.25	19.27	10.91	11.01	8.91	8.76	7.32	5.26	5.52	46.19	40.64	40.92	20.33	14	14.47	5.65	5.65	5.84	16.06	9.39	8.87	5.81	5.65	6.65	45.4	36.43	37.48	12.93	22.7	14.64
ncbi-103377686	2.24	2.39	1.96	0.38	0.06	0.1	0.74	0.33	0.76	0.44	0.76	0.91	0.72	1.44	1.31	1.48	1.62	1.28	1.09	0.63	1.03	0.69	1.26	0.73	1.82	2.13	1.73	1.2	1.86	1.93	1.54	1.51	1	1.35	0.61	1.07	1.24	0.5	0.74
ncbi-103377687	72.1	74.18	81.37	0	0	0	0.15	0	0	0	0.18	0	72.83	80.61	64.82	0.25	0.25	0.1	0	0	0.03	0.06	0.22	0	0.28	0.27	0.29	46.3	66.78	66.56	0.28	0.08	0.43	0	0	0	0.17	0	0.01
ncbi-103377688	0.55	1.3	0.56	20.94	15.46	18.23	2.77	4.48	4.55	3.81	2.08	2.96	0.65	0.48	0.88	5.15	3.78	4.94	6.67	4.01	5.77	1.71	1.38	1.63	4.21	5.28	2.99	3.19	2.31	1.29	4.56	3.76	5.41	5.12	6.55	5.5	1.57	2.32	2.13
ncbi-103377690	1.43	1.33	0.63	0.03	0	0	0.15	0.21	0.15	0.2	1.21	0.41	1.29	0.47	1.31	0.35	0.2	0.53	0.29	0.36	0.31	1.09	0.34	0.66	0.49	0.25	0.44	0.57	0.73	1.18	0.49	0.18	0.48	0.09	0.08	0.25	0.37	0.39	0.73
ncbi-103377693	11.71	12.46	9.48	5.28	3.76	5.77	4.1	4.86	4.98	5.04	7.05	3.74	9.51	9.94	10.36	13.7	14.73	13.26	5.21	4.92	5.76	4.71	5.99	4.49	13.4	13.47	14.61	8.96	10.88	10.48	12.82	11.88	12.41	4.6	4.49	4.38	4.26	5.51	4.35
ncbi-103377694	0.07	0	0.13	10.83	11.1	11.3	0.1	0.01	0	4	0.2	1.1	0.13	0.04	0.09	5.09	7.84	6.73	0.02	0.01	0	0.07	0.06	0.16	9.12	6.89	8.4	0.02	0.14	0.1	9.08	11.1	6.88	0.02	0	0	0.24	0.11	0.05
ncbi-103377695	16.04	15.5	16.31	0.53	0.33	0.81	5.74	6.1	5.82	13.93	20.22	16.4	13.8	15.57	16.42	11.98	8.05	11.11	5.42	4.45	4.29	11.42	16.79	15.98	10.62	11.76	10.1	13.65	17.75	18.29	11.88	13.94	9.43	5.17	6.39	6.99	13.47	18.47	18.1
ncbi-103377696	12.5	8.97	16.3	1.01	1.97	2.81	2.2	1.92	0.97	0.73	2.08	0.98	14.35	14.46	17.07	0.34	0.84	0.31	3.74	2.37	1.66	1.7	1.09	0.7	0.28	0.58	0.21	7.64	13.41	22.15	0.18	0.24	0.4	2.74	3.88	3.22	1.01	1.82	1.07
ncbi-103377697	8.96	9.58	6.32	23.26	26.86	14.5	4.72	4.14	2.5	11.51	7.93	8.74	7.92	8.97	8.77	8.97	11.91	10.27	4.85	3.06	3.37	7.33	7.25	8.73	8.07	10.94	11.97	8.3	9.21	7.7	11.58	12.27	11.13	3.68	7.03	4.81	11.82	8.28	6.27
ncbi-103377698	5.2	6.8	5.9	2.04	2.17	2.31	0.28	0.4	0.33	2.36	2.79	2.33	4.92	5.52	4.89	1.01	1.23	1.22	0.83	0.79	0.61	2.16	2.27	2.55	0.89	1.12	1.58	4.03	5.15	7.35	0.82	0.08	0.5	0.99	0.46	0.95	1.84	1.98	1.68
ncbi-103377699	0.09	0.03	0.11	0.17	0.11	0.19	0	0.06	0	0.02	0.06	0	0	0	0	2.65	3.64	4.16	0	0.02	0	0	0.17	0.1	4.58	2.97	4.12	0.11	0.16	0	2.39	3.07	2.64	0	0	0.45	0.05	0	0
ncbi-103377700	4.51	4.38	3.83	2.15	1.13	3.05	1.81	2.43	2.26	3.13	2.54	2.55	3.45	3.36	4.91	6.27	4.97	6.1	1.97	2.1	2.45	2.25	1.47	1.72	5.18	5.68	4.29	4.52	3.44	4.59	7.85	5.21	6.01	2.41	2.29	3.01	1.83	1.71	1.55
ncbi-103377702	1.13	0.96	0.91	0.03	0	0.06	0	0.08	0.03	0.1	0.2	0.12	0.01	0.82	1.24	6.57	7.68	8.41	0.08	0.05	0	0	0.06	0.27	13.86	7.01	6.8	0.77	0.23	0.34	6.95	11.36	5.44	0.03	0.01	0.6	0.18	0.15	0.21
ncbi-103377704	72.42	68.24	60.55	0.7	0.52	0.67	0.92	0.59	0.34	4.04	2.23	2.06	58.23	52.33	56.34	22.52	18.26	17.1	0.99	0.55	0.48	3.17	1.82	2.53	26.22	24.88	22.87	59.01	65.55	84.34	17.89	18.31	21.85	0.61	0.83	0.07	2.64	1.63	2.83
ncbi-103377706	0.93	0.95	0.71	16.8	24.27	19.02	0.33	0.33	0.25	3.98	1.14	2.05	0.57	0.47	0.48	1.79	1.79	2.62	0.35	0.44	0.35	0.27	0.38	0.56	1.37	1.49	1.68	0.27	0.77	0.72	1.8	2.32	1.91	0.2	0.24	0.32	0.56	0.17	0.39
ncbi-103377707	2.96	2.63	3.29	7.66	7.38	7.37	0.71	0.52	0.61	3.05	2.08	1.52	2.92	3.25	3.96	4.32	4.44	4.35	0.69	0.76	0.66	1.16	1.06	1.15	3.24	4.56	3.52	2.83	3.28	3.49	4.35	3.6	3.23	0.39	0.45	0.66	1.51	1.18	1.06
ncbi-103377708	5.96	5.46	6.84	0.14	0.04	0.13	0.37	0.34	0.66	0.49	1.41	0.57	5.2	6.32	5.42	2.25	2.52	1.97	0.72	0.58	0.75	0.77	1.04	0.76	2.01	1.53	1.85	3.85	6.19	4.73	1.75	1.48	1.39	0.82	1.09	0.61	0.7	0.86	0.7
ncbi-103377710	5.24	5.51	4.34	0.05	0.04	0.18	0.08	0.41	0.06	0.88	1.14	0.6	3.93	5.33	4.4	0.98	0.76	0.73	0.72	0.2	0.36	0.88	1.26	0.78	0.34	0.65	0.28	3.61	4.11	4.12	0.83	0.42	0.46	0.88	0.12	0.26	0.85	0.79	1.09
ncbi-103377711	0.44	0.32	0.29	15.31	14.57	20.1	0	0	0	0.94	0	1.9	0.08	0.27	0	0	0.86	0.37	0	0	0.17	0	0	0.06	0	0.06	0.26	0.22	0.19	0.07	0	0.2	0.05	0.12	0	0	0.07	0.15	0.06
ncbi-103377712	1.69	1.54	1.1	15.2	16.75	17.03	0.78	0.82	0.59	2.3	0.95	1.56	1.6	1.79	1.68	8.53	9.6	9.82	0.86	0.88	0.84	0.61	0.37	0.67	6.15	8.29	10.16	1.19	1.25	1.36	7.44	7.85	8.55	0.45	0.56	0.7	0.58	0.52	0.35
ncbi-103377713	5.02	4.28	4.83	35.07	25.85	34.62	3.45	2.8	2.8	10.45	4.94	6.75	4.62	3.58	4.01	5.85	6.21	4.87	2.85	3.36	2.47	2.32	2.72	2.15	3.94	5.69	4.57	4.11	4.11	3.71	5.07	5.24	5.43	3.96	3.03	3.45	2.41	2.83	2.38
ncbi-103377717	5.97	4.93	6.7	1.28	1.28	3.7	0.47	0.25	0.59	0.97	0.23	0.52	4.96	5.73	6.25	2.11	1.37	1.41	1.13	1.02	1.06	0.32	0.15	0.37	1.26	0.61	0.83	5.13	6.99	7.58	1.68	1.29	1.65	1.27	1	0.87	0.16	0.27	0.37
ncbi-103377722	12.33	13.82	10.82	2.19	1.82	2.88	0	0.03	0.1	0.51	0.05	0.15	9.82	8.84	10.98	1.89	0.69	0.78	0	0.01	0.03	0.12	0.06	0.15	2.07	1.97	1.12	11.09	9.67	11.58	1.55	2.18	0.63	0.06	0	0.02	0.16	0.1	0.1
ncbi-103377729	2.07	2.22	2.09	0	0	0	0.06	0.03	0.04	0.17	0.27	0.23	2.45	1.44	2.22	1.62	0.57	0.35	0	0	0	0.15	0.12	0.18	0.14	0.46	0.46	1.94	1.29	3.98	0.82	0.71	0.31	0	0	0.07	0.21	0.09	0
ncbi-103377730	12	11.87	11.62	39.63	32.62	46.86	2.37	2.99	3.09	18.01	23.96	17.51	10.09	9.23	9.83	7.49	5.98	6.18	3.27	3.18	3.74	12.37	16.97	12.85	4.85	7.3	4.59	8.35	8.98	9.41	6.4	5.89	6.29	2.87	2.43	3.01	12.81	12.06	15.05
ncbi-103377731	1.14	1.31	1.13	2.57	2.08	3.9	1.7	1.32	1.59	0.65	0.17	0.6	1.23	1.03	1.96	5.54	2.23	2.65	2.51	1.96	1.77	0.06	0.09	0.1	2.16	2.79	2.6	1.78	1.77	0.95	2.58	1.82	2.69	2.96	2.09	4.22	0.17	0.38	0.2
ncbi-103377732	0	0.27	0.45	0	0	0	0	0	0.05	0.05	0	0.05	0	0.66	0.98	0.29	0.39	0.34	0	0.02	0	0	0.05	0	0.1	0.16	0.18	0.34	0.49	0.38	0	0.35	0	0	0.06	0.02	0.05	0.02	0.01
ncbi-103377733	4.89	6.13	3.56	0.33	0.42	0.29	10.54	11.32	10.73	7.5	6.07	5.11	5	3.94	5.4	4.72	3.23	2.67	6.8	6.19	6.26	6.67	6.25	5.46	1.79	2.57	1.94	5.61	3.67	3.98	2.18	1.5	2.47	11.79	7.08	7.41	4.15	5.41	4.51
ncbi-103377734	10.09	9.51	9.3	10.64	8.97	11.4	10.01	9.55	12	7.83	7.38	5.87	7.81	8.49	9.6	5.08	4.63	5.35	7.03	5.99	9.28	5.3	4.81	4.77	3.29	3.71	3.63	8.79	9.6	10.2	4.25	4.6	3.92	10.6	8.41	9.69	4.19	5.89	5.43
ncbi-103377737	0.67	1.34	0.17	2.98	7.12	6.67	0.61	0.65	0.66	0.55	0.23	0.68	0.69	0.08	0.89	0	0	0.51	0.34	0.97	0.43	0.6	0.13	0.3	0.39	0.09	0	0.84	0.66	0.59	0.16	0	0	0.71	0.68	1.18	0	0.41	0.14
ncbi-103377738	16.19	16.6	16.07	89.54	81.03	117.97	3.33	3.69	4.48	21.6	8.58	14.04	14.31	16.11	16.8	21.79	23.37	23.54	4.35	3.48	3.8	5.41	5.64	5.74	23.55	24.83	23.14	12.44	15.46	17.48	22.66	22.35	23.66	3.81	3.24	4.02	5.65	6.92	5.85
ncbi-103377740	6.55	8.38	9.28	1.79	0.82	2	0.01	0.01	0.06	0.3	0.04	0.17	8.37	8.64	9.34	0.06	0.17	0.22	0.07	0	0	0.04	0.02	0.01	0.07	0.08	0.05	6.83	8.49	13.7	0.02	0.12	0.11	0	0.03	0.03	0	0.06	0.02
ncbi-103377741	0.01	0	0.21	0.01	0	0.05	0.06	0.82	0.43	0.22	0.11	0.18	0.25	0.03	0.17	0.77	0.27	0.72	0	0.67	0.27	0.06	0.25	0.04	0.44	0.39	0.56	0	0.29	0.15	0.32	0.02	0.13	0.28	0.16	0.22	0	0	0
ncbi-103377743	0	0	0	0	0	0	0	0	0.86	0	0	0	1.85	0	0	0	0	0	0.9	1.37	0	4.92	7.69	0	3.35	0	0	0	0	0	0.9	0	1.02	0	0	0	0	2.9	6.8
ncbi-103377745	8.25	7.76	7.98	0.87	0.38	0.61	49.27	44.23	40.6	6.83	14.01	9.55	8.6	6.21	4.12	16.93	10.79	10.35	32.36	31.88	30.34	10.74	10.75	7.37	9.5	10.33	9.8	20.64	7.75	7.76	13.82	13.51	14.32	51.76	47.39	51.31	8.05	20.58	12.87
ncbi-103377746	0.49	0.33	0.4	0.33	0.19	0.32	0.16	0.13	0.48	0.29	0.73	0.47	0.47	0.26	0.48	1.26	1.15	1.31	0.03	0.08	0.2	0.27	0.52	0.42	0.93	1.24	1.44	0.35	0.38	0.29	1.69	1.46	1.76	0.78	0.16	0.13	0.26	0.36	0.38
ncbi-103377748	3.07	2.12	2.2	2.76	2.94	2.48	3.21	0.82	3.08	2.96	2.41	2.87	4.17	3.72	3.94	8.53	6.26	7.82	2.41	2.28	1.98	3.68	3.32	3.35	7.55	6.95	8.65	2.69	1.9	2.48	4.45	4.41	4.21	2.59	1.25	1.62	2.63	2.26	1.75
ncbi-103377749	15.43	14.58	13.05	11.61	6.27	11.45	5.52	4.87	4.3	8.19	6.52	4.75	12.94	13.75	13.5	39.75	32.18	30.87	4.45	4.64	4.28	6.5	5.58	4.92	41.22	30.58	34.41	12.61	13.04	15.72	29.12	28.15	28.43	4.55	4.77	4.59	5.09	5.43	4.46
ncbi-103377750	3.23	2.82	2.93	7.08	13.2	6.1	0.43	0.8	0.96	1.63	0.85	1.29	2.5	2.66	4.05	3.82	5.23	4.76	0.89	0.75	0.59	1.15	1.13	1.11	5.34	4.37	4.14	2.21	2.69	3.05	4.11	4.16	3.91	0.92	0.76	0.61	1.11	1.59	1.19
ncbi-103377751	0.09	0.1	0	0.15	0.12	0.1	0.1	0.29	0.39	14.7	1.54	1.09	0.11	0.02	0	0.51	1.19	0.16	0.62	0.3	0.8	2.03	0.9	2.47	0.66	0.12	0	0.23	0	0.04	0.34	0.88	0.08	0.02	0.07	0.21	0.48	0.15	0.33
ncbi-103377752	2.52	1.97	2.81	1.42	0.71	0.83	0	0.02	0	0.4	0.06	0.27	1.91	2.33	1.42	1.97	1.33	1.38	0	0	0	0	0	0.02	0.61	1.17	0.88	1.38	2.06	1.45	0.74	0.95	1.12	0	0.04	0	0.04	0.04	0
ncbi-103377753	0.43	0.45	0.69	8.57	7.77	8.63	0.61	0.92	0.61	2.69	0.88	1	0.92	0.63	0.57	3.26	2.96	3.72	0.35	0.37	0.67	0.6	0.6	0.72	2.36	3.15	3.09	0.51	0.68	0.78	3.81	2.85	3.87	0.7	0.39	0.66	0.24	0.58	0.78
ncbi-103377754	3.82	3.49	3.06	0.79	0.72	0.8	1.42	1.42	1.06	18.31	21.83	11.13	3.88	3.22	2.88	14.93	10.37	10.79	1.47	1.85	2.37	12.01	13.97	16.7	8.87	13.03	9.69	3.22	3.76	3.14	10.34	10.96	10.58	1.91	1.31	1.65	12.23	14.11	15.26
ncbi-103377755	9	7.64	10.38	0.59	0.42	0.65	26.85	29.01	17.48	10.29	23.25	11.99	12.05	9.53	8.45	8.43	4.85	4.92	24.03	23.75	23.37	15.82	18.11	14.35	4.47	4.04	3.91	10.25	11.07	10.96	4.49	4.3	5.79	21.17	24.34	18.48	11.32	19.21	14.14
ncbi-103377757	0.29	0.29	0.96	12.12	4.21	9.47	0.98	1.72	1.3	4.05	1.38	2.34	0.38	0.75	0.3	2.76	3.14	2.23	0.93	1.05	1.16	1.29	1.04	1.07	3.15	2.66	1.87	0.63	0.3	0.27	2.86	2.67	2.94	1.09	0.63	1.09	0.68	0.58	1.41
ncbi-103377760	13.23	13.66	12.75	6.59	5.86	6.81	2.14	1.89	2.53	3.66	3.59	4.24	11.56	13.12	12.92	14.59	15.62	17.28	2.62	2.13	2.42	3.58	3.69	3.58	17.27	16.62	14.36	9.53	11.78	17.17	14.24	14.05	14.35	2.03	2.21	2.82	3.09	3.99	3.4
ncbi-103377761	0.73	0.78	0.69	0.43	0.3	0.37	0.1	0.56	0.09	4.3	4.59	3.39	0.81	0.63	0.57	3.23	2.69	2.94	0.27	0.23	0.15	4.88	5.2	3.93	3.5	3.04	1.96	0.57	0.61	0.6	2.8	2.14	2.85	0.27	0.26	0.31	2.78	3.25	3.01
ncbi-103377762	2.36	2.42	2.01	0.18	0.11	0.14	0.25	0.24	0.2	8.45	6.07	6.39	2.49	2.3	2.57	4.55	1.95	2.21	0.2	0.16	0.28	7.15	5.39	6.59	2.4	2.65	2.14	1.5	1.63	3.06	4.33	3.54	3.12	0.29	0.24	0.17	6.68	4.74	7.06
ncbi-103377763	6.27	6.87	6.29	2.42	1.27	2.02	2.2	1.82	2.72	2.85	3.43	2.65	5.4	6.32	6.42	19.03	30.12	40.5	2.48	2.23	2.75	2.47	2.64	2.89	36.9	38.95	30.44	5.58	5.66	7.43	28.48	39	21.39	2.39	2.71	2.66	2.03	3.15	2.39
ncbi-103377764	0.04	0.04	0	0.02	0	0.03	0	0.02	0	0.02	0	0.02	0.03	0.02	0.11	2.49	3.72	1.76	0.04	0	0	0.02	0.05	0.23	7.25	3.87	2.99	0.04	0.07	0.06	4.75	5.49	4.52	0	0	0	0.15	0	0.02
ncbi-103377768	41.11	46.14	46.9	2.59	2.52	2.73	7.49	9.68	9.09	6.84	10.08	11.54	43.53	38.17	39.5	13.36	11.94	10.17	7.79	8.43	9.95	19.75	10.39	14.03	8.45	10.55	7.68	33.39	35.52	41.76	9.51	7.65	10.62	10.82	7.45	7.91	13.74	8.15	12.05
ncbi-103377771	9.74	12.3	9.16	72.82	77.08	91.29	4.97	7.14	4.71	19.62	8.36	11.94	9.17	7.54	10.01	33.37	28.77	35.52	4.81	4.53	5.03	5.32	4.65	5.14	49.83	36.26	30.6	8.72	9.66	11.77	39.82	31.34	40.75	6.02	5.92	5.61	4.8	5.57	5.15
ncbi-103377775	44.09	53.59	48.78	1.68	0.48	1.7	158.58	173.66	191.25	13.51	20.82	25.78	58.1	45.84	52.74	18.35	9.74	9.82	181.13	170.94	217.13	35.52	22.27	26.15	9.93	10.64	7.69	65.65	45.22	58.72	14.22	7.98	16.58	220.59	245.81	201.87	9.97	68.66	31.67
ncbi-103377778	4.72	6.62	6.84	0.64	0.5	0.85	0.27	0.08	0.14	0.85	0.74	0.74	3.85	5.38	5.78	3.03	2.44	2.3	0.12	0.19	0.18	0.78	0.9	0.65	2.09	2.59	1.46	3.62	5.89	4.92	2.62	1.8	2.44	0.34	0.1	0.1	0.67	0.63	0.57
ncbi-103377780	32.89	35.13	30.64	91.96	90.35	69.12	8.96	7.94	8.1	21.03	16.25	20.01	25.14	28.1	31.36	18	17.37	19.1	9.18	7.78	8.82	13.2	11.04	16.06	14.88	17.39	14.46	23.07	30.34	28.16	16.99	18.44	16.75	9.81	11.04	10.71	11.81	15.53	13.63
ncbi-103377781	0.29	0.08	0.14	0.04	0.05	0.06	0.02	0	0	0.05	0.05	0.22	0.24	0.05	0.03	29.86	21.77	24.32	0.07	0.04	0.05	0.23	0.32	0.54	34.35	27.72	36.08	0.09	0.44	0.17	32.53	28.36	30.35	0.02	0.02	0.04	0.31	0.14	0.08
ncbi-103377782	1.08	1.69	1.69	1.03	1.24	1.35	0.63	2.09	0.37	5.85	5.92	1.03	2.02	1.32	0.55	19.84	16.38	21.14	2.41	1.93	2.83	4.46	2.06	1.67	18.93	18.84	16.07	1.75	1.91	2.13	22.95	25.38	23.86	0.71	1.39	1.22	1.14	2.22	2.62
ncbi-103377783	4.13	3.8	4.04	12.32	13.37	11.26	2.23	2.42	1.98	4.01	2.37	3.06	4.28	3.79	4.28	5.04	5.18	5.3	2.1	2.64	3.11	2.42	2.1	2.37	3.88	5.41	4.09	3.34	4.55	3.78	5.12	3.69	4.48	2.72	2.78	1.85	1.94	2.1	1.73
ncbi-103377785	5.97	5.26	5.94	60.14	56.54	57.78	3.62	2.95	2.8	14.92	6.66	11.39	5.69	6.11	4.99	11.86	12.78	9.97	2.9	2.95	2.89	5.28	5.45	4.24	11.01	11.97	10.92	4.42	5.33	5.99	11.68	11.39	13.22	3.18	3.26	3.56	4.76	4.05	5.87
ncbi-103377787	2.61	1.58	2.51	86.96	60.21	73.57	1.04	1.65	1.19	14.55	2.01	7.61	1.09	0.62	1.09	2.12	2.22	1.16	1.22	0.64	0.8	0.65	0.9	0.43	1.73	2.1	2	1.7	0.98	1.18	1.66	2.5	1.93	0.91	1	1.61	0.7	1.23	1
ncbi-103377788	13.8	15.93	13.58	1.68	1.37	1.93	0.92	0.91	0.53	22.44	34.21	23.34	12.83	16.29	14.58	18.27	21.57	26.1	1.37	1.13	1.54	34.63	39.29	43.57	28.49	26.98	29.52	10.14	16.46	14.56	22.42	22.7	21.56	0.98	1.19	1.09	37.8	24.83	46.64
ncbi-103377789	2.43	2.28	2.74	4.75	3.59	4.88	0.05	0.06	0.09	0.62	0.03	0.04	1.46	2.15	2.21	0	0.34	0.33	0.06	0.08	0.03	0.02	0.03	0	0.15	0.66	0.39	0.16	1.04	1.9	0.35	0.52	0.07	0.1	0.02	0.14	0	0.02	0
ncbi-103377790	21.63	5.22	17.88	6.21	2.49	7.54	1668.67	1816.21	2561.12	83.57	167.97	360.02	42.21	5.12	2.83	94.64	16.53	23.93	1793.4	1526.16	1719.3	411.74	160.32	242.44	13.53	13.06	13.63	568.25	98.64	9.21	70.74	23.16	108.59	2527.75	1954.91	1909.51	83.19	577.93	291.71
ncbi-103377793	2.21	2	1.83	7.13	6.04	5.76	7.47	7.49	8.35	2.93	2.13	2.43	2.23	1.66	1.66	2.07	2.22	1.85	7.1	6.44	5.83	1.97	1.92	1.92	1.54	2.13	1.65	3.52	1.51	1.81	1.88	1.99	2.19	8.08	4.44	6.92	1.34	2.48	1.81
ncbi-103377796	26.51	28.98	22.9	29.2	26.12	21.58	15.21	16.58	13.86	20.91	19.31	15.11	25.46	18.12	29.04	39.92	49.99	48.51	14.9	12.54	14.22	15.58	9.88	15.94	54.17	46.35	42.86	23.62	27.78	28.5	56.48	58.02	50.39	14.73	18.05	12.05	16.93	15.24	16.86
ncbi-103377798	4.73	5.02	4.07	6.98	4.92	6.68	1	0.88	0.34	4.05	3.67	2.75	4.59	4.09	5.94	2.68	3.06	2.46	0.91	1.1	0.65	2.1	2.62	1.92	2.48	2.49	2.57	3.82	3.95	4.72	3.3	2.93	2.6	0.5	0.61	0.91	2.65	3.24	3.06
ncbi-103377799	4.7	1.45	4.1	1.99	1.44	2.08	0.22	0.76	1.16	3.39	2.81	0.73	7.48	4.71	3.12	25.19	27.87	27.36	1.29	0.74	0.99	4.18	1.11	2.75	40.16	22.78	34.74	3.23	5.88	5.52	32.95	39.34	26.29	1.51	1.1	1.54	2.66	0.57	2.11
ncbi-103377801	0.67	0.5	1.3	0.33	0.4	0.73	0.14	0.41	0.11	0.9	0.45	1.15	0.82	0.63	0.37	16.46	29.08	19.31	0.14	0.04	0.15	0.82	0.87	0.71	23.67	25.36	48.16	0.68	1.4	1.09	31.53	38.12	16.32	0.32	0.37	0.36	1.36	0.97	1.29
ncbi-103377802	1.58	1.68	1.25	20.12	22.18	13.72	0.09	0.15	0.45	6.41	7.29	4.6	1.5	1.97	0.97	10.37	13.08	12.86	0.08	0.53	0.19	2.55	2.77	3.91	14.6	6.43	12.42	1.72	3.11	1.83	5.41	6.53	11.41	0.08	0.33	0.39	2.75	3.25	2.7
ncbi-103377803	0	0	0	0	0.05	0.56	0	0.37	0	0	0	0	0	0	0	0	0	0	0	0.02	0	0	0	0	0	0	0	0	0	0	0	0	0	0.24	0.41	0	0	0	0
ncbi-103377804	14.81	19.78	15.65	5.4	3.91	5.6	17.56	16.42	13.74	7.49	15.59	7.18	11.76	11.94	12.61	11.21	10.88	13.86	14.37	13.73	16.74	8.63	9.02	8.77	12.94	12.99	10.66	16.91	12.34	12.55	12.14	11.25	12.51	20.03	14.84	14.51	8.32	9.29	7.99
ncbi-103377805	252.68	276.47	254.06	119.86	112.33	97.09	55.79	61.24	54.28	159.84	181.19	152.12	248.23	264.47	240.13	309.67	293.74	305.75	58.07	54.68	58.3	150.99	172.98	165.85	341.89	341.06	347.57	198.61	253.24	244.19	319.18	355.5	305.33	59.99	60.34	60.61	190.05	151.1	158.18
ncbi-103377806	2.95	2.17	2.88	0.57	0.76	0.55	2.87	2.23	1.94	5.29	3.27	2.73	2.29	1.78	2.42	2.47	1.93	1.94	2.83	2.5	1.73	2.52	1.95	1.45	0.93	1.22	1.42	2.75	2.98	2.64	2.3	1.74	1.99	1.48	1.89	2.41	2.32	3.02	2.5
ncbi-103377808	1.74	1.47	1.09	0.56	0.22	1.43	0.02	0.03	0.02	0.61	0.45	0.67	1.64	1.75	1.66	0.41	0.41	0.18	0.1	0	0.01	0.39	1.12	0.43	0.42	0.28	0.19	1.57	1.28	1.42	0.28	0.09	0.2	0.06	0.04	0.07	0.63	0.52	0.47
ncbi-103377810	0.6	1.37	0.51	0.04	0.02	0.04	0.03	0.12	0.02	5.08	3.58	4.15	0.92	1.11	0.61	1.01	0.89	0.85	0.04	0.02	0.04	3.57	4.34	2.27	0.55	0.48	0.36	0.61	0.44	0.97	0.32	0.34	0.57	0.07	0.05	0.05	5.04	5.33	4.63
ncbi-103377813	0.04	0.04	0	0	0	0	1.18	0.47	0.76	0.06	0.08	0.17	0.25	0.04	0	0.48	0.04	0.12	9.95	4.36	4.37	2.31	0.69	0.58	0.08	0.06	0.14	3.83	0.42	0.08	0.4	0.09	0.45	4.02	9.57	8.53	0.31	2.45	0.75
ncbi-103377814	82.48	86.47	79.27	70.79	68.21	55.98	53.75	62.1	47.9	261.4	250.28	217.55	78.3	76.5	79.06	145.46	142.04	141	50.55	55.74	52.61	229.48	252.28	218.31	141.13	170.85	151.15	72.58	86.54	80.85	163.61	162.48	162.14	53.23	67.07	55.62	240.51	195.46	262.15
ncbi-103377815	0	0	0	0.04	0.18	0.11	0	0	0	0	0	0	0	0	0	0	0	0	0.02	0.17	0.1	0	0	0	0	0	0	0	0.17	0.39	0	0	0	0.42	0.19	0	0	0	0
ncbi-103377816	3.5	4.01	4.42	2.23	1.18	1.71	0.03	0.86	1.15	1.35	1.97	1.82	1.76	3.19	3.75	0.44	0.38	0.44	0.67	1.6	0.83	1.18	1.36	0.65	0	0	2.98	3.32	3.69	4.32	0	0	1.33	0.97	1.61	1.19	0.2	2.23	0.89
ncbi-103377817	13.62	13.86	18.35	19.66	23.16	24.44	6.42	5.75	7.72	17.02	15.98	22.53	15.39	12.1	9.07	7.27	4.44	2.62	6.04	4.67	4.72	16	18.38	13.2	2.38	3.21	2.76	14.59	15.26	18.02	4.41	4.34	5.05	6.73	5.82	6.65	16.27	14.47	17.72
ncbi-103377818	229.87	262.24	310.35	54.33	76.01	72.7	20.4	17.03	21.84	39.61	38.01	27.8	246.36	200.95	190.72	36.42	27.93	31.5	9.84	9.26	11.06	17.77	14.45	14.27	24.03	32.09	21.77	166.44	199.87	241.99	31.24	27.78	30.9	20.83	6.41	12.1	16.83	14.28	18.44
ncbi-103377821	1.28	0.79	1.05	2.04	1.11	1.57	0.15	0.32	0.04	0.65	0.09	0.59	0.61	0.72	1.51	0.44	0.3	0.67	0.22	0.12	0.04	0.04	0	0.06	0.29	0.48	0.17	0.18	0.4	0.6	0.32	0.47	0.36	0.5	0.03	0	0.03	0	0.07
ncbi-103377823	39.84	41.5	43.83	0.12	0.09	0.02	1.41	0.77	0.41	1.08	1.79	0.82	38.63	32.1	33.6	8.45	3.47	5.64	0.85	0.97	1.35	0.87	1.09	1.2	3.62	3.89	4.19	21.74	28.06	37.14	5.56	6.57	5.28	0.47	0.51	0.85	1.97	1.55	1.05
ncbi-103377825	3.23	2.45	2.76	16.48	15.35	12.84	1.38	1.25	1.6	4.29	2.16	3.2	1.84	2.31	3.04	4.31	5.95	5.63	1.36	1.04	1.9	1.36	1.18	1.88	4.23	5.24	4.57	2.29	2.48	2.51	4.96	4.58	5.79	1.39	1.44	1.95	1.15	1.53	1.35
ncbi-103377830	0	0	0	2.29	1.25	1.82	0.04	0	0	0.41	0	0.12	0.16	0.04	0.07	14.56	8.84	18.53	0	0	0.04	0.21	0.27	0.74	24.34	16.54	22.85	0.04	0.21	0.1	15.35	12.25	11.78	0	0.03	0.01	0.37	0.13	0.13
ncbi-103377831	3.48	3.13	2.76	0.02	0.02	0.08	0	0.02	0	1.6	1.51	0.96	2.28	2.88	2.11	0.18	0.36	1.1	0	0	0	0.23	0.73	0.77	0.35	0.43	0.56	2.33	2.88	1.81	0.47	0.62	0.62	0.09	0.02	0.08	0.68	0.4	0.55
ncbi-103377837	15.99	16.36	16.34	2.31	1.89	2.64	9.99	9.37	8.9	10.2	13.73	9.64	15.23	14.96	14.53	17.87	14.38	13.24	9.31	8.66	7.57	12.18	12.06	10.52	11.71	15.12	11.19	14.21	14.12	14.04	14.53	13.34	14.78	8.28	5.92	7.87	11.15	12.4	12.4
ncbi-103377840	5.08	5.13	4.38	4.21	1.94	4.73	0.07	0	0.06	0.4	0.42	0.42	3.78	3.43	4.1	1.18	0.5	0.99	0	0.04	0	0.15	0.29	0.12	0.69	0.52	1.95	4.08	3.58	4.07	0.47	0.45	0.49	0.16	0	0.04	0.4	0.07	0.21
ncbi-103377843	9.97	9.1	10.31	17.91	21.12	25.62	1.95	2.29	2.78	13.28	11.31	10.47	7.9	6.54	11.55	6.89	6.91	9.32	3.08	2.58	2.73	5.38	9.77	11.12	5.12	9.78	7.94	7.87	11.1	8.99	9.15	11.43	9.66	3.03	3.96	4.15	10.33	10.51	9.95
ncbi-103377845	8.76	8.3	8.77	0.57	0.38	0.96	1.22	1.07	1.46	6.42	9.94	5.9	7.46	7.44	6.9	6.89	5.66	7.19	1.61	1.51	1.98	6.41	8.39	6.54	5.19	6.1	4.45	6.45	6.7	7.47	6.79	6.01	6.19	1.45	1.46	2.19	8.71	7.86	8.38
ncbi-103377846	1	1.35	1.12	0.32	0.18	0.43	0.03	0.06	0.07	0.11	0.22	0.08	1.18	1.05	1.97	0.06	0.09	0.1	0.05	0.12	0.11	0.07	0.03	0.05	0.11	0.12	0.06	0.97	1.1	1.22	0.17	0.04	0.08	0.11	0.1	0.16	0.03	0.05	0
ncbi-103377847	12.31	8.67	15.34	60.05	41.09	80.23	151.2	129.07	118.11	41.3	28.15	38.42	14.99	6.94	9.63	10.19	3.23	3.83	133	80.38	116.96	30.43	19.31	29.61	3.56	3.4	2.3	41.08	16.9	10.14	5.45	3.62	8.38	105.89	149.22	118.79	22.95	53.36	29.47
ncbi-103377848	1.5	3.3	2.89	19.57	15.18	17.67	18.29	15.37	11.86	6.15	4.58	6.74	4.53	2.56	1.65	6.27	3.6	5.25	31.43	24.67	17.59	7.82	3.7	4.17	3.81	3.91	1.91	9.77	4.5	2.87	5.47	4.68	3.54	17.1	26.24	18.93	2.33	5.08	3.24
ncbi-103377849	7.49	4.11	7.2	0.46	0	0.69	0.46	0.23	0.95	2.96	3.65	3.02	6.67	4.81	6.55	7.21	6.94	8	0.65	0.39	0.7	1.67	2.33	2.15	7.57	5.31	4.9	6.37	4.39	6.62	7.53	5.06	5.87	0.61	0.61	0.58	2.44	0.73	1.68
ncbi-103377851	6.27	5.73	5.97	0.68	0.27	0.59	0.03	0.05	0.09	43.88	42.94	44.75	5.12	6.04	6.24	0.77	1.19	0.99	0.32	0.13	0.29	57.75	66.79	69.87	0.93	0.86	1	4.6	6.87	6.61	0.6	0.78	1.25	0.02	0.16	0.08	51.62	47.77	54.69
ncbi-103377852	1.34	1.67	0.75	0.02	0.09	0	0.05	0	0	0.52	0.3	0.54	1.7	2.13	2.27	0	0.52	0	0	0	0	0.3	0	0.05	0.07	0.02	0.16	0.77	0.94	0.84	0	0	0	0	0	0	0.14	0.56	0.1
ncbi-103377853	1.74	1.65	1.01	1.16	0.4	0.61	0.44	0.27	0.33	0.59	0.28	0.3	1.04	1.64	1.87	3.89	3.11	3.25	0.22	0.34	0.48	0.59	0.25	0.65	6.43	2.55	2.6	0.91	2.75	1.36	2.7	1.52	2.49	0	0.25	0.1	0.41	0	0.66
ncbi-103377854	0	0	0	20.17	22.76	16.18	0	0.14	0	6.45	3.07	4.11	0	0	0	0	0	0	0	0	0.31	0.46	0	0.64	0	0	0	0	0	0	0	0	0	0	0.12	0.17	2.29	2.01	1.35
ncbi-103377855	6.46	6.28	8.34	80.06	78.12	55.53	8.24	7.2	7.86	24.54	24.22	26.24	6.2	7.22	6.21	29.24	35.32	29.28	8.76	8.41	8.55	19.95	21.58	25.77	34.99	30.12	38.35	7.43	6.53	7.23	30.31	35.47	25.04	8.67	9.01	9.44	21.5	19.75	22.97
ncbi-103377856	0	0.02	0	0.01	0.02	0	0.01	0.01	0	0.06	0.25	0.05	0	0	0.04	3.74	5.48	4.52	0	0.01	0.05	0.06	0.04	0.21	8.49	5.45	8.79	0.02	0.1	0.02	3.84	5.26	1.83	0	0.02	0.01	0.18	0.2	0.05
ncbi-103377857	0.51	0.96	1	1.27	0.5	0.87	0.55	0.57	0.62	0	0.7	0.27	0.48	0.63	1.18	13.63	17.27	16.12	0.63	0.76	0.53	0.55	0.69	0.81	21.47	10.99	20.75	0.87	1.12	1.15	18.14	15.73	13.89	0.69	0.31	0.7	0.65	0.13	0.33
ncbi-103377858	0.12	0.88	0.26	0.33	0.53	0.71	0.65	0.91	0.34	1.39	0.21	0.36	0.02	0	0.16	4.41	2.24	2.16	0.99	1.02	0.92	0.19	0.13	0.06	2.02	1.66	1.09	0.76	0.29	0.24	2.32	1.6	2.17	0.73	0.68	0.53	0.22	0.17	0.04
ncbi-103377859	0.28	0.04	0.27	0.07	0.12	0.11	29.71	27.36	22.6	1.43	1.77	2.12	0.57	0	0	2.96	1.65	0.47	48.43	38.33	56.64	6.3	3.03	4.58	0.13	0.55	0.14	9.61	1.83	0.21	1.93	0.61	2.12	32.49	58	38.4	1.6	8.76	3.66
ncbi-103377862	0.41	0.07	0.04	0.36	0.53	0.62	0.06	0	0	2.2	13.23	3.96	1.13	0.65	0.19	0.28	0.29	0.21	0	0.05	0.1	5.24	3.69	3.6	0.2	0.15	0	0.3	1.37	0.03	0	0.08	0.15	0.03	0	0	4.77	1.68	3.77
ncbi-103377863	0.2	0.03	0	8.9	24.24	6.39	0.02	0	0.05	3.53	4.1	1.72	0.37	0.23	0.07	0.91	0.13	0.17	0	0	0	2.11	1.22	1.03	0.03	0.04	0.05	0.08	0.36	0	0.17	0.03	0.31	0.02	0	0	1.59	0.56	1.57
ncbi-103377864	0.18	1.33	2	0.05	0.02	0.16	0.5	0.47	0.24	1.62	8	8.35	4.72	2.69	0.15	1.47	1.19	0.14	1.51	0.7	0.77	7.52	4.98	5.61	0.51	0.3	0.49	1.81	2.61	0.2	0.16	0.36	0.16	1.22	0.27	1.14	7.32	1.5	4.13
ncbi-103377865	0.25	0.12	0.16	0.13	0	0.02	0.82	0.52	0.38	4.17	18.69	4.25	1.32	1.37	0.19	2.45	0.9	1.02	0.4	1.06	0.51	9.04	6.44	5.59	0.58	0.48	0.51	0.79	1.17	0.23	0.36	0.67	0.91	1.09	0.23	0.42	9.98	3.19	7.83
ncbi-103377870	10.98	10.36	10.32	41.11	36.49	40.34	5.27	5.06	5.13	12.77	7.36	9.98	9.62	10.11	10.12	12.96	13.09	14.33	4.82	4.65	4.96	6	5.67	6.45	12.63	14.22	12.05	9.2	8.85	11.25	11.83	11.94	14.06	5.86	5.82	6.42	5.57	6.34	7.82
ncbi-103377871	11.39	16.23	12.19	1.48	1.21	1.9	0.02	0	0.02	0.5	0.17	0.15	11.91	15.1	10.8	0.66	0.77	0.44	0	0.07	0	0.06	0.04	0	0.51	1.1	0.18	9.38	15.73	12.85	0.54	0.6	1.16	0.04	0.02	0.01	0	0.23	0.06
ncbi-103377872	5.34	3.95	5.16	40.79	35.64	27.86	3.87	2.71	2.76	10.9	2.88	5.67	5.4	3.1	4.32	2.75	2.76	2.76	3.02	3.68	3.12	2.75	2.14	3.09	3.15	4	2.92	5.82	3.41	4.37	4.1	2.91	3.54	2	2.68	2.09	3.47	3.67	1.68
ncbi-103377875	64.4	72.07	60.13	46.16	52.49	66.86	12.56	14.57	10.54	18.08	11.21	11.64	54.77	51.09	59.78	10.69	7.58	6.57	14.18	10.3	11.18	5.82	5.02	5.1	5.54	7.33	5.2	49.99	61.33	61.6	7.28	7.02	7.87	10.03	6.58	10.66	6.35	7.23	7.14
ncbi-103377877	0	0	0	0.09	0.07	0.05	0.06	0	0	0.31	0	0.22	0	0	0	1.86	1.77	1.26	0.02	0	0.08	0.01	0.33	0.03	1.12	0.86	0.75	1.45	0	0	1.52	1.16	1.85	0.07	0	0.04	0.33	0.23	0.08
ncbi-103377880	4.3	4.41	4.71	27.12	22.34	37.48	1.57	2	0.9	7.75	2.64	5.11	4.24	4.85	3.28	5.04	4.79	3.5	1.62	1.03	1.27	1.86	1.79	1.47	4.25	4.46	4.33	4.19	3.77	3.94	4.53	4.78	4.61	1.32	1.3	1.19	1.36	2.29	1.51
ncbi-103377881	13.12	13.64	13.73	3.64	2.68	3.54	5.51	5.98	5.67	8.31	10.04	8.09	9.88	10.15	10.47	22.55	20.53	22.49	5.25	3.83	4.61	8.86	8.58	8.23	22.05	26.06	19.69	8.9	12.23	12.14	23.68	25.46	23.16	4.03	4.76	6.05	7.67	8.39	9.65
ncbi-103377882	0.41	0.06	0.29	0.22	0.13	0.16	36.9	33.6	34.98	2.04	3.69	4.63	0.78	0.2	0.03	2.61	0.71	0.84	27.9	29.39	30.11	4.73	2.72	3.47	0.22	0.23	0.16	10.1	1.42	0.11	1.47	0.38	2.36	44.8	27.76	35.67	2.39	7.65	5.48
ncbi-103377884	1.81	1.53	2.13	27.27	34.04	27.8	0.07	0.45	0.38	4.13	1.47	5.82	1.99	1.47	1.27	6.63	3.93	4.14	0.22	0.33	0.12	0.9	0.84	1.22	5.66	5.96	4.57	1.58	1.59	2	8.55	6.85	7.59	0.14	0.65	0.4	1.47	1.35	1.93
ncbi-103377885	3.72	5.17	5.4	1.9	0.83	1.83	0.05	0.02	0.03	0.43	0.08	0.41	4	4.36	5.28	1.79	0.95	1	0.01	0	0	0.11	0.06	0.08	0.91	1.05	0.63	3.94	4.49	7.7	0.84	0.51	0.88	0.03	0.07	0.01	0.28	0.01	0.24
ncbi-103377886	0.09	0.02	0.48	1.57	1.24	1.39	0	0.03	0	0.38	0.16	0.56	0.16	0	0.32	0.06	0.06	0	0	0	0	0.04	0	0	0.02	0.15	0	0	0.35	0.05	0.27	0	0.02	0.04	0.03	0.02	0	0	0
ncbi-103377887	14.02	13.78	15.61	32.77	36.51	28.86	0.08	0.04	0.03	7.15	0.65	3.33	11.43	17.68	9.77	0.53	0.31	0.46	0.01	0.02	0.04	0.24	0.13	0.08	0.19	0.46	0.58	8.31	17.88	10.47	0.38	0.57	0.57	0.04	0.03	0.03	0.19	0.08	0.03
ncbi-103377888	14.89	17.82	15.47	0.14	0.17	0.48	0.69	0.64	0.83	3.24	4.06	2.32	12.09	18.72	15.13	3.94	4.01	3.78	0.46	0.5	0.52	1.21	3.4	2.18	2.67	3.44	2.44	10.15	14	15.86	2.67	2.71	3.67	0.77	0.55	0.36	1.21	2.62	1.8
ncbi-103377889	0	0	0	0.74	1.43	0	0	0.11	0	0	0	0	0.06	0	0	0	0	0	0	0	0	0	0	0	0	0	0	0	0	0	0	0	0	0	0	0.36	0.07	0	0
ncbi-103377890	1.41	1.3	1.49	41.57	36.15	36.12	0.58	1.03	0.58	8.07	2.3	5.93	1.24	1.39	0.71	4.17	6.15	5.28	0.82	0.75	0.76	1.27	1.54	1.47	3.8	4.68	4.18	0.99	1.03	1.09	3.8	4.71	3.48	0.72	0.45	0.5	1.21	0.94	1.32
ncbi-103377892	5.56	5.67	4.14	0.17	0.04	0.13	0.13	0.36	0.34	0.21	0.32	0.35	5.19	4.28	6.74	1.26	1.36	1.47	0.33	0.23	0.29	0.19	0.18	0.34	1.51	0.42	0.69	4.51	4.98	3.89	1.05	0.68	1.37	0.4	0.24	0.44	0.41	0.33	0.5
ncbi-103377893	0.9	1.01	0.64	0.49	0.37	0.46	0.4	0.32	0.45	21.28	32.04	23.28	0.66	1.07	1.09	0.84	1.1	1.49	0.47	0.45	0.52	27.95	31.01	36.81	1.44	1	1.13	1.1	0.99	1.16	1.04	0.71	1.03	0.69	0.38	0.69	23.9	27.16	28.94
ncbi-103377895	4.17	4.48	4.5	31.62	26.37	23.29	0.88	0.79	0.76	8.34	2.63	4.96	3.81	4.28	4.29	10.89	13.84	13.38	0.99	0.74	1.01	1.9	2.32	2.05	14.39	12.2	12.89	3.21	4.21	3.93	14.27	15.53	12.88	1.1	0.88	0.98	1.78	2.05	2.02
ncbi-103377896	2.04	4.37	8.31	7.91	6.85	6.01	3.93	51.27	21.74	4428.81	4922.65	5403.13	17.06	5.2	6.45	53.85	17.37	19.97	74.59	50.16	66.37	4038.45	5404.57	5691.59	17.28	18.69	23.57	6.58	14.25	0.63	8.3	25.47	13.69	8.83	42.27	9.45	6803.67	5389.23	5512.99
ncbi-103377897	26.47	27.77	25.03	15.36	12.85	14.2	6.69	7.4	6.61	13.16	16.46	10.8	23.88	23.04	25.74	30.02	33.81	32.94	8.21	8.73	6.18	10.76	11.6	10.88	36.22	31.95	31.06	20.76	25.29	25.55	34.82	31.61	38.2	8.64	6.55	7.72	12.05	10.81	12.57
ncbi-103377898	2.64	3.62	2.63	0.59	0.33	0.46	0.77	0.94	0.79	0.9	1.07	0.51	3.08	2.83	3.48	21.01	21.44	23.93	1.2	1.05	1.22	0.92	0.82	1.19	28.61	19.95	29.82	2.35	2.71	2.5	18.03	23.52	14.71	1.16	0.74	0.86	1.11	0.82	0.76
ncbi-103377901	1.29	1.14	1.42	11.57	9.71	11.91	0.29	0.2	0.39	3.43	0.97	1.5	1.43	1.29	0.82	1.68	2	1.94	0.3	0.2	0.22	0.47	0.55	0.7	2.33	1.91	1.61	1.24	1.3	1.72	2.42	1.87	1.91	0.42	0.22	0.44	0.43	0.6	0.59
ncbi-103377906	2.33	2.2	2.6	2.75	1.95	3.56	6.3	6.6	5.54	1.59	2.67	2.05	3	1.58	1.92	1.51	1.1	0.85	7.08	7.32	8.9	2.23	1.88	1.67	0.81	1	0.97	3.37	1.95	3.04	1.24	0.74	1.33	6.16	3.24	5.2	1.67	1.98	1.96
ncbi-103377907	1.23	1.61	0.93	15.04	16.04	12.46	0.58	0.93	1.31	3.26	1.5	2.5	1.22	1.25	1.08	2.98	3.22	3.38	0.57	0.76	0.72	1.29	1.55	1.26	2.34	3.12	3.17	1.09	1.26	2.08	2.3	2.7	2.35	0.68	1.14	0.85	1.11	1.21	1.17
ncbi-103377911	3.53	3.11	3.75	0.4	0.33	0.53	0.81	0.73	0.85	1.44	3.58	2.7	3.4	3.08	3.49	7.65	6.14	6.7	1.16	0.69	1.14	3.09	4.13	3.46	5.73	7.77	6.01	2.53	3.53	2.95	6.4	6.72	6.86	1.21	0.82	0.61	3.03	3.28	2.92
ncbi-103377912	3.13	1.32	1.1	0.04	4.52	10.37	0.34	0.61	1.17	3.5	1.08	1.27	0.91	0.85	1.08	1.06	2.01	2.09	0.52	0.43	1.09	2.71	0.42	0.78	1.93	1.27	1.5	0.89	1.01	1.04	3.87	2.9	1.74	4.04	2.53	2.28	1.1	1.19	4.04
ncbi-103377913	8.49	8.06	8.93	75.97	96.45	68.74	1.66	1.53	1.44	15.11	4.11	10.3	9.46	9.71	9.15	15.1	19.08	18.8	1.44	1	1.53	3.01	2.57	3	22.45	18.04	22.33	7.65	9.81	9.6	22.95	22.44	15.97	1.96	1.29	1.63	3.45	2.55	2.31
ncbi-103377915	2.59	3.31	2.71	17	13.14	12.96	1.95	2.8	1.79	7.94	9.44	6.79	2.57	2.46	2.99	6.31	5.75	5.44	2.82	2.33	2.13	5.31	5.15	4.74	5.07	6.02	5.13	2.37	1.8	2.36	5.4	5.27	5.7	2.18	1.96	1.52	5.08	4.78	4.78
ncbi-103377916	5.94	5.47	6.2	75.15	80.77	70	2.29	2.54	2.8	18.07	5.07	11.78	6.19	5.14	5.15	9.3	10.83	9.45	2.93	2.37	2.8	4.17	3.21	3.06	8.41	9.19	9.13	5.47	5.34	6.12	10.47	9.86	10.09	2.46	2.36	3.16	2.91	3.57	3.43
ncbi-103377917	0.24	0	0.05	0	0	0	0	0	0.09	0.52	2.42	1.31	0.19	0.02	0	0.15	1.11	1.24	0.09	0	0.05	1.52	0.9	0.87	1.48	1.15	0.88	0	0.3	0	0.99	1.12	0.9	0.02	0	0.12	0.67	0	0.59
ncbi-103377921	44.63	47.03	47.11	78.63	94.09	84.48	17.96	16.92	14.45	23.11	14.71	14.47	39.4	44.48	40.22	40.73	37.01	34.13	14.85	13.83	15.68	10.78	11.91	9.07	33.78	48.81	36.4	36.71	43.61	46.74	43.29	40.5	45.93	15.42	14.82	15.29	9.35	12.22	10.21
ncbi-103377922	7.64	12.2	9.57	27.01	32.9	39.37	1.56	3.15	0.81	8.61	6.92	6.6	6.59	10.17	7.99	14.5	13.9	13.35	2.09	3.84	2.67	4.52	7.87	4.25	15.65	17.61	15.86	10.04	8.73	12.72	14.92	15.39	11.76	3.15	2.77	2.81	5.89	5.96	3.87
ncbi-103377926	2.57	1.92	2.47	52.27	60.52	61.12	0.62	0.43	0.35	11.66	1.2	4.35	1.89	2.63	1.74	14.27	10.25	10.23	0.34	0.54	0.29	0.63	0.71	0.58	11.73	14.85	12.93	1.24	2	1.56	10.79	8.83	11.12	0.62	0.18	0.27	0.57	0.2	0.3
ncbi-103377928	0.53	0.42	0.56	10.84	25.89	16.36	0.16	0.12	0.08	3.06	2.64	1.99	0.44	0.06	0.28	2.36	2.87	3.25	0.79	0	0.24	1.71	0.59	1.62	2.89	1.06	1.71	0.41	0.05	0.09	2.74	1.97	2.84	0.23	0.06	0.16	0.46	0.04	0.97
ncbi-103377929	0.8	2.07	1.17	0.07	0.22	0.38	0.74	0.87	1.11	0.69	2.03	1.16	0.58	0.48	1.62	2.92	4.38	6	0.57	0.98	0.8	1.11	1.23	1.51	6.51	4.91	5.42	1.45	1.52	2.1	3.94	4.05	3.76	1.5	1.48	1.74	1.33	2.11	1.19
ncbi-103377932	4.23	4.04	4.77	6.58	7.61	10.24	4.98	7.27	5.44	7.61	12.99	7.59	5.02	2.87	4.31	16.89	20.14	23.44	5.66	6.68	4.99	8.52	8.14	6.88	25.32	17.25	19.56	5.67	6.05	6.03	17.74	17.99	17.32	8.64	7.37	6.48	8.5	12.12	7.34
ncbi-103377933	19.39	18.19	14.82	122.69	125.72	98.15	6.01	6.38	6.03	35.69	19.47	22.67	13.9	14.88	12.81	26.02	26	29.81	8.56	12.03	8.1	14.99	16.28	23.83	30.24	30.09	34.55	15.01	13.51	13.91	21.67	29.1	26.07	8.08	8.1	7.45	20.49	22.17	16.65
ncbi-103377935	5.15	4.37	4.53	19.62	16.11	14.85	2.07	1.8	2.19	6.09	3.93	5.44	5.34	4.39	5	5.69	7.85	6.05	1.82	2.17	2.17	2.99	2.4	3.2	6.06	4.57	5.71	4.71	5.1	4.61	4.85	5.12	5.38	3.26	2.62	2.46	3.69	3.83	3.25
ncbi-103377936	6.49	5.76	4.5	0.78	0.69	1.04	0.68	0.61	0.72	2.75	3.01	2.64	4.89	7.03	5.62	6.57	6.03	7.39	0.9	0.75	1.27	2.29	2.33	2.17	7.53	6.48	7.69	4.53	6.13	6.1	7.82	7.6	8.46	0.95	0.94	0.92	2.11	1.89	2.18
ncbi-103377937	7.55	6.73	9.54	1.21	0.66	0.93	0.07	0.07	0.09	0.54	0.25	0.37	10.59	6.86	7.6	26.49	23.85	28.25	0.16	0.12	0.23	0.33	0.71	0.96	42.58	25.7	39.21	6.49	7.45	7.52	21.07	26.81	16.25	0.07	0.21	0.2	0.05	0.08	0
ncbi-103377938	4.35	4.17	3.7	6.95	4.82	8.8	2.1	1.93	2.28	2.42	0.71	1.75	2.63	3.33	4.2	14.83	15.33	16.87	2.33	2.07	2.31	1.2	1.05	1.52	17.46	14.57	18.11	3.7	3.55	3.09	14.93	15.55	12.27	2.53	1.97	1.18	0.99	1.05	0.45
ncbi-103377940	0.06	0.04	0	6.41	10.93	4.4	5.42	4.35	4.63	2.06	2.52	1.93	0.55	0.22	0	0.75	0.37	0.72	7.32	5.77	8.59	2.21	1.69	1.42	0.37	0.44	0.44	2.42	0.53	0.07	0.87	0.33	0.5	4.99	5.87	8.03	1.93	1.32	1.69
ncbi-103377941	15.27	15.94	14.02	58.05	65.33	62.14	5.19	5.66	5.66	20.64	11.86	14.82	15.42	13.8	13.59	21.69	19.99	21.21	5.51	4.59	5.29	7.79	7.49	8.29	18.49	22.04	19.38	11.85	13.65	16.61	23.31	22.31	23.36	5.35	4.85	6.17	9.17	8.92	9.57
ncbi-103377943	0.03	0.48	0.02	0.03	0.06	0	0	0	0.06	0.13	0.74	0.28	0.16	0.19	0.26	0.31	0.49	0.78	0.05	0.13	0.08	0.38	0.31	0.37	0.56	0.44	0.5	0.15	0.29	0.27	0.42	0.31	0.35	0.01	0.06	0.03	0.41	0.15	0.4
ncbi-103377945	3.4	4.7	3.17	2.42	0.91	2.67	0.01	0.21	0.32	0.75	0.54	0.55	1.88	3.77	4.54	3.08	1.75	3.07	0	0.03	0.27	0.01	0.57	0.25	2.75	2.43	1.66	3.34	6.34	7.38	7.48	6.7	5.2	0.02	0.35	0.46	0.68	0.7	0.91
ncbi-103377947	21.35	22.14	21	67.2	74.95	50.43	9.07	10.16	7.64	31.62	20.73	23	19.05	18.57	10.77	23.29	18.06	12.2	7.18	8.2	6.45	14.58	15.9	10.56	15.26	14.52	16.05	14.21	9.92	11.95	15.9	16.63	15.55	6.84	7.35	6.46	12.03	12.21	13.91
ncbi-103377948	13.06	11.82	9.3	2.1	0.83	0.66	2.26	2.12	1.71	1.22	0	0.16	6.38	6.67	5.04	11.41	11.87	9.27	1.2	0.25	0	0.79	0	0	14.43	8.11	10.87	3.87	1.49	3.43	5.48	8.07	7.63	0.15	0	0	0.03	0	0
ncbi-103377952	2.45	2.51	2.43	12.68	17.5	21.7	0.59	0.82	0.82	3.82	0.99	3.04	2.31	2.33	1.44	3.84	3.57	4.44	0.61	0.55	0.73	0.58	0.84	0.64	2.71	4.43	4.9	2.05	2.13	2.34	5.41	3.56	4.06	0.47	0.82	0.94	0.88	0.78	0.89
ncbi-103377953	3.5	3.31	3.56	35.3	33.66	43.63	4.75	4.69	4.48	9.74	2.67	7.32	2.76	2.72	2.34	4.22	3.49	5.46	4.5	5.73	4.68	1.93	1.49	1.42	4.37	5.02	3.45	2.96	2.59	2.8	4.45	4.7	6.15	4.8	3.79	4.5	1.49	1.89	1.63
ncbi-103377960	12.07	8.17	6.22	0.23	0.16	0.16	0.14	0.18	0.13	0.6	0.7	0.49	8.15	6.35	12.99	2.16	0.88	1.15	0.31	0.38	0	0.44	0.31	0.22	1.32	1.17	1	4.66	8.54	14.01	1.35	1.45	0.94	0.11	0.21	0.37	0.23	0.42	0.08
ncbi-103377961	0	0.15	0	0.14	0.12	0.11	0.09	0.07	0.06	0.02	0.05	0.08	0.19	0.42	0	0.79	1.12	0.28	0.16	0.06	0.04	0.22	0	0.04	0.7	0.84	0.7	0.52	0.66	0.24	0.54	0.82	0.59	0	0.26	0.13	0.02	0	0.19
ncbi-103377964	0.27	1.73	0.4	1.47	0.89	1.86	0.06	0.07	0.06	0.26	0.34	0.7	0.5	0.4	2.03	46.12	44.5	41.54	0.06	0.11	0.05	0.43	0.69	1.52	60.18	54.95	66.96	0.31	1.26	1.22	47.91	61.59	37.03	0.07	0.07	0.07	0.88	0.25	0.33
ncbi-103377965	5.73	4.99	6.76	1.73	0.56	1.21	0.04	0	0	0.3	0.05	0.14	7.37	8.73	6.81	0.4	0.27	0.47	0.01	0.01	0.06	0.01	0.04	0	0.26	0.53	0.13	4.55	5.86	11.36	0.28	0.11	0.41	0.05	0	0.01	0.02	0	0.03
ncbi-103377967	0	0	0	3.53	5.08	5.03	0	0	0	0.46	0	0.43	0	0	0	0	2.57	1.32	0	0	0	0	0	0	4.64	0.42	3.75	0	0	0	0	2.13	0	0	0	0	0	0	0
ncbi-103377968	10.69	10.67	10.78	0.15	0.12	0	0.71	0.36	0.2	0.67	2.16	0.67	12.24	16.53	11.56	3.99	3.6	3.7	0.88	0.47	0.62	1.31	0.65	1	2.46	4.11	1.91	7.12	9.07	14.05	3.51	2.94	4.36	0.73	0.6	0.9	1.21	1.05	0.96
ncbi-103377973	1.22	4.87	1.14	0.11	0.12	0.14	0.25	0.34	0.18	0.38	1.03	0.41	0.95	1.08	2.46	1.49	1.24	1.09	0.22	0.2	0.36	0.35	0.48	0.25	0.94	1.01	1.04	1.4	2.65	2.14	1.18	0.77	1.15	0.33	0.28	0.31	0.42	0.45	0.36
ncbi-103377974	4.96	4.32	4.44	33.56	33.2	37.89	1.74	1.8	1.63	8.43	3.07	4.5	4.43	4.58	4	10.44	10.47	10.4	1.7	1.19	1.34	2.09	2.31	1.79	12.07	12.42	10.59	3.88	4.82	5.02	13.39	12.1	12.51	1.62	1.75	1.49	2.25	2.56	1.96
ncbi-103377975	0.68	1.08	0.71	11.51	9.76	10.41	0	0.09	0	1.72	1.81	2.84	1.01	0.23	0.15	1.77	1.87	0.83	0	0	0.11	1.45	0.36	0.56	1.02	1.76	1.16	0.24	0	0.43	1.34	1.4	1.14	0	0	0.15	0.93	0.18	1.39
ncbi-103377976	151.21	161.99	177.22	12.4	9.36	13.86	4.67	3.47	3.79	17.52	26.42	17.67	159	163.65	147.04	91.06	68.85	61.12	5.7	4.49	5.05	17.63	20.85	18.52	63.59	74.86	49.81	118.87	142.9	167.42	62.33	61.14	63.4	6.75	4.01	5.86	21.99	17.52	20.01
ncbi-103377980	11.73	16.12	14.69	8.34	5.47	10.93	16.3	14.42	12.11	7.87	10.98	8.19	15.01	14.28	18.48	26.9	20.06	26.04	12.26	9.46	11.34	8.46	6.68	6.81	20.75	25.06	22.59	13.7	16.7	17.85	26.69	24.53	28.88	12.75	13.16	12.69	8.02	10.45	8.88
ncbi-103377982	2.86	2.54	2.9	1.29	0.72	1.04	0.96	1.21	1.22	4.81	10.24	10.23	2.2	1.2	2.76	7.74	6.94	7.79	1.06	0.95	1.43	6.3	6.97	8.05	7.04	6.59	5.18	3.04	2.94	3.61	5.64	5.6	5.23	1.47	1.38	0.89	7.27	7.14	8.25
ncbi-103377984	0.03	0.1	0.04	0.03	0.02	0.03	0	0	0	0.1	0.07	0	0.04	0	0.22	0.07	0.12	0.1	0	0.02	0	0	0.06	0.01	0.06	0.07	0.06	0.13	0.08	0.23	0.25	0.29	0.21	0.32	0	0.02	0.05	0	0.05
ncbi-103377985	8.03	7.97	8.7	44.54	47.5	51.74	4.05	4.4	3.08	14.75	9.54	11.75	7.03	7.54	7.56	22.26	20.79	20.42	3.54	3.63	3.74	7.26	6.89	7.19	25.85	24.29	25.75	7.33	8.32	9.14	25.29	27.03	23.48	2.88	3.91	4.49	7.38	6.74	7.32
ncbi-103377986	17.06	16.83	13.73	5.42	4	8.41	3.66	3.04	5.12	40.83	55.09	39.5	12.59	12.71	15.31	89.37	57.39	60.9	3.41	3.19	3.16	32.96	33.62	28.36	58.36	70.24	55.05	11.92	14.57	13.9	74.9	71.74	73.04	4.58	3.61	6.8	47.05	43.83	37.93
ncbi-103377988	23.75	23.64	22.22	122.5	106.86	140.86	6.95	6.05	7.54	40.12	23.9	33.54	21.5	22.24	21.49	29.25	31.82	28.35	7.98	7.12	7.32	21.4	24.19	22.37	28.56	34.54	28.57	19.1	23.25	21.66	28.98	29.2	31.42	8.18	7.67	8.18	24.92	21.56	22
ncbi-103377989	0.29	0.35	0.59	0	0.08	0.09	0.06	0.02	0.2	0.03	0.37	0.17	0.35	0.58	0.33	0.35	0.9	1.09	0.44	0.21	0.02	0.23	0.24	0.12	0.83	0.84	0.87	0.32	0.27	0.3	0.93	1.05	1.16	0.19	0.25	0.03	0.25	0.18	0.13
ncbi-103377995	0.22	1.07	0.49	0	0	0.06	0	0	0.15	0.57	0.51	0.44	0	0	1.1	0.59	2.77	2.17	0.05	0	0.42	0.22	0.03	0.56	1.66	1.63	2.53	0.22	1.2	1.72	1.91	1.62	1.8	0.08	0.18	0.42	0.26	0.45	0.18
ncbi-103377996	34.25	37.24	34.28	26.26	29.57	28.88	21.26	21.58	16.24	101.4	104.82	85.75	33.85	29.95	39.41	71.06	62.23	69.54	22.87	21.03	24.28	94.42	89.49	88.54	68.35	91.19	83.45	30.16	32.92	32.02	79.44	86.79	75.22	19.71	23.34	25.29	93.04	69.51	73.42
ncbi-103377998	9.17	12.56	11.41	1.32	0.67	1.21	0	0.08	0	1.08	2.16	2.34	11.04	9.78	10.77	4.39	2.27	3.46	0	0.27	0.11	4.44	3.69	4.31	2.97	1.9	3.02	9.3	10.54	22.9	4.07	1.67	2.23	0.32	0.15	0.29	2.65	3.62	3.44
ncbi-103377999	6.4	5.88	4	3.22	3.04	3.81	0.09	0	0	1.76	1.81	0.8	4.44	4.34	6.53	1.37	0.77	0.87	0.08	0.11	0.29	0.74	0.68	0.62	1.01	0.88	0.78	4.87	4.27	6.37	1.19	0.97	1.07	0.14	0.09	0.16	0.9	0.56	0.52
ncbi-103378000	0.75	0.15	0.19	4.02	4.02	5.37	0.02	0	0	1.2	0.39	0.74	0.17	0.09	0.03	0.29	0.54	0.2	0.01	0	0.01	0	0.05	0.01	0.65	0.19	0.33	0.16	0.11	0.13	0.58	0.48	0.09	0	0	0.01	0.05	0.04	0.04
ncbi-103378001	33.95	30.85	55.85	0.75	0.57	0.59	0.2	0.53	0.1	254.7	414.21	259.21	54.87	51.44	54.73	3.51	3.15	1.59	0.76	0.16	0.1	346.54	396.82	383.13	2.59	2.02	2.49	22.07	36.96	58.39	2.97	2.94	3.74	1.01	0.57	0.31	389.65	351.73	368.24
ncbi-103378002	0.17	0.09	0.17	0	0	0	0	0	0	0	0	0	0.17	0.39	0.54	0.32	0.15	0.19	0	0	0	0.06	0	0.06	0.24	0.35	0.18	0.16	0.18	0.34	0.11	0.17	0.18	0	0	0	0.02	0.05	0
ncbi-103378003	1.01	0.98	1.49	37.86	32.89	34.86	0.34	0.33	0.37	8.8	1.52	4.33	1.23	0.83	1.1	3.92	3.88	3.61	0.64	0.35	0.41	0.8	0.74	0.56	3.92	4.09	2.86	0.95	1.18	1.22	4.76	4.4	4.26	0.6	0.33	0.5	0.91	1	0.97
ncbi-103378015	0.08	0.11	0.11	0.07	0.07	0.01	0	0	0	0.01	0.01	0.02	0.01	0.14	0.09	0.23	0.26	0.2	0	0	0.01	0	0	0	0.23	0.36	0.39	0.11	0.27	0.13	0.42	0.39	0.27	0	0	0	0.02	0	0
ncbi-103378017	0.21	0.23	0.27	2	1.25	0.79	0.04	0.18	0.12	0.6	1.36	0.6	0.23	0.33	0.07	0.12	0.12	0.07	0.09	0.02	0.03	0.54	0.6	0.28	0.02	0.11	0.05	0.27	0.21	0.21	0.22	0.11	0.14	0.04	0.01	0.11	0.53	0.4	0.36
ncbi-103378019	2.34	3.3	6.79	7.21	14.07	14.57	0.48	0.48	0.47	0.82	0.38	0.83	6.76	4.97	3.84	1.33	2.12	1.46	0.49	0.83	1.18	0.16	0.22	0.17	0.88	1.95	1.35	3.6	2.57	10.2	1.7	1.58	1.64	0.25	0.2	0.61	0.1	0.14	0.13
ncbi-103378020	2.42	1.77	2.04	2.93	2.21	2.23	1.62	1	1.21	1.34	1.35	1.15	1.66	0.82	1.57	0.49	0.61	0.43	0.9	0.98	0.84	0.95	0.58	0.68	0.39	0.39	0.45	1.72	1.69	1.46	0.43	0.24	0.4	0.56	0.37	0.83	0.89	0.46	0.75
ncbi-103378022	12.01	11.32	10.37	3.6	2.18	2.28	3.83	2.83	2.99	4.49	4.62	4.94	10.75	13.35	11.28	9.84	11.85	13.79	2.82	3.63	2.66	4.42	4.4	4.78	11.52	11.92	12.82	8.09	11.72	11.9	10.24	11.7	9.76	2.6	3.21	2.93	4.53	4.67	4.79
ncbi-103378024	21.25	19.46	21.2	0.26	0.28	0.4	1.48	1.84	2.14	3.4	4.37	3.8	18.3	18.76	15.07	5.32	2.8	4.39	1.61	1.77	2.15	4.43	3.21	3.65	4.23	2.84	4.51	13.05	23.73	14.44	6.03	5.04	6.1	2.08	2.01	1.74	3.65	3.79	4.3
ncbi-103378028	9.24	9.81	10.16	85.09	82.41	79.67	4.19	3.81	3.78	25.43	11.49	15.07	9.75	8.22	5.81	20.55	18.83	16.35	4.55	4.6	4.26	7.54	10.06	9.98	17.83	24.86	22.36	8.62	9.9	9.02	24.24	22.42	21.79	3.91	3.99	3.45	10.4	12.51	9.07
ncbi-103378029	28.16	28.18	25.87	1.21	0.7	1.72	5.78	3.76	4.62	2.45	4.49	2.79	25.24	20.55	23.33	6.65	5.37	6.24	5.28	4.83	4.77	3.13	2.53	2.52	5.96	5.87	4.5	18.06	20.52	22.16	5.77	4.71	6.11	4.82	4.41	6.66	2.81	3.62	3.19
ncbi-103378030	6.24	5.98	5.86	2.63	1.46	1.64	2.6	2.44	2.24	2.07	2.79	1.98	5.72	5.54	6.06	6.05	6.27	5.93	1.75	2.48	2.01	1.98	1.92	1.83	4.71	5.43	4.83	5.04	5.63	6.25	5.86	5.43	6.21	3.4	2.27	2.45	2.09	2.31	1.67
ncbi-103378032	0.18	0.2	0.09	1.15	0.64	0.36	0	0.04	0	0	0.15	0	1.35	1.41	0.05	2.73	3.98	1.3	0	0.16	0	0.6	1.19	0.04	3.81	2.79	4.62	0.18	0.06	0.14	2.65	2.98	2.49	0	0.03	0	0.11	0.07	0.08
ncbi-103378033	0	0	0	1.42	0.7	0.88	0.55	0	0	0.37	0	0.4	0	0	0	0.06	0	0	0.02	0.22	0	0	0.23	0	0	0	0	0	0	0	0.37	0	0.35	0.06	0.32	0.34	0.62	0	0
ncbi-103378036	2.14	1.06	1.78	67.51	85.18	83.04	0.49	0.36	0.33	15.47	3.57	9.94	1.53	1.42	1.33	6.43	6.56	7.26	0.32	0.55	0.53	2.05	2.42	2.02	5.77	7.99	7.26	0.95	1.49	1.34	6.89	7.16	7.6	0.2	0.23	0.49	2.23	2.01	1.98
ncbi-103378038	22.41	22.03	24.05	37.14	39.89	22.71	11.08	12.07	11.8	33.38	22.73	26.82	30.35	21.53	18.33	18.23	15.93	11.22	10	10.55	7.36	27.08	26.28	23.15	14.19	14.31	20.36	19.55	24.34	20.25	21.36	20.29	18.18	12.53	16.14	10.49	29.96	21.21	20.47
ncbi-103378039	45.7	53.85	49.73	7.74	5.42	5.46	6.87	8.16	9.42	10.05	8.4	8.02	56.5	57.17	52.75	19.27	18.97	14.82	8.56	6.67	8.63	6.98	7.12	6.35	19.04	16.23	18.11	44.35	54.92	62.2	18.66	17.5	18.67	9.87	8.91	10.27	8.4	8.02	7.84
ncbi-103378041	1.9	2.29	1.39	3.63	2	2.27	0.61	1.14	0.97	1.22	0.65	0.69	0.36	1.3	1.99	2.25	2.44	1.27	1.21	1.8	0.48	0.38	0.83	0.41	2.19	1.06	2.01	2.19	2.06	1.04	1.52	0.73	1.63	2.16	1.33	1.47	0.68	0.11	0
ncbi-103378042	0.68	0.74	0.76	3.21	1.92	3.29	0.57	0	0.14	0.53	1.02	0.63	0.74	1.03	0.76	1.63	1.44	0.77	0.14	0	0.75	0.6	0.14	0.58	0.7	2.28	1.14	0.53	0.3	0.09	1.03	1.18	1.5	0.29	0.32	0.32	1.35	0.65	0.3
ncbi-103378043	14.08	14.47	13.06	41.93	42.92	50.25	5.83	5.49	4.94	26.81	21.37	17.26	12.06	8.07	12.43	13.72	10.44	14.46	5.54	4.3	6	11.19	9.57	13.2	11.11	12.18	11.27	10.15	10	12.42	11.87	10.1	13.17	4.25	3.97	4.63	13.19	16.26	14.18
ncbi-103378044	76.28	120.19	91.9	10.49	8.52	5.1	13.55	16.24	10.75	4.81	13.2	5.34	113.99	134.08	121.43	36.14	41.83	38.91	18.34	17.05	15.91	14.9	17.95	15.54	38.91	43.19	39.39	87.12	122.33	116.54	38.13	39.08	38.05	17.42	16.96	17.42	12.22	13.31	15.27
ncbi-103378045	11.11	11.07	10.42	59.39	50.86	57.12	1.04	1.11	1.43	14.98	4.56	8.91	9.64	10.88	11.25	6.02	5.5	5.23	1.27	1	1.23	2.98	3.18	3.06	4.37	5.87	5.36	8.25	10.18	11.3	5.6	4.86	6	1.88	1.14	1.57	3.13	2.99	3.21
ncbi-103378049	3.91	4.35	4.59	0.44	0.17	0.3	5.5	4.71	5.71	0.3	0.83	0.64	4.93	4.04	4.93	1.68	1.87	1.35	5.74	4.38	6.92	0.96	0.68	0.56	1.41	1.49	0.9	4.63	4.83	5.21	1.14	0.84	1.84	7.98	5.9	5.66	0.56	1.89	1.34
ncbi-103378054	0.94	0.37	1.4	150.99	191.57	211.9	0.04	0.05	0.12	31.33	2.37	16.06	0.25	0.28	0.07	0.59	0.45	0.31	0	0.02	0	0.53	0.24	0.02	0.2	0.94	0.5	0.19	0.34	0.2	0.68	0.8	0.56	0	0.07	0	0.39	0.35	0
ncbi-103378056	6.76	8.02	7.97	4.15	3.18	3.11	0.01	0.09	0.04	1.65	0.36	1.6	6.69	6.98	7.47	1.69	2.26	2.37	0.05	0	0.01	0.45	0.22	0.26	1.48	2.57	1.95	4.79	6.03	9.11	2.46	2.17	2.27	0.03	0	0.09	0.15	0.3	0.25
ncbi-103378058	19.27	16.54	15.88	152.39	148.98	126.59	10.04	11.03	11.85	37.34	23.98	32.83	16.6	14.84	13.83	28.27	27.47	23.91	10.53	9.8	8.32	18.51	22.52	20.5	17.81	23.64	23.22	14.25	13.78	15.49	25.83	26.13	28.22	11.29	10.63	12.49	28.38	25.11	19.25
ncbi-103378060	13.55	1.19	11.75	1819.34	2459.2	1995.61	1.94	1.01	1.18	258.88	27.16	169.35	0.5	1.18	0.17	40.33	27.77	42.17	0.21	0.05	0.15	5.5	3.08	0.76	42.78	56.47	66.35	0.61	2.22	1.43	42.24	56.35	36.1	0.39	0.95	0	6.04	3.33	0.42
ncbi-103378061	16.01	13.71	13.16	5.77	4.21	5.61	8.85	8	8.3	7.58	8.7	5.73	12.77	14.67	14.71	18.98	23.43	21.64	10.67	8.86	9.33	7.36	7.94	8.94	22.48	19.23	19.6	14.78	14.78	15.83	15.04	14.4	17.89	11.53	7.16	9.19	7.43	8.52	7.34
ncbi-103378062	0.76	0.3	0.73	0.67	0.32	0.84	23.69	24.04	21.33	1.59	2.06	2.7	0.85	0.12	0.09	6.46	4.71	3.89	23.5	19.24	19.37	5.24	2.52	2.35	3.11	4.34	4.82	6.76	1.7	0.2	6.21	5.73	7.2	18.45	31.02	28.59	1.04	6.62	4.03
ncbi-103378063	28.08	28.63	31.16	295.74	316.44	249.35	22.84	25.51	15.08	74.72	35.07	49.83	30.06	26.6	26.22	46.11	42.57	38.45	18.72	17.42	19.87	31.44	33.36	32.76	40.84	47.25	43.5	26.65	27.21	27.22	45.96	45.06	44.22	20.32	20.08	17.36	29.83	28.63	27.05
ncbi-103378064	20.12	19.39	17.21	39.62	42.42	25.36	10.37	10.58	9.84	19.52	20.1	18.25	19.07	20.2	14.72	14.4	14.82	12.73	8.44	8.07	8.92	12.72	14.53	13.86	8.87	15.09	12.45	17.94	19.89	19.45	16.9	15.07	17.68	9.8	10.65	11.67	17.48	16.94	15.06
ncbi-103378065	3.65	5.96	2.79	0.73	0.64	1.1	7.31	7	3.21	2.87	6.23	3.79	3.31	3.39	3.39	9.72	4.67	6.37	6.52	10.66	5.29	5.03	4.98	2.76	5.87	7.2	6.31	5.19	4.25	4.06	7.05	6.6	7.13	2.69	3.28	5.34	4.74	4.02	2.47
ncbi-103378067	0.61	0.92	0.5	2.28	2.86	1.85	0	0	0	0.65	0.46	0.18	0	0	0.25	11.55	16.82	13.99	0.2	0.32	0	0.83	1.2	1.3	22.82	14.99	17.35	0.41	0	0.23	10.87	13.99	9.3	0	0	0	0.16	0.87	0.73
ncbi-103378068	0.9	1.16	1.13	5.94	4.49	8.04	0.41	0.41	0.43	2.52	1.12	1.76	0.79	0.7	1.01	2.44	2.28	2.01	0.37	0.22	0.47	0.85	0.72	0.55	1.92	1.83	1.87	0.89	1.13	0.64	2.07	1.62	2.49	0.38	0.32	0.51	0.81	0.72	0.74
ncbi-103378071	2.59	0.66	2.5	0.69	0.36	0.64	203.8	214.04	214.42	11.81	15.87	19.98	8.05	0.74	0.6	13.19	1.62	4.32	260.93	224.51	258.67	42.6	21.24	24.54	1.19	0.55	1.99	44.77	14.63	1	10.84	2.65	16.71	216.24	240.05	296.62	6.72	56.74	38.16
ncbi-103378072	0.76	0.63	0.45	0.07	0	0.08	0.28	0.23	0.12	0.46	0.53	0.46	0.44	0.22	0.32	0.51	0.35	0.42	0.19	0.09	0.2	0.27	0.52	0.29	0.45	0.37	0.21	0.38	0.38	0.29	0.36	0.37	0.43	0.1	0.09	0.11	0.56	0.32	0.39
ncbi-103378074	0.79	1.42	1.71	0.85	0.73	1.01	6.57	8.34	8.92	1.78	0.79	1.24	1.42	0.69	1.23	2.4	0.95	1.89	8.86	6.53	7.29	2.01	1.41	0.89	1.77	1.53	1.66	2.85	1.17	1.35	1.91	1.7	2.99	5.73	7.36	10.69	0.92	2.21	2.27
ncbi-103378078	0.12	0	0.05	12.05	17.02	12.66	0	0	0	1.83	0.5	1.98	0	0	0	1.91	3.19	2.86	0	0.03	0	0.13	0	0.05	3.63	3.62	4.47	0	0.05	0	4.24	3.98	3.27	0	0	0	0	0.03	0
ncbi-103378080	6.64	8.08	6.14	6.82	7.4	6.84	1.72	1.68	1.92	2.66	3.21	3.55	6.23	6.85	8.04	3.74	3.55	4.37	2.4	0.81	1.97	2.1	2.67	2.56	2.82	3.05	3.48	6.62	6.32	6.11	1.92	2.83	2.4	1.09	1.7	1.48	1.73	2.38	2.06
ncbi-103378081	26.24	27.47	27.13	0.51	0.68	0.57	7.28	8.22	8.51	9.04	10.92	8.88	24.28	28.53	30.01	20.5	22.01	21.74	7.2	7.11	7	9.64	10.54	11.17	22.55	19.24	21.39	21.12	25.57	29	17.42	17.22	19.4	5.78	6.04	7.1	7.92	9.01	8.36
ncbi-103378086	0	0	0.07	0.01	0	0	3.96	2.91	1.71	0.61	0.51	0.41	0.45	0	0	0	0	0	3.8	3.13	3.53	0.37	1.06	0.5	0.03	0.48	0.19	1.27	0	0.4	0.14	0.22	0.1	3.13	3.86	4.1	0.48	0.87	0.45
ncbi-103378087	0.06	0.14	0	0.23	0.21	0.29	0	0	0.01	0.56	0.86	0.34	0	0.18	0.04	0.02	0.55	0.13	0.34	0.3	0.15	0.29	0.49	0	0.26	0.03	0	0	0.13	0	0.68	0.36	0.17	0.05	0.35	0.13	0.02	0.5	0.08
ncbi-103378088	3.11	1.63	1.87	12.82	11.79	10.81	1.55	2.45	2.16	3.62	1.71	2.24	1.62	1.45	1.75	1.96	1.2	2.02	2.22	2.12	1.97	1.25	0.98	0.84	1.65	1.74	1.4	1.63	2.23	1.51	1.59	2.03	1.43	1.38	2.02	1.67	1.23	0.69	0.92
ncbi-103378092	10.36	10.26	13.77	0.08	0.06	0.07	0	0	0	0.01	0.02	0.02	10.87	11.52	10.06	1.45	1.5	1.33	0	0.01	0.03	0	0.07	0.05	0.35	1.81	1.11	9.26	14.08	12.12	1.96	1.13	1.83	0.06	0.01	0.04	0.06	0	0.02
ncbi-103378094	17.4	17.94	17.06	17.54	14.31	12.48	8.41	7.98	7.41	18.31	14.75	15.79	17.66	20.36	18.15	42.92	43.67	47.94	12.18	14.74	12.19	19.37	18.15	12.26	40.47	39.74	38.59	16.93	18.93	18.06	35.14	34.4	34.68	15.2	5.95	7.75	15.26	13.46	15.73
ncbi-103378096	5.74	5.82	6	10.07	10.22	9.86	1.18	1.57	1.48	3.46	2.15	3.16	5.97	5.91	6.36	3.1	2.71	2.95	1.42	1.19	1.21	1.65	1.36	1.64	1.97	3.45	2.54	4.41	5.8	6.22	3.02	2.1	3.21	1.61	1.61	1.46	1.45	1.87	1.39
ncbi-103378104	17.91	14.95	14.49	0.17	0.07	0.2	0.28	0.37	0.44	0.43	0.57	0.77	11.67	9.61	9.56	1.23	1.3	0.62	0.15	0.35	0.2	0.26	0.62	0.51	0.94	0.87	1.03	9.94	11.67	13.43	1.7	1.96	1.74	0.44	0.18	0.28	0.58	0.57	0.54
ncbi-103378105	8.23	8.73	16.35	0.06	0.07	0.04	2.15	3.34	2.09	8.99	9.55	13.9	15.85	8.78	6.72	0.65	0.41	0.33	7.02	5.96	3.99	12.16	10.35	13.2	0.19	0.13	0.6	10.12	8.8	15.06	0.12	0.13	0.42	3.62	5.54	5.03	12.24	8.74	10.79
ncbi-103378106	6.33	11.9	9.64	0.39	0.35	1.16	0.08	0.07	0.04	9.29	15.64	13.97	5.94	7.35	8.57	3.07	2.09	3.03	0.09	0.01	0.05	11.79	13	14.42	4.52	4.99	3.87	8.12	6.99	5.34	3.22	1.78	2.92	0.1	0.03	0.21	17.88	18.13	13.36
ncbi-103378107	4.2	5.14	3.22	1.31	1.53	1.39	2.77	3.82	2.62	3.16	2.98	2.99	2.73	4.91	5.3	5.56	4.94	6.74	1.7	3.34	3.94	2.96	3.87	3.58	5.63	6.3	5.49	4.92	2.39	6.57	7.32	5.21	5.89	2.71	2.57	2.72	4.17	2.64	4.16
ncbi-103378109	9.84	8.21	8.63	56.52	47.74	41.96	1.64	1.83	0.92	14.68	11.98	9.68	8.6	7.26	6.52	31.34	40.16	36.98	1.41	1.65	1.81	5.66	6.85	4.85	52.68	32.56	43.85	7.98	9.69	8.58	40.37	47.5	37.25	1.68	1.38	1.35	6.68	4.23	3.66
ncbi-103378112	3.8	6.4	9.75	36.22	55.47	57.72	0.03	0.05	0	9.34	1.09	5.84	10.66	13.27	6.12	0.66	0.38	0.54	0	0	0	0.27	0.2	0	0.49	1.06	0.57	7.2	7.37	11.3	0.68	0.78	0.82	0	0.12	0.14	0.21	0.08	0.03
ncbi-103378113	2.43	1.54	2.6	38.91	38.75	37.11	0.18	0.33	0.34	8.9	2.09	5.04	1.75	2.07	2.06	3.55	4.02	3.34	0.35	0.34	0.19	1.34	0.67	1.1	3.91	2.72	3.78	1.81	2.73	1.92	3.87	3.25	4.03	0.46	0.19	0.35	1.07	1.1	0.92
ncbi-103378115	13.03	26.47	14.13	55.75	63.46	60.01	13.01	8.55	8.63	24.58	52.2	28.82	16.67	11.99	13.82	30.59	20.69	21.05	14.6	12.3	12.25	28.6	18.47	19.35	16.59	25.64	16.9	14.52	23.12	14.53	21.14	19.89	22.23	9.17	9.34	11.36	26.45	13.88	28.16
ncbi-103378116	9.59	10.41	9.31	42.83	41.67	50.33	3.56	3.26	3.44	14	10.27	8.08	8.74	9	9.81	11.83	14.39	14.4	4.49	3.76	3.49	7.72	7.88	11.62	15.11	13.11	11.99	7.9	8.48	10.8	11.3	11.58	11.79	3.27	3.49	4.91	9.82	9.06	9.82
ncbi-103378119	0.65	0.28	0.3	7.59	9.38	3.83	0	0	0	1.48	0.19	0	0.49	0.19	0.6	0.76	0.67	1.46	0	0	0	0	0	0.04	0.59	1.34	0.88	0.43	0.52	0.54	0.85	0.47	1.35	0	0	0.01	0.08	0.06	0
ncbi-103378123	0.04	0.02	0.01	0.41	0.19	0.85	0	0	0	0.22	0.31	0.45	0.01	0	0.01	0.26	0.05	0.01	0	0	0	0.43	0.38	0.28	0.04	0.04	0.06	0.01	0.02	0.03	0.09	0.09	0.12	0	0	0	0.4	0.26	0.46
ncbi-103378127	3.53	4.05	3.81	5.24	5.31	2.87	0	0.13	0.15	1.22	0.73	0.64	4.16	4.36	3.46	0.5	0.34	0.56	0.14	0.04	0.02	0.64	0.4	0.12	0.86	0.31	0.36	3.25	5.18	3.91	0.18	0.1	0.63	0	0.03	0.19	0.12	0.99	0.62
ncbi-103378129	46.29	50.89	39.19	5.67	3.84	6.48	2.42	2.16	2.15	17.92	21.44	8.89	41.23	48.44	49.02	13.99	10.84	10.17	2.35	2.5	2.36	6.54	14.7	9.8	9.79	10.33	9.49	34.74	42.72	43.26	13.4	17.54	11.98	2.82	1.39	1.93	9.35	12.83	11.84
ncbi-103378130	90.17	97.13	90.93	23.88	25.95	16.67	17.37	13.83	13.61	46.1	52.09	47.78	93.34	107.79	97.52	69.24	77.56	67.65	16.5	17.46	15.55	54.85	55.18	63.83	68.06	83.58	68.3	69.9	100.14	97.03	67.1	70.94	71.76	15.21	15.17	14.69	77.68	63.65	49.82
ncbi-103378131	12.33	11.61	12.95	81.04	74.32	59.66	2.99	3.8	3.23	18.59	7.2	15.87	12.91	10.31	11.16	6.66	6.98	3.09	2.59	3	2.43	5.23	5.24	4.93	4.46	6.84	6.54	10.17	12.99	11.13	7.21	7.75	7	3.85	2.98	3.14	6.55	6.56	4.79
ncbi-103378132	2.22	2.6	2.07	0.24	0.34	0.35	0	0	0.07	90.93	94.52	85.51	3.35	3.59	2.28	1.1	0.69	1.08	0	0	0	52.06	51.38	69.94	0.5	1.75	1.18	1.93	3.49	2.32	1.31	1.57	1.5	0	0.12	0	113.89	65.08	87.38
ncbi-103378134	9.72	10.58	9.74	78.55	72.21	50.72	8.14	7.32	7.93	20.09	8.27	13.03	8.47	10	8.98	6.27	5.19	4.65	6.58	6.51	5.86	7.01	5.63	5.45	3.47	4.67	3.4	10.21	10.26	9.59	4.99	4.16	4.56	6.61	8.24	9.34	6.82	7.94	6.19
ncbi-103378136	6.58	7.14	6.63	2.77	2.27	3.19	4.89	4.8	4.86	5.03	6.23	6.35	6.93	6.07	6.06	15.39	18.62	16.63	4.58	4.33	5.24	6.38	5.81	7.43	18.41	17.62	17.96	5.72	7.37	6.83	16.17	15.54	14.3	4.71	4.16	4.92	5.8	5.84	5.63
ncbi-103378137	2.35	2.51	1.82	0.41	0.21	0.21	0.25	0.79	0.82	0.14	1.69	0.62	0.33	0.92	0.98	3.23	1.73	1.02	0.73	0.18	0	0	0.33	0.39	2.18	1.7	2.17	1.24	1.17	0	1.72	2.03	0.92	0.34	0.18	0.9	0.72	0.24	1.55
ncbi-103378138	28.3	30.35	27.23	58.56	45.77	65.53	8.24	9.58	8.71	20.72	15.78	13.05	23.93	25.3	28.79	44.85	49.23	53.07	9.44	8.37	9.89	7.52	8.98	8.57	65.94	53.71	58.31	21.87	25.96	29.29	49.85	52.24	44.42	9.93	9.27	9.26	7.91	8.29	7.76
ncbi-103378140	0.1	0.03	0.05	0	0.04	0	0.26	0	0.07	1.48	0.67	1.81	0	0	0	0.16	0	0	0.1	0.03	0.08	0.78	0.51	0.42	0.08	0.15	0	0.02	0.08	0.04	0.37	0.28	0.12	0	0.15	0.05	0.52	0.59	0.54
ncbi-103378141	43.42	41.5	38.88	6.5	3.25	7.47	6.88	7.46	8.07	15.89	20.56	13.41	35.17	41.26	45.02	30.36	31.32	30.03	9.2	7.57	8.68	14.85	15.82	15.82	27.58	26.39	24.88	29.76	39.52	40.84	25.94	21.62	29.85	8.72	6.52	7.84	14.28	15.05	16.02
ncbi-103378142	9.55	9.09	8.33	2.57	2.53	2.78	4.78	3.98	3.53	24.09	25.69	14.12	7.7	8.01	9.58	14.41	8.27	9.8	5.42	4	5.18	14.12	23.11	15.62	9.84	9.48	5.86	6.66	6.79	6.69	7.74	7.97	8.76	5.33	3.59	5.24	20.13	17.01	19.33
ncbi-103378143	2.44	1.99	4.19	148.06	176.09	137.15	2.09	1.81	1.9	23.92	3.98	16.58	2.09	2.99	2.02	6.07	5.82	5.07	1.37	1.54	1.09	2.19	1.7	1.24	6.65	5.64	6.23	1.68	2.16	1.24	7.93	7.69	6.86	1.41	1.46	1.8	1.94	2.22	1.64
ncbi-103378144	2.54	2.75	1.22	41.01	41.84	44.43	2.85	3.1	2.53	9.21	2.14	6.22	0.42	1.59	1.5	14.34	15.59	18.39	1.9	2.54	2.49	1.39	1	1.34	22.59	16.73	18.99	2.41	1.97	1.98	16.19	16.66	14.54	3.28	2.09	2.77	1.3	1.89	0.21
ncbi-103378147	0.26	0.48	0	0.05	0.02	0.03	0.06	0	0	0.26	1.8	0.44	0.12	0.11	0.12	1.78	1.2	0	0.03	0	0	0.4	0.08	0.22	0	0.11	0.04	0.17	0.25	0.18	0.36	0.16	0.5	0	0	0	0.6	0.11	0.47
ncbi-103378149	11.82	10.01	10.75	0.15	0.01	0.09	0	0	0.01	0.32	0.04	0.05	10.38	10.14	11.37	0.42	0.17	0	0	0.01	0	0.01	0.01	0	0.01	0.4	0.03	6.19	7.87	10.51	1.42	1.03	1.13	0.01	0.06	0.01	0.05	0.13	0.03
ncbi-103378152	18.05	20.71	21.96	1.51	0.84	1.61	12.87	14.15	12.28	7.28	9.07	6.79	20.38	17.09	16.18	9.64	8.49	7.54	14.01	14.47	12.45	9.59	8.7	7	6.18	7.71	5.87	17.8	18.8	21.39	6.65	5.93	7.67	14.23	10.65	12.18	7.59	9.94	9.99
ncbi-103378154	15.1	12.82	13.57	0.7	0.66	0.38	1.96	1.35	1.03	4.8	9.52	4.02	12.55	10.16	10.32	12.45	10.19	9.5	1.25	1.67	1.61	5.11	4.95	4.33	8.26	10.61	7.26	10.37	11.85	13.56	11.74	8.03	7.6	1.53	0.99	1.45	5.67	4.08	4.95
ncbi-103378156	2.17	0.7	0.79	45.9	50.93	53.93	1.92	1.82	1.57	10.94	2.54	5.76	1.32	0.32	0.82	1.74	2.4	2.16	1.65	2.19	1.99	2.09	1.34	0.73	1.3	1.94	1.2	0.9	0.83	0.6	1.75	1.42	1.84	2	1.6	1.24	0.92	1.09	0.75
ncbi-103378157	18.62	17.09	18.51	4.02	3.46	4.88	38.31	39.42	29.7	25.8	31.85	32.41	17.76	20.28	13.77	11.57	8.34	8.55	22.76	26.79	20.21	32.49	36.73	27.25	10.05	6.98	8.19	22.28	18.15	18.33	9.15	9.41	9.76	37.16	45.69	30.95	31.04	34.17	31.37
ncbi-103378161	19.91	20.29	18.36	10.64	8.24	11.93	6.15	7.13	6.3	11.33	12.09	9.59	18.79	20.69	18.59	33.91	35.93	33.6	6.22	6.91	6.65	8.69	9.29	8.61	37.46	33.94	37.89	16.63	18.65	21.98	33.55	30.63	33.21	7.77	6.76	7.42	9.95	9.18	10.31
ncbi-103378164	0.47	0.23	0.6	16.74	6.61	12.85	0	0	0.04	3.13	0.17	1.51	0.22	0.02	0.17	0	0.12	0.11	0	0	0.09	0	0	0.02	0.02	0	0	0.13	0.12	0.15	0.34	0.12	0.15	0	0.04	0	0	0	0
ncbi-103378167	0.66	0.49	0.37	0.07	0.05	0.08	0.03	0.13	0.09	0.26	0.54	0.08	0.34	0.37	0.46	1.23	1.92	2.47	0.03	0.07	0.04	0.11	0.15	0.15	1.89	1.46	1.5	0.46	0.6	0.53	2	1.38	1.89	0.07	0.04	0.06	0.28	0.23	0.16
ncbi-103378169	0.48	0	0.92	0.87	0	0.4	90.09	94.21	101.07	6.53	2.64	9.44	2.43	0.88	0.43	4.26	0.26	1.08	99.92	100.48	56.3	12.42	8.99	7.33	0.46	0	0	42.07	4.25	0.25	4.1	0.41	6.01	55.82	114.76	120.98	4.22	29.52	16.78
ncbi-103378170	2.55	4.28	5.2	1.6	1.92	1.77	0	0.04	0	0.31	0	0.33	4.85	6.05	4.1	0.79	0.49	0.61	0.06	0	0	0.03	0.05	0	0.58	0.45	0.42	3.76	5.43	8.09	0.82	0.98	1.03	0	0.01	0	0.02	0.11	0.01
ncbi-103378177	6.12	4.85	5.04	2.28	0.15	1.75	42.84	48.26	33.64	9.5	10.89	9.88	6.93	3.69	4.28	4.57	2.46	2.37	30.06	31.24	32.1	12.47	9.16	10.61	2.49	2.4	2.27	9.48	5.32	4.84	3.1	2.17	2.45	25.27	18.8	17.77	8.19	10.13	9.61
ncbi-103378178	11.36	13.33	10.79	22.94	21.54	18.95	0.1	0.1	0.07	3.41	0.72	2.59	9.37	12.61	11.87	2.74	3.84	2.93	0.12	0.02	0.13	0.13	0.41	0.17	3.22	3.03	3.2	8.55	10.57	14.23	3.2	2.71	3.32	0.2	0.06	0	0.41	0.25	0.15
ncbi-103378179	1.98	2.48	2.1	1.45	2.09	2.21	1.07	1.18	0.73	1.14	0.93	0.54	2.79	2.22	2.45	4.07	4.72	4.5	1.18	0.95	0.83	0.84	0.61	0.73	5.38	5.42	4.72	1.94	1	2.23	5.08	4.36	5.43	0.98	0.75	0.97	0.68	0.52	0.86
ncbi-103378184	0.22	0.02	0.1	0.04	0.2	0.11	0	0	0	0	0	0.03	0.1	0.02	0.12	0	0	0	0	0	0	0	0	0	0	0.01	0.03	0.06	0.07	0.06	0.04	0.02	0.02	0	0	0	0	0	0.01
ncbi-103378185	1.57	0.73	0.49	6.52	5.48	5.39	0.96	0.47	0.92	0.51	0.01	0.25	0.66	0.39	0.88	3.33	2.42	2.45	1.56	0.62	0.72	0	0.16	0.03	2.44	2.63	2.11	1.1	1.09	0.54	2.94	2.82	2.67	1.04	1.03	0.38	0.13	0.07	0.07
ncbi-103378186	1.22	1.47	0.8	6.1	3.2	5.56	0.24	0.01	0.04	2.51	0.52	1.23	0.51	0.74	1.36	1.84	2.23	2.75	0.03	0.11	0.11	0	0.16	0.35	1.61	1.72	1.56	0.8	0.41	0.8	3.32	2.36	2.68	0	0.06	0	0.47	0.33	0.4
ncbi-103378194	0	0	0	1.31	0.39	1	0	0	0	0.17	0	0.08	0	0	0	0	0	0.03	0	0	0	0	0	0	0	0	0	0	0	0	0	0	0.01	0	0	0	0.01	0	0
ncbi-103378195	0	0	0	0.08	0.12	0.14	0	0	0	0.01	0.01	0.01	0	0	0	0	0	0.01	0	0	0	0	0	0	0	0.01	0	0	0	0	0	0	0	0	0	0	0	0	0
ncbi-103378198	0	0	0	0.21	0.25	0.13	0	0	0	0.03	0	0	0	0	0	0	0	0	0	0	0	0	0	0	0	0	0	0	0	0	0.07	0	0.04	0	0	0	0	0	0
ncbi-103378200	0	0	0	0	0	0.04	0	0	0	0	0	0	0	0	0	0	0.11	0	0	0	0	0	0	0	0.08	0.21	0.18	0	0	0	0.15	0.28	0.11	0	0	0	0	0	0
ncbi-103378203	0	0.29	0.3	0.09	0.26	0.26	0	0.11	0.34	0	0.15	0.01	0	0	0	0.02	0	0.02	0	0	0	0	0	0	0.02	0.07	0	0	0	0	0	0.07	0.02	0	0	0	0	0	0
ncbi-103378206	0	0.07	0	0.05	0.08	0.07	0	0.04	0.01	0	0.01	0	0	0	0	0	0	0	0	0	0	0	0	0	0	0	0	0	0	0.03	0	0	0	0	0	0	0	0	0
ncbi-103378208	0	0	0.01	0.02	0.15	0.07	0	0.01	0	0	0	0.01	0	0	0	0.01	0	0	0	0	0	0	0	0	0	0	0	0	0	0	0	0.02	0.02	0	0	0	0	0	0
ncbi-103378210	5.11	5.04	4.11	0.19	0.16	0.24	0.15	0.11	0.18	0.25	0.36	0.34	3.64	4.83	5.89	0.81	0.7	0.59	0.34	0.28	0.33	0.4	0.32	0.27	0.52	0.69	0.32	3.39	4.37	4.32	0.5	0.49	0.69	0.3	0.27	0.31	0.39	0.5	0.48
ncbi-103378211	5.16	7.63	6.61	0.38	0.42	0.47	0.06	0	0	0.15	0.09	0.29	6.01	5.75	5.12	1.62	1.1	1.44	0.06	0.01	0.05	0.22	0.04	0.07	0.85	1.43	0.8	4.33	6.94	7.31	1.46	1.08	1.47	0.03	0.06	0.03	0.21	0.41	0.1
ncbi-103378217	11.47	12.49	9.71	3.88	2.89	2.92	1.66	2.6	2.79	4.5	7.05	4.82	9.45	9.79	12.74	15.52	24.09	20.62	2.56	2.17	2.88	5.04	5.34	6.54	24.97	13.19	18.16	9.39	12.22	12.24	15.21	13.23	16.43	3.09	2.04	3.23	5.1	6.07	5.08
ncbi-103378218	1.8	1.73	2.83	40.08	34.67	39.2	0	0	0	8.37	0	2.9	2.59	1.52	1.23	0	0	0	0	0	0	0	0	0	0	0	0	0.06	1.5	2.25	0	0	0	0	0	0	0	0	0
ncbi-103378219	4.86	5.43	3.99	7.25	4.18	5.84	0.88	0.92	1.34	2.24	1.64	2.27	3.28	4.68	5.08	9.24	13.85	12.64	1.29	1.2	1.63	1.7	1.43	1.5	14.24	9.11	10.91	3.82	4.16	4.61	8.03	7.79	8.95	1.52	1.02	1.77	1.41	1.6	1.4
ncbi-103378222	0.06	0.07	0.08	0.1	0.1	0.05	0	0	0	0.06	0.08	0.07	0.09	0.06	0	1.18	2.67	2.11	0	0	0.15	0.08	0	0.03	2.76	0	1.72	0	0	0.07	1.2	1.87	2.59	0	0	0	0.06	0.02	0
ncbi-103378225	24.1	25	23.92	42.92	36.02	40.89	11.92	11.09	10.57	30.7	39.62	32.01	22.94	24.81	24.53	13.09	10.69	10.97	10.56	10.79	8.98	29.51	34.74	39.42	7.72	11.86	10.66	21.18	24.26	23.12	11.46	11.55	12.36	10.75	10.51	11.42	34.08	32.33	32.74
ncbi-103378228	3.46	3.92	4.76	2.4	1.32	2.15	0.02	0.21	0.04	0.27	0.4	0.37	4.23	2.76	3.19	0.64	0.64	0.72	0.11	0.21	0.04	0.08	0.07	0.04	0.87	1.86	0.99	2.69	3.64	4.34	0.48	0.78	0.42	0.02	0.02	0.17	0.03	0.03	0
ncbi-103378229	9.05	10.19	10.52	120.71	124.21	99.06	6.42	6.08	4.61	28.55	8.04	16.66	8.8	9.6	9.71	9.63	12.2	10.83	5.23	6.84	6.7	5.01	5.09	5.82	9.4	12.75	11.64	9.43	9.78	8.55	12.58	12.18	11.17	6.41	6.59	6.77	6.77	7.21	5.73
ncbi-103378233	2.79	3.26	3.41	1.56	1.37	1.41	0.01	0	0	0.39	0.21	0.15	4.07	4.59	4.68	2.14	1.33	1.51	0.01	0.01	0	0	0.04	0.05	1.07	1.55	1.54	2.51	4.04	4.92	1.82	1.97	1.42	0	0.02	0	0	0.04	0.04
ncbi-103378234	31.42	28.51	37.6	0.03	0.05	0.08	0.03	0.01	0.05	0.06	0	0.02	39.02	30.66	35.06	0.83	0.87	0.82	0.05	0.07	0.07	0.05	0.05	0.03	0.74	0.92	0.48	27.11	38.03	37.24	0.66	0.63	0.84	0.03	0.11	0.03	0.01	0.17	0.05
ncbi-103378236	9.23	1.24	7.21	2.33	1.06	1.74	888.81	956.3	1017.73	33.53	66.25	90.77	24.21	1.82	0.68	38.53	4.69	10.92	931.33	780.25	901.73	150.55	64.43	83.92	5.55	3.37	3.27	276.58	32.06	2.96	29.26	7.11	47.69	924.54	828.32	928.5	27.59	188.88	106.34
ncbi-103378237	5.61	5.44	5.7	27.94	21.85	24.77	1.97	2.09	1.95	11.75	6.82	9.63	5.59	5.8	5.61	13.87	10.83	10.83	2.66	2.04	2.58	4.54	4.02	3.84	12.2	13.65	9.72	4.55	5.6	5.94	12.67	12.42	12.1	2.14	1.89	2.04	4.32	4.57	4.98
ncbi-103378239	2.58	2.69	1.95	6.18	6.71	6.55	1.98	0.37	0.67	2.85	2.87	3.52	3.22	4.17	2.32	2.83	2.52	2.57	1.65	1.74	2.89	2.21	3.12	2.66	2.71	3.11	2.44	2.81	2.83	1.8	2.59	3	2.85	1.31	1.5	2.24	2.84	3.26	2.01
ncbi-103378240	4.08	4.21	4.28	0.85	0.81	1.77	1.3	0.98	1.11	1.74	2.06	1.74	3.47	1.9	4.98	9.82	9.68	11.16	1.37	1.27	2.39	1.61	1.73	1.23	11.84	8.84	10.05	3.4	2.79	4.27	8.96	6.49	9.22	1.99	1.25	1.23	1.97	2.13	2.63
ncbi-103378244	7.8	8.79	8.12	7.7	6.15	6.55	5.02	4.91	5.45	6.14	7.17	5.35	8	6.79	7.6	21.92	29.32	26.76	4.82	4.99	4.4	4.92	5.45	5.67	26.22	25.99	23.64	7.68	7.86	8.89	25.53	22.49	27.33	6.43	4.52	4.81	5.32	5.39	5.95
ncbi-103378246	9.1	13.59	16.96	0.46	0.33	0.13	5.95	6.33	5.84	0.64	2.82	2.55	14.87	15.61	15.71	10.05	8.87	8.3	5.36	4.29	4.13	2.74	1.72	2.56	9.96	11.61	8.91	11.37	14	12.12	11.46	10.49	11.65	6.86	6.5	5.85	2.17	4.76	3.34
ncbi-103378250	0	0.16	0	0	0	0	0	0	0	0	1.04	0	0	0	0	3.73	4.12	4.08	0	0	0	0.24	0.32	0.37	4.44	4.2	3.12	0	0	0	3.86	3.94	4.25	0	0	0	0.59	0.07	0.56
ncbi-103378251	2.51	2.86	3.38	16.51	18.54	23.58	1.02	0.88	0.69	3.9	1.66	3.25	3.04	2.43	2.75	1.84	1.22	0.68	0.95	0.5	0.69	1.24	0.98	0.53	0.9	1.86	1.2	2.24	2.19	3.11	1.03	1.38	1.69	1.07	0.78	0.69	0.72	0.64	0.73
ncbi-103378252	7.5	9.38	9.48	28.04	26.68	30.05	1.94	2.29	1.93	8.63	4.28	6.35	8.74	8.85	9.93	9.79	8.97	7.37	2.31	1.94	1.73	2.46	2.97	3.55	6.83	8.78	8.58	7.45	9.24	9.3	9.15	9.21	8.87	1.8	2.48	2.04	2.92	2.9	2.77
ncbi-103378254	7.99	8.51	8.81	0.54	0.37	0.54	1.05	0.34	0.5	3.91	8.2	5.04	9.41	7.41	9.68	7.98	4.49	5.73	0.52	0.57	0.75	3.84	3.64	2.86	4.85	5.34	3.92	8.56	8.11	8.68	4.46	4.09	4.41	1.08	0.92	1.12	4.24	3.79	5.41
ncbi-103378255	7.96	9.19	7.43	16.95	12.61	14.87	1.6	1.17	1.38	5.69	3.89	4.11	7.62	8.58	7.93	4.17	5.56	5.04	1.02	1.31	0.85	2.33	3.35	3.01	6.04	4.84	5.72	6.31	7.87	6.33	3.43	4.83	4.37	1.1	0.75	1.11	3.22	2.51	2.35
ncbi-103378256	9	9.11	8.52	49.49	55.15	45.34	5.82	5.52	5.02	17.15	9.74	13.18	10.95	9.65	9.98	10.72	10.34	9.65	5.47	5.27	5.5	9.98	8.32	12.24	8.98	10.21	9.26	9.26	10.79	10.32	11.05	10.01	10.81	4.34	5.93	4.82	12.71	11.36	9.23
ncbi-103378258	25.48	31.83	23.9	46.69	43.33	47.94	19.41	18.5	13.82	24.68	22.28	25.64	23.94	25.47	22.75	30.53	19.93	17.78	21.36	18.22	19.99	17.72	18.3	16.64	16.9	22.41	18.96	26.08	24.23	22.11	22.23	24.57	24.55	18.07	18.61	22.07	18.4	20.95	16.27
ncbi-103378259	5.64	3.72	5.88	0.02	0	0.08	0.27	0.33	0.25	0.5	0.55	0.58	3.72	4.79	11.18	2.59	2.25	2.08	0.52	0.37	0.67	0.8	0.52	0.43	2.35	2.1	2.3	2.41	2.08	4.67	2.68	2.87	2.89	0.59	0.29	0.49	0.4	0.56	0.69
ncbi-103378260	16.03	12.89	15.89	1.11	0.34	0.92	6.92	6.45	5.75	6.02	11.4	6.98	16.08	8.52	11.13	20.9	14.46	15.26	6.02	9.26	7.66	7.96	7.34	7.79	9.33	16.59	13.38	12.98	11.77	12.97	18.04	14.88	21.12	5.88	4.03	7.14	7.01	9.67	9.32
ncbi-103378261	3.04	3.09	3.32	13.01	11.97	13.77	0.85	0.79	0.82	4.84	1.89	3.2	2.34	2.92	3.05	3.26	2.94	2.38	0.66	0.68	0.91	1.92	2.53	2.3	2.85	2.94	3.7	2.4	2.53	2.94	2.61	3.17	2.52	1.31	0.62	0.87	1.89	2.35	1.55
ncbi-103378263	9.92	9.45	8.96	43.3	43.68	49.39	3.05	2.96	2.62	16.41	7.86	11.02	9.98	10.18	9.61	7	5.9	6.64	2.55	2.9	3.33	6.74	5.48	6.62	4.35	5.55	3.93	7.23	8.08	8.74	4.78	5.39	5.67	2.54	3.66	2.93	5.82	4.55	5.3
ncbi-103378264	6.68	7.63	7.19	30.99	27.51	30.19	1.6	1.74	1.14	7.36	4.48	5.16	7.15	7.74	8.2	11.26	11.93	12.91	2.15	2.27	2.29	4.12	3.44	2.99	11.7	10.89	11.93	5.84	7.66	7.76	10.06	10.62	9.41	2.06	1.72	2.12	2.9	3.65	3.21
ncbi-103378267	0	0	0	6.13	5.53	5.23	0	0	0	5.99	8.08	5.53	0	0	0	6	9.35	8.66	2.29	0.99	0	6.16	5.86	5.09	8.03	5.34	7.11	0	0	0	8.89	9.19	8.14	0.54	1.4	0.77	5.66	5.8	6.53
ncbi-103378270	0.08	0.06	0.08	0	0	0.02	6.28	8.69	6.89	0.23	0.37	0.92	0.1	0.05	0.02	0.26	0	0.11	6.87	3.71	3.51	0.66	0.65	0.35	0.04	0	0.08	1.9	0.14	0.07	0.22	0.09	0.3	9.41	6.37	4.62	0.07	0.74	0.63
ncbi-103378271	551.15	541.11	950.48	39.75	16.83	27.4	13623.4	15592.2	16565.2	565.47	977.79	1626.4	1154.99	557.39	383.25	547.86	72.13	165.06	12528.6	13021.9	14345.4	2398.12	1106.83	1690.17	59.4	41.94	64.49	5436.43	1094.69	1250.59	475.04	120.63	707.03	16185.4	15450.2	14732.7	591.44	4061.68	1839.97
ncbi-103378272	7.45	9.71	7.32	18.91	20.55	22.23	5.84	4.69	13.8	20.88	16.43	11.7	5.66	6.42	6.67	676.93	384.77	294.84	4.88	6.06	4.77	10.45	14.34	9.36	431.85	396.85	382.78	6.55	9.31	7.5	327.87	296.42	333.96	4.47	4.75	27.68	15.21	17.85	12.93
ncbi-103378275	4.63	6.49	4.4	0.24	0.22	0.46	0.56	0.55	0.66	1.74	5.71	2.4	3.92	3.34	4.35	2.16	1.6	1.68	0.63	0.52	0.57	3.27	2.49	2.27	1.92	1.16	1.3	4.29	4.9	5.31	1.39	1.42	1.64	0.67	0.63	0.52	3.23	2.36	2.62
ncbi-103378276	0	0	0.38	21.23	20.25	21.31	0	1.91	0.58	7.99	1.55	2.32	1.95	0.6	1.53	3.32	0	1.87	0.63	0	0.28	1.57	1.62	1.48	0	2.99	1.1	0	0.79	1.65	3.97	0	5.36	0	0	0.29	0.03	0.41	1.19
ncbi-103378277	1.14	0.27	1.36	142.15	177.38	172.63	0.25	0.1	0.2	36.13	6.75	17.71	0.21	0.22	0.02	0.67	0.54	0.36	0	0.03	0.02	1.87	1.31	0.9	0.22	0.71	0.8	0.06	0.56	0.15	0.38	0.54	0.47	0.05	0.1	0.06	2.43	0.93	0.73
ncbi-103378279	0.34	0.21	0.15	1.66	1.91	1.28	0	0	0	0.35	0.19	0.25	0.1	0.05	0.16	3.75	7.81	4.05	0	0	0.09	0.04	0.16	0.16	5.17	4.73	5.31	0.15	0.18	0.27	7.05	6.29	6.64	0	0.03	0	0	0	0
ncbi-103378280	1.84	1.26	1.99	0.05	0.08	0.05	0.28	0.1	0	0.39	0.35	0.23	2.08	1.93	2.27	1.29	0.79	0.68	0.35	0	0.16	0.3	0.16	0.32	0.89	1	0.48	1.54	1.34	1.83	0.14	0.18	0.88	0.13	0.22	0.23	0.56	0.28	0.3
ncbi-103378282	1.79	1.7	2.12	1.03	0.31	1.14	0.03	0	0.07	0.43	0	0.25	2.35	2.39	2.61	1.6	1.45	1.66	0.01	0	0	0.12	0.01	0.01	1.02	1.72	1.68	1.62	2.54	3.26	2.96	1.66	2.54	0	0.02	0.04	0.07	0.16	0.09
ncbi-103378283	2.7	1.86	1.56	21.75	21.57	18.47	0	0.24	0.45	3.78	0.53	2.49	2.07	1.76	1.78	6.59	6.52	6.34	0.44	0.12	0	0.59	0.28	0.33	6.54	7.27	6.67	1.52	2.26	0.96	7.55	5.49	7.15	0	0.18	0.23	1.17	0.88	0.62
ncbi-103378288	0.01	0.15	0.09	2.48	1.76	2.62	0.01	0.01	0.03	0.49	0.18	0.44	0.45	0.03	0.14	79.88	76.41	84.06	0.06	0.1	0.09	0.6	1.06	2.45	120.99	105.93	123.88	0.09	0.73	0.23	79.39	91.39	66.34	0	0.08	0.07	1.41	0.47	0.24
ncbi-103378290	0	0	0	0.2	0.17	0.11	0.01	0	0	0.2	83.32	1.79	0.05	0	0	1.44	1.91	1.57	0.01	0	0	1.4	0.18	0.91	3.18	2.18	2.89	0.18	0.07	0.12	2.36	3.36	2.47	0	0.04	0	1.78	0.56	0.79
ncbi-103378291	0.41	0.35	0.57	26.9	29.01	28.39	0	0.02	0.09	5.6	0.58	3.4	0.55	0.38	0.3	2.5	4	3.73	0.04	0	0	0.33	0.13	0.13	7.45	2.83	3.99	0.28	0.23	0.44	4.36	6.51	4.77	0.02	0.13	0	0.39	0.21	0.1
ncbi-103378292	46.29	65.55	85.42	5.31	7.26	2.92	36.85	46.94	38.1	34.47	45.02	33.34	90.02	87.37	59.94	55.87	55.07	41.39	43.27	44.21	35.11	45.56	39.61	40.45	32.4	53.02	47.61	60.94	92.01	78.15	60.72	53.28	57.72	36.44	44.8	48.85	43.77	42.78	37.59
ncbi-103378294	2.42	0.36	3.66	102.33	118.69	89.59	1.65	1.93	1.38	20.35	5.04	15.03	2.45	3.43	2.15	4.57	1.58	1.32	1.47	1.48	1.83	3.27	2.75	2.43	4.16	4.68	6.08	2.49	3.28	4.46	3.77	6.09	4.64	1.71	2.15	2	3.29	2.77	2.51
ncbi-103378295	0.07	0.04	0	0.02	0.02	0.02	3.2	2.92	3.4	0.11	0.21	0.54	0	0	0.01	0.92	1.08	0.41	3.77	4.31	4.7	0.6	0.24	0.37	0.51	1.16	0.61	2.19	0.23	0.02	1.25	0.24	1.27	4.44	4.96	6.27	0.12	1.15	0.44
ncbi-103378300	7.3	8.49	8.73	14.64	15.33	14.56	2.71	2.96	1.87	6.56	4.61	4.56	6.66	7.15	6.64	8.17	6.22	5.87	2.65	2.43	2.54	3.3	3.47	3.22	4.57	7	4.44	6.72	7.44	8.5	5.31	5	5.99	2.36	3.11	2.3	3.84	3.72	3.53
ncbi-103378301	6.87	6.16	6.95	62.57	73.03	56.48	4.2	4.37	2.71	17.62	6.93	12.24	7.46	6.53	5.19	7.93	7.25	6.42	3.48	3.39	3.38	4.36	3.55	3.56	6.87	8.65	7.51	6.13	6.88	6.25	8.2	9.4	7.98	3.36	3.16	4.05	4.53	3.69	3.86
ncbi-103378302	7.5	5.81	6.96	23.23	14.83	14.84	5.48	3.69	6.13	10.26	6.87	11.54	5.57	5.03	4.34	8.32	7.72	6.48	2.01	2.6	2.61	7.43	4.52	6.51	8.17	8.77	8.8	6.43	8.18	6.1	9.49	10.14	8.74	3.59	4.42	3.52	9.12	6.64	4.9
ncbi-103378304	3.81	3.76	4.28	1.15	0.54	1.18	3.34	1.97	2.64	3.24	4.57	3.15	2.99	3.32	4.41	8.02	8.21	7	3.12	3	3.31	2.56	2.54	2.77	8.52	7.01	7.28	3.87	4.46	4.88	7.74	6.82	8.17	2.98	3.12	4.06	2.92	3.54	3.76
ncbi-103378307	1.91	1.48	1.59	0.29	0.22	0.23	0	0	0.01	0.05	0.07	0.01	1.01	1.23	2.48	0.56	0.68	0.97	0	0	0	0.03	0.01	0	0.78	0.62	0.46	0.88	1.16	1.83	0.68	0.43	0.85	0	0	0	0	0.05	0
ncbi-103378311	3.42	3.03	4.01	0.31	0.09	0.17	0	0	0.1	0.11	0.07	0.1	3.81	4.22	4.71	1.97	0.88	0.6	0	0.04	0	0	0.04	0.1	0.71	1.16	0.51	1.68	3.48	4.81	0.44	0.86	1.52	0	0.02	0.09	0	0	0.1
ncbi-103378313	1.23	3.32	1.56	0.46	0.45	0.48	0.22	0.31	0.19	0.87	2.25	1.01	1.47	2.28	2.43	2.03	3.04	2.3	0.17	0.33	0.17	1.24	0.94	0.81	2.45	3.37	1.78	2.29	2.31	2.06	2.13	2.66	1.79	0.13	0.17	0.33	1.1	0.7	0.93
ncbi-103378314	0.14	0.05	0.1	0.04	0.01	0.05	2.03	1.73	0.82	0.1	0.16	0.07	0.24	0.07	0	0.12	0.37	0.16	0.76	3.45	2.12	0.27	0.15	0.21	0.34	0.49	0.35	0.23	0	0.04	0.58	0.27	0.32	0.75	0.78	1.43	0.06	0.4	0.22
ncbi-103378315	10.7	9.74	12.06	0.02	0	0.03	1.74	0.86	0.74	1.17	0.85	1.03	10.8	12.43	11.8	2.96	0.99	2.41	1.27	1.39	1.57	1.71	1.05	0.74	1.66	1.92	1.73	8.81	10.45	18.25	2.3	2.5	2.7	1.65	1.06	1.46	1.08	0.83	1.5
ncbi-103378316	3.35	2.86	2.09	4.54	3.31	5.14	3	2.21	2.22	2.33	3.29	2.83	1.94	1.49	2.01	13.43	15.64	15.59	2.17	2.04	2.06	2.51	1.85	2.06	17.55	17.1	19.78	2.85	2.21	1.58	15.04	14.45	15.91	2.62	2.49	2.34	2.16	2.25	1.86
ncbi-103378317	2.22	1.47	1.69	28.22	31.99	31.76	0.09	0.04	0.08	5.06	0.93	2.86	0.98	0.85	1.56	4.75	4.1	3.96	0.22	0.17	0.28	0.36	0.53	0.42	5.66	4.98	6.73	1.14	0.88	1.07	3.64	4.88	5.07	0.04	0.14	0	0.31	0.44	0.4
ncbi-103378318	3.45	4.38	6.53	0.31	0.32	0.63	0	0	0.02	0	0.07	0.11	4.1	2.82	2.55	0.31	0.53	0.16	0.04	0	0.02	0	0	0.05	0.42	0.54	0.22	3.97	6.87	8.21	0.54	0.62	0.51	0.02	0.02	0.01	0	0	0.03
ncbi-103378320	3.48	2.55	4.27	0.19	0.07	0.03	0.14	0	0.17	0.07	0.53	0.47	5.17	4.05	3.63	2.09	2.1	2.14	0	0	0	0.22	0.43	0.4	1.65	2.75	2.8	3.17	3.93	5.04	2.43	3.48	2.09	0.04	0.16	0	0.37	0.36	0.46
ncbi-103378321	0	0	0	0	0	0	0	0	0	0	0	0	0	0	0	0.22	0.13	0.49	0	0	0	0	0	0	0.02	0.24	0.03	0	0	0	0.44	0.11	0.42	0	0	0	0	0	0
ncbi-103378323	1.27	1.6	0.86	8.03	9.75	9.66	0.02	0.02	0.04	0.92	0.06	0.8	0.46	1.1	0	1.36	4.11	4.1	0	0.02	0.02	0.57	0.07	0.22	2.77	0.9	3.03	1.33	1.83	2.02	2.9	3.69	3	0.04	0.01	0	0.13	0	0.52
ncbi-103378325	0.53	0.8	0.43	11.07	11.64	11.08	0.01	0.05	0	3.26	1.59	3.01	0.16	0.37	0.31	1.31	2.06	1.46	0	0	0.01	0.55	0.91	0.74	1.41	1.79	0.8	0.2	0.3	0.37	1.9	1.89	2.19	0.01	0.02	0	0.94	1.24	0.77
ncbi-103378326	0.04	0	0.03	2.15	1.83	2.17	0.02	0.06	0.07	0.61	0.87	1.81	0	0	0	1.35	0	0.38	0.06	0.02	0.08	1.73	2.37	1.73	0.74	0.44	0.69	0	0	0	0.27	0	0.33	0.21	0	0	1.3	1.25	0.67
ncbi-103378328	1.63	1.54	1.32	6.98	4.48	5.79	0	0.1	0.05	1.25	0.04	1.06	1	0.88	1.83	5.34	9.64	5.58	0	0	0.06	0.19	0.36	0.06	6.31	6.31	5.98	0.96	1.43	1.05	7.8	7.11	6	0	0.02	0	0	0	0
ncbi-103378330	5.1	6.43	5.29	1.6	0.85	1.7	0.01	0.01	0	0.19	0.07	0.2	6.37	7.19	7.42	0.63	0.51	0.41	0.03	0.01	0.05	0.08	0.11	0.06	0.32	0.39	0.37	4.96	5.56	9.98	0.19	0.27	0.41	0.01	0.04	0	0.05	0	0.07
ncbi-103378331	2.83	2.73	2.27	14.85	16.99	17.06	0.67	0.69	0.8	2.98	1.43	1.91	1.87	2.34	2.86	4.93	7.52	6.67	1.36	1.1	0.92	0.9	1.22	0.86	7.09	4.41	6.52	3.36	3.1	2.81	3.78	4.26	5.32	1.54	0.34	1.31	0.97	1.02	0.99
ncbi-103378338	11.09	11.26	10.92	33.5	27.42	31.62	5.41	5.71	5	14	9.69	11.16	8.44	11.39	9.28	14.69	16.71	15.03	5.01	4.92	2.54	5.29	8.02	4.84	23.36	18.69	11.59	8.5	10.53	10.15	13.85	16.68	11.55	5.03	5.89	5.27	6.39	9.05	6.73
ncbi-103378340	2.81	3.35	3.69	79.63	85.74	61.19	2.67	2.89	1.43	18.9	5.58	11.29	3.41	3.03	2.72	13.46	12.23	11.03	1.83	1.44	1.71	4.06	4.67	4.19	17.84	15	25.6	2.62	2.49	3.3	24.49	25.18	17.32	2.41	2.01	2.18	5.45	3.22	4.01
ncbi-103378341	10.23	10.13	9.5	1.31	0.96	1.51	1.92	1.74	1.2	2.4	2.62	1.7	8.78	11.47	9.63	13.47	15.73	11.57	3.01	1.58	1.5	1.87	1.82	1.61	13.84	11.89	14.73	9.06	10.69	10.62	14.52	14.72	14.9	1.88	1.78	2.05	2.05	2.01	2.03
ncbi-103378342	0.49	0.28	0.5	1.49	1.49	1.5	0.04	0.12	0.12	0.46	0.25	0.48	0.47	0.78	0.35	0.72	0.71	0.46	0.23	0.07	0.07	0.24	0.46	0.13	0.56	0.66	0.58	0.36	0.49	0.5	0.36	0.98	0.51	0.17	0.11	0.08	0.2	0.17	0.19
ncbi-103378343	5.83	5.38	6.01	33.92	38.85	38.07	2.95	2.89	2.53	11.09	4.77	6.79	5.13	5.32	5.1	9.21	12.94	10.79	2.8	2.81	2.74	3.94	3.56	4.29	10.56	9.15	10.24	5.12	5.15	5.99	11.44	9.69	11.14	3.31	2.59	2.64	3.77	3.52	4.05
ncbi-103378346	2.44	3.01	3.23	27.74	26.55	15.57	0.77	0.49	0.39	6.49	1.96	4.05	3.11	3.49	3.15	0.66	0.99	0	1.3	0.56	0.86	1.34	1.26	1.11	1.17	0.65	0.82	2.3	2.9	2.18	1.46	1.34	1.66	1.11	0.95	1.03	1.25	1.11	1.11
ncbi-103378347	13.99	13.48	14.25	0.02	0.14	0.04	0.39	0.28	0.51	1.29	1.28	1.21	16.69	11.67	12.72	1.33	0.81	0.59	0.8	0.22	0.87	0.86	1.22	1.29	0.49	0.82	1	12.28	9.73	9.48	0.68	0.82	0.62	0.64	0.62	0.3	0.78	1.04	0.53
ncbi-103378348	5.85	5.64	4.05	0.32	0.32	0.34	12.8	15.68	14.71	19.56	25.75	28.26	9.05	4.6	5.33	6.57	0.77	2.76	11.04	9.53	12.63	25.08	24.96	25.5	2.55	2.01	0.99	7.19	7.36	4.77	4.57	3.41	3.92	13.03	16.61	17.4	28.92	20.99	21.07
ncbi-103378350	18.43	21.28	16.51	8.21	7.08	7.57	17.28	16.18	12.8	13.71	18.01	11.52	19.51	20.89	17.93	26	27.85	24.4	13.14	14.75	14.73	12.2	13.03	11.54	24.25	25.95	23.03	19.05	19.38	21.53	28.55	27.48	29.05	13.4	16.92	15.5	12.23	13.04	12.98
ncbi-103378351	0.34	0.46	0.4	20.65	18.04	40.39	1.06	2.48	2.11	6.06	1.44	2.9	0.34	0.23	0.09	0.86	0.44	0.1	4.61	2.15	3.9	0.7	0.08	0.22	0.06	0.43	0.13	0.77	0.07	0.27	0.04	0.21	0.34	4.19	2.7	3.17	0.26	0	0.23
ncbi-103378353	7.23	8.63	6.42	0.09	0	0	0.03	0.04	0.08	0.71	0.13	0.3	6.09	8.19	3.99	0.63	0.54	0.2	0.05	0	0	0	0.36	0.1	0.25	0.41	0.24	5.89	4.68	9.86	0.29	0.24	0.43	0	0	0	0	0	0.42
ncbi-103378354	0	0.03	0	0.41	0.32	0.08	0.03	0.01	0	0.03	0	0.15	0	0	0.16	19.93	22.74	23.65	0.04	0.08	0.16	0.33	0.15	0.39	33.26	26.69	33.62	0.04	0.42	0.27	29.55	29.17	24.95	0.02	0.02	0	0.56	0.21	0.11
ncbi-103378355	112.46	106.02	105.23	0.66	0.56	1.33	0.08	0.08	0.23	3.07	1.24	1.07	118.63	107.47	114.8	20.31	17.72	14.79	0.22	0	0.09	0.37	1.19	0.64	13.83	19.58	11.99	79.15	101.65	132.07	19.58	15.88	19.32	0.24	0.54	0.16	1.04	0.67	1.03
ncbi-103378358	7.07	6.91	6.46	29.54	30.3	29.14	3.03	3.03	2.59	10.77	7.6	8.21	6.82	7.33	7.52	9.65	11.83	11.08	3.22	3.03	2.63	5.67	5.86	6.55	9.73	8.96	11.61	6.32	7.56	7.82	10.93	8.42	10.79	2.76	3.34	2.8	5.64	5.4	5.93
ncbi-103378364	0.95	5.84	1.23	1.7	2.27	2.47	0.01	0.02	0.01	0.6	0.57	0.28	0.8	0.77	2.34	1.02	0.56	0.58	0.01	0.02	0.07	0	0.05	0.09	0.57	1.73	2.13	1.86	2.69	3.64	1.67	1.51	1.27	0.03	0	0	0.17	0.24	0.3
ncbi-103378365	3.72	4.93	4.11	28.74	24.61	27.77	1.26	1.55	1.38	8.29	2.66	5.12	4.2	5.72	5.12	6.47	6.13	7.48	1.02	1.37	1.56	1.87	2.43	2.02	5.94	9.34	8.25	3.26	4.25	4.48	8.43	8.58	9.08	1.25	1.39	1.41	2.35	2.86	2.32
ncbi-103378366	2.11	3.35	2.47	47.28	59.92	45.07	1.3	1.05	1.31	9.29	3.27	5.79	1.9	3.32	2.05	0.61	0.37	0.2	1.13	1.03	0.97	2.05	1.62	1.66	0.33	0.28	0.31	2.33	2.46	2.3	0.2	0.7	0.18	1.19	1.51	1.41	1.53	1.88	1.21
ncbi-103378368	4.02	5.64	4.71	4.31	3.82	3.82	0.27	0.42	0.53	2.56	2.6	3.14	3.96	5.32	4.71	6.71	10.41	8.82	0.53	0.5	0.45	1.71	2.29	2.53	10.25	9.74	9.12	3.09	4.05	3.84	9.66	10.15	7.94	0.38	0.21	0.38	2.78	2.02	1.65
ncbi-103378371	164.77	40.45	38.01	3.25	2.43	5.46	177.59	487	889.06	38.72	37.28	157.23	148.92	30.73	40.11	135.68	90.02	40.22	220.11	418.97	268.6	341.43	100.01	71.11	88.86	82.3	67.63	174.06	54.72	55.32	67.05	42.77	90.35	471.7	279.02	227.37	61.23	133.92	49.24
ncbi-103378375	15.33	14.21	15.49	31.97	23.66	37.31	6.06	7.55	6.15	17.41	13.77	12.16	14.37	14.63	17.08	75.83	89.86	97.05	7.3	6.86	7.43	11.43	11.38	13.52	120.01	93.01	104.99	12.71	15.12	15.67	93.93	101.91	84.05	8.23	6.32	6.65	11.41	9.54	12.74
ncbi-103378377	4.55	4.23	3.57	12.23	11.69	14.28	0.05	0.02	0.01	2.83	0.86	2	1.97	1.66	3.05	6.15	6.51	9.39	0.02	0	0.03	0.74	0.79	0.52	6.87	7.06	5.2	2.66	2.54	3.33	4.65	2.79	5.86	0.01	0.01	0.01	1.47	2.77	2.12
ncbi-103378382	1.64	2.22	2.6	0.37	0.27	0.69	10.39	10	13.4	3.15	3.76	3.86	1.7	2.49	2.85	3.55	2.26	2.65	6.59	8.71	7.46	3.18	2.83	2.44	3.13	2.28	1.77	4.86	2.9	3.35	3.2	2.11	2.88	10.8	10.97	10.23	5.09	5.97	3.92
ncbi-103378383	0.03	0.03	0.04	3.54	3.07	4.75	0	0	0	1.09	0.11	0.44	0	0	0	0	0	0	0	0	0	0.03	0	0.02	0	0.02	0.05	0	0	0	0	0.03	0	0	0.02	0.02	0.05	0.02	0
ncbi-103378386	1.43	1.63	1.09	0.45	0.46	0.41	2.99	3.23	3.39	1.1	2.46	1.39	1.34	0.77	1.71	1.67	1.43	1.89	3.04	2.17	3.84	1.16	0.94	0.97	1.6	1.92	1.16	1.45	1.58	1.67	1.6	0.61	1.47	3.43	2.11	3.64	1	1.12	1.12
ncbi-103378387	0	0	0	0	0	0	0	0	0	0	0	0	0.03	0.15	0.03	0.06	0.74	1.3	0	0	0	0	0	0.01	2.83	0.65	1.24	0.08	0.75	0.12	0	0	0.09	0	0	0	0	0	0
ncbi-103378388	0	0	0	1.46	1.67	2.37	0	0	0	0	0	0	0	0	0	0.09	0	0	0	0	0	0	0	0	0.82	0	0.45	0	0	0	0	0	0	0	0.82	0	0	0	0
ncbi-103378389	0	0.31	0.61	0.43	0	0.14	0.01	0	0	0	0	0	0.32	0	0	0.27	0.38	0.09	0	0	0	0	0	0.06	0.56	0.06	0.56	0.17	0.23	0.15	0.24	0.76	0.21	0	0	0	0.14	0.17	0
ncbi-103378392	0.35	0.45	0.52	3.61	3	3.13	1.36	1.12	0.91	1.62	8.35	3.13	1.13	0.53	0.92	0	0	0.13	2.46	1.47	1.68	1.96	1.34	1.31	0	0.36	0	0.59	0.9	0.49	0.29	0	0	0.83	0.17	0.71	1.73	0.68	2.19
ncbi-103378393	0.17	0.17	0.14	4.18	4.13	4.79	1.07	0.68	0.54	1.15	0.71	1.01	0.19	0.19	0.18	1.64	1.73	1.84	0.71	1.04	0.93	0.28	0.29	0.29	1.26	1.13	1	0.29	0.21	0.17	1.43	1.14	1.63	0.53	0.38	0.52	0.42	0.16	0.23
ncbi-103378395	6.18	5.8	5.23	24.06	17.84	20.24	2.58	2.83	2.38	9.2	5.53	7.22	4.76	4.48	4.97	8.35	8.14	7.72	2.66	2.61	2.68	3.85	4.26	3.61	6.34	9.05	7.29	4.8	5.36	4.19	8.48	8.92	9	3.57	2.33	2.9	4.46	3.97	4.11
ncbi-103378396	0.07	0.03	0.13	1.01	1.94	1.43	0.01	0	0	0.57	0.45	0.33	0.16	0.02	0.02	0.83	1.15	0.82	0.01	0.01	0	1.14	0.2	0.54	1	0.87	1.37	0.13	0.19	0.01	2.05	2.25	1.56	0	0.03	0	0.52	0.17	0.79
ncbi-103378397	1.98	1.67	2.31	40.91	42.16	46.09	0.39	0.34	0.41	10.3	2.87	5.52	1.65	1.31	1.9	4.99	3.5	5.03	0.5	0.36	0.45	1.37	1.92	0.97	4.12	7.44	5.2	1.31	2.14	1.75	5.91	6.15	4.6	0.52	0.38	0.52	1.51	1.54	1.67
ncbi-103378400	4.72	5.05	5.59	10.15	9	9.23	3.66	3.63	3.96	4.59	5.99	4.18	4.21	3.36	4.76	4.14	3.58	3.44	4.16	3.55	4.44	3.51	3.34	3.29	2.74	3.08	3.43	4.74	5.79	5.2	3.61	3.5	3.45	4.52	3.92	4.95	3.41	4.4	4.13
ncbi-103378402	22.88	26.59	29.09	50.38	61.74	95.88	7.98	10.32	6.71	17.47	7.47	10.2	29.65	28.43	23.25	2.11	0	0	9.35	7.57	8.02	4.74	4.93	3.37	0	0	0	18.63	30.15	22.48	0	0	0	7.24	5.67	6.52	3.99	4	2.87
ncbi-103378403	22.79	23.08	30.32	0.12	0.02	0.11	0.5	0.33	0.44	0.83	0.27	0.59	33.64	32.46	29.51	1.27	0.87	1.5	0.66	0.38	0.57	0.7	1	1.08	1.09	0.59	1.26	20.43	25.06	41.74	1.12	0.52	1.26	0.56	0.5	0.51	0.41	0.32	0.11
ncbi-103378407	0.73	1.78	1.3	9.63	7.32	13.42	0	0	0	1.78	0	0.57	1.41	2.45	2.16	3.13	4.52	4.42	0	0	0	0	0	0	4.37	5.08	5.21	0	0.57	0.85	5.01	5.09	4.36	0	0	0	0	0	0
ncbi-103378408	1.65	1.2	1.26	6.31	3.29	4.65	1.89	2.47	1.9	0.96	1.32	1.02	1.24	1.08	1.51	0.65	0.6	0.27	1.49	2.04	1.54	1.01	1.12	0.79	1.2	0.19	0.07	2.69	1.86	1.92	0.62	0.01	0.39	2.4	2.71	2.47	0.82	0.93	0.76
ncbi-103378409	3.24	2.22	3.45	261.3	278.78	286.73	0	0	0	44.34	15.08	28.86	0	0	0.6	247.24	284.35	285.4	0	0	0	6.42	6.34	12.38	338.39	336.35	409.96	0	4.68	2.02	294.92	392.44	222.56	0	0	0	7.3	2.66	4.34
ncbi-103378410	48.15	32.1	36.95	0.03	0.16	0	0.07	0.23	0.28	0.24	0.24	0.05	26.1	37.39	85.26	0.18	0.58	0.44	0.04	0.27	0.15	0.23	0.47	0.52	0.33	0.09	0.36	20.07	20.04	38.83	0.6	0.28	0.25	0.27	0.04	0.26	0.06	0.2	0
ncbi-103378411	5.22	6.03	4.79	1	0.7	0.56	0.34	0.5	0.3	0.22	0.18	0.19	6.04	5.87	4.21	2.21	2.19	1.95	0.51	0.39	0.31	0.2	0.15	0.17	2.29	3.63	2.32	5.61	5.18	4.84	3.33	2.41	3.46	0.41	0.39	0.57	0.22	0.17	0.33
ncbi-103378412	5.74	8.23	6.64	0	0	0.02	0	0.03	0.02	0.6	1.5	0.42	6.54	4.47	7.42	2.29	0.88	1.01	0.02	0.01	0	0.62	0.87	0.31	0.78	0.9	0.78	4.69	7.24	9.19	0.48	0	0.63	0.02	0	0	0.41	0.64	0.33
ncbi-103378416	2.31	0.6	2.59	1.28	0.5	0.64	235.95	315.37	312.34	10.75	19.82	22.42	4.79	0.65	0.3	11.08	1.65	3.29	299.95	251.75	220.28	52.89	25.16	25.53	0.65	1.11	0.7	165.14	18.14	1.2	12.23	3.83	19.44	284.25	393.2	432.62	11.81	85.36	56.18
ncbi-103378417	5.43	4.14	4.63	19.08	21.35	17.02	1.13	0.73	1.21	4.64	1.6	3.59	4.04	3.22	3.93	3.76	2.66	2.23	0.67	0.92	0.79	1.52	1.25	0.99	2.47	4.34	2.63	3.11	4.53	3.79	3.1	3.33	3.43	0.59	0.83	0.66	1.86	2.21	1.09
ncbi-103378418	7.31	6.13	6.8	0.32	0.02	0.01	0	0.01	0.01	0.14	0.12	0.19	7.63	9.25	10.36	1.22	1.14	1.89	0.03	0.01	0.02	0.11	0.21	0.17	1.28	0.82	0.67	4.99	9	12.23	1.67	1.15	1.91	0	0.03	0.02	0.17	0.21	0.16
ncbi-103378423	10.27	10.2	9.56	7.3	4.97	6.13	5.08	4.52	4.28	4.08	4.87	3.96	9.16	10.76	10.09	17.11	17.42	17.3	5.05	4.91	4.68	4.6	3.94	4.18	18.28	18.23	16.52	9.03	10.71	10.97	17.56	15.82	18.29	4.41	4.21	5.14	4.07	4.05	4.01
ncbi-103378426	0.2	0.18	0.11	1.68	0.89	1.46	0	0	0.02	0.51	0.08	0.18	0.13	0.33	0.15	0.27	0.61	0.35	0.02	0	0.02	0.02	0.02	0	0.21	0.37	0.12	0.18	0.07	0.04	0.22	0.17	0.32	0	0	0.01	0.07	0.02	0
ncbi-103378433	0.51	0.15	0.37	0	0	0.02	0.02	0.05	0.06	0.42	0.96	0.92	0.34	0.13	0.07	0.26	0.12	0.22	0.05	0.09	0.08	0.73	0.67	0.55	0.12	0.19	0.22	0.21	0.32	0.08	0.08	0.18	0.08	0.12	0	0.08	0.53	0.42	0.68
ncbi-103378435	1.32	0.96	1.09	0.06	0.05	0.05	0.02	0.01	0.02	0.49	4.47	0.5	3.21	1.72	2.27	0.92	1.44	1.45	0.11	0.03	0.02	0.55	0.52	0.33	1.35	0.78	1.32	1.15	5.09	1.69	0.86	0.75	1.18	0.04	0.02	0.03	0.21	0.09	0.13
ncbi-103378438	0.13	0.09	0.12	0.04	0.12	0.1	0.17	0.39	0.33	2.44	16.74	6.66	2.22	0.82	0.18	0.68	0.19	0.28	0.51	0.54	0.52	7.71	4.66	5.07	0.23	0.06	0.09	0.62	3.27	0.15	0.16	0.08	0.28	0.38	0.41	0.47	9.98	2.61	6.43
ncbi-103378439	7.93	7.5	6.67	0.1	0.14	0.11	1.28	0.96	1.75	1.88	3.56	2	7.11	4.25	6.54	2.7	1.91	1.59	1.3	1.39	1.63	2.16	2.24	2.14	1.66	1.59	1.36	5.14	4.09	7.55	2.67	2.35	2.35	2.06	1.03	1.82	2.55	2.94	3.1
ncbi-103378440	0.57	0.31	0.24	9.6	12.16	16.21	5.64	7.31	8.84	4.58	7.66	5.37	0.78	0.44	0.35	1.4	0.76	0.31	12.78	9.46	10.3	5.95	2.48	3.38	0.19	0.24	0.15	3.81	1.04	0.34	0.74	0.27	1.02	8.08	7.88	8.4	3.89	2.83	3.49
ncbi-103378443	1.76	2.83	1.58	17.42	16.53	20.33	0.51	0.37	0.62	4.67	1.41	2.45	1.08	1.01	3.18	3.64	3.27	3.08	0.66	0.49	0.53	0.96	1.15	0.63	3.4	4.28	2.7	1.28	1.53	1.58	3.41	3.27	3.98	0.68	0.37	0.57	1.03	0.94	0.94
ncbi-103378445	23.37	22.84	22.26	72.13	64.38	52.75	7.78	10.72	8.35	24.29	17.7	18.03	22.43	25.98	24.77	25.64	31.99	27.32	10.94	9.75	10.57	17.61	17.28	16.42	28.07	26.17	29.27	20.18	23.83	26	29.5	29.03	28.41	9.8	8.47	10.39	16.83	16.26	16.93
ncbi-103378446	8.93	9.09	9.17	272.41	299.06	204.5	4.37	2.87	3.65	36.04	8.73	24.62	7.25	7.73	6.45	13.76	14.11	13.64	4.45	4.09	4.78	5.44	5.45	4.22	12.16	15.98	14.95	7.93	6.75	7.23	15.2	13.38	17.49	4.07	5.06	4.25	5.84	5.87	5.44
ncbi-103378447	4.41	4.56	3.56	6	5.48	4.98	3.04	2.7	2.96	5.8	7.72	5.52	4.39	4.46	3.58	18.41	14.37	17.96	2.28	2.15	3.29	6.27	6.03	7.87	19.13	18.41	23.99	4.17	5.38	4.53	22.5	24.6	18.53	2.72	4.17	3.02	7.91	5.71	5.47
ncbi-103378448	1.14	1.94	1.71	0.12	0.08	0.15	0.15	0.06	0.13	1.02	0.79	0.8	1.54	1.64	1.57	0.42	0.33	0.41	0.09	0.01	0.06	1.22	0.97	0.73	0.26	0.34	0.29	1.16	1.35	2.29	0.41	0.22	0.24	0.08	0.07	0.08	0.85	0.71	1.81
ncbi-103378449	3.4	1.5	3.03	8.35	6.69	7.17	1.5	1.65	1.46	1.96	2.67	0.32	2.98	1.92	1.75	3.09	0.86	3.86	0.63	0.36	2.34	0.36	0	0.55	1.59	2.71	3.76	2.61	3.37	2.28	3.75	2.83	3.66	0.32	1.14	0.57	0.46	1.15	0.39
ncbi-103378450	7.01	7.56	6.51	19.28	18.41	25.46	0.26	0.44	0.52	4.89	5.82	4.91	6.85	6.06	5.77	3.21	2.49	2.52	0.57	0.38	0.57	3.2	2.55	2.38	1.43	2.24	2.34	4.43	4.25	6.01	2.22	1.8	2.17	0.43	0.29	0.47	2.85	2.01	2.61
ncbi-103378451	0.29	0.23	0.39	2.84	2.9	3.25	0.06	0.02	0.27	34.69	39.96	22.9	0.73	0.68	0.59	15.91	9.42	8.41	0.15	0.04	0.08	15.11	12.25	14.39	7.61	8.34	11.25	0.58	1.16	0.43	11.3	11.81	10.93	0.03	0.05	0.04	30.87	19.75	25.01
ncbi-103378452	0.12	0.83	0.76	0.31	0.16	0	0.05	0.15	0	0.87	7.3	1.12	1.01	0.42	0.59	2.55	2.7	2.75	0.03	0	0.23	2.08	2.73	1.07	3.24	2.86	2.87	0.57	0.37	1.18	3.85	5.69	2.03	2.69	0.08	0.15	1.5	1.21	2.53
ncbi-103378453	3.78	4.59	2.7	45.81	46.18	71.03	1.63	1.2	1.91	9.31	4.13	7.66	4.01	3.2	3.76	6.73	6.5	6.19	1.58	1.31	1.26	3.7	4.21	4.07	8.11	6.06	7.84	3.13	2.9	3.87	5.59	4.95	5.13	1.51	1.45	1.2	3.14	3.55	3.27
ncbi-103378455	8.51	8.36	8.32	0.01	0	0	1.7	2.93	2.74	1.16	1.9	2.01	6.82	8.91	8.36	4.44	5.49	5.13	2.78	2.4	3.91	2.01	2.02	2.04	4.83	5.2	4.79	6.33	7.54	8.57	3.01	3.32	3.43	2.99	2.4	3.38	1.58	1.61	1.72
ncbi-103378456	3.72	6.58	6.03	63.2	71.63	81.5	2.86	3.47	2.89	14.94	8.42	12.4	5.34	6.17	3.51	7.87	10.14	6.63	2.07	2.76	2.1	3.57	4.87	3.08	7.54	8.28	8.64	4.08	5.14	4.95	8.35	8.5	10.78	2.88	2.56	2.78	5.44	3.91	4.81
ncbi-103378457	8.68	6.98	8.9	276.69	305.22	335.27	3.51	3.28	2.84	62.56	12.46	33.05	6.1	6.45	5.38	7.24	5.68	5.5	2.99	2.65	3.01	8.15	8.14	6.71	4.45	7.37	8.27	5.37	6.86	6.44	7.02	6.51	6.43	2.91	3.63	3.53	8.8	9.29	8.21
ncbi-103378461	2.11	3.33	2.3	28.16	33.21	29.61	2.23	1.89	1.86	7.83	3.3	5.72	1.83	1.35	2.16	8.07	6.93	7.26	1.7	2.05	2.36	4.15	4.42	4.42	6.98	8.19	7.22	2.83	2.64	2.16	6.83	6.1	7.09	1.99	2.66	2.1	4.53	4.67	3.81
ncbi-103378462	10.71	11.09	12.39	31.56	38.15	32.34	9.96	12.21	8.08	14.36	12.08	14.75	10.77	9.47	9.92	16.59	17.64	13.97	9.04	9.76	9.16	12.03	11.12	11.43	19.77	16.72	19.52	10.62	9.7	9.6	18.79	22.08	15.44	8.99	8.77	8.32	10.22	11.02	10.1
ncbi-103378463	0.58	0.76	0.88	0.05	0.04	0.09	0.11	0	0.08	0.68	0.56	0.6	0.72	0.65	0.37	4.99	8.77	5.83	0.06	0.06	0.04	1.98	3.47	1.63	9.86	7.4	10.25	0.7	0.52	1.15	7.7	7.96	5.88	0.14	0.06	0.05	1.67	1.78	2.37
ncbi-103378464	3.31	2.14	3.24	48.98	54.45	56.15	0.33	0.48	0.06	10.22	1.19	6.05	2.61	2.05	2.43	5.11	5.1	5.49	0.47	0.27	0.53	0.63	0.83	0.48	4.57	5.41	6.31	1.8	2.3	2.58	4.9	4.84	4.28	0.44	0.31	0.3	0.81	0.49	0.47
ncbi-103378465	6.04	6.18	7.28	3.6	2.41	3.75	2.21	2.71	2.28	4.57	5.28	3.78	8.56	7.56	4.32	16.67	14.07	18.64	2.1	2.35	2.15	3.37	3.48	3.99	16.69	20.21	18.65	6.54	7.19	7.32	16.54	16.84	16.08	2.2	2.09	2.56	3.98	4	4.24
ncbi-103378466	39.66	39.72	39.6	0.67	0.51	0.84	2.01	2.61	2.45	1.49	2.17	1.57	36.85	39.45	38.04	2.61	2.39	2.26	2.87	2.97	2.43	1.15	1.74	0.95	1.9	2.32	1.73	27.43	36.68	34.86	2.09	2.52	2.56	2.07	1.77	2.05	1.14	1.82	1.08
ncbi-103378467	1.93	1.92	1.84	16.66	15.39	16.06	0.76	0.75	1.12	4.75	3.39	5.05	1.43	1.53	1.94	2.3	3.35	2.2	0.97	1.26	0.49	2.27	2.83	2.18	2.78	1.7	2.07	1.86	1.57	1.57	2.25	3.24	2.15	0.77	1.08	1.14	3.91	3.77	2.65
ncbi-103378470	11.08	13.37	13.8	1.82	1.76	1.53	2.01	2.81	2.79	0.45	0.32	0.46	17.07	16.32	14.25	0.91	0.85	0.59	3.47	2.97	3.38	0.43	0.38	0.46	0.13	0	0.44	12.51	16.25	18.7	0.19	0.6	0.5	3.51	2.69	2.77	0.26	1.21	0.28
ncbi-103378471	0.32	0.09	0.13	0.03	0	0.04	0	0	0.03	0.02	0.02	0	0.18	0.08	0.05	1.27	1.84	1.38	0	0	0.01	0.04	0	0	2.05	1.26	0.79	0.13	0.24	0.05	1.54	1.85	1.83	0	0	0	0	0	0
ncbi-103378472	1.88	2.48	2.11	7.88	8.36	10.63	0.06	0.05	0.01	2.45	1.68	2.17	2.66	2.15	2.1	1.19	0.71	1.21	0.01	0.02	0.03	1.35	1.26	1.24	0.81	0.99	0.59	2.44	2.33	1.71	1.25	0.83	0.86	0	0.1	0.02	1.57	1.55	1.94
ncbi-103378475	79.18	77.09	82.56	28.76	19.49	27.92	20.05	20.55	18.69	21.71	24.01	20.86	84.39	85.52	82.77	75.39	78.11	79.87	21.49	20.78	20.17	20.05	19.59	20.97	73.06	80.36	75.71	61.56	82.39	84.6	76.56	75.36	81.69	20.76	20.08	20.52	19.89	21.32	21.3
ncbi-103378476	0.81	0.98	1	0.81	0.58	1.19	1.17	0.99	1.25	0.73	0.68	0.82	0.86	0.74	0.72	2.79	2.04	2.5	0.93	0.83	0.87	0.4	0.69	0.56	1.65	2.55	2.6	1.01	1.01	1.24	2.66	1.91	2.99	1.1	0.54	0.63	0.18	0.82	0.73
ncbi-103378478	5.76	6.28	6.45	0.16	0.06	0.14	0.19	0.13	0.38	0.24	0.42	0.41	6.39	6.78	8.66	2.97	2.89	3.48	0.19	0.02	0.18	0.48	0.14	0.43	3.66	2.01	2.55	4.93	6.44	8.34	2.39	2.43	2.5	0.13	0.13	0.05	0.3	0.09	0.36
ncbi-103378480	0.71	1.42	0.75	77.61	100.21	54.78	0.57	1	0.62	14.32	10.72	9.93	1.43	0.77	0.53	6.92	5.74	5.21	1.47	1.52	1.09	5.48	2.66	2.95	5.16	7.6	4.36	0.66	2.02	0.62	5.31	5.66	5.43	0.58	0.29	0.47	4.71	1.82	4.25
ncbi-103378482	2.67	2.18	1.88	0.34	0.21	0.35	1.85	1.1	0.91	1.15	2.13	1.59	2.37	2.29	2.01	3.61	2.51	3.39	1.84	1.44	0.69	1.9	1.43	1.56	2.17	3.13	3	3.04	1.41	1.52	3.27	2.43	4.09	2.48	1	1.87	1.78	1.2	1.43
ncbi-103378485	2.6	2.86	2.57	13.97	19.61	18.59	1.04	1.35	1.24	4.67	2.64	3.58	3.05	2.6	2.34	7.04	4.67	5.03	0.9	0.71	1.18	1.5	1.98	1.26	5.37	6.38	5.69	2.42	2.77	2.11	7.57	5.39	7.6	0.97	0.77	1.23	1.54	1.97	2.22
ncbi-103378487	1.29	1.19	0.53	0.09	0.08	0.05	3.42	3.07	2.64	30.03	41.23	29.77	0.71	0.78	1.31	0.24	0	0.12	1.53	1.32	0.69	31.03	44.08	29.49	0.09	0.22	0.23	0.78	0.94	0.33	0.04	0.39	0.08	1.36	0.97	1.81	30.98	37.7	31.98
ncbi-103378488	8.74	7.67	4.25	3.46	3.45	2.21	0.81	0.75	1.02	1.73	0.28	0.86	3.75	3.96	3.35	1.01	1.09	1.07	0.52	0.62	0.61	0.97	1.76	0.75	1.47	0.38	0.73	5.08	2.25	13.3	0.46	0.46	1.33	0.97	1.02	0.38	0.72	1.1	2.16
ncbi-103378489	18.66	16.45	16.97	128.75	144.16	140.18	22.06	21.03	14.8	49.99	31.52	39.01	16.21	16.55	16.66	43.26	39.42	35.81	16.78	18.67	19.82	29.33	31.68	40.02	34.24	41.89	38.45	19.3	18.41	17.47	44.11	43.25	41.37	18.53	21.11	20.26	33.22	36.61	28.64
ncbi-103378491	0.07	0.08	0.08	13.6	17.05	16.26	0.03	0	0.02	3.09	0.37	1.6	0	0.02	0	0.06	0	0.16	0	0.01	0.01	0.05	0.04	0.01	0.04	0	0.13	0.29	0	0	0.22	0	0.47	0	0	0	0.09	0.04	0.03
ncbi-103378492	9.43	9.9	12.78	51.34	53.31	50.8	3.66	5.05	3.61	14.55	8.21	11.16	10.3	10.72	9.14	17.1	17.79	18.36	3.46	3.27	2.62	6.2	5.79	5.72	16.56	19.7	18.19	8.36	11.73	11.59	20.84	19.45	18.35	4.01	3.8	2.91	5.91	6.48	5.47
ncbi-103378493	17.01	17.58	16.72	6.81	5.77	6.6	2.31	2.21	1.78	15.46	17.15	13.12	16.56	19.31	18.52	19.48	24.81	22.69	2.65	2.5	1.9	13.54	14.22	15.51	26.32	23.23	30.45	12.69	17.19	17.24	22.48	27.86	20.68	2.5	1.93	2.49	17.08	14.27	18.39
ncbi-103378495	2.72	2.32	1.81	1.48	1.27	1.55	0.68	0.53	0.58	0.83	0.53	0.57	2.7	2.7	2.79	6.2	5.99	5.17	1.05	1.02	0.58	0.49	0.31	0.42	5.37	6.7	6.3	2.12	2.22	1.93	6.08	5.52	7.18	0.75	0.56	0.54	0.58	0.6	0.54
ncbi-103378496	3.07	1.68	4.32	28.58	32.54	32.38	0.09	0.17	0.08	124.08	112.21	119.15	2.77	3.54	2.48	1.74	2.62	1.74	0.32	0.17	0.1	98.81	104.28	93.9	3.17	2.94	2.3	2.11	3.46	1.66	2.41	2.92	2.83	0.14	0.33	0.14	93.58	78.68	105.55
ncbi-103378500	2.59	3.76	2.54	0.21	0.12	0	0.2	0	0	0.2	0.55	0.36	2.73	2.87	3.21	2.66	2.04	2.51	0.16	0.09	0.33	0.59	0.6	0.68	2.81	2	1.7	1.64	2.92	1.08	1.19	2.29	1.33	0.16	0	0.34	0.43	0.42	0.13
ncbi-103378501	1.95	2	2.29	0	0.02	0	0	0.05	0	0.11	0.14	0.14	2.65	2	1.97	1.26	0.77	1.33	0	0	0.02	0.16	0.2	0.17	2.26	1.84	1.11	1.19	2.48	1.88	2.73	1.92	2.92	0	0.01	0.01	0.13	0.03	0.09
ncbi-103378503	4.13	4.56	3.15	0.12	0.05	0.23	0.41	1.03	1.1	0.38	0.38	0.36	1.99	3.41	4.61	1.68	1.22	0.78	1.11	1.4	1.25	0.37	0.2	0.24	1	1.33	1.08	3.02	3.77	3.92	1.17	1.1	1.1	1.19	1.33	0.97	0.22	0.38	0.38
ncbi-103378506	12.06	14.15	11.53	150	150.99	95.43	5.97	8.28	6.58	25.4	10.6	18.5	11.34	11.53	11.54	32.99	47.24	39.45	4.83	7.27	6.8	7.79	8.28	9.73	45.84	41.89	45.75	9.57	10.76	11.67	41.57	42.28	37.32	6.85	5.95	6.93	10.14	8.18	7.23
ncbi-103378507	3.16	2.77	3.41	73.22	85.57	67.76	1.26	1.43	1.62	15.99	4.84	8.3	2.43	1.9	2.37	3.47	3	2.75	1.21	1.26	1.27	2.79	2.76	2.12	3.34	3.5	2.42	2.29	2.53	3.14	3.24	3.25	4.72	1.79	1.41	2.5	3.34	2.36	3.86
ncbi-103378509	5.85	5.6	4.99	0.01	0	0	0	0	0	0.01	0	0	4.42	6.7	7.29	0.48	0.24	0.35	0.02	0	0.02	0	0.02	0.02	0.08	0.26	0.08	4.11	5.99	7.64	0.25	0.16	0.12	0	0.03	0	0	0	0.06
ncbi-103378511	10.95	13.78	11.7	49.29	56.06	51.88	7.02	8.14	7.74	9.34	5.68	8.78	9.98	10.84	10.61	13.69	7.68	8.37	5.75	5.93	7.44	5.22	5.3	5.44	7.54	12.9	10.89	10.14	10.65	9.75	12.85	10.17	12.21	6.47	6.65	7.11	4.03	6.36	5.02
ncbi-103378512	9.13	9.02	11.17	3.25	3.12	2.69	1.4	1.32	1.56	6.13	9.21	7.27	11.08	11.47	12.5	29.9	28.53	29.91	1.43	1.94	1.23	6.08	6.22	6.4	29.53	32.85	32.14	5.94	10.04	9.27	28.05	32.86	24.36	1.11	1.36	1.4	5.31	6.57	5.57
ncbi-103378514	35.16	32.4	28.58	43.19	22.87	38.33	118.78	158.1	57.09	86.08	128.51	62.17	31.27	26.11	24.01	80.57	67.97	49.91	97.74	123.64	84.56	71.55	96.87	53.15	59.55	70.18	48.57	56.11	24.77	22.3	72.72	80.02	65.91	131.27	73.96	93.12	71.79	68.47	77.35
ncbi-103378516	2.63	2.11	2.14	0	0	0.23	0.13	0.38	0.22	0	0.25	0	1.4	2.83	2.86	1.19	0.49	0.74	0	0.01	0	0.21	0	0.12	1.01	0.92	1.27	1.62	1.69	2.83	0.94	1.46	1.73	0.04	0.24	0.07	0	0.12	0
ncbi-103378517	3.41	1.89	3.29	1.21	4.2	3.35	0.73	0.48	0.81	4.75	11.35	11.25	5.34	0.73	0.86	9.47	3.99	3.27	3.63	1.13	1.47	14.93	15	10.53	7.23	2.96	3.54	4.36	4.76	3.81	6.45	6.99	4.2	3.18	6.32	4.4	9.51	22.54	18.42
ncbi-103378521	4.24	4.12	3.95	19.33	17.15	22.04	1.72	2.46	1.77	6.33	4	5.84	3.82	4.93	4.4	8.28	8.27	8.02	1.42	1.37	1.54	3.38	3.35	3.41	8.08	8.87	9.05	4.09	4.11	4.37	9.25	8.9	7.75	1.77	1.67	2.31	3.69	3.55	3.33
ncbi-103378524	8.58	10.98	6.4	0.42	0.2	0.78	0.22	0.09	0.91	0.61	0.37	0.24	8.18	10.61	7.91	5.35	5.18	5.48	0.51	0.58	0.62	0.06	0.79	0.5	5.58	5.27	10.91	7.26	6.75	13.64	7.89	1.78	12.6	0.23	0.33	1.87	0.71	0.31	0.26
ncbi-103378525	3.68	2.83	2.81	0.32	0.16	1.39	0.18	0.01	0.06	1.31	2.18	0.58	3.53	1.96	2.72	2.07	1.15	1.44	0.07	0.22	0.03	1.85	2.36	2.18	1.24	1.44	1.05	2.25	2.56	3.4	1	1.23	1.33	0.03	0.08	0.06	2.2	3.13	4.55
ncbi-103378527	6.93	7.3	6.32	1.56	1.48	1.51	0.47	0.2	0.36	0.94	0.85	0.31	8.13	7.02	6.32	19.63	16.92	19.1	0.41	0.71	0.55	0.55	0.96	0.77	18.16	21.06	24.56	6.02	6.81	5.6	29.62	31.05	25.94	0.38	0.42	0.5	0.85	0.39	0.43
ncbi-103378528	0	0	0	0	0	0	0	0	0	0.1	0.22	0.18	0.03	0	0	0.27	0.21	0.05	0	0	0	0.18	0.04	0.06	0	0.08	0.02	0	0	0	0	0	0.15	0	0	0	0.09	0	0.04
ncbi-103378531	5.83	4.84	4.99	1.43	0.93	1.14	4.38	4.07	4.18	2.89	3.99	2.83	4.41	4.91	5.32	10.44	13.64	12.95	3.62	3.13	3.92	2.62	2.82	3.47	13.69	10.06	13.48	4.41	6.35	3.86	10.5	11.58	10.16	3.28	3.13	2.93	3.16	3.34	3.57
ncbi-103378532	10.42	12.58	9.72	0	0.02	0.03	0.56	0.39	0.51	0.33	0.13	0	10.06	11.78	13.19	1.73	0.53	0.65	0.49	0.87	0.62	0.02	0.11	0.07	0.52	0.89	0.53	8.74	9.89	14.96	0.39	0.28	0.42	0.81	0.3	0.28	0.09	0.14	0.05
ncbi-103378534	0.72	0.7	0.62	0.37	0.32	0.51	0.5	0.43	0.42	2.25	3.51	1.57	0.5	0.22	0.4	1.54	0.94	1.2	0.6	0.84	0.71	1.68	2.39	1.05	1.29	1.33	0.62	0.43	0.38	0.58	0.72	0.98	0.7	0.75	0.39	1.03	2.24	1.51	1.49
ncbi-103378535	1.73	1.42	1.39	0.07	0.15	0	0.07	0	0	0.11	0.03	0.12	1.52	1.53	1.03	1.83	1.65	1.89	0.03	0	0	0	0.1	0.07	2.01	1.4	0.69	0.65	1.08	1.9	1.78	1.02	1.65	0.02	0.07	0	0	0.09	0
ncbi-103378536	0.43	0.61	0.83	0.02	0	0.11	0.08	0.07	0.24	0.13	0.18	0.22	0.59	0.55	0.6	0.68	0.27	0.28	0.1	0.1	0.13	0.31	0.17	0.16	0.41	0.27	0.38	0.49	0.58	0.5	0.37	0.62	0.29	0.11	0.12	0.1	0.25	0.21	0.15
ncbi-103378537	2.09	2.11	2.58	1.25	0.98	0.96	0.24	0.24	0.19	0.9	1.02	0.85	2.27	2.74	2.4	2.51	3	2.1	0.13	0.19	0.34	0.8	0.46	0.47	1.33	2.41	2.1	1.58	2.44	1.62	2.41	2.47	2.08	0.39	0.07	0.2	0.6	0.64	0.62
ncbi-103378539	2.77	3.06	2.93	1.11	0.72	1.23	0.67	0.46	0.74	6.14	6.53	7.17	2.2	2.77	2.97	3.51	2.09	3.01	1.19	0.78	1.22	5.52	6.59	6.05	2.47	2.41	2.12	2.41	2.85	3.18	2.74	2.35	2.76	1.26	0.68	0.86	9.2	5.66	8.52
ncbi-103378540	6.63	5.4	6.11	2.2	1.96	2.3	0.26	0.47	0.62	2.15	2.17	1.61	5.49	6.37	7.34	8.48	11.31	11.06	0.62	0.82	0.86	1.6	1.49	1.7	8.83	8.25	9.28	4.45	6.57	6.45	9.01	7.37	9.39	0.73	0.35	0.77	1.84	1.61	1.53
ncbi-103378541	1	1.46	1.24	0	0.19	0	1.6	4.13	7.27	0.9	1.05	1.39	6.88	0.58	1.36	6.17	0.71	1.22	6.74	3.83	7.68	3.82	1.54	1.23	1.19	1.11	1.35	5.2	8.06	1.46	3.02	4.69	1.42	11.15	13.52	8.49	3.56	6.82	2.05
ncbi-103378542	18.82	12.69	21.49	56.71	50.81	50.04	10.23	9.49	11.38	24.7	19.47	18.05	16.7	12.76	13.61	17.41	11.51	13.49	9.8	9.71	11.13	12.14	13.66	13.89	10.92	13.65	9.25	15.06	12.01	14.88	13.37	15.17	12.08	10.89	9.98	10.55	12.07	14.16	13.31
ncbi-103378545	0.43	0.2	0.59	0.02	0.01	0.01	0	0	0	0.25	0.13	0.24	0.99	0.45	0.64	0.53	0.24	0.55	0.09	0.02	0.05	0.72	0.3	0.65	0.33	0.74	0.16	0.46	0.54	0.89	0.7	0.29	0.67	0.01	0	0.01	0.48	0.09	0.41
ncbi-103378546	7.37	11	9	4.34	3.83	6	2.79	5.09	4.49	7.23	12.13	8.35	6.47	2.94	4.8	12.27	11.2	8.67	3.52	1.7	4.89	4.58	4.07	4.86	9.15	12.06	11.98	7.49	8.96	8.11	10.55	9.89	15.91	3.36	6.07	4.65	6.84	4.9	8.38
ncbi-103378547	0.27	0.46	0.28	0	0.07	0	0	0	0	0	0	0	0.33	0.31	0.39	0.52	1.36	0.52	0	0	0	0	0.09	0.09	0.77	0.72	0.5	0.21	0.18	0.29	0.71	0.55	0.27	0	0	0	0.04	0	0
ncbi-103378550	3.67	4.79	2.83	36.19	41.15	16.85	0.94	0.65	0.72	7.22	2.89	8.63	3.23	5.56	2.97	3.65	4.38	3.1	0.75	0.98	0.91	1.33	1.89	1.74	2.12	3.25	5.78	3.77	2.84	3.54	2.98	2.98	4.84	1.24	0.92	0.98	2.64	1.78	1.46
ncbi-103378552	1	0.04	0.05	0.06	0	0.1	0.86	1.34	0.46	0.22	0.04	0	1.67	0	0	6.88	2.18	2.39	1.15	1.2	1.34	3.5	0.55	0.25	4.85	3.03	3.82	0	0	0	2.43	2.14	3.23	0.14	0.81	0.25	0	0.17	0.1
ncbi-103378554	0	0	0.1	1.86	1.4	0.18	0	0	0	0	0	0	0.11	0.36	0.08	0	0.18	0.05	0	0	0	0.1	0.06	0.02	0.06	0.1	0	0.04	0.28	0.21	0	0	0.07	0	0	0.04	0	0	0
ncbi-103378555	22.41	26.3	25.31	0.51	0.73	0.84	7.95	12.2	9.72	3.61	8.43	4.94	21.72	23.4	22.68	5.47	4.43	5.85	11.29	13.17	10.76	10.22	5.49	5.84	3.87	7.15	4.52	18.68	22.03	22.27	5.72	5.29	6.75	7.72	16.61	14.8	5.53	5.48	3.7
ncbi-103378558	26.79	26.8	25.88	24.78	18.08	21.27	9.09	9.31	8.79	20.95	20.49	19.5	23.14	24.23	24.98	61.97	65.04	69.57	9.5	9.21	8.95	16.33	17.92	19.13	82.04	76.64	74.94	21.43	24	26.03	66.98	64.3	71.75	9.46	8.48	9.21	18.46	16.78	19.12
ncbi-103378559	0.79	0.74	0.9	3.99	3.37	5.23	0	0	0	0.81	0	0.24	0.3	0.57	1.16	1.82	0.86	0.88	0	0	0	0.03	0.11	0	0.47	1.07	1.12	0.46	0.28	0.66	1	0.96	1.17	0	0	0	0	0	0.04
ncbi-103378560	2.8	3.7	2.5	1.41	0.64	0.88	0.33	0.23	0.05	0.66	0.51	0.38	1.66	2.37	1.91	5.66	7.79	5.57	0.13	0.13	0.33	0.4	0.35	0.36	10.03	6	8.6	1.88	2.9	2.96	6.74	8.1	5.48	0.21	0.37	0.16	0.19	0.16	0
ncbi-103378562	3.5	2.81	2.99	0.02	0.05	0.06	0.07	0.01	0.06	0.02	0.13	0.05	1.7	3.63	3.04	0.3	0.16	0.25	0.01	0.06	0.03	0.01	0.12	0.14	0.24	0.17	0.14	2.91	1.37	5.79	0.27	0.17	0.35	0.09	0.05	0.01	0	0	0.12
ncbi-103378564	0.49	0.21	0.31	16.28	9.73	15.51	0.13	0.07	0.05	4.72	0.86	2.64	0.16	0.1	0.14	9.15	9.89	10.88	0.05	0.07	0.06	0.32	0.24	0.35	15	13.09	10.4	0.14	0.23	0.11	11.87	8.55	13.91	0.04	0.05	0.05	0.39	0.25	0.21
ncbi-103378565	13.85	14.32	11.77	0.58	0.36	0.95	6.14	5.22	5.05	6.29	8.45	5.3	12.12	12.09	14.03	13.21	12.95	11.1	5.72	5.57	6.39	7.49	7.36	6.63	10.25	10.14	9.81	11.47	14.4	11.9	10.72	10.42	11.85	6.85	5.1	4.21	6.87	7.73	5.98
ncbi-103378568	6.19	6.5	7.16	28.42	20.36	17	0.85	1.22	1.45	7.64	3.26	5.34	6.61	4.1	3.31	6.54	4.64	7.31	1.05	1.28	1.73	3.09	2.69	2.04	7.14	6.48	8.62	5.55	7.27	6.32	7	6.45	9.66	0.6	1.36	1.43	2.36	3.08	1.84
ncbi-103378569	24.77	27.85	28.56	33.39	28.14	27.55	38.04	39.75	33.13	12.62	9.4	12.66	28	22.73	26.48	18.78	13.24	14.76	43.24	39.24	44.73	13.11	6.71	8.86	13.05	13.05	11.7	31.41	31.05	27.9	14.63	12.06	16	36.37	49.69	42.03	6.55	17.58	11.05
ncbi-103378570	0.06	0	0.07	2.17	2.31	0.4	0.11	0.07	0.03	0.71	0.26	0.16	0.14	0	0.07	0.47	0.85	0.54	0	0.02	0.03	0.09	0.05	0.2	0.31	0.58	0.76	0.04	0.04	0.06	0.52	0.53	0.65	0	0.02	0	0.07	0.1	0.08
ncbi-103378571	7.57	8.43	7.45	1.02	1.81	1.4	0.32	0.18	0.53	2.68	3.52	2	7.36	10.82	8.81	0.23	0.54	0.44	0.56	0.46	0.97	2.85	5.11	3.96	0.79	0.32	0	6.97	7.38	9.47	0.55	0.31	0.4	0.44	0.5	0.27	3.75	2.39	1.94
ncbi-103378573	7.11	8.04	8.66	15.63	17.68	8.85	1.75	1.84	1.92	6.27	5.63	7.47	8.31	6.72	8.17	5.95	7.12	4.41	1.95	1.05	1.47	4.77	4.86	6.15	6.76	3.93	5.29	6.18	8.22	7.9	6.15	5.99	5.67	1.94	1.85	1.94	6.93	6.01	4.42
ncbi-103378575	124.89	107.1	92.99	14.42	9.5	13.53	31.95	28.57	28.92	69.32	78.64	48.78	94.37	109.9	96.59	32.22	25.68	27.08	27.59	27.38	30.52	59.68	71.68	55.52	25.07	23.3	22.99	83.9	103.13	89.65	28.94	22.24	30.52	33.88	33.41	35.81	63.43	62.99	73.26
ncbi-103378576	4.61	4.41	4.54	0.21	0.05	0.36	14.02	13.22	18.57	4.29	5.19	4.08	4.96	4.75	5.45	3.14	2.1	2.24	13.15	13.13	19.6	5.61	4.69	4.82	1.96	1.77	1.05	5.86	5.23	5.41	1.83	1.69	2.27	19.83	13.35	15.5	3.01	4.71	4.23
ncbi-103378578	19.94	21.04	21.57	137.51	138.65	125.54	15.48	16.35	14.38	56.48	43.48	38.84	22.32	21.74	17.44	21.55	18.14	15.32	14.16	13.58	14.29	32	34.42	33.01	15.82	17.68	16.97	21.48	23.57	23.93	18.68	20.57	19.51	12.75	18.55	17.7	30.97	29.52	27.22
ncbi-103378579	9.86	9.79	10.79	15.66	13.31	13.92	0.69	1.44	1.24	4.56	2.56	2.93	7.59	8.76	11.16	6.06	5.52	5.96	1.35	1.4	1.17	1.99	1.99	1.76	5.92	5.31	4.56	7.23	11.73	10.04	4.23	4.73	4.95	1.8	1.38	1.77	1.97	1.76	1.67
ncbi-103378580	34.23	36.47	34.89	0.46	0.21	0.54	2.77	3.5	4.09	3.47	5.47	4.77	28.49	35.73	36.9	5.74	4.56	3.97	2.91	3.22	3.11	4.74	3.78	4.44	5.86	4.34	5.84	26.15	34.55	34.46	6.1	6.8	5.37	4.33	3.21	4.11	4.19	4.25	3.81
ncbi-103378581	48.14	45.25	60.79	0.01	0.03	0.01	0.03	0.02	0.03	0.01	0	0.04	57.27	62.45	55.35	0.25	0.38	0.2	0.01	0.03	0	0.06	0.12	0.03	0.26	0.23	0.18	37.11	57.21	88.48	0.26	0.12	0.24	0.1	0.02	0.06	0.03	0.2	0.02
ncbi-103378582	13.56	14.93	16.75	1.11	0.74	1.23	7.56	6.36	6.09	4.28	6.48	5.44	18.6	17.51	15.97	7.53	4.37	4.65	6.09	6.7	3.96	5.33	4.23	3.89	4.07	4.6	4.25	12.22	16.91	20.47	4.21	5.09	4.55	7.05	5.5	5.43	5.5	6.35	4.86
ncbi-103378583	0.67	1	0.1	0.12	0.04	0	0.69	0.13	0.26	0.71	1.26	0.5	0	0	1.26	2.07	2.04	2.34	0.88	0.05	0.67	0.84	0.68	0.93	1.29	2.61	3.21	0	0.43	0	3.32	3.59	2.46	0.7	0.18	0.78	0.6	0.69	1.23
ncbi-103378584	3.71	2.88	3.2	13.99	22.46	15.37	2.61	2.81	3.14	3.65	5.34	4.86	1.93	2.88	2.95	4.78	6.42	5.14	1.75	1.52	1.08	3.16	1.21	2.17	6.6	2.57	5.77	4.01	4.71	4.37	7.15	7.29	5.57	2.86	3.63	2.25	3.2	2.43	1.75
ncbi-103378585	42.48	43.5	42.35	34.63	28.81	35.94	22.24	21.98	22.24	51.83	52.47	51.41	40.02	40.18	44.19	93.57	89.09	100.42	22.88	22.72	24.44	47.97	46.74	49.28	92.24	107.6	98.48	37.09	39.26	47.13	100.57	98.49	99.77	25.33	21.59	24.06	46.11	41.12	52.01
ncbi-103378587	9.82	12.68	9.2	42.51	51.83	43.15	3.17	3.48	3.48	12.06	7.34	10.14	9.89	8.47	12.34	13.32	14.15	14.15	3.2	3.49	3.19	4.5	4.17	4.49	13.41	13.51	13.81	10.16	12.61	11.94	14.44	12.28	15.43	4.19	2.84	3.59	4.33	5.12	4.74
ncbi-103378589	9.2	12.9	11.07	7.24	6.99	4.87	4.05	7.09	3.91	6.33	12.08	6.51	3.37	5.41	5.33	5.66	6.12	7.09	2.12	2.04	1.95	3.14	2.64	3.08	4.98	4.41	3.18	6.84	10.17	9.24	10.33	9.39	12.45	3.05	3.84	2.71	5.51	6.46	4.55
ncbi-103378591	0.16	0.08	0	0	0.01	0.12	0	0	0	0.03	0.08	0	0.15	0	0.1	5.82	3.82	2.46	0	0	0	0.16	0	0.04	6.04	4.63	8.34	0	0.62	0.29	3.04	4.41	3	0	0	0	0.12	0.01	0.01
ncbi-103378592	0.98	0.69	0.26	0.31	0.18	0.17	0.84	0.2	0.95	3.24	1.56	1.84	0.67	0.68	1.16	5.04	3.45	1.42	0.56	0.62	0.94	1.4	1.44	1.72	3.85	1.4	0.76	1.67	0.82	0.85	2.16	1.79	3.01	1.73	1.51	1.22	3.43	2.16	1.95
ncbi-103378595	0.09	0.02	0	0.02	0.04	0	0.07	0	0	0	0.08	0	0.32	0.02	0.56	2.93	2.15	4.86	0.02	0	0.05	0.07	0.06	0.13	1.78	3.69	1.98	0.15	0.09	0.16	2.45	2.37	2.38	0.05	0.04	0.03	0.13	0.02	0.06
ncbi-103378596	3.88	4.86	3.83	39.16	32.38	52.12	0.98	1.17	1.28	7.38	1.65	5.12	4.24	4.95	5.23	2.53	3.29	3.67	1.58	1.52	2.04	1.26	0.94	1.12	3.29	3.65	4	3.68	4.61	6.15	3.85	2.55	4.15	1.35	1.28	1.58	0.71	1.1	0.56
ncbi-103378598	0.47	0.94	0.35	0.26	0.1	0.93	0.25	0	0.61	0.84	0.48	0.2	1.57	2.1	0.94	0.33	1.69	1.01	0.18	0.63	0.8	0.32	0.8	0.86	1.72	2.27	1.33	1.33	0.94	0.69	1.47	2.61	1.61	2.18	0.78	0.48	0.76	0.24	1.89
ncbi-103378600	2.55	2.88	3.21	21.02	24.23	13.57	0.7	0.84	0.73	4	3.83	4.85	3.51	4.72	5.3	5.66	5.29	4.62	0.98	0.97	0.98	2.87	2.5	3.01	6.15	5.23	7.97	3.15	3.43	3.6	6.16	5.63	4.99	1.21	0.55	0.68	2.63	2.39	1.33
ncbi-103378601	0.06	0.24	0.2	0.17	0.05	0.06	0.13	0.11	0.21	0.15	0.96	0.48	0.06	0.12	0.29	0.41	0.5	0.66	0.05	0.1	0	0.14	0.46	0.56	0.12	0.11	0.29	0.07	0.14	0.35	2.08	2.04	2.13	0	0.04	0.13	0.32	0.45	0.31
ncbi-103378603	4.26	4.9	3.89	31.1	37.76	8.52	1.59	1.76	1.13	7.87	3.66	5.21	5.44	6.13	6.57	7.87	10.29	11.15	1.8	1.95	1.83	2.29	3.12	3.86	8.76	8.2	6.95	4.89	5.14	4.6	9.09	7.22	8.58	1.51	1.73	1.24	2.17	2.4	2.71
ncbi-103378609	2.7	1.81	3.6	19.59	15.66	13.15	0.49	0.16	0.39	3.96	0.74	2.39	2.13	1.95	1.1	6.85	5	3.93	0.19	0	0.44	0.4	0.28	0.34	4.78	7.06	5.07	1.44	2.4	2.99	7.79	5.3	8.11	0.43	0.2	0.41	0.35	0.2	0.08
ncbi-103378610	10.3	10.3	9.27	32.49	19.38	24.25	1.28	1.5	0.44	9.6	5.99	7.71	11.72	10.2	9.45	11.09	10.67	10.64	0.93	1.36	1.34	8.25	6.77	7.33	9.5	13.68	14.15	7.17	13.01	9.42	9.25	10.69	8.05	2.11	1.64	0.75	8.42	8.91	4.88
ncbi-103378611	9.61	10.44	9.27	25.48	26.96	18.37	2.88	2.28	3.07	8.22	4.52	6.13	8.12	7.95	8.9	7.85	9.26	9.03	3.13	2.67	2.25	3.68	2.23	2.21	9.5	8.04	8.54	8.17	8.88	10.58	9.19	7.94	8.61	3.89	2.23	2.65	2.52	2.92	2.52
ncbi-103378612	0.06	0.16	0.07	0.06	0	0.13	0	0.02	0	17.75	11.45	13.49	0.14	0.1	0.1	0.67	0.63	0.52	0	0.02	0	16.33	17.13	15.49	0.3	0.44	0.73	0.1	0.07	0.25	0.66	0.51	0.53	0	0	0.07	17.36	10.95	13.12
ncbi-103378615	0.54	0.65	0.85	0.26	0.33	0.22	0.46	3.4	0.95	219.74	13.16	73.81	0.54	0	0.98	1.68	0.42	2.31	2.35	1.53	3.76	63.51	41.11	100.35	1.46	0	1.76	0	0	0.81	0.68	1.03	0.75	0.42	1.09	0.42	74.79	1.52	96.28
ncbi-103378617	1.46	1.21	0.79	18.66	30.5	12.47	3.19	3.66	2.69	5.28	2.84	5.1	1.24	0.91	0.91	2.64	1.4	1.44	2.93	2.67	1.41	2.17	2.06	2.38	1.48	1.35	1.58	1.69	1.43	0.81	1.08	2.13	1.27	2.62	2.63	1.87	2.58	2.91	1.56
ncbi-103378619	1.9	0.84	2.51	249.48	267.6	244.85	0.96	0.71	0.95	51.01	5.78	27.48	0.48	0.75	0.55	1.52	1.62	1.19	0.73	0.58	0.57	1.32	1.03	0.42	1.01	1.91	1.47	0.54	0.94	0.9	1.17	1.76	1.82	0.93	0.92	1.04	1.09	1.14	0.64
ncbi-103378620	5.78	6.39	5.17	0.36	0.41	0.57	1.95	4.52	3.35	6.03	8.24	4.99	3.17	1.88	3.41	7.73	12.72	8.12	2.96	2.94	2.88	3.6	3.49	3.85	9.81	5.33	5.61	2.86	2.82	5.24	8.63	7.54	7.46	1.32	2.86	3.91	5.02	3.22	4.84
ncbi-103378621	8.42	8.25	7.57	1.55	0.58	2.52	0	0.01	0.01	0.93	0.53	0.61	8.05	9.69	9.91	4.02	4.91	4.82	0.06	0	0.01	0.79	0.67	0.77	4.83	3.26	3.75	6.72	8.93	11.49	4.68	3.46	4.85	0	0.06	0.01	0.67	0.58	0.83
ncbi-103378622	12.91	14.22	11.95	70.13	70.36	75.43	7.28	8.74	6.68	20.29	11.71	14	12.36	13.1	12.24	25.8	24.61	26.59	7.51	6.79	5.75	8.99	7.9	6.96	28.47	29.26	26.64	12.78	14.06	14.96	27.2	28.79	24.99	6.87	7.72	6.77	7.58	9.32	8.32
ncbi-103378626	18.44	18.72	19.77	18.1	35.27	16.16	3.62	3.39	3.56	8.11	5.77	4.08	19.85	20.42	18.25	6.36	8.3	6.3	2.87	4.02	4.44	3.33	3.34	2.83	6.35	8.91	6.58	15.53	17.1	22.98	8.41	7.3	7.85	3.48	4.25	3.59	3.31	4.15	2.48
ncbi-103378627	8.84	11.28	10.19	0.79	0.13	0.61	0.08	0.06	0.11	0.53	0.93	0.66	12.27	12.44	12.36	6.62	5.41	7.05	0.06	0.04	0.03	0.3	0.49	0.45	4.42	5.77	6.68	7.47	10.24	11.11	7.9	9.28	7.01	0.01	0.11	0.08	0.73	0.61	0.47
ncbi-103378628	11.45	12.61	12.66	65.3	52.94	66.71	6.89	7.3	6.56	17.53	8.05	11.25	11.89	11.29	11.16	14.31	13.24	12.37	7.61	7.13	6.9	6.87	6.08	5.45	12.57	18.01	12.77	11.66	13.27	9.07	11.95	17.6	15.73	6.97	8.99	7.22	6.57	8.24	5.97
ncbi-103378630	0.36	0	0.23	3.33	2.89	3.2	0	0	0	0.34	0.08	0.7	1	0	1.31	0.18	0.05	0.17	0	0	0	0	0	0.03	0.07	0.42	0.58	0.38	0.19	0	0.22	0.33	0.22	0.02	0.03	0	0	0	0
ncbi-103378632	21.93	22.47	23.9	8.92	7.63	7.46	8.24	8.47	7.6	30.3	34.42	26.06	20.65	22.83	22.83	22.75	21.66	21.43	8.33	7.41	7.47	26.21	29.63	26.26	19.47	23.62	21.36	18.62	20.51	23.34	22.24	19.35	21.4	8.78	7.52	9.85	28.78	27.04	35.2
ncbi-103378634	0.96	1.57	1.6	0.09	0.01	0	0.13	0.28	0	0.44	0.67	0.61	2.04	1.6	1.72	2.69	2.98	2.25	0	0	0.28	1.3	0.98	1.11	5.63	3.1	2.77	2.38	1.69	2.4	3.3	2.69	2.14	0	0.18	0.11	0.47	0.86	1.04
ncbi-103378635	6.44	3.45	5.54	0.4	0.18	0.4	18.09	25.88	46.73	1.13	2.38	5.76	5.89	5.82	6.64	2.15	1.97	2.09	6.88	18.3	15.56	3.18	1.8	1.96	1.4	2.42	1.79	15.43	6.88	5.38	2.44	3.13	2.58	58.01	25.11	8.59	1.98	11.21	2.23
ncbi-103378636	0.08	0	0.05	0.04	0	0	0.98	1.25	1.64	0	0.09	0.17	0.28	0.04	0.05	0.18	0.15	0.13	4.17	2.22	5.15	0.75	0.29	0.32	0.04	0	0.12	0.49	0.35	0.09	0.11	0.05	0.18	2.32	3.45	2.3	0	0.56	0.31
ncbi-103378637	9.46	11.98	11.79	1.91	0.73	3.75	3.13	3.49	3.87	0.74	0.52	0.65	11.96	12.37	12.77	1.29	0.73	0.51	3.79	4.39	4.26	0.82	0.44	0.52	0.93	1.08	0.57	9.17	10.93	17.49	1.34	0.98	1.36	5.3	4.87	5.81	0.47	1.02	0.82
ncbi-103378638	14.3	15.92	15.12	0.91	0.46	1.03	0.1	0.09	0.11	0.39	0.63	0.43	12.06	15.09	13.29	0.3	0.64	0.16	0.05	0.14	0.12	0.34	0.21	0.15	0.53	0.58	0.31	10.54	15.29	14.37	0.51	0.19	0.44	0.14	0.11	0.1	0.3	0.16	0.25
ncbi-103378640	0	0.05	0	0.01	0.01	0.01	0.08	0.03	0.04	0.1	0.19	0.13	0	0.06	0	0.05	0.13	0.26	0.05	0.07	0.01	0.26	0.07	0.07	0.19	0.42	0.14	0.04	0.02	0.05	0.08	0.02	0.1	0.18	0.08	0	0.1	0.07	0.09
ncbi-103378645	1.23	1.35	3.06	0.98	1.23	1.61	0.02	0.02	0.01	0.13	0	0	3.92	2.82	3.9	0.13	0	0.12	0.02	0	0	0.05	0	0.01	0.12	0.09	0	2.33	2.46	3.28	0	0.09	0	0.02	0.01	0.02	0	0.05	0.04
ncbi-103378646	17.29	16.26	16.06	0.11	0.04	0.13	0.01	0.01	0	0.07	0.16	0.15	14.02	21.47	18.3	1.24	1.13	0.65	0.03	0.07	0.09	0.16	0.2	0.12	1.13	0.62	0.31	12.85	19.21	18.06	0.47	0.19	0.4	0	0.04	0.07	0.07	0.17	0.09
ncbi-103378647	0.41	0.44	0.15	0.01	0	0.02	0	0	0	0	0	0	0.27	0.49	0.82	0.28	0.56	0.3	0	0	0.02	0	0	0.02	0.28	0.71	0.48	0.24	0.37	0.47	0.67	0.61	0.65	0.02	0	0	0	0	0
ncbi-103378648	3.94	3.46	3.36	33.75	29.75	42.24	2.2	2.08	2.37	9	2.76	6.75	3.18	2.96	3.22	4.78	5.03	4.93	1.93	2.11	2.12	1.76	1.61	1.99	4.06	4.38	5.29	3.72	2.98	2.66	6.36	6.61	5.85	2.1	2.74	3.39	2	2.21	1.75
ncbi-103378649	0.19	0.05	0.12	1.64	1.7	2.81	0.03	0.07	0.08	0.35	0.29	0.33	0.21	0.21	0.35	0.97	0.93	0.92	0.05	0.06	0.12	0.21	0.34	0.15	0.61	0.92	1.28	0.29	0.1	0.11	0.66	0.55	0.73	0.01	0.1	0.09	0.13	0.19	0.17
ncbi-103378652	0.52	0.23	0.37	1.08	1.06	2.68	0.42	0.44	0.4	0.48	0.71	0.5	0.47	0.54	0.61	3.76	5.89	4.99	0.41	0.53	0.59	0.22	0.34	0.64	4.76	4.37	5.03	0.28	0.54	0.32	3.82	4.83	3.77	0.87	0.56	0.51	0.28	0.4	0.47
ncbi-103378653	48.01	48.8	47.8	9.67	8.61	10.31	12.56	12.72	13.67	19.99	20.75	20.63	48.57	51.35	47.71	37.32	28.91	30.02	12.82	13.43	13.44	21.12	20.91	20.11	25.92	36.75	28.54	39.28	46.2	51.78	32.71	29.47	36.07	14.67	13.61	13.38	20.19	18.58	18.35
ncbi-103378654	0.32	0.52	0.46	0.79	0	0.95	0.15	0.11	0.04	14.32	13.24	12.34	0.73	0.28	1.13	158.02	293.93	213.48	0.39	0.39	0.4	10.02	18.05	18.18	387.89	199.66	262.9	0.39	1.92	0.68	201.88	207.81	211.96	0.09	0.27	0.17	14.64	8.35	8.42
ncbi-103378656	2.74	3.31	2.66	0.08	0.01	0.12	0.05	0.02	0.15	1.95	2.05	2.95	2.72	4.45	3.51	3.28	5.18	4.6	0.1	0.3	0.29	3.25	5.66	4.25	4.17	4.21	5.08	2.27	2.83	2.72	3.41	3.55	3.55	0.48	0.17	0.23	4.71	2.47	3.3
ncbi-103378657	7.63	3.65	8.25	738.87	814.74	629.81	1.55	0.65	0.55	143.11	14.81	81.53	3.09	3.09	3.79	3.71	2.38	3.14	0.1	0.06	0	2.93	1.88	0.17	2.11	4	3.63	2.65	2.55	3.24	3.31	3.81	4.66	0.25	0.62	0.07	2.77	1.66	0.12
ncbi-103378658	15.2	16.33	11.74	3.21	2.15	3.04	7.53	6.21	5.32	8.25	12.11	10.7	15.4	12.82	9.36	23.43	21.95	15.66	3.91	5.49	5.79	10.27	10.79	7.59	14.32	20.71	21.57	11.2	14.55	13.52	21.18	20.46	21.55	3.17	5.39	5.77	11.27	10.57	7.27
ncbi-103378659	6.6	4.6	4.31	0.17	0	0	0.31	0.27	0	1.43	0.99	0.28	8.64	5.28	3.82	1.67	1.7	2.06	0.47	0.73	0.28	0.5	1.23	0.52	1.89	0.86	0.88	4.43	4.78	5.57	1.43	1.18	0.92	0.15	0.56	0.52	0.92	0.84	0.87
ncbi-103378660	7.27	9.1	8.19	9.46	8.84	11.93	1.94	2.01	1.87	3.9	3	3.26	7.9	6.55	7.97	4.49	2.04	2.69	3.16	1.33	2.57	2.25	0.84	1.11	2.23	3.45	2.24	6.73	6.11	6.71	3.1	2.56	3.28	3.18	2.5	2.67	1.14	2.18	2.61
ncbi-103378662	17.57	18.96	18.41	0.29	0.35	0.85	11.75	11.83	16.97	2.54	2.82	3.68	19.93	20.14	18.66	7.77	4.22	5.04	11.92	10.51	13.39	2.68	2.65	2.34	4.14	4.79	3.61	18.02	16.88	18.78	4.77	4.09	4.03	23.68	12.26	13.34	2.42	4.08	2.93
ncbi-103378664	0.03	0.03	0.02	0	0.01	0	0	0	0	0.83	0.04	0.03	0.05	0	0.02	0.03	0	0.06	0.03	0.01	0	0.34	0.11	0.03	0	0	0.03	0.01	0.06	0.03	0.2	0	0.4	0	0.02	0	0.08	0.05	0.21
ncbi-103378667	2.4	2.26	1.35	0.37	0.19	0.28	0.09	0.07	0.4	0.29	0.68	0.11	2.31	2.79	1.34	6.17	6.39	4.52	0.09	0.13	0	0.38	0.85	0.13	2.93	4.9	6.51	2.05	2.14	1.73	6.15	3.36	7.62	0.03	0.11	0.46	0.25	0.5	0.55
ncbi-103378668	0.94	2	0.66	41.88	42.48	52.17	1.56	2.29	1.27	11.23	9.3	7.33	1.42	0.87	0.9	12.32	11.49	13.73	4.39	2.32	3.31	4.05	2.52	3.16	10.66	11.19	12.68	1	1.78	0.75	12.81	14.2	11.02	1.17	1.98	2.89	4.02	1.43	3.56
ncbi-103378670	3.84	4.92	4.2	0.28	0.31	0.3	0.15	0.15	0.11	12.27	14.4	14.67	2.86	3.26	3.7	3.62	1.67	2.67	0.27	0.17	0.31	14.58	12.92	13.17	2.08	1.95	1.63	2.6	2.97	3.28	1.72	1.76	1.55	0.14	0.1	0.1	12.87	12.79	11.7
ncbi-103378671	0.48	0.2	0.16	6.65	6.42	4.6	0.02	0.13	0.1	1.62	0.48	1.4	0.54	0.43	0.42	11.96	12.73	10.34	0.05	0.09	0.03	0.23	0.21	0.22	9.22	11.61	9.6	0.36	0.12	0.4	13.69	9.31	14.23	0.06	0.03	0.07	0.29	0.32	0.27
ncbi-103378675	13.99	13.75	15.25	103.54	120.12	116.05	56.64	60.25	45.83	31.45	16.04	24.3	14.29	15.06	13.35	24.95	23.71	21.68	41.8	44.81	41.54	13.09	10.8	9.67	15.93	24.52	20.16	23.99	15.88	15.27	30.33	25.84	29.86	43.22	64.85	62.43	8.39	20.65	15.27
ncbi-103378676	8.92	10.97	11.1	2.39	1.59	3.79	4.98	4.84	6.01	4.12	7.93	5.14	11.9	11.94	12.28	11.51	9.83	8.63	4.69	4.98	3.83	4.73	5.69	4.83	6.95	8.16	7.2	10.57	12.53	15.24	11.2	9.09	9.37	5.68	4.35	5.89	5.3	6.64	6.1
ncbi-103378678	1.36	0.78	1.44	0	0	0	0	0	0	2.08	3.04	4.09	2.26	3.39	2.92	0.09	0.28	0	0	0	0	5.47	4.64	6.19	0	0.03	0	1.85	2.14	2.91	0.34	0	0	0	0.01	0.09	6.46	5.68	5.47
ncbi-103378679	2.12	1.75	3.06	8.9	7.5	8.59	0.93	0.64	0.86	1.77	0.33	0.94	1.46	1.37	1.33	4.03	2.93	2.53	0.94	0.74	0.78	0	0	0	3.44	3.75	2.64	1.45	2.07	4.14	3.54	3.48	3.3	0.64	0.68	0.68	0	0	0
ncbi-103378680	0.06	0.06	0.11	2.88	1.35	3.76	0	0	0	0.53	0.35	0.62	0.17	0.46	0.3	0.47	0.23	0.49	0.05	0.08	0.05	0.24	0.04	0.04	0.21	0.54	0.12	0.21	0.41	0.14	0.34	0.12	0.23	0	0	0.08	0	0	0.08
ncbi-103378681	54.2	48.82	45.94	18.35	16.82	19.05	9.17	10.05	8.95	54.76	71.18	52.04	41.73	39.24	45.96	45.21	40.68	43.61	13.34	10.46	10.56	65.29	68.78	74.87	37.12	47.67	34.21	39.8	42.09	43.71	40.07	36.36	41.52	10.45	9.4	12.69	59.94	62.65	67.29
ncbi-103378682	32.8	25.17	23.04	69.27	73.6	63.93	16.28	10.73	9.14	79.43	74.08	76.62	24.54	29.49	27.65	22.29	14.93	23.16	13.79	14.58	12.82	76.87	61.12	94.86	16.17	19.85	14.72	23.59	31.22	33.8	21.94	18.93	22.03	9.75	11.82	14.82	70.14	75.78	87.76
ncbi-103378683	3.45	4.17	3.49	0.41	0.6	0.33	0.64	0.72	0.56	0.93	2.77	1.21	3.38	3.27	3.04	2.87	2.71	2.83	0.76	0.83	0.5	1.1	0.96	1.19	3.57	3.08	2.75	2.67	2.84	3.61	2.98	3.84	2.97	0.73	0.58	0.76	1.19	1.11	1.5
ncbi-103378685	2.04	1.59	1.31	0.74	0.21	0.89	0	0.03	0.02	0.24	0	0.1	1.08	0.57	1.3	0.17	0.23	0.12	0.03	0	0.01	0	0.03	0.01	0.32	0.15	0.33	1.09	1.53	1.86	0.33	0.11	0.3	0.01	0.03	0.02	0	0.03	0.01
ncbi-103378686	0.08	0.06	0.2	0.04	0.02	0.1	0	0	0	0.45	0.46	0.24	0.03	0.13	0	0.31	0.64	0.46	0.03	0	0	0.41	0.52	0.42	0.28	0.67	0.35	0.05	0.03	0.03	0.59	0.46	0.92	0.05	0.07	0	0.34	0.85	0.07
ncbi-103378689	0.1	0	0	0	0	0	0.03	0	0.11	0	0.05	0	0.1	0	0	0.06	0.44	0.2	0.04	0.01	0	0	0	0	0.33	0.27	0	0.13	0	0.07	0.1	0.09	0.19	0.07	0.07	0	0.08	0	0
ncbi-103378690	9.5	7.82	0.2	0.85	0.47	0.81	0.97	0	1.5	2.61	5.92	2.42	5	0.01	2.65	8.13	5.91	7.11	1.97	1.58	1.73	2.87	3.51	1.69	8.45	9.42	8.12	5.13	7.48	5.71	8.62	7.54	9.01	1.53	0.86	1.35	4.04	3.26	0.88
ncbi-103378692	3.22	2.92	2	0.23	0.35	0.53	47.38	55.79	41.27	5.18	8.58	6.36	1.84	1.55	1.96	8.65	7.52	7.38	34.4	35.05	41.34	6.92	4.34	5.64	9.58	11.99	4.31	12.14	3.01	1.95	12.8	10.46	14.28	32.25	29.35	33.7	3.99	8.72	5.82
ncbi-103378693	0.93	0.67	0.6	0.18	0.06	0	0.31	0.53	0.41	0.28	0.46	0.26	0.57	0.83	0.8	0.92	0.45	0.88	0.41	0.1	0.39	0.38	0.47	0.11	0.61	1.14	1.38	0.55	1.05	0.49	1.21	1.56	1.13	0.81	0.05	0.3	0.55	0.29	0.24
ncbi-103378696	17.54	25.22	19.36	0.52	0.1	0.26	1.11	0.92	1.04	2.71	5.79	2.06	19.86	22.27	15.8	3.3	1.34	2.79	1.15	1.06	1.41	2	4.02	2.32	1.39	1.88	1.51	15.75	11.71	18.2	3.8	2.63	2.63	0.63	1.14	1.47	3.07	2.24	2.54
ncbi-103378697	0.28	0.24	0.24	0.55	0.13	0.9	0	0	0.03	2.57	2.03	0.46	0.28	0.51	0.47	19.28	18.03	18.95	0.02	0	0	0.92	0.97	0.46	12.82	13.88	14.19	0.31	0.62	0.28	14.78	17	16.73	0	0	0.03	2.94	1.44	1.18
ncbi-103378698	12.15	11.82	11.78	4.32	5.13	6.41	3.38	3.64	3.69	6.55	6.81	5.34	12.06	10.6	13.4	11.75	12.06	12.69	3.82	3.7	4.29	6.34	6.13	5.48	12.57	11.85	11.61	10.33	11.27	12.5	11.01	10.76	11.94	4.08	3.94	3.72	5.53	5.56	5.64
ncbi-103378699	4.08	4.32	4.87	26.56	29.72	32.56	20.34	20.23	19.14	9.69	6.06	7.8	4.91	4.55	4.44	10.92	9.7	10.01	19.32	16.44	18.16	6.33	5.03	4.44	9.56	10.3	8.51	7.82	5.83	4.85	11.32	9.61	12.39	15.99	17.27	18.4	4.09	6.74	5.59
ncbi-103378700	0.66	0.64	0.45	7.73	9.86	8.27	0.15	0.14	0.1	1.5	0.61	1.27	0.91	0.81	0.66	2.18	2.1	2.26	0	0.12	0.17	0.3	0.2	0.49	2.01	2.1	1.66	0.45	0.56	0.85	2.14	2.55	1.79	0.1	0.18	0.1	0.35	0.49	0.37
ncbi-103378701	4.21	4.83	5.37	19.39	18.14	16.64	1.66	1.97	2.34	4.37	1.11	2.6	5.88	4.51	4.68	1.98	2.28	1.07	2.11	2.02	1.78	1.15	0.61	0.82	0.99	1.5	1.75	3.95	5.12	3.88	1.86	2.17	2.39	2.82	2.14	2.53	0.75	1.18	0.64
ncbi-103378702	3	0.8	0.95	15.38	11.28	10.99	0.07	0.29	0.29	3.15	1.08	2.69	2.36	0.95	1.06	4.74	15.72	5.63	0.27	0.36	0.57	0.6	0.95	0.45	8.73	6.25	5.08	1.36	1.49	2.08	3.18	2.52	6.88	0.23	0.18	0.31	0.5	0.44	0.06
ncbi-103378703	0.89	0.93	1.82	0.02	0	0	0	0	0	0.03	0	0.07	0.5	1.32	1.46	0.4	0	0.16	0	0	0.08	0.04	0.03	0	0.91	0.7	0.63	0.68	1.35	2.38	0.49	0.33	0.25	0	0	0	0	0.03	0
ncbi-103378708	3.31	2.22	2.42	23.74	12.95	16.7	0.82	1.29	0.14	6.75	1.87	2.53	1.39	2.57	0.55	4.28	2.23	0.83	0.24	0.86	0.35	1.06	1.9	1.52	0	2.18	2.33	2.11	1.51	1.95	0.28	2.41	2.14	0.1	0.94	1.09	1.49	2.16	1.05
ncbi-103378709	6.05	7.56	6.32	49.46	55.03	32.18	10.09	6.68	6.15	9.82	6.29	9.24	8.66	5.87	8.59	11.85	10.68	10.83	7.32	8.93	8.62	5.23	4.02	4.65	9.44	13.28	9.8	7.04	7.45	5.83	12.48	11.84	13.28	4.6	7.86	5.55	4.96	5.02	3.1
ncbi-103378710	70.4	62.17	42.69	30.56	29.66	14.92	28.44	23.69	13.82	74.62	78.52	34.63	66	58.36	61.24	91.92	59.88	69.58	25.08	22.32	22.15	58.77	55	51.51	35.25	87.51	72.15	52.03	55.98	53.07	68.7	77.61	65.3	20.58	21.24	20.56	53.9	51.96	54.21
ncbi-103378711	9.53	10.36	10.65	0	0.01	0	0.05	0	0.05	0.06	0.09	0	11.99	13.75	11.77	0.54	0.39	0.42	0	0	0.05	0	0.02	0.02	0.55	0.62	0.04	9.12	17.84	14.13	0.83	0.63	0.56	0.03	0.02	0.05	0.03	0.07	0.07
ncbi-103378713	0.16	0.06	0	0	0	0.01	0.27	1	0	0	0	0	0.01	0	0.2	0	0	0.03	0	0	0	0	0	0.03	0	0	0	0	0.08	0	0	0	0.01	0	0	0.08	0	0	0.09
ncbi-103378714	2.98	1.04	3.83	1.98	0.37	0.49	498.55	170.85	170.42	23.41	16.38	24.18	6.6	0.9	0.87	8.14	1.82	2.29	210.97	212.15	32.84	45.28	18.96	10.18	1.47	1.34	1.6	66	9.41	1.38	8.1	2.13	10.55	129.8	191.88	213.68	7.82	48.8	26.09
ncbi-103378717	0.06	0	0.2	1.44	1.67	2	0	0.6	0.16	0.44	0.31	0.6	0	0	0	0.06	0.07	0	0.69	0.17	0.34	0.17	0.05	0.13	0.18	0.23	0.06	0.2	0.07	0	0	0	0	0.26	0.36	0.85	0.09	0.28	0.1
ncbi-103378718	21.79	22.6	21.88	73.1	77.36	67.82	4.46	4.4	4.96	21	10.7	16.25	23.29	25.68	19.12	23.44	27.97	21.38	4.03	3.85	4.01	7.33	10.2	8.43	22.16	28.47	21.42	18.75	20.85	22.85	27.01	21.9	25.97	5.32	3.34	5.9	9.8	8.78	10.47
ncbi-103378719	3.99	4.06	4.55	40.58	41.02	27.14	3.38	1.88	2.7	12.22	4.83	8.51	4.37	4.79	3.96	8.2	11.91	10.28	2.38	2.45	3.03	4.23	4.42	3.48	6.51	10.86	10.45	2.33	6.48	4.84	9.92	10.68	9.61	3.06	1.4	3.01	3.93	2.98	3.52
ncbi-103378722	46.45	50.09	52.32	0.07	0.01	0.01	0.05	0.11	0.05	0.26	0.46	0.36	49.96	58.79	49.15	1.75	1.41	1.13	0.08	0.12	0.08	0.46	0.62	0.3	1.13	1.25	1.04	35.15	48.79	56.71	1.33	1.06	1.45	0.17	0.05	0.06	0.49	0.52	0.49
ncbi-103378723	16.03	18.02	16.35	31.6	32.2	24.33	2.43	2.89	2.21	10.42	8.18	8.16	15.03	16.59	14.72	12.16	13.09	12.66	3.37	2.87	2.87	6.62	6.12	6.62	12.51	11.36	12.21	11.83	15.7	15.52	11.12	11.15	11.25	3.33	2.39	2.81	6.7	6.34	6.64
ncbi-103378724	4.05	3.76	3.03	2.83	1.64	4.28	1.15	0.88	1.3	6.44	7.38	4.67	2.67	1.55	3.4	5.3	6.76	6.19	1.65	1.65	1.32	4.36	5.12	4.32	7.77	3.86	5.97	3.47	2.41	4.99	5.26	4.92	6.13	1.84	1.21	1.67	3.67	4.44	4.06
ncbi-103378725	2.54	1.98	3.12	6.54	7.07	5.7	23.69	35.54	23.84	3.61	4.05	3.97	4.26	2.3	3.05	17.07	20.52	19.42	29.14	20.98	27.26	11.74	5.39	6.6	20.13	18.16	19.72	16.03	4.02	2.86	14.45	18.75	15.24	40.94	37.97	33.95	3.93	9.61	6.75
ncbi-103378727	5.28	5.39	5.07	2.11	1.82	1.8	0.79	0.73	0.77	1.77	2.13	2.4	3.82	4.6	4.93	4.15	3.84	3.66	0.81	0.86	0.75	2.06	2.3	2.18	3.82	3.64	3.28	4.33	5.13	4.47	3.38	3.33	3.49	1.12	0.74	0.94	2.37	2.4	2.2
ncbi-103378731	13.74	14.89	12.95	4.27	2.79	3.06	4.47	4.77	3.95	7.8	9.88	6.55	12.96	12.79	14.12	31.06	26.88	31.35	3.55	4.37	4.54	7.08	8.37	8.97	32.37	32.69	36.73	12.21	13.79	12.79	29.64	32.82	29.04	4.03	4.46	4.38	8.49	8.47	9.19
ncbi-103378732	5.48	5.57	6.02	13.26	10.12	11.09	5	4.51	5.07	7.29	8.21	6.21	5.69	4.18	4.21	5.99	6.14	4.83	4.87	4.5	4.87	5.62	5.17	4.58	5.4	4.73	4.03	4.87	4.47	4.5	6.81	5.52	7.67	5.81	3.67	4.36	5.13	4.95	5.83
ncbi-103378733	14.6	15.58	13.99	31.7	22.97	32.55	6.4	6.83	5.28	13.62	13.17	11.04	15.04	14.18	16.02	14.12	11.89	11.75	6.82	6.59	6.6	10.03	8.52	8.77	7.31	7.69	6.41	12.89	15.61	13.12	10.76	6.57	12.05	7.43	5.59	7.13	8.8	9.44	9.2
ncbi-103378737	2.84	2.65	2.44	0.76	0.87	0.93	6.18	3.79	4	0.95	0.72	0.9	2.16	2.85	2.96	3.27	4.15	3.71	3.41	3.11	3	0.93	0.74	0.57	3.78	3.19	2.56	2.76	2.88	2.99	3.59	3.14	3.28	4.48	3.85	3.32	0.54	1.42	1.06
ncbi-103378738	23.04	21.16	30.29	61.52	55.21	41.59	0.07	0.09	0.04	15.53	3.41	7.41	33.54	35.11	29.22	4.05	2.7	2.14	0.06	0.1	0.14	1.4	1.23	1	2.94	3.94	2.83	18.96	27.86	31.08	3.99	3.43	4.49	0.07	0.09	0.06	1.46	1.24	0.75
ncbi-103378739	0.65	0.94	0.56	9.57	9.46	6.6	0.29	0.25	0.07	1.73	0.85	0.97	0.48	0.44	0.43	2.34	2.84	2.19	0.24	0.04	0.21	0.44	0.27	0.2	1.73	2.97	2.51	0.46	0.71	0.31	2.58	2.67	2.36	0.35	0.18	0.4	0.42	0.06	0.25
ncbi-103378741	0.38	0.37	0.26	0	0	0.09	0.02	0	0	1.15	0.61	0.39	0.24	0.34	0.68	1.32	0.05	0.87	0	0	0	0.58	0.49	0.56	0.58	0.84	0.99	0.12	0.5	0.58	1.34	0.87	0.34	0	0.03	0	0.42	0.83	1.25
ncbi-103378742	4.45	5.42	3.86	0.86	0.34	0.86	0.06	0.12	0.25	1.31	1.51	1.14	4.21	4.51	6.47	2.21	1.15	1.96	0.25	0.2	0.32	1.26	1.12	1.24	1.78	1.65	1.27	3.5	4.61	7.43	1.56	1.29	1.78	0.3	0.25	0.08	1.25	1.32	0.91
ncbi-103378745	0.6	0.81	0.27	2.37	1.27	2.79	0.72	0.75	0.34	0.28	0.46	0.62	0	0	0.46	1.29	0.61	1.04	0.67	0.48	0	0.59	0.32	0.86	0	0	0	0.16	0.51	0.37	0	0	0.31	0	0	0.49	0	0.44	0.72
ncbi-103378747	2.12	1.61	2.4	0.04	0.01	0.06	0.05	0.03	0.14	0.41	0.62	0.25	2.34	1.45	1.52	0.18	0.28	0.46	0.12	0.12	0.02	0.31	0.11	0.43	0.23	0.27	0.27	1.68	2.28	2.37	0.16	0.23	0.26	0.04	0.13	0.01	0.42	0.32	0.28
ncbi-103378748	19.76	19.21	15.76	65.07	54.25	52.94	16.44	13.53	12.55	49.63	36.14	29.24	13.78	17.28	16.05	18.02	22.15	18.24	18.77	16.13	16.28	36.25	44.21	34.69	19.6	17.23	18.59	17.49	17.88	17.36	19.47	21.26	20.45	16.97	16.94	16.11	29.54	46.28	34.84
ncbi-103378750	0.44	0.42	0.79	0.02	0.01	0	0	0.05	0	1.56	0.14	0.03	0.55	0.38	0.18	1.54	0.94	0.69	0	0	0	0.09	0.09	0.15	0.43	0.62	0.89	0.34	0.33	0.43	0.68	0.42	0.61	0.02	0.04	0	0.15	0.19	0.2
ncbi-103378751	23.65	24.53	28.27	61.17	71.04	59.11	8.45	8.43	8.42	15.03	9.26	12.37	25.71	26.86	25.38	19.02	19.78	16.77	7.78	8.2	7.83	8.52	8.44	7.82	20.93	18.82	18.14	20.7	23.46	29.36	18.1	17.46	16.97	8.11	9.07	8.68	7.78	8.32	8.86
ncbi-103378757	11.31	11.54	14.99	43.09	29.62	19.39	5.15	4.41	5.93	15.76	9.36	13.97	12.57	11.7	12.43	16.03	15.01	13.85	4.33	4.74	5.51	8.16	10.34	9.17	12.18	15.26	16.64	12.87	12.44	10.3	12.91	15.35	14.26	5.03	6.03	5.57	11.53	8.46	6.98
ncbi-103378759	24.85	22.65	20.79	12.96	13.43	12.83	290.05	268.05	346.32	20.38	23.6	31.29	22.61	20.46	18.57	31.02	24.34	21.39	150.03	153.49	112	30.46	19.69	19.41	17.43	23.21	20.66	91.72	26	17.1	27.15	21.51	33.35	148.9	191	205.59	15.59	53.33	24.84
ncbi-103378760	0.28	0.22	0	0.37	0.82	0.32	0	0	0	0	0	0.08	0.42	0	0.24	0.8	0.68	0.94	0	0	0	0.09	0	0.04	0.32	1.56	0.93	0.14	0.4	0	1.69	2.68	1.41	0	0.03	0	0.1	0	0
ncbi-103378761	0.06	0.09	0.07	0.02	0.03	0.02	0	0	0	24.66	42.18	10.69	0	0	0.02	0.17	0.17	0.17	0	0	0	11.35	8.82	10.02	0.04	0.15	0.3	0.01	0.13	0.02	0.17	0.11	0.29	0	0.03	0.02	13.7	14.24	10.49
ncbi-103378762	9.1	8.69	7.2	4.59	3.16	5.31	2.14	1.7	2.1	2.71	2.12	2.15	7.17	8.61	9.02	12.65	12.26	11.27	2	1.1	1.64	1.19	2.15	1.39	12.09	11.93	10.74	6.03	6.9	7.5	13.21	10.6	14.82	1.86	1.39	1.7	1.91	2.07	1.7
ncbi-103378763	0.14	0.1	0.07	0.08	0	0	0	0	0	0	0.12	0	0.29	0.24	0.6	33.51	33.67	32.12	0	0.06	0.05	0.29	0.54	1.57	49.8	43.24	61.85	0.23	0.53	0.55	32.78	52.71	13.61	0	0.07	0	0.9	0.08	0.04
ncbi-103378764	1.98	0.5	0.74	0	0	0	0.06	0	0.03	0	0.11	0	1.7	2.02	0	0.12	0	0.01	0.07	0	0	0	0	0.07	0.31	0	0	1.51	1.54	3.41	0.11	0	0.24	0	0	0.03	0	0.04	0
ncbi-103378769	0	0.46	0.26	5.62	3.73	5.17	0.35	0	0.16	1.68	1.13	2.11	0.25	0.15	0.15	2.15	1.57	1.8	0.16	0.28	0.48	1.99	2.01	1.62	2.27	1.85	2.19	0.28	0.25	0.14	1.42	2.27	1.65	0.46	0.35	0.09	1.31	1.3	1.54
ncbi-103378770	0	0.42	0	0	0	0	0	0	0	1.63	9.19	11.54	0	0	0	0	0	0.16	0	0	0	7.33	12.81	2.52	0	0	0	0	0.29	0.42	0	0	0	0	0	0	2.48	3.1	8.47
ncbi-103378773	57.17	40.04	17.13	0.1	0.03	0.25	0.6	0.26	0.61	1.84	3.76	5	8.66	5.72	5.16	2.07	1.73	0.76	0.37	0.27	0.28	3.44	8	1.57	0.9	1.22	0.88	46	22.66	21.51	1.01	0.8	0.98	0.11	0.31	0.06	3.53	5.35	4.91
ncbi-103378775	0	0	0	1.34	1.84	2.82	0	0	0	0.42	0	0.15	0	0.1	0	0.01	0	0.12	0	0	0	0.05	0	0.03	0	0	0	0.16	0	0.08	0	0.03	0.06	0	0	0	0	0	0
ncbi-103378776	7.71	7.06	7.44	0.34	0	0.25	3.29	2.92	5.37	1.11	2.98	1.76	5.42	5.7	7.25	3.78	4.77	3.86	2.89	2.83	3.4	1.82	1.85	1.3	2.94	2.89	1.42	5.04	6.42	7.82	3.99	0.72	4.81	0.25	1.61	3.64	0.14	1.05	1.86
ncbi-103378779	5.09	5	4.59	1.56	0.52	2.08	0	0.01	0	0.41	0	0.09	4.6	4.71	4.32	0.12	0.1	0.1	0	0	0	0.02	0	0	0.06	0.12	0.16	3.02	4.76	5.1	0.08	0.04	0.17	0	0	0	0.01	0	0
ncbi-103378780	0.17	0.58	0.21	0.16	0	0.04	0	0	0	1.74	0.91	0.96	0.21	0.1	0.36	1.07	0.62	0.73	0	0	0	0.52	0.36	0.39	0.36	0.6	0.55	0.11	0.28	0.38	0.64	0.88	0.57	0.08	0.03	0	0.85	0.51	1.45
ncbi-103378781	3.78	4.44	3.42	32.47	26.27	31.67	0.2	0.05	0.98	8.38	4.08	5.09	2.39	2.75	2.52	3.06	3.02	2.4	0.65	0.81	0.48	1.44	1.51	0.94	2.11	2.14	2.17	2.97	4.51	2.83	3.63	3.5	2.84	0.52	0.12	0.95	0.52	1.99	2.23
ncbi-103378782	21.21	24.25	22.57	31.69	30.64	37.16	14.56	16.29	20.44	8.52	5.68	9.93	24.02	23.13	25.64	13.07	14.01	14.69	15.53	16.7	15.33	4.05	3.63	3.55	15.65	17.56	13.5	21.28	21.96	19.5	15.1	11.54	15.16	18.62	13.72	14.98	2.55	5.53	4.14
ncbi-103378784	2.01	2.4	1.62	2.62	1.3	4.5	7.22	8.01	12.72	2.55	2.29	3.36	1.11	2.46	2.39	1.3	1.17	1.17	6.61	5.26	7.81	2.32	2.43	2.53	1.26	0.51	0.39	4.53	2.52	3.06	1.38	0.71	1.38	10.24	8.93	6.53	1.97	3.3	2.55
ncbi-103378785	0.56	0	0.26	5.82	6.44	4	0	0	0	1.5	11.44	3.5	0.96	0.3	0.96	0	0.91	0.8	0.31	0	0.08	5.14	2.51	2.76	0.44	1.02	0.42	0.23	0.89	0	1.17	0.42	1.2	0.17	0	0.13	2.88	2.61	1.98
ncbi-103378786	0	0.06	0.08	16.99	21.5	13.58	0	0	0	3.05	0.88	2.45	0	0.1	0	0.69	0.78	2.23	0	0	0	0.37	0.14	0.21	1.5	0.96	0.88	0	0.03	0.02	1	0.69	1.16	0	0	0	0.35	0.17	0.29
ncbi-103378787	0	0	0	0.04	0.02	0	0	0	0	0.26	0.97	0.57	0.27	0.17	0	0.6	0.19	0.45	0.07	0	0	0.8	0.56	0.54	0.44	0.79	0.61	0.05	0.51	0	0.6	0.18	0.68	0	0	0	0.88	0.45	0.74
ncbi-103378789	0.13	0.12	0.15	0	0	0	0	0	0	0.09	0.24	0.15	0.25	0.23	0.12	1.19	1.44	1.8	0.01	0	0.02	0.16	0.04	0.13	1.8	2.17	1.66	0.08	0	0.26	0.81	1.92	0.7	0	0	0.02	0.09	0.07	0.04
ncbi-103378791	17.37	19.04	16.07	5.56	4.91	5.95	0.08	0.08	0.08	1.35	0.52	0.61	16.4	19.28	18.92	4.98	3.73	3.96	0.03	0.07	0.03	0.22	0.32	0.21	3.08	3.56	3.51	14.58	20.5	23.04	4.55	4.6	4.35	0.06	0.06	0.06	0.26	0.29	0.25
ncbi-103378793	3.42	2.13	2.74	0.01	0	0	0	0.02	0.02	0.22	0.04	0.03	3.37	4.13	3.68	0.85	0.97	1.75	0.02	0.02	0	0	0.11	0.07	5.05	1.07	0.98	1.85	2.81	4.84	1.47	1.36	1.3	0.05	0	0	0.02	0.1	0.1
ncbi-103378794	0	0	0	0.03	0	0	0	0	0	0	0.08	0	0	0	0	6.64	7.37	7.66	0	0	0	0	0.08	0.25	10.98	9.03	12.29	0	0.11	0	9.15	9.77	6.1	0	0	0	0	0	0
ncbi-103378795	8.3	9.67	9.83	44.45	48.55	47.37	8.98	7.73	8.11	13.31	13.14	11.04	11.48	10.44	10.54	14.48	12.21	12.69	7.95	8.25	9.92	8.79	5.87	7.47	12.65	14.23	11.9	10.02	10.49	8.97	14.54	14.9	13.3	7.36	10.64	9.63	7.95	7.65	7.75
ncbi-103378796	0	0.06	0.06	1.46	0.87	5.03	0	0	0	0.37	0.04	0.43	0	0.05	0.11	0	0	0	0	0	0	0.11	0	0	0.06	0.01	0	0	0	0	0	0.04	0	0	0	0	0.06	0.08	0
ncbi-103378797	0.18	0.77	0.51	0.07	0.21	0.12	0.23	0.07	0.19	5.91	28	6.19	1.45	1.62	0.19	3.55	0.6	0.45	0.13	0.05	0.09	13.06	9.1	6.95	0.3	0.31	0.14	3.82	1.47	0.7	0.18	0.24	0.55	0.3	0.25	0.79	11.36	6.01	7.67
ncbi-103378798	2.95	2.28	1.59	29.39	24.76	17.52	1.02	0.85	0.84	6.01	2.21	4.55	2.09	1.83	1.45	5.01	5.01	5.32	0.5	0.79	0.89	1.24	2.01	1.79	3.75	5.08	5.46	1.75	1.67	1.61	4.56	4.42	4.73	0.45	0.88	0.61	1.85	2.49	1.79
ncbi-103378801	19.25	16.7	17.09	0.61	0.38	0.68	11.89	10.05	7.97	6.54	10.73	6.56	19.14	14.35	14.17	23.33	31.31	32.19	9.86	10.5	9.34	10.98	10.8	9.39	31.55	25.82	26.84	18.16	20.06	18.23	26.26	27.84	27.28	14.64	14.32	13.47	12.45	13.66	11.47
ncbi-103378802	5.83	3.54	5.25	0.03	0	0	0.02	0.01	0.01	5.55	6.85	4.52	6.67	3.57	5.87	1.44	0.89	0.62	0	0	0	4.22	5.05	5.33	0.31	0.72	0.58	3.99	4.16	5.9	0.87	0.47	1.12	0.02	0	0	10.51	11.81	8.3
ncbi-103378803	0.19	5.94	0.61	0.04	0.06	0.06	0	0.03	0	1.87	12.89	3.85	1.61	0.82	1.04	1.41	0.97	0.48	0.05	0.06	0.07	4.56	2.71	3.02	0.03	0.17	0	4.24	2.9	0.91	0.35	0.04	0.58	0.01	0.01	0.03	5.06	1.98	3.68
ncbi-103378805	9.16	9.9	9.33	0.13	0.08	0.29	0	0	0	0.07	0	0	10.4	11.88	10.17	0	0	0	0.03	0	0.09	0	0	0	0.09	0	0.09	7.22	8.42	10.91	0	0	0.03	0	0	0.03	0	0.06	0
ncbi-103378807	0.16	0.12	0.13	2.58	2.97	14	0	0	0	0.17	0	0.44	0	0.38	0.39	0.67	0.14	0.31	0	0	0	0	0	0	0.23	0.49	0.17	0	0.07	0.12	0.07	0.13	0.19	0	0	0	0.04	0.09	0
ncbi-103378808	2.32	3.49	4.09	15.27	16.15	16.87	6.24	5.66	4.95	8.19	5.38	4.74	2.78	2.87	2.28	12.55	9.31	8.29	6.66	6.15	4.58	2.63	3.21	2.53	7.05	9.1	5.7	3.83	3.06	3.26	7.86	8.52	8.79	6.51	5.71	7.53	2.87	3.46	3.65
ncbi-103378809	0.05	0	0.09	7.21	6.34	18.35	0.01	0	0.02	1.27	0.12	1.53	0.01	0.02	0	0.03	0.05	0.01	0	0	0	0.03	0.02	0	0	0.03	0.03	0.03	0	0.04	0.05	0.06	0.03	0.02	0.01	0	0.12	0.02	0
ncbi-103378813	12.13	3.42	21.69	7.21	3.28	7.86	7646.36	7649.2	7318.08	159.5	81.86	185.35	43.63	7.07	3.86	103.94	17.02	21.84	8192.65	8455.25	8986.38	163.87	66.71	43.27	12.07	5.11	13.43	1271.16	41.71	3.55	69.36	7.32	112.1	5467.1	10483.3	7675.7	70.68	216.85	237.15
ncbi-103378814	0.17	0	0.42	0.14	0	0.17	241.15	153	323.7	11.11	1.99	13.1	0.07	0.19	0	0	0	0	2.45	10.79	4.17	0	0	0.04	0.37	0.06	0.32	0.56	0.43	0.1	1.78	0.19	2.52	77.26	72.07	83.2	0.29	5.92	5.74
ncbi-103378815	0.05	0.29	0.25	0	0	0	0	0	0.05	0	0	0	0	0	0.06	0.59	0.41	0.24	0.15	0.12	0.11	0	0	0	0.76	0.43	0.67	0.08	0	0.17	0.57	0.44	0.18	0	0	0.04	0	0	0
ncbi-103378819	1.12	1.03	0.92	0	0.04	0.15	0	0.28	1.79	0.94	0.61	0.67	0.4	0.72	0.19	1.68	0.23	0	0.45	0.36	0.17	0.37	1.26	0.2	1.57	0.13	1	0.85	0.77	1.31	0.89	0.28	1.15	1.49	0.86	0.91	0.42	0.66	0.81
ncbi-103378820	5.66	1.58	6.56	2.12	0.81	3.25	2520.51	1963.07	2365.48	44.78	27.07	61.56	8.66	1.99	1.44	32.88	5.44	5.65	1975.35	1998.36	2800.42	40.68	20.58	11.74	3.09	1.37	3.86	236.22	7.77	1.98	19.68	1.52	37.17	1446.67	1446.11	2471.08	15.44	39.57	61.83
ncbi-103378824	4	4.56	3.3	7.72	5.43	6.9	1.45	0.96	2.13	3.17	1.47	2.59	3.92	4.37	6.62	23.71	27.8	35.05	1.36	1.28	2.5	2.35	1.79	2.8	41.91	30.08	46.37	4.39	2.52	6.61	24.23	32.66	18.68	2.85	1.36	2.26	1.06	0.78	1.45
ncbi-103378825	2.58	3.24	3.16	0.19	0.23	0.26	6.16	6.35	7.38	2.71	5.93	3.12	2.81	3.28	2.51	10.23	6.25	5.04	2.88	4.78	5.57	4.23	6.39	5.52	13.84	16.55	11.88	3.61	4.25	3.27	5.32	2.98	6.18	5.49	3.91	5.93	6.99	6.1	6.45
ncbi-103378826	1.47	1.54	1.81	5.58	4.26	5.47	0.03	0.03	0.07	1.48	0.39	0.83	1.33	1.39	2.86	2.97	3.6	5.45	0.07	0.17	0.09	0.14	0.16	0.19	3.63	4.88	3.86	1.44	1.8	2.37	4.03	3.78	3.89	0.09	0.03	0.04	0.1	0.14	0.12
ncbi-103378827	1.65	1.06	0.59	0	0	0	0	0	0	3.79	1.77	0.91	0.2	0.45	0.36	0.07	0.06	0	0.03	0	0	0.72	3.26	0.33	0	0.05	0	0.85	1.22	0.68	0	0	0	0	0	0	1.2	1.44	1.86
ncbi-103378828	3.31	5.57	6.13	0.43	0.71	1.34	0.51	2.18	2.41	0.93	2.49	1.26	8.56	7.51	3.49	8.94	2.52	3.47	2.11	1.92	1.2	2.02	1.5	1.2	2.91	6.4	11.36	5.06	5.37	4.93	4.6	5.2	2.52	2.16	1.32	1.61	1.64	3.03	1.81
ncbi-103378830	11.75	14.01	11.48	0.15	0	0.12	0.56	0.31	0.29	1.27	3.25	1.99	12.1	13.68	14.97	13.49	17.09	15.98	0.68	0.38	0.48	1.99	1.57	1.57	28.31	17.64	26.08	9.58	13.44	16.74	16.51	20.84	12.64	0.33	0.52	0.09	2.07	1.56	1.44
ncbi-103378831	1.69	2.05	2.42	0.35	0.44	0.54	2.02	1.31	1.89	1.54	2.42	2.12	1.76	1.09	1.67	1.48	1.32	0.84	2.27	2.31	2.41	1.61	2.28	1.74	1.4	1.23	0.74	2.39	1.92	2.58	1.16	1.13	1.27	2.78	2.54	2.11	2.33	2.43	2.23
ncbi-103378832	1.99	3.77	1.71	1.17	0.58	1.45	9.3	8.29	8.42	2.22	5.64	2.87	2.65	1.22	2.05	4.86	2.99	3.68	7.59	10.53	8.77	3.35	2.71	2.62	2.32	2.34	2.99	4.49	2.08	1.57	2.77	2.15	3.04	10.68	12.39	14.9	2.61	3.85	4.33
ncbi-103378834	1.56	2.72	2.49	23.38	37.66	30.08	0.71	1.41	0.73	5.01	2.93	4.82	1.25	1.55	1.25	2.32	3.53	1.44	0.79	1.07	0.57	1.92	1.97	1.31	5.33	3.47	4	1.34	1.28	2.04	4.13	2.7	3.82	0.28	0.41	0.83	1.74	1.12	1.54
ncbi-103378836	0.55	0.66	0.81	0.04	0.01	0.02	0.02	0.08	0	1.4	0.06	0.08	0.91	1.16	1	0.14	0.19	0.08	0.01	0	0.03	0.66	0.15	0.02	0.17	0.28	0.04	0.72	1.03	1.29	0.3	0.02	0.79	0.02	0.01	0	0.11	0.23	0.12
ncbi-103378839	9.28	8.37	8.86	1.61	1	1.14	21.6	10.29	11.23	24.33	22.7	25.15	6.85	4.58	6.47	12.21	8.7	9.42	25.9	14.67	16.85	19.33	12.18	13.75	10.39	10.19	8.62	14.47	7.4	8.34	9.31	7.42	8.42	28.45	26.99	19.96	17.34	18.85	18.58
ncbi-103378841	3.87	0.52	4.34	554.6	689.98	514.47	0.62	0.32	0.27	88.82	10.69	66.48	1.68	0.49	0.31	1.48	0.79	0.44	0.07	0.09	0.04	2.09	0.97	0.11	0.52	1.59	1.52	0.33	1.16	0.36	1.25	1.71	1.99	0.07	0.46	0.09	1.94	1.35	0.13
ncbi-103378842	12.24	14.32	10.97	107.11	85.62	124.28	0.54	0.34	1.05	29.48	5.66	19.46	6.19	10.16	4.53	2.96	4.55	1.18	0.39	0.44	0.39	1.51	2.32	0.79	0.13	2.2	0.76	3.38	5.76	3.32	0.85	1.99	0.8	0	0.61	0.63	0.53	3.19	0.83
ncbi-103378843	1	1.82	1.75	0.07	0.29	0.19	0.72	1.1	1.47	5.23	6.49	1.49	1.56	1.3	0.59	0.75	1	1.14	0.4	0.22	0	5.32	7.9	3.03	0.8	1.21	0.92	0.64	0.84	1.49	0.66	0.62	0.97	0.42	0	0.5	2.67	2.6	2.63
ncbi-103378845	1.05	1.63	1.52	5.45	4.87	8.23	0.22	0.7	0.37	2.46	1.65	2.08	1.8	0.87	1.72	2.59	2.49	3.99	0.68	0.82	0.91	1.57	1.53	2.17	2.58	2.66	1.97	1.1	1.43	0.9	2.69	3.27	2.4	0.43	0.9	0.6	1.3	1.91	1.21
ncbi-103378846	1.65	1.75	1.04	0.36	0.46	0.79	0.14	0.07	0.13	0.18	0.03	0.04	1.6	2.15	2.11	3.76	4.14	6.13	0.05	0.05	0.13	0	0.16	0.24	4.48	3.61	3.92	1.32	2.28	2.09	4.08	3.77	3.69	0.14	0.08	0.05	0.08	0.06	0
ncbi-103378851	5.7	5.04	5.09	2.59	1.53	2.96	8.65	7.95	6.08	20.59	26.13	21.06	5.61	5.28	4.11	10.34	11.81	10.98	7.98	7.56	6.8	22.56	21.44	20.3	12.73	7.79	8.8	5.93	3.68	5.91	11.88	11.36	9.5	7.91	9.85	8.34	23.21	20.68	34.49
ncbi-103378853	0.3	0.27	0.37	0	0	0	0.04	0.07	0.01	0.08	0.08	0	0.11	0.26	0.22	0.07	0.16	0.14	0.01	0.02	0	0.02	0.01	0	0.11	0.17	0.05	0.19	0.27	0.16	0.12	0.05	0.16	0.03	0.04	0.01	0.01	0.08	0.04
ncbi-103378855	4.72	8.76	5.91	28.28	25.47	26.07	3.49	3.84	2.68	11.81	10.81	9.3	4.11	3.85	6.61	11.05	11.93	12.62	3.05	3.54	2.92	5.11	6.62	6.36	13.87	13.65	11.39	4.91	5.1	6.45	15.2	16.23	13.03	3.37	3.12	4.08	7.38	6.16	6.86
ncbi-103378857	27.43	25.77	28.33	19.59	16.55	14.77	5.1	4.56	5.01	29.31	25.26	22.28	23.81	25.42	27.41	56.34	59.21	59.75	5.02	4.46	5.15	16.91	20.39	22.07	62.56	73.17	62.6	16.18	21.67	23.94	63.56	70.09	59.61	4.96	3.51	4.7	18.83	18.11	21.81
ncbi-103378858	6.82	8.42	8.79	14.38	10.59	10.07	3.82	3.63	3.17	3.43	2.6	2.75	8.36	8.95	8.81	3.98	1.69	2.93	3.16	3.41	2.19	1.73	1.1	0.99	3.74	3.94	3.49	7.91	9.6	10.6	4.5	3.36	4.32	3.15	3.54	3.07	1.02	1.63	0.77
ncbi-103378859	0.21	0.25	0.18	0.61	0.32	0.28	0.03	0.04	0.04	0.06	0.08	0.1	0.12	0.18	0.21	1.15	1.83	0.84	0.02	0.03	0.03	0.02	0.12	0.05	1.21	1.1	1.21	0.32	0.29	0.27	1.38	1.39	1.78	0.15	0.03	0.12	0.07	0.1	0.05
ncbi-103378860	5.01	6.02	5.65	4.48	2.87	4.62	0.04	0.01	0.13	1.45	0.77	1.25	5.34	6.67	5.97	2.57	1.95	1.59	0.1	0.06	0.05	0.5	0.57	0.43	1.51	1.67	2.34	4.18	4.68	6.59	1.9	1.77	2.05	0.13	0.04	0.08	0.61	0.44	0.53
ncbi-103378861	0	0	0	0	0	0	0	0.01	0	0	0	0	0.12	0	0.01	62.42	56.67	85.78	0	0	0	0.46	0.61	1.55	88.27	55.12	80.65	0.15	0.88	0.04	53.61	60.29	47.94	0	0	0.02	2.43	0.38	0.08
ncbi-103378862	70.42	81.1	73.36	126.48	157.65	127.15	52.72	53.08	38.82	101.27	86.62	88.68	60.94	64.74	58.43	54.02	53.31	46.62	43.41	42.42	37.78	78.96	99.3	87.34	48.5	55.92	57.49	60.01	67.35	63.44	60.23	65.87	51.49	36.37	50.61	40.02	91.55	73.03	76.59
ncbi-103378863	0.44	0.36	0.32	1.33	2.21	2.55	0	0	0	0.27	0.05	0.23	0.56	0.37	0.32	0.16	0.29	0.14	0	0	0	0.06	0.02	0.01	0.17	0.22	0.39	0.24	0.1	0.2	0.27	0.27	0.19	0	0	0	0.03	0.02	0.09
ncbi-103378864	18.32	20.21	15.92	0	0.22	0.07	0	0	0	1.35	1.6	0.96	19.02	21.3	22.24	7.9	8.98	6.09	0	0	0	1.8	2.88	2.03	7.86	5.68	7.74	15.93	19.41	17.22	4.76	4.92	4.13	0	0	0	3.05	2.42	2.52
ncbi-103378865	1.87	1.48	1.05	11.08	10.89	9.6	0.33	0.27	0.25	2.09	0.84	1.06	2.03	1.47	2.43	2.12	2.5	2.12	0.52	0.44	0.46	0.92	0.75	0.84	1.68	2.07	2.28	1.71	2.2	1.36	1.76	1.88	1.75	0.53	0.35	0.41	0.71	1.07	0.55
ncbi-103378869	7.69	9.51	7	4.83	4.62	6.27	1.81	2.71	1.58	2.89	2.83	3.75	7.36	5.13	8.27	13.03	13.85	16.3	2.98	2.2	2.55	3.28	2.71	3.42	17.91	11.4	11.7	6.94	8.32	8.84	18.43	16.18	16.11	1.62	1.72	2.03	2.83	3.56	3.67
ncbi-103378870	15.23	12.26	14.91	42.67	49.08	41.11	4.32	3.22	4.89	17.73	9.83	13.64	13.82	17.3	15.31	16.5	24.27	21.93	4	3.4	3.6	4.58	5.25	3.72	22.15	18.69	20.74	10.69	12.87	17.11	24.53	22.22	23.33	5.02	3.26	5.15	8.1	4.01	6.58
ncbi-103378871	0.44	0.76	1.1	2.08	1.92	3.26	0.22	0.55	0.39	1.37	1.11	1.81	0.88	1.34	0.75	0.73	0.34	0.86	0.16	0.93	0.71	1.26	0.97	0.8	1	0.62	1.26	1.03	1.48	1.6	0.79	0.18	0.52	1.1	0.35	0.25	0.64	0.94	0.75
ncbi-103378872	0.66	0.06	0.57	76.4	102.76	74.56	0.42	0.05	0.02	15.75	2.33	8.59	0.07	0.15	0.02	0.19	0.02	0.11	0	0.01	0	0.36	0.27	0.08	0.14	0.15	0.12	0.04	0.46	0.06	0.1	0.23	0.16	0	0.09	0	0.46	0.32	0.12
ncbi-103378873	0	0	0	0	0	0	0	0	0	0	0	0.14	0	0	0	17.34	16.98	22.74	0	0	0	0	0	1.29	23.78	15.63	11.68	0	0	0	28.23	15.39	17.81	0	0	0	0	0	0
ncbi-103378875	97.62	110.27	108.61	19.51	18.91	18.43	19.46	20.96	21.36	36.88	48.07	44.33	107.18	116.1	112.04	66.05	62.99	59.76	20.95	20.44	22.21	34.48	34.34	56.76	56.75	70.1	47.36	77.87	93.79	109.71	65.8	79.78	59.98	13.11	14.94	19.8	41.01	37.04	34.61
ncbi-103378876	1.01	1.08	1.52	4.61	6.99	3.97	0.31	0.25	0.19	1.05	0.36	0.62	0.54	0.32	0.49	2.21	1.85	1.26	0.18	0.24	0.32	0.18	0	0.2	1.19	1.93	0.75	0	0.5	0.86	2.11	0.97	1.68	0.23	0.34	0.19	0.06	0.09	0.11
ncbi-103378877	519.76	683.02	609	381	484.15	311.42	1046.16	1183.42	1124.57	391.36	575.83	512.15	676.8	578.32	530.81	951.94	641.6	600.3	930.46	971.48	1039	484.71	470.33	447.24	520.18	688.19	576.36	829.47	543.02	591.73	888.75	807.13	861.59	937.13	1133.72	1033.88	539.19	671.24	462.81
ncbi-103378878	4.59	3.97	4.84	41.92	43.83	30.32	1.72	1.6	1.86	9.37	3.99	7.43	3.48	3.43	2.53	0.53	1.68	0	1.8	2.11	1.84	3.28	2.54	3	0	1.43	0	3.79	2.81	3.82	0	0	2.22	2.12	2.33	2.3	3.21	3	2.68
ncbi-103378879	1.03	0.62	1.21	3.61	4.85	2.09	0.05	0.32	0.43	1.1	0.95	0.9	0.92	1.02	0.33	0.75	0.84	0.27	0.18	0.08	0.17	0.24	0.25	0.17	0.55	0.3	0.15	0.75	0.81	0.57	0.53	0	0	0.55	0.43	0.32	0.85	0.51	0.43
ncbi-103378880	3.25	2.74	2.69	13.35	16.72	14.97	0.68	0.76	0.75	3.24	1.14	2.75	2.61	3.03	2.84	5.41	7.2	5.9	0.79	0.58	0.64	1.36	0.71	1.14	5.49	5.13	6.71	2.68	2.46	2.63	6.69	6.19	5.85	1.19	0.67	0.8	1.06	1.05	1.11
ncbi-103378882	16.86	21.39	21.91	142.39	148.17	128.77	8.91	9.64	8.79	28.23	9.19	17.47	18.87	18.85	18.08	9.42	8	6.46	11.15	9.99	11.66	7.59	4.86	5.62	5.9	8.65	6.61	17.4	18.82	22.42	8.22	8.53	7.24	12.98	12.35	13.61	5.55	8.71	6.68
ncbi-103378884	3.41	3.23	3.33	18.51	15.99	18.78	2.26	2.02	2.64	6.4	4.93	4.4	2.72	3.41	3.43	5.79	6.9	7.46	1.75	1.54	1.76	2.58	2.93	2.48	6.54	6.43	7.6	2.43	4.42	3.57	6.33	5.26	5.12	2.07	1.8	1.81	2.34	2.39	3.13
ncbi-103378886	9.31	7.88	8.12	6.69	6.67	8.93	242.3	201.69	181.14	22.54	29.5	23.8	14.45	4.5	5.1	18.76	12.47	16.98	140.5	221.68	138.27	33.55	23.54	20.65	13.75	17.51	13.78	47.21	15.51	8.51	19.5	15.35	20.83	119.25	177.72	179.88	13.53	38.97	35.47
ncbi-103378888	2.13	1.95	3.27	1.84	2.3	1.46	0	0.04	0.01	0.96	7.06	1.06	7.17	3.82	2.28	9.34	8.39	8.66	0.28	0.03	0.01	0.73	0.7	0.43	6.36	10.34	8.57	2.68	5.85	2.75	9.78	10.41	9.77	0.01	0	0	1.24	0.57	0.76
ncbi-103378890	10.63	9.92	10.05	67.62	75.24	71.86	5.29	5.16	4.19	18.92	5.64	12.25	7.47	8.56	7.64	6.68	7.26	4.84	3.94	3.92	2.91	3.73	3.74	3.68	4.91	6.17	5.83	7.35	8.31	9.6	5.4	4.64	7.74	4.19	3.79	4.95	3.72	4.05	4.08
ncbi-103378891	16.3	12.58	14.51	339.71	344.99	252.2	6.6	5.62	6.27	44.08	10.53	34.23	15.52	9.31	10.55	26.91	22.64	22.13	6.2	5.49	5.11	5.08	4.71	4.7	20.86	33.23	30.11	10.48	12.55	12.64	21.91	26.03	29.02	5.56	7.02	8.01	4.54	4.92	4.78
ncbi-103378893	0.84	0.08	0.69	73.87	84.43	87.88	0.31	0	0.03	13.87	2.36	12.44	0	0.2	0.04	3.54	2.89	4.44	0.07	0.03	0.04	0.46	0.62	0.13	5.33	7.26	4.89	0.27	0.23	0.15	3.79	3.25	5.57	0	0.11	0.14	0.22	0.24	0.16
ncbi-103378895	3.63	5.36	4.89	0	0.01	0.07	0.08	0.05	0.09	5.11	7.03	5.82	3.45	2.94	5.52	0.63	0.44	0.16	0.06	0.06	0	2.33	3.94	3.57	0.29	0.41	0.08	4	3.73	5.9	0.37	0.32	0.24	0.06	0	0.05	5.03	5.64	6.37
ncbi-103378897	12.64	10.93	13.74	0.51	0.3	0.53	1.17	1.77	2.31	3.82	6.21	3.28	12.38	9.98	13.62	6.52	4.71	7.01	1.51	1.41	2.13	2.81	4.39	3.57	4.89	7.54	4.16	8.11	11.31	10.91	5.74	6.11	6.09	1.14	1.33	2.49	3.45	4.78	4.24
ncbi-103378898	0.08	0.01	0.09	0.01	0	0	0	0.02	0	0.03	0.08	0.04	0.23	0.08	0.1	0.24	0.3	0.13	0.01	0.01	0	0.04	0.06	0.04	0.35	0.14	0.32	0.06	0.09	0.12	0.21	0.25	0.29	0.01	0	0.02	0.03	0.1	0
ncbi-103378905	2.06	1.76	1.16	66.34	48.03	34.26	6.83	3.35	3.88	11.4	9.52	11.09	2.12	1.24	1.61	9.81	6.73	10.37	3.4	3.05	3.36	6.48	5.11	4.51	5.78	10.69	8.69	1.91	3	0.82	8.81	9.33	10.08	3.5	2.13	3.22	6.23	3.7	4.95
ncbi-103378906	4.84	4.7	7.41	0	0	0.07	0.03	0	0.03	0.04	0.09	0.02	3.1	1.72	2.34	0.85	0.91	1.07	0.03	0.02	0.03	0.03	0.04	0.05	0.59	1.09	0.5	10.06	5.12	1.4	0.66	0.42	0.61	0.02	0.02	0	0.02	0.02	0.02
ncbi-103378907	0.22	1.73	0.46	0.2	0.28	0.13	0.04	0.02	0.02	0.22	0.49	0.15	0.4	0.25	0.85	0.61	0.99	1.93	0.02	0	0.04	0.12	0.12	0.3	0.79	0.96	0.36	0.46	0.34	0.55	0.86	1.58	0.53	0.01	0.01	0.03	0.16	0.22	0.22
ncbi-103378913	1.81	0.8	1.79	125.69	136.83	132.08	0.7	0.59	0.78	25.28	2.84	13.32	0.92	1.03	0.68	5.22	4.32	4.48	0.34	0.82	0.38	0.92	0.88	0.47	3.35	5.35	3.59	1.11	1	0.89	4.7	5.09	5.59	0.48	0.6	0.74	1.02	0.88	0.6
ncbi-103378914	0.14	0.22	0.06	0.26	0.3	0.46	0	0.01	0	0.06	0.09	0.06	0.12	0.11	0.08	1.94	2.09	1.54	0.01	0.01	0	0.08	0.05	0.05	1	1.98	1.45	0.06	0.07	0.13	1.95	1.58	1.92	0	0	0.01	0.07	0	0.05
ncbi-103378915	37.35	35.31	34.59	23.88	24.81	18.24	11.84	13.49	9.9	25.34	27.67	18.18	40.22	34.81	35.98	56.47	54.82	50.45	15.12	13.53	15.2	23.23	22.18	21.37	52.91	56.61	57.41	28.45	38.31	38.64	60.13	62.95	56.77	14.96	14.79	14.7	28.68	22.33	22.06
ncbi-103378916	1.51	0	0	0	0	0.04	61.03	59.37	65.45	2.44	4.5	6.34	1.25	0	0.05	1.53	0.79	0.59	45.33	48.74	56.65	8.31	4.08	6.2	0.43	0.08	0	13.3	2.09	0.43	1.49	0.28	2.67	51.36	52.29	50.03	1.81	13.13	6.56
ncbi-103378918	6.81	6.2	9.59	0.59	0.04	0.36	0.65	0.74	0.6	1.19	2.65	1.09	6.15	6.45	5.99	1.62	0.69	0.87	0.23	0.07	0.84	1.08	1.59	0.85	0.58	1.57	0.98	5.79	5.95	8.33	2.33	0.91	1.89	0.15	0.49	0.26	2.5	1.22	1.82
ncbi-103378919	0.34	0.17	0.37	0.2	0.09	0.2	0.01	0.01	0	0.19	0.14	0.09	0.53	0.46	0.61	0.46	0.34	0.95	0	0	0	0.15	0.07	0.12	0.67	0.56	0.66	0.34	0.24	0.49	0.48	0.28	0.51	0	0.01	0.01	0.18	0.22	0.36
ncbi-103378921	27.47	23.31	25.87	4.19	3.25	3.93	11.47	12.93	11.53	9.11	11.82	9.75	19.85	26.05	22.99	28.62	25.53	29.13	8.67	11.08	9.88	7.92	11.1	7.36	31.51	34.49	31.09	22.75	25.84	29.44	31.63	27.7	30.11	13.9	11.02	9.94	8.92	8.42	9.48
ncbi-103378923	1.48	1.45	2.32	8.62	8.62	5.36	4.67	5.83	7.46	3.35	3.16	4.34	1.74	1.06	1.02	3.21	3.1	1.77	4.57	6	4.46	2.33	1.51	1.32	1.97	3.57	2.03	2.93	1.82	1.14	2.59	2.88	2.98	3.08	8.08	5.65	1.58	2.67	1.64
ncbi-103378925	1.67	1.88	2.01	1.11	1.15	2.02	0	0	0	0.24	0.2	0.31	0.82	1.77	0.94	0.25	0	0.11	0	0.06	0	0.45	0.19	0.13	0.31	0.36	0.33	1.92	2.37	2.61	0.36	0.12	0.32	0.22	0	0	0.36	0.45	0.07
ncbi-103378929	2.06	2.48	2.28	10.44	10.45	9.3	0.95	1.19	0.74	5.04	4.72	4.05	1.39	1.69	1.86	3.61	4.14	3.98	0.84	0.76	0.75	2.9	2.73	3.18	3.33	4.26	3.87	1.53	1.68	1.92	4.35	3.56	3.92	1.11	0.74	0.96	3.02	2.68	3.16
ncbi-103378931	5.81	6.36	5.38	0.96	1.22	1.65	0.51	0.66	0.27	1.25	1.89	1.64	5.52	5.11	5.74	4.03	3.85	4.72	0.66	0.67	1.47	1.37	1.2	1.02	4.58	3.65	4.97	5.08	6.14	6.66	3.81	3.17	4.8	0.89	0.9	0.68	1.77	0.99	0.87
ncbi-103378932	0.29	0.38	0.21	0	0	0	0.02	0	0.19	0	0	0	0.46	0.47	0.52	0.24	0.28	0.19	0.05	0	0.02	0.1	0.02	0.01	0.35	0.08	0.1	0.24	0.25	0.45	0.26	0.43	0.32	0	0	0.04	0	0	0
ncbi-103378933	2.38	4.09	4.17	5.19	3.7	4.04	2.3	3.5	3.17	17.98	17.21	12.41	3.29	2.78	3.21	11.8	15.08	14.98	2.68	3.23	1.81	11.75	14.96	17.36	18.47	13.19	13.71	3.41	4.18	3.44	14.9	14.03	11.87	2.27	2.77	3.17	18.09	14.77	24.53
ncbi-103378934	7.99	7.75	7	64.86	73.57	56.89	1.44	1.63	1.6	13.38	4.5	8.71	7	7.18	7.94	7.68	6.73	7.05	1.67	1.37	1.74	2.45	2.44	2.46	4.2	7.66	5.74	5.89	6.86	8.25	7.59	6.8	7.41	2.29	1.42	2.16	2.28	3.19	2.23
ncbi-103378935	22.89	20.25	29.5	0.99	0.09	0.03	134.96	170.02	132.33	12.18	16.04	17.3	23.43	18.5	15.03	11.14	7.97	7.1	100.15	106.96	120.35	20.66	17.47	17.07	7.86	7.28	6.36	36.74	25.11	27.13	10.86	12.65	8.98	105.06	84.27	76.26	11.02	22.7	16.6
ncbi-103378936	1.91	0.97	2.55	1.32	0.99	0.94	0.13	0.18	0.06	1.14	1.32	0.64	1.52	1.03	2.05	2.74	2.08	2.43	0.24	0.2	0.36	0.7	0.89	0.65	1.28	1.99	2.05	1.29	1.73	1.3	1.89	2.95	1.87	0	0.17	0	0.98	1.2	0.25
ncbi-103378937	5.11	7.08	6.43	2.77	4.08	1.39	3.25	2.48	1.81	2.29	6.82	3.02	7.1	5.32	5.71	22.52	20.58	18.02	4.95	3.6	2.95	3.74	2.99	2.7	17.44	21.75	20.9	5.43	6.38	6.03	19.13	16.01	20.8	2.35	2.38	2.72	3.76	2.25	3.36
ncbi-103378941	7.89	10.36	7.84	5.9	4.57	7.86	8.45	10.47	11.45	6.7	8.44	6.54	7.79	6.98	7.45	19.25	18.16	17.05	9.79	10.59	13.03	7.25	6.02	4.76	15	15.82	11.49	8.38	6.35	9.56	16.01	13.04	16.89	10.36	8.68	9.43	4.39	5.75	6.35
ncbi-103378942	4.4	5.13	3.31	14.29	14.44	16.33	2.65	2.25	1.44	5.9	6.84	3.49	5.7	4.26	4.98	7.96	4.05	8.18	4.54	2.71	3.51	6.81	5.23	5.89	3.83	7.29	6.61	3.16	4.18	3.42	6.06	6.12	6.35	1.95	2.76	1.9	4.13	6.83	3.4
ncbi-103378944	2.61	2.57	3.35	4.82	3.53	5.99	1.14	0.89	1.46	6.2	9.74	6.7	1.55	2.63	1.68	1.32	1.21	1.35	1.07	1.11	0.85	5.28	8.74	3.66	0.67	1.38	0.81	2.25	0.99	2.74	2.26	2.03	2.18	0.9	0.41	1.47	4.48	3.59	8.79
ncbi-103378949	1.15	0	0.92	2.02	0	1.32	0.34	0	0	0.2	1.78	0.64	0.76	0.17	0.84	0	0.1	2.21	0.03	0.04	0.12	0.35	0.05	0	0	0	1.22	0	1.98	0.89	1.75	0.97	0.73	0	0	0	0.71	0.58	0
ncbi-103378951	31.46	33.92	34.94	9.23	8.18	12.89	10.76	10.36	9.6	15.56	16.03	11.99	36.9	41.18	30.35	40.35	40.15	40.36	13.27	13.35	9.9	14.99	16.98	11.95	43.17	55.8	44.39	26.44	37.7	40.34	49.67	46.75	54.94	9.34	13.78	13.9	15.21	16.33	17.67
ncbi-103378953	0.83	0.89	0.54	8.98	11.29	13.14	0.05	0.04	0.14	2.28	1.08	1.84	0.54	0.66	0.47	0.63	0.84	0.58	0.05	0.05	0.04	0.44	0.74	0.59	0.5	0.85	0.71	0.42	0.7	0.42	0.9	0.92	1.06	0.03	0.03	0.08	0.75	0.86	0.86
ncbi-103378954	3.48	3.28	3.35	30.79	35.6	32.94	0.14	0.16	0.16	7.25	4.17	5.68	5.63	4.22	6.31	1.69	1.16	1.49	0.23	0.21	0.13	3.7	2.17	2.29	1.26	0.9	1.01	3.03	4.98	3.63	1.18	2.38	0.8	0.14	0.08	0.2	2.31	1.77	1.59
ncbi-103378955	2.64	1.71	7.01	2.63	1.58	2.55	2069.11	1524.99	2220.81	48.64	20.05	71.16	18.01	2.55	1.68	55.54	9.9	8.57	4145.06	3742.57	4300.31	79.61	29.84	18.09	4.35	2.49	4.5	560.07	18.04	2.13	32.04	3.53	53.92	2727.42	4730	3723.49	29.15	78.39	103.29
ncbi-103378957	23.24	21.92	20.47	23.16	15.77	12.53	14.83	11.79	10.43	16.89	16.13	15.13	22.99	20.77	21.96	49.77	58.83	51.9	15.21	13.08	15.71	14.12	13.17	15.36	76.57	53.35	67.4	18.36	23.64	20.09	53.96	69.78	47.04	9.4	16.21	13.98	15.78	14.36	14.44
ncbi-103378960	42.98	32.6	34.71	3.27	1.92	3.01	1.81	2.21	2.18	12.72	14.67	6.06	28.19	27.65	24.82	7.96	9.07	7.15	2.4	2.12	1.74	3.71	6.23	5.19	8.76	8.24	7.95	22.61	25.47	30.08	8.52	9.02	8.14	2.22	1.76	2.15	5.91	6.24	7.69
ncbi-103378961	1.35	1.35	2.04	0.01	0	0.05	0.02	0.16	0.14	0.03	0.1	0.06	1.49	1.42	1.4	0.26	0.34	0.16	0.29	0.04	0.11	0.04	0.07	0.05	0.11	0.39	0.24	0.93	1.78	1.89	0.24	0.38	0.19	0.11	0.15	0.14	0.06	0.07	0.03
ncbi-103378964	6.67	6.12	7.2	24.08	24.21	44.23	2.72	2.79	2.23	13.06	7.5	8.29	6.34	5.82	7.27	8.83	11.66	10.18	2.61	2.14	2.27	4.48	5.46	5.81	8.04	11.47	8.06	5.64	5.75	5.05	11.55	11.68	12.46	2.66	2.65	2.91	6.43	5.04	4.53
ncbi-103378965	19.52	18.5	20.43	3.01	1.64	3.22	14.3	14.74	16.46	16.68	19.24	14.71	19.68	19.88	19.36	24.56	20.72	22.82	15.77	13.58	16.21	21.28	15.8	14.29	20.67	24.31	19.36	18.91	19.58	21.67	24.53	22.89	25.93	17.87	17.57	16.46	17.47	16.83	21.26
ncbi-103378966	5.9	6.81	7.95	13.29	15.84	14.62	0.09	0.08	0.17	2.6	1.38	2.33	5.45	8.65	8	4.24	4.94	3.12	0.02	0.07	0.12	0.47	0.62	0.2	2.29	3.78	4.07	5.1	7.23	7.9	3.11	4.59	3.25	0.04	0.06	0.08	0.61	0.41	0.32
ncbi-103378967	1.72	1	0	8.24	7.84	0	0	0.19	0.11	1.44	1.37	0.5	1.53	1.17	0.54	0.23	0.67	0.3	0	0.06	0.05	0.77	0.63	0.44	0.08	0.5	0.32	0.53	1.41	1.07	0.49	0	0.78	0.03	0	0.04	0.45	0	0.66
ncbi-103378970	0.07	0.41	0.58	5.87	6.28	9.51	0.01	0.03	0.02	1.23	0.48	0.87	0.76	0.45	0.55	2.5	1.58	2.04	0	0.02	0.02	0	0.08	0.08	0.4	1.42	1.41	0.23	0.27	0.33	1.43	1.42	1.68	0	0.06	0.01	0	0.05	0
ncbi-103378973	2.77	1.8	3.93	45.83	43.61	39.46	6.51	5.89	5.37	22.35	14.79	15.77	7.46	7.97	8.28	17.92	14.97	17.05	8.67	5.99	7.44	14.29	8.28	13.38	20.64	17.29	15.92	4.78	7.26	6.67	16.47	16.74	14.43	6.56	8.34	6	15.24	10.55	12.67
ncbi-103378977	20.93	23.3	26.39	9.43	9.44	8.62	7.91	5.82	6.33	10.74	14.86	13.92	22.8	22.36	20.37	32.81	35.17	30.65	7.95	7.06	6.85	11.73	10.33	10.99	33.41	35.96	38.02	17.25	20.49	19.47	34.19	36.54	32.82	5.33	6.97	5.71	10.44	9.55	10.79
ncbi-103378978	0	0	0	0.08	0	0	0	0	0	0	0	0	0	0	0	1.42	1.85	1.62	0	0	0	0	0	0.24	2.24	2.14	1.44	0	0	0	1.39	1.8	0.97	0	0	0	0	0	0.14
ncbi-103378984	0.15	1.64	0.53	0.13	0	0.01	0.34	0	0.21	0	0	0	2.4	2.18	1.25	1.29	0.57	0.82	0.56	0.64	0.69	6.37	4.07	0	1.54	0.22	1.31	1.51	1.07	2.16	0.74	0.55	1.17	0.78	0.37	0.58	3.47	1.33	5.17
ncbi-103378987	44.52	43.62	47.1	29.88	32.22	29.75	10.12	9.05	8.95	18.33	20.9	16.76	46.73	46.35	46.05	15.98	12.91	12.71	8.04	8.56	8.27	11.38	12.03	10.45	10.06	14.63	10.72	36.38	46.08	48.78	15.03	13.38	13.86	9.85	8.43	10.34	13.27	11.89	13.16
ncbi-103378988	80.37	74.94	86.09	9.59	6.7	13.96	12.07	8.37	8.8	151.09	154.03	163.63	70.03	48.07	41.29	120.43	70.53	67.62	12.49	10.02	12.55	135.64	134.8	110.41	66.92	84.26	55	62.69	64.11	62.46	70.03	67.68	70.52	11.92	9.42	14	158.01	152.51	163.35
ncbi-103378993	20.32	20.7	19.65	2.83	1.75	2.77	14.14	11.4	9.28	5.92	5.61	3.8	18.57	18.07	18.02	6.48	5.55	6.34	11.83	12.81	11.47	4.96	5.4	3.76	5.36	4.65	4.66	19.4	18.54	16.76	5.82	6.57	5.72	14.49	12.1	11.83	3.9	6.69	4.53
ncbi-103378994	0.74	1.13	1.32	0.06	0.11	0.1	0.07	0.18	0.11	1.63	1.66	2.52	0.98	0.94	0.36	1.72	0.63	0.93	0.14	0.09	0.08	1.24	1.24	1.37	0.78	1.31	0.63	0.53	0.91	0.69	1.21	1.65	1.66	0.17	0	0.15	2.09	1.26	1.95
ncbi-103378999	37.15	37.08	38.83	27.7	23.55	21.94	0.06	0.08	0.09	5.93	3.29	4.52	37.52	49.27	40.28	0.54	0.63	0.39	0.24	0.04	0	1.56	0.79	0.86	0.55	0.39	0.33	27.36	42.47	41.16	0.54	0.29	0.58	0.09	0.12	0.04	1.82	1.33	0.9
ncbi-103379001	2.65	4.36	2.99	24.35	47.24	41.06	1.85	2.6	1.28	10.64	7.38	6.03	4.36	3.45	4.62	7.83	3.39	4.64	3.72	0.84	3.53	5.46	3.63	4.44	2.84	6.27	1.57	5.72	5.1	5.2	7.58	5.24	6.5	3.78	3.87	3.96	2.24	4.42	3.91
ncbi-103379002	5.96	5.62	6.09	144.84	156.07	148.67	18.2	21.69	12.18	39.31	14.37	27.23	7.45	6.2	4.03	21.64	20.54	15.23	20.82	18.15	18.4	15	11.34	14.83	20.43	20.87	22.16	9.3	5.95	5.41	20.05	21.25	18.68	13.41	22	18.72	13.59	14.52	12.94
ncbi-103379003	61.97	63.28	64.67	36.61	35.11	28.1	41.94	43.38	44.77	31.92	34.75	36.05	68.87	55.69	63.83	77.04	46.75	62.55	48.29	40.73	49.06	40.75	35.62	38.99	50.18	67.26	62.2	60.34	60.22	62.86	66.35	72.15	65.66	41.65	45.12	42.95	34.96	35.95	33.14
ncbi-103379005	0.36	0.16	0.4	40.37	40.61	41.71	0.15	0.54	0.29	6.31	0.65	3.85	0.32	0.09	0.36	1.92	2.25	2.76	0.35	0.4	0.52	0.44	0.15	0.19	1.94	1.82	1.22	0.29	0.56	0.48	2.12	1.41	1.94	0.49	0.23	0.32	0.37	0.06	0.1
ncbi-103379007	3.79	3.73	3.24	0.72	0.23	0.64	0.44	0.71	0.55	1.99	3.03	1.6	2.35	3.46	3.47	1.64	2.38	1.62	0.3	0.35	0.88	1.91	2.88	1.96	1.37	2.95	3.25	2.76	3.59	5.17	4.39	3.77	4.66	0.87	0.75	1.17	2.41	1.82	1.38
ncbi-103379008	0.15	0.09	0.14	0.71	0.42	0.6	0.01	0	0	0.17	0	0.05	0.1	0.09	0.26	1.43	2.09	0.95	0	0	0	0.04	0	0.07	2.11	1.12	1.73	0.07	0.15	0.13	1.88	1.24	2.03	0	0	0.01	0.02	0.05	0
ncbi-103379009	32.5	13.69	8.76	139.9	105.08	125.07	7.76	5.75	3.86	85.61	22.22	11.9	17.85	10.46	19.71	21.42	15.89	32.79	6.8	3.53	9.31	19.35	16.11	34.35	12.41	26.51	45.35	29.1	30.43	26.44	30.82	36.05	40.05	15.83	12.93	11.74	52.99	27.35	36.38
ncbi-103379010	0.26	0.19	0.2	0.04	0.01	0.06	0	0	0	0.03	0.12	0.03	0.14	0.2	0.4	18.15	19.6	19.27	0	0	0	0.11	0.2	0.57	25.03	16.1	18.86	0.15	0.05	0.21	16.34	19.23	15.11	0	0.03	0	0.04	0.1	0.08
ncbi-103379011	0.1	0.11	0.05	0.28	0.11	0.36	0	0	0	0.16	0	0	0.05	0.06	0.08	8.06	8.74	9.03	0	0.01	0	0.07	0.1	0.28	9.91	7.46	10.22	0.05	0.19	0.14	7.77	7.87	5.51	0	0	0	0.19	0.02	0.05
ncbi-103379012	9.04	7.8	7.31	3.98	4.13	2.83	8.09	7.39	7.52	5.14	11.4	6.55	8.41	3.58	9.92	1.34	0.65	0	5.75	4.12	6.5	6.58	6.36	9.88	0	1.73	0.87	8.47	9.42	9.59	1.54	1.02	0.69	4.63	12.34	6.4	6.73	9.07	5.63
ncbi-103379013	0.27	1.07	0.53	1.77	0.96	1.51	1.25	1.02	1.75	2.09	2.22	3.18	0.49	0.41	0.37	1.29	0.74	0	0.54	0.69	0.44	1.04	0.48	1.48	0	0.49	0.6	0.7	0.41	0.2	0.96	0.61	0.34	0.77	0.4	0.56	1.5	1.81	1.16
ncbi-103379015	1.75	1.26	1.85	23.22	21.23	25.37	0.55	0.44	0.57	5.41	1.17	3.32	1.15	1.45	1.21	2.13	2.06	1.82	0.44	0.44	0.31	0.68	0.46	0.63	1.7	1.97	1.9	1.03	1.07	0.94	1.91	2.62	1.53	0.47	0.65	0.64	0.65	0.54	0.82
ncbi-103379016	9.38	8.95	9.39	72.66	59.19	79.14	2.93	3.62	2.57	18.69	4	11.02	8.51	9.73	9.11	23.83	26.61	29.62	3.46	3.47	2.91	4.26	3.43	3.56	30.85	31.41	31.22	7.36	9.91	8.89	30.39	27.77	31.52	4.02	3.1	3.6	3.79	4.09	3.02
ncbi-103379018	4.56	0.51	4.72	539.12	732.53	728.75	0.8	0.33	0.39	111.38	10.82	55.99	0.39	0.58	0.34	6.68	7.05	6.97	0	0	0.03	2.14	0.82	0.36	12.07	13.4	10.84	0.38	1.1	0.55	11.62	10.07	14.7	0.02	0.5	0	2.37	1.63	0.31
ncbi-103379019	4.25	3.66	4.24	38.52	34.25	33.71	2.72	2.51	3.58	8.07	3.76	7.14	4.08	3.79	3.53	0.62	1.43	0.4	2.9	2.34	2.92	2.62	2.32	2.18	0	0.91	0.08	3.73	4.9	3.69	0.46	0.25	0.48	2.6	2.33	1.96	2.04	3.27	2.2
ncbi-103379025	0.36	0.16	0.29	0.1	0.11	0.19	0.13	0.02	0.14	19.48	52.28	36.42	0.81	0.86	0.45	0.19	0.38	2.96	0.15	0.14	0.19	36.9	22.78	19.84	0.21	0.29	0.17	0.88	1.24	0.26	0.29	0.13	0.65	0.02	0.05	0.24	32.39	14.57	27.8
ncbi-103379026	0.81	1.85	1.34	5.46	2.38	9.08	0.68	0.42	1.2	3.35	1.23	1.41	0.64	0.95	1.3	3.24	2.77	3.8	1.04	1.01	1.06	1.04	0.25	0.45	2.92	2.38	2.84	0.97	0.96	1.99	2.97	2.73	1.49	2.09	1.14	0.89	0.44	0.04	0.51
ncbi-103379028	0.47	0.63	0.88	0.05	0	0.05	0	0	0	0.33	0.42	0.3	0.88	0.21	0.22	0.7	1.04	0.66	0.02	0	0	0.68	1.15	0.79	1.61	1.52	2.15	0.82	0.2	2.38	0.62	1.22	1.16	0	0	0	1.02	1.01	0.58
ncbi-103379029	2.18	2.44	2.69	35.44	37.73	29.59	0.35	0.43	0.78	7.06	1.85	4.58	2.26	1.92	2.55	18.53	31.23	29.28	0.46	0.63	0.77	1.06	1.03	1.66	34.8	26.49	38	1.74	2.24	2.43	23.95	32.18	19.41	0.59	0.8	0.81	1.47	1.21	0.72
ncbi-103379030	62.06	60.8	70.83	12.98	13.36	13.03	9.4	12.23	12.56	26.22	28.93	16.64	70.58	82.92	60.79	40.39	31.15	30.99	13.2	12.67	10.94	18.05	27.16	16.67	30.28	35.48	32.16	53.27	55.98	74.77	38.03	29.82	31.01	13.94	11.38	14.26	14.05	18.34	22.67
ncbi-103379031	0.42	0.39	0.44	1.05	0.26	1.18	0	0	0	0	0	0	0.31	0.48	0.37	0.09	0.02	0	0	0	0	0	0.01	0	0.01	0.1	0.01	0.54	0.28	0.71	0.14	0.01	0.03	0	0	0.01	0.01	0	0
ncbi-103379033	0.65	2.42	4.2	0	0	0	0	0	0	0	0	0	0	1.01	2.37	0	0	0.32	0	0	0	0	0	0	0	0.28	0	2.4	2.79	2.09	0	0	0	0	0	0	0	0	0
ncbi-103379034	3.95	4.17	2.46	2.32	2.35	1.76	1.5	1.84	2.04	0	0	0	3.37	3.17	3.62	6.78	5.94	6.29	2.06	2.38	2.28	0	0	0	7.06	7.63	7.64	2.82	3	4.38	8.38	9.57	6.19	1.53	1.98	2.33	0	0	0
ncbi-103379038	1.33	1.96	0.78	0.04	0.05	0.22	0.25	0.23	0.27	0.16	0	0.13	0.86	1.33	0.86	1.29	1.04	1.62	0.3	0.42	0.31	0	0	0.07	0.9	1.3	0.79	1.46	0.47	1.05	0.82	0.55	1.07	0.39	0.52	0.37	0.23	0.23	0
ncbi-103379039	6.39	13.14	6.47	0.93	0.46	1.08	38.24	40.29	29.6	2.44	3.88	3.73	7.04	6.16	10.29	8.08	5.01	5.47	24.86	27.91	24	4.39	2.59	3.16	4.99	5.53	4.96	14.97	8.72	8.99	6.14	5.87	6.33	34.58	18.21	23.99	1.66	6.37	3.42
ncbi-103379040	0.37	0.63	0	0.89	0.09	1.51	0	0	0.05	0	0	0.04	0.28	0.95	0.06	0	0	0.48	0	0	0.48	0	0	0	0.3	0.22	0.33	0.44	0.22	1.7	0	0	0	0.12	0	0.05	0	0	0.17
ncbi-103379043	3.87	3.74	3.74	1.08	0.61	1.06	0	0	0.03	0.18	0.13	0.21	4.81	3.82	4.5	1.58	2.56	1.93	0	0.04	0.02	0.09	0.11	0.08	1.71	1.84	1.86	2.73	3.96	4.79	1.82	2	2.63	0	0	0.02	0.21	0.09	0.19
ncbi-103379044	9.3	11.48	9.32	15.38	15.74	17.5	5.04	5.73	5.17	8.58	8.17	6.37	7.92	9.32	10.53	5.06	3.81	4.24	4.41	5.14	4.91	5.63	5.84	5.04	3.58	3.18	3.23	8.83	9.23	11.83	3.9	4.06	4.45	5.94	5.33	4.92	4.96	5.28	5.53
ncbi-103379045	18.73	22.31	22.96	45.36	42.64	52.52	11.37	9.12	11.32	27.72	25.04	25.95	19.98	17.58	18.21	17.81	16.48	14.47	10.52	7.46	7.7	17.85	19.13	18.58	13.36	17.19	13.88	17.25	21.11	18.54	13.46	15.2	16.75	9.2	10.16	10.53	22.94	21.58	19.68
ncbi-103379049	4.63	5.73	3.87	2.57	2.62	2.04	1.35	1.23	0.99	2.09	2.93	2.06	3.36	4.39	3.29	13.56	10.28	13.83	1.22	1.18	1.18	2.57	2.57	2.62	13.66	14.74	16.07	4.02	4.34	4.76	13.32	13.88	12.98	1.21	1.46	1.48	2.75	3.31	2.32
ncbi-103379054	7.18	6.79	6.88	20.57	18.62	16.28	64.31	51.78	62.7	8.52	6.86	8.77	8.85	5.3	5.75	6.03	3.17	4.8	53.78	45.9	53.87	12.13	5.81	8.49	3.6	4.34	2.58	23.2	12.02	5.28	6.12	3.78	8.93	60.71	93.67	99.19	6.55	21.52	14.19
ncbi-103379055	0	5.32	6.54	0.31	0.43	0.05	0.35	0.93	0.37	1.85	1.24	11.84	1.27	2.43	1.01	0.22	0.47	0	0.16	0.11	0.56	4.32	8.02	0	2.02	0.33	0.25	4.88	5.76	5.37	0.83	0.68	0.73	0.33	1.08	1.25	5.84	0.1	5.86
ncbi-103379056	6.6	6.98	6.62	10.61	7.37	10.15	2.44	1.95	1.95	5.01	3.37	3.64	6.89	6.47	7.71	2.51	2.62	2.24	2.05	1.98	2.03	2.47	2.52	1.99	1.82	2.08	1.68	5.68	7.09	6.94	2.53	2.08	2.51	2.16	2.24	2.51	2.72	2.48	3.09
ncbi-103379059	1.89	1.84	3.17	9.96	6.73	14.64	0.64	0.59	0.8	7	3.93	4.76	2.16	2.93	2.68	1.03	1.46	0.75	0.51	0.87	0.73	3.58	4.23	4.09	1.31	1.04	1.4	2.65	3.31	3.1	1.37	0.82	1.29	0.62	0.62	0.57	4.12	3.75	3.86
ncbi-103379060	10.56	12.39	15.72	86.03	67.07	19.94	5.73	3.61	4.52	19.09	8.17	19.26	12.43	12.78	15.95	26.04	25.15	22.71	5.62	4.37	3.82	7.25	6.94	6.83	18.52	31.93	21.34	14.66	16.22	8.48	24.14	33.1	17.03	4.39	5.52	4.54	9.11	10.04	4.46
ncbi-103379063	40.06	37.45	42.26	19.75	15.51	17.76	12.82	13.58	12.18	14.37	14.73	13.33	34.36	42.19	41.66	33.82	35.41	34.58	12.98	12.49	13.43	11.49	13.1	14.51	28.32	39.96	31.89	32.98	34.12	40.76	37.87	35.03	38.26	12.66	12.09	12.29	13.78	15.72	12.98
ncbi-103379064	16.04	16.75	16.7	0.34	0.1	0.23	8.31	8.59	10.22	1.45	1.84	1.76	14.64	18.24	17.4	4.41	3.38	4.7	6.87	8.96	10.57	2.88	2.16	2.34	3.53	3.59	2.58	15.02	20.38	19.05	3.92	4.73	3.35	7.72	7.8	9.23	1.92	3.45	2.4
ncbi-103379065	2.74	0.14	2.85	383.08	393.64	372.2	0.53	0.05	0.06	65.54	3.77	50.39	0.15	0.21	0	0.62	0	0.14	0	0	0.06	1.37	0.46	0.05	0.06	0.35	1.18	0.06	0.55	0.07	0	0.52	0.64	0	0.2	0.15	0.87	0.63	0.33
ncbi-103379066	0.49	1.27	0.45	0.02	0.01	0.01	0.02	0	0.06	0.82	0.22	0.1	0.44	0.72	0.39	0.25	0.25	0.35	0.12	0.04	0.13	0.23	0.13	0.07	0.25	0.12	0.22	0.4	0.97	0.64	0.37	0.27	0.53	0	0.03	0.01	0.18	0.45	0.2
ncbi-103379067	0.16	0.94	0.46	6.46	9.86	60.57	0.16	0	0.01	0.93	0.56	5.18	0.38	0.96	1.46	0.07	0.9	0	0	0.06	0.04	0.13	0.25	0.05	0.97	0.41	0.59	0.58	0.95	0.77	0.62	0	0.1	0.11	0.03	0.13	0.2	0.04	0.26
ncbi-103379068	6.98	7.76	6.77	0	0	0	0	0	0	0	0.08	0.02	6.84	8.22	7.73	0.51	0.3	0.26	0	0	0	0	0.05	0.04	0.5	0.78	0.93	4.79	7.5	7.23	0.31	0.36	0.27	0	0	0	0.06	0.03	0
ncbi-103379069	0	0	0	0.2	0.78	0	0	0	0	0	0	0	0	0	0.07	0	0.23	0	0	0	0	0	0	0	0	0	0	0	0	0	0	0	0	0	0	0	0	0	0
ncbi-103379070	1.61	1.06	1.36	58.37	59.49	60.89	0.47	0.62	0.71	13.37	3.57	8.37	1.23	1.05	1.4	25.83	32.7	28.09	0.96	0.87	0.65	2.59	2.48	2.82	39.41	36.2	34.79	0.93	1.28	1.15	30.55	30.31	30.82	0.6	0.39	1.05	2.45	2.1	3.16
ncbi-103379072	0.03	0	0	0.11	0.33	0.83	0	0.04	0.04	0.02	0.06	0.09	0.11	0.02	0.04	2	0.76	1.91	0.11	0.05	0.01	0.04	0.1	0.1	1.61	1.87	2.71	0.05	0	0.06	3.25	2.28	2.61	0.07	0.02	0.09	0.1	0	0.09
ncbi-103379075	1.97	2.12	1.33	0.13	0.13	0.12	0	0	0.01	0.01	0	0.01	0.98	1.6	3.32	0	0	0	0	0	0	0	0	0	0	0	0	1.75	1.4	2.75	0	0	0.01	0	0	0	0	0	0
ncbi-103379076	30.61	26.61	29.85	11.12	8.66	10.18	12.28	8.86	8.4	9.93	15.31	11.28	24.41	29.24	15.7	20.29	24.79	15.84	8.39	9.76	5.64	10.57	11.13	7	18.1	24.19	22.69	26.3	20.41	30.65	24.21	20.38	27.6	11.1	6.2	10.58	10.57	9.95	11.02
ncbi-103379078	34.96	397.19	39.84	1.23	1.05	0.87	14.1	7.14	5.88	0.91	2.77	1.27	36.47	30.59	162.01	3.06	2.95	3.44	3.25	2.4	3.48	1.91	0.84	0.63	2.65	4.06	2.07	79.21	151.95	135.83	3.19	2.18	4.52	3.79	0.76	6.48	1.17	1.06	1.83
ncbi-103379080	6.01	7.29	6.57	13.54	9.88	16.47	2.94	2.77	1.24	3.82	3.29	3.01	6.38	6.34	5.44	3.71	3.19	2.53	2.32	1.71	2.46	2.11	2	1.63	1.82	2.68	1.94	5.54	4.46	6.66	2.27	1.56	2.91	1.43	1.02	1.78	2.02	1.91	1.85
ncbi-103379081	11.95	12.06	20.69	1.08	0.77	1.11	6.42	8.08	5.39	2.87	2.63	2.26	15.81	15.29	18.94	4.36	2.46	2.97	8.88	10.7	7.34	2.55	0.67	1.42	2.79	3.24	2.9	12.81	18.72	18.66	2.94	1.99	2.69	3.77	6.09	7.88	0.38	1.57	2
ncbi-103379082	2.75	5.3	3.6	0.37	0.11	0.63	1.1	1.52	3.79	1.27	6.85	6.32	2.5	3.64	2.97	3.39	3.99	4.82	0.86	2.05	1.99	0	6.09	2.5	3.58	4.68	2.67	3.29	4.26	4.19	4.2	4.03	4.58	1.84	2.43	2.92	1.75	6.86	2.81
ncbi-103379083	2.15	1.71	1.45	0.29	0.17	0.43	1.21	1.43	1.22	0.92	1.26	0.82	1.33	1.24	1.57	2.01	1.28	1.58	1.51	1.41	1.69	1	1.07	1.09	1.21	0.99	1	1.14	1.07	1.49	1.28	0.75	1.42	0.92	0.76	1.55	1.1	1.22	1.41
ncbi-103379085	1.66	1.96	1.94	0.12	0.1	0.29	0	0.53	0.26	0.33	1.04	0.73	1.99	2.61	0.9	4.61	4.92	2.45	0.35	0.16	0.13	0.98	1.53	0	3.76	3.08	3.47	1.27	0.8	3.52	2.04	1.76	3.09	0.02	0.24	0.39	0.65	0.26	1.13
ncbi-103379087	42.81	40.98	41.8	4.28	1.88	3.67	7.59	6.02	3.44	12.01	13.99	9.99	38.73	41.44	44.87	26.53	25.23	25.49	9.97	8.16	13.19	16.43	17.52	21.01	22.86	30.38	25.98	33.55	44.99	44.02	25.72	25.51	25.61	8.71	11.7	12.83	14.91	18.42	17.61
ncbi-103379088	1.57	5.06	2.86	5.52	12.65	1.37	0.06	0.06	0	3.35	3.82	1.66	1.64	1.12	4.15	1.1	1.25	1.66	0.04	0.04	0.08	1.32	5.23	5.5	0.63	1.59	0.9	2.84	3.59	3.01	1.22	1.18	1.32	0.03	0.1	0	1.94	5.92	3.86
ncbi-103379090	4.93	4.18	4.04	14.85	10.05	13.41	1.31	1.22	1.82	5.77	2.43	3.68	2.2	3.14	3.42	3.49	4.33	5.41	1.43	1.25	1.1	1.4	0.98	1.09	3.41	3.7	3.66	2.88	3.58	4.28	3.57	3.44	4.61	1.44	0.73	1.91	0.98	1.05	0.62
ncbi-103379091	7.77	9.86	11.69	8.21	7.71	5.45	2.24	2.46	2.4	1.84	3.05	3.99	9.44	8.33	5.02	3.58	2.26	1.81	1.44	1.56	1.47	2.24	2.01	1.49	2.83	1.98	3.34	6.85	7.88	12.24	3.51	4.37	4.4	1.61	2.66	3.51	2.13	3.11	2.72
ncbi-103379092	11.89	12.19	12.05	17.72	16.89	14.4	6.4	6.95	4.94	6.55	6.15	5.61	9.63	9.66	10.09	8.05	8.91	7.97	9.45	7.99	8.15	5.39	5.29	5.63	6.58	7.46	8.59	11.03	9.69	9.35	7.17	6.43	6.99	10.08	8.27	7.17	4.5	8.1	5.36
ncbi-103379093	6.72	6.44	4.5	56.32	73.98	53.62	0.27	2.04	0.42	55.41	48.99	55.6	4.24	2.97	5.92	3.95	1.26	3.34	0.92	0.94	1.14	44.59	51.24	49.33	1.91	3.28	1.75	5.22	5.28	3.18	2.05	1.48	2.17	0	0.85	0.13	55.36	39.09	52.43
ncbi-103379094	4.22	3.09	3.39	13.35	12.37	16.36	0.98	0.85	1.07	4.88	1.9	3.26	3.36	3.73	3.8	4.22	4.14	4.13	1.05	0.95	1.13	1.36	1.61	1.17	3.42	3.71	3.14	3.03	3.8	3.35	3.58	2.82	4.3	1.21	0.9	1.23	1.28	1.64	1.43
ncbi-103379095	1.46	1.2	1.76	19.75	21.55	17.74	0.73	0.75	0.98	5.67	2.04	3.36	1.13	1.42	1.42	3.94	3.41	3.94	0.64	0.67	0.85	1.14	1.11	1.16	3.36	4.14	3.75	1.33	1.31	1.58	5.45	5.22	4.93	0.86	0.96	0.89	0.94	1.21	1.25
ncbi-103379096	0	0	0	0.05	0.08	0	0	0	0	0	0	0.1	0	0.38	0.13	8.35	9.82	9.56	0	0	0	0.11	0.63	0.86	15.69	9.1	10.95	0.05	0	0	7.92	8.04	7.83	0	0	0	0.07	1.56	0
ncbi-103379098	2.12	2.78	3.17	34.67	38.69	41.96	1.78	2.85	1.74	9.91	3.9	10.03	3.16	2.35	1.69	3.59	3.53	4.69	2.1	1.61	2.02	3.43	3.83	3.51	2.91	4.42	2.64	2.69	2.18	2.17	4.48	4.37	4.93	1.4	1.94	2.2	2.9	2.83	2.8
ncbi-103379101	0.51	0.21	0.78	68.21	50.66	50.92	0.06	0.05	0.03	11.44	1.09	8.24	0.07	0.1	0.04	0.99	0.28	0.28	0	0.02	0	0.18	0.2	0	0.48	1.25	1.07	0.15	0.04	0.17	0.95	0.91	0.86	0	0.07	0.02	0.1	0.03	0
ncbi-103379104	6.59	13.35	11.47	3.03	2.02	2.13	3.27	2.16	4.54	1.07	0.98	1.13	7.96	6.81	9.34	1.3	1.68	2.26	3.29	2.3	4.09	1.48	0.36	0.61	1	1.65	1.74	11.32	9.28	20.03	1.44	1.23	0.82	1.88	4.13	2.33	0.45	1.98	0.26
ncbi-103379105	1.56	2.07	1.26	7.64	8.76	7.66	0.42	0.41	0.05	1.35	0.84	0.85	1.28	1.61	1.66	1.47	2.05	3.16	0.23	0.27	0.35	0.65	1.07	0.91	2.24	1.22	2.21	1.3	1.03	1.37	2.89	1.56	1.68	0.41	0.12	0.65	0.72	0.64	0.39
ncbi-103379106	5.8	6.87	4	2.77	1.9	1.32	8.68	6.35	6.26	2.53	2.81	2.45	1.76	4.69	4.76	5.14	4.25	5.55	5.57	8.41	5.2	2.83	2.68	1.59	4.95	4.81	4.32	6.63	3.29	3.76	3.99	5.04	5.18	8.11	6.27	7.28	1.6	2.83	3
ncbi-103379107	4.8	6.07	5.69	1.28	0.67	1	1.55	1.16	2.12	2.06	2.65	2.53	4.87	5.07	5.97	5.61	5.18	4.72	2	1.3	1.78	1.99	1.88	1.98	4.67	4.71	4.83	4.53	4.73	5.67	5.04	3.61	4.99	2.25	1.42	1.57	2.36	1.94	1.69
ncbi-103379108	0	0	0	0	0	0	0	0	0	0	0	0	0	0	0	0.36	0.51	0.24	0	0	0	0	0.06	0	0.33	0.79	1.29	0	0	0.08	0.14	0.26	0.21	0	0	0	0.06	0	0
ncbi-103379109	32.84	38.04	37.42	7.22	5.55	8.34	11.05	10.37	9.38	20.41	31.38	26.57	31.73	36.99	35.43	29.74	25.03	26.63	10.79	10.86	8.94	24.9	25.59	24.14	27.34	28.73	27.91	30.46	37.45	35.24	29.69	28.48	30.91	11.95	13.55	11.86	29.5	30.46	30.55
ncbi-103379113	4.8	4.85	5.54	29.65	27.37	28.32	1.96	3.91	2.34	7.75	4.42	3.94	5.15	5.15	5.25	9.35	9.68	8.37	1.48	1.48	2	2.43	2.04	1.66	9.83	10.09	8.98	4.42	4.44	6.23	10.62	9.4	10.36	1.85	2.61	2.25	1.61	2.56	2.78
ncbi-103379116	0.78	1.51	0.39	1.63	1.5	2.82	0.09	0.35	0.22	1.06	1.33	0.4	0.58	0.6	1.41	4.88	4.29	5.67	0.01	0.25	0.41	0.25	0.63	0.58	5.04	4.93	5.05	0.47	0.9	0.99	3.82	5.26	4.26	0.42	0	0.32	0.47	1.07	0.44
ncbi-103379121	10.35	9.73	7.85	0.04	0.12	0.1	0.28	0.26	0.44	4.02	10.03	4.17	6.97	8.99	8.69	0.95	0.2	0.44	0.2	0.32	0.14	2.66	6.4	3.6	0.42	0.7	0.69	5.36	8.63	8.05	0.93	0.19	0.93	0.25	0.19	0.58	4.21	4.89	5.53
ncbi-103379122	3.35	3.27	4.08	5.17	7.91	8.44	0.02	0	0.01	1.41	0.03	0.87	4.45	5.07	5.19	2.87	2.93	2.89	0.01	0.01	0	0.05	0.06	0.06	3.73	2.95	2.21	3.46	3.96	7.8	3.49	3.06	3.24	0.01	0.03	0.01	0.11	0.05	0.04
ncbi-103379128	0.48	0.89	0.92	3.56	3.49	3.93	0	0.31	0.34	1.25	0.56	2.58	0.51	0.82	0.32	1.68	0.81	0.8	0.84	0.6	0.6	0.79	0.51	0.65	0.91	0.87	1.12	0.6	0.84	0.68	1.46	0.87	0.82	0.94	0.53	0.62	1.08	0.64	0.55
ncbi-103379129	5.12	5.09	3.64	22.89	21.73	39.26	5.21	3.94	2.98	7.95	4.43	6.01	4.03	4.72	5.81	8.47	7.5	5.9	5.47	5.25	5.3	3.92	3.35	5.01	5.91	7.3	6.25	4.99	4.69	4.42	6.5	7.78	6.11	4.15	5.34	3.8	5.22	6.11	3.18
ncbi-103379131	0.14	0.58	0.27	3.87	7.43	3.22	45.97	47.8	28.91	0.55	5.05	6.38	1.53	0.33	0.52	2.25	0.45	0.52	36.85	20.41	44.9	9.28	2.37	4.45	0.05	0.31	0.22	10.23	0.09	0	0.53	0.51	0.13	10.77	12.09	6.22	1.15	4.21	0.15
ncbi-103379133	0.26	0.3	0.37	0	0.04	0	0	0	0	0	0	0.15	0.56	0.4	0.72	0	0	0.45	0	0	0.03	0.11	0.31	0.04	0.12	0.03	0.09	0.55	1.13	1.83	0	0.31	0.07	0	0	0.08	0.03	0.05	0.2
ncbi-103379135	0.18	0	0.04	0.04	0	0	3.53	5.83	4.24	0.49	0.57	0.36	0.09	0	0	0.24	0.09	0.08	2.04	1.68	2.35	0.73	0	0.39	0.08	0.12	0.15	0.66	0.05	0	0.1	0	0.59	2.92	2.02	1.96	0.17	0.46	0.16
ncbi-103379136	0.72	0.63	0.32	34.33	43.68	28.27	0.35	0	0.16	8.66	1.5	3.49	0.88	0.16	0.93	2.44	2.21	3.08	0.17	0.37	0.57	0.19	0.14	0.52	1.85	2.84	2.83	0.51	0.99	0.89	3.18	3.07	3.57	0.55	0.43	0.69	0.07	0.39	0.5
ncbi-103379138	4.08	2.91	2.06	31.94	42.97	32.63	2.82	3.12	2.83	4.57	4.83	5.66	2.53	2.02	3.89	8.16	9.1	8.87	1.57	2.44	3.4	1.94	3.33	2.93	7.69	8.45	10.48	3.42	2.26	1.71	10.73	10.54	10.55	2.61	2.29	3.37	2.82	3.82	3.78
ncbi-103379140	15.05	16.37	15.04	42.07	28.68	22.66	1.69	2.31	1.86	8.11	3.88	5.14	14.73	15.53	14.09	9.92	10.61	6.85	2.03	3.12	2.74	2.29	2.52	1.91	10.8	10.67	7.07	12.66	14.37	19.46	11.41	10.16	11.09	2.35	1.52	2.1	2.7	2.51	2.49
ncbi-103379141	0	0	0.04	1.92	1.15	1.96	0.12	0.19	0.05	0.32	0.12	0.55	0.13	0	0	9.11	8.31	8.94	0.07	0.09	0.2	0.11	0.21	0.09	7.34	6.44	7.92	0.05	0.13	0.08	10.86	10.41	10.1	0.08	0.06	0.11	0.26	0.23	0.05
ncbi-103379143	0	0.17	0	1.74	1.84	1.84	0.17	0.28	0.4	0.53	0.21	0.36	0.15	0	0	0.74	0.89	0.23	0.41	0.26	0.37	0.18	0.37	0.05	0.2	0.31	0.36	0	0.21	0.11	0.47	0.09	0.56	0.27	0.61	0.44	0	0.14	0.21
ncbi-103379145	11.09	10.8	10.37	31.71	22.17	32.95	3.07	3.57	3.64	12.34	7.09	8.04	8.94	10.4	8.91	11.16	9.64	9.46	4.48	3.86	3.76	4.35	5.15	4.32	8.11	10.46	8.24	8.65	9.09	11.09	10.03	7.96	11.61	4.41	3.04	3.84	5.21	5.27	5.44
ncbi-103379146	2.3	1.73	2.63	18.75	20.49	20	0.03	0.01	0	5.83	3.33	3.4	2.51	1.53	2.54	0	0	0	0	0	0	2.83	2.78	2.44	0	0	0	1.44	1.79	2.25	0	0	0	0.05	0.02	0.06	2.81	1.9	2.63
ncbi-103379147	11.86	14.54	8.79	1.39	0.63	1.98	4.42	4.34	4.41	12.49	13.85	8.74	9.17	9.83	14.28	29.13	27.6	40.2	6.11	4.58	6.17	10.68	12.23	11.46	39.78	27.08	34.48	10.86	13.33	14.3	31.03	32.34	30.87	5.72	5.3	5.17	10.91	11.79	11.09
ncbi-103379149	2.6	2.95	2.67	0.17	0.13	0.67	0.01	0.01	0.02	0.1	0.12	0	2.73	2.82	3.3	6.17	7.4	7.33	0	0	0.01	0.07	0.08	0.22	7.67	6.02	7.89	2.79	2.93	4.37	6.96	5.69	7.15	0	0	0.03	0.12	0.09	0.18
ncbi-103379150	3.48	3.71	3.07	2.83	1.93	4.79	1.95	1.68	1.77	3.13	2.65	1.67	4.08	2.44	2.88	6.54	6.81	8.75	1.73	1.51	1.23	2.55	1.98	1.73	8.21	9.3	8.12	2.41	3.59	3.79	8.26	7.68	8.45	1.66	1.89	1.5	2.06	2.72	2.37
ncbi-103379153	1.1	0.55	0.97	101.19	117.71	119.48	0.28	0.13	0.08	11.25	1.98	10.47	0.55	0.39	0.41	7.33	8.24	8.05	0.17	0.08	0.11	0.23	0.55	0.25	7.68	9.47	7.96	0.37	0.65	0.35	8.33	8.84	8.87	0.15	0.12	0.19	0.46	0.31	0.16
ncbi-103379156	4.18	5.09	4.35	0.4	0.4	0.41	0.21	0.53	0.5	1.05	1.51	0.86	4.75	5.17	6.01	1.47	1.56	2.16	0.84	0.88	0.9	0.9	1.26	0.85	0.12	1.24	0.53	3.36	4.41	3.25	0.82	1.22	0.37	1.09	0.49	0.14	1.26	0.97	0.77
[truncated: 11,265 more rows]

## Sheet: Figure 1C
Source data for Figure 1C
[truncated: 26 more rows]
