# Supplementary material for: Integration of Transcriptome and Methylome Highlights the Roles of Cell Cycle and Hippo Signaling Pathway in Flatfish Sexual Size Dimorphism
Source: Front Cell Dev Biol. 2021 Dec 2;9:743722. doi: 10.3389/fcell.2021.743722 (PMC8675331; doi:10.3389/fcell.2021.743722)
Supplement: Supplementary file 2 [file DataSheet2.ZIP › Source data for Figures and Tables/Source data for Figure 10.xlsx]

## Sheet: Figure 10B
Name	FG_RNA	MG_RNA	PMG_RNA	FG_Meth.body	MG_Meth.body	PMG_Meth.body
AJUBA	1.92333	6.75	6.77667	0.49955	0.923591	0.910839
AMH	1.75333	17.6267	11.4067	0.603905	0.929276	0.923394
AREG	0.00666667	0.67	0.0366667	0.661438	0.988023	0.969645
BIRC2_3	5.53	51.9733	61.6733	0.593926	0.95431	0.94034
BMP2	2.03667	5.21333	4.80333	0.41096	0.65514	0.730513
BMP7	0.0133333	0.62	0.45	0.527081	0.946174	0.941757
BMP8	5.32333	12.0533	9.73667	0.328456	0.942194	0.917244
BMPR1B	0.326667	1.57667	2.29667	0.581036	0.970347	0.950165
BMPR2	0.293333	9.65333	8.54333	0.368662	0.906607	0.901754
FZD2	0.263333	0.513333	0.76	0.275511	0.893465	0.921632
LEF1(chr10)	0.213333	89.1367	111.117	0.574683	0.963739	0.920592
LEF1(chr2)	0.143333	49.75	60.3133	0.487302	0.583333	0.609524
LRX5(chr1)	0.00666667	1.26	6.07	0.6278	0.908868	0.875175
MPP5	1.58	7.48667	7.26	0.532939	0.88185	0.869944
NF2A	0.58	13.0933	6.36	0.524178	0.947737	0.923625
NF2B	0.78	20.0333	18.45	0.704843	0.966367	0.948557
PALS1A	16.45	59.3067	47.15	0.433932	0.945219	0.916352
SERPINE1	0.7	11.7533	22.2333	0.633392	0.689211	0.772433
SMAD1	2.87667	13.9667	13.33	0.529836	0.835826	0.825991
TCF7L1(chr3)	1.28333	830.68	748.14	0.559952	0.967962	0.8869
TCF7L1B(chr2)	0.03	44.7933	58.5333	0.799829	0.924702	0.965873
TCF7L1B(chrz)	0.34	8.41333	4.91333	0.323305	0.934524	0.908484
TCF7L2(chr10)	0.23	141.853	148.16	0.539194	0.681176	0.759259
TEF5	39.35	3.75	6.15333	0	0	0
TGFB3	1.28333	9.57333	10.2333	0.440009	0.930301	0.90398
WNT16	0.493333	5.68333	6.14667	0.664654	0.972919	0.984468
WNT2	0.03	0.33	0.306667	0.48387	0.946905	0.92902
WNT2B	0	2.12	0.486667	0.591174	0.96129	0.931631
YAP1(chr19)	33.03	1.37333	0.503333	0.376535	0.168454	0.234303
YAP1(chr4)	2.28	15.1633	14.2167	0.359239	0.92687	0.902511
