# Supplementary material for: Integration of Transcriptome and Methylome Highlights the Roles of Cell Cycle and Hippo Signaling Pathway in Flatfish Sexual Size Dimorphism
Source: Front Cell Dev Biol. 2021 Dec 2;9:743722. doi: 10.3389/fcell.2021.743722 (PMC8675331; doi:10.3389/fcell.2021.743722)
Supplement: Supplementary file 2 [file DataSheet2.ZIP › Source data for Figures and Tables/Source data for Figure 2.xlsx]

## Sheet: Figure 2A
Source data for Figure 1A
Gene	Module	FB1	FB2	FB3	FG1	FG2	FG3	FL1	FL2	FL3	FM1	FM2	FM3	MB1	MB2	MB3	MG1	MG2	MG3	ML1	ML2	ML3	MM1	MM2	MM3	PMB2	PMB3	PMG1	PMG2	PMG3	PML1	PML2	PML3	PMM1	PMM2	PMM3
MSTRG.10015	yellow	5.02	5.85	8.37	0.81	0.75	1.21	2.96	2.49	2.42	2.94	6.36	5.22	7.56	4.81	5.53	11.05	6.33	7.19	3.66	2.34	2.13	4.78	4.36	3.4	6.07	6.68	10.15	10.72	10.96	4.39	2.42	3.57	6.02	6.02	6.15
MSTRG.10056	blue	31.05	27.31	29.3	0.35	0.32	0.23	1.33	0.85	0.65	2.01	2.54	1.27	29.71	38.53	33.04	7.65	8.62	8.17	0.72	0.81	0.54	1.36	1.71	1.29	28.55	30.28	8.86	7.99	8.04	0.99	0.55	0.53	1.54	1.33	1.74
MSTRG.10165	brown	0.09	0.24	0.03	0.15	0.28	1.23	0	0	0	0.02	0.03	0.07	0.04	0.05	0	5.73	7.07	11.19	0	0.02	0.01	0.07	0.06	0.1	0.19	0.06	5.64	4.27	8.21	0	0	0	0.11	0.01	0.06
MSTRG.10170	brown	0.05	0.03	0.1	0.01	0.02	0.14	0	0	0	0.02	0	0	0.03	0	0.03	2.11	1.95	1.52	0	0	0.03	0.03	0.02	0	0.09	0.03	1.88	1.05	2.21	0	0	0	0	0	0.07
MSTRG.10173	blue	15.55	13.55	15.69	0.1	0.04	0.05	0	0.01	0.03	0.07	0	0.16	20.85	20.24	21.35	6.52	4.32	3.69	0.04	0.02	0.08	0.13	0.3	0.02	14.37	24.93	5.64	4.54	5.34	0.07	0.07	0.02	0.3	0.07	0.11
MSTRG.10180	brown	0.01	0	0	0	0	0.01	0.01	0.01	0	0.05	0.04	0	0	0	0	0.5	2.48	1.13	0	0	0	0.01	0.07	0.01	0.01	0	1.79	1.08	2.47	0	0.01	0.01	0.03	0.02	0
MSTRG.10181	brown	0	0	0	0	0	0	0.08	0	0	0.02	0.15	0.07	0.05	0	0.09	7.45	16.59	7.65	0.04	0.03	0	0.02	0.19	0.24	0.08	0.04	8.18	4.91	13.99	0	0	0	0.16	0.09	0.04
MSTRG.10257	brown	0.92	1	0.59	0.33	0.14	0.2	4.15	1.52	9.29	0.6	0.39	1.24	0.62	0.32	0.86	8.49	16.19	14.31	0.31	0.43	0.98	0.09	0.07	0.36	0.45	0.9	9.99	7.36	12.06	5.96	0.52	1.72	0.24	0.79	0.3
MSTRG.10441	turquoise	3.48	4.13	3.41	19.63	19.14	16.35	1.24	1.11	1.3	5.04	3.31	3.93	3.47	3.8	3.15	6.87	6.69	6.67	1.26	1.24	1.46	1.78	1.97	1.81	4.04	4.02	6.07	8.05	5.88	1.95	0.9	1.65	2.09	1.99	1.9
MSTRG.10464	green	0.76	0.2	0.69	0.05	0	0.02	0.06	0.11	0.13	0.09	0.23	0.38	0.4	0.13	0.57	0.51	0.29	0.13	0.17	1.25	0.36	0.32	0.43	0.28	0.06	0.37	0.61	0.3	0.46	0.21	0.32	3.15	0.14	0.17	0.44
MSTRG.10774	brown	0.07	0.05	0.14	0.59	0.66	0.51	0	0	0	0.03	0.1	0.21	0.16	0.05	0.17	7.5	9.43	10.45	0.03	0	0	0.07	0.13	0.18	0.11	0.08	6	7.88	5.54	0.05	0	0	0.17	0.05	0.04
MSTRG.1106	brown	0.15	0.19	0.07	0.33	0.3	0.09	0.02	0	0.01	0.4	0.08	0.06	0.15	0.07	0.2	14.87	23.8	13.29	0.02	0.02	0.04	0.17	0.22	0.3	0.63	0.1	18.28	23.62	14.76	0	0.02	0.03	0.47	0.15	0.15
MSTRG.11062	brown	0	0	0	0	0	0	0	0	0	0	0	0	0	0	0	3.49	0	1.33	0	0	0	0	0	0	0	0	0	0.1	0	0	0	0	0	0	0
MSTRG.11064	turquoise	0	0	0	1.11	1.48	0.57	0	0	0	0.06	0	0.25	0	0	0	0	0	0	0	0	0	0	0	0	0	0	0	0	0	0	0	0	0	0.03	0
MSTRG.11065	turquoise	0.02	0	0	1.19	1.29	1.43	0	0	0	0.16	0.02	0.12	0	0	0	0	0	0	0	0	0	0.01	0	0	0.02	0.02	0	0	0.01	0	0	0	0.01	0	0
MSTRG.11096	brown	0.58	0.71	0.44	0.01	0.01	0.02	0	0.02	0.03	0.01	0.02	0.01	0.52	0.51	0.8	1.56	3.28	2.86	0.01	0.01	0.03	0.01	0.06	0.05	0.65	0.93	1.49	1.57	1.88	0	0.02	0.04	0.02	0.02	0.01
MSTRG.11097	turquoise	0.28	0.17	0.18	5.34	5.89	4.21	0.02	0.08	0.16	0.68	0.21	0.56	0.22	0.13	0.38	0.21	1.53	0.33	0.16	0.14	0.06	0.17	0.05	0.07	0.2	0.3	0.12	0.12	0.38	0.39	0.06	0.16	0.06	0.09	0.08
MSTRG.11098	turquoise	0	0	0.08	0.49	0.48	0.12	0	0	0	0.21	0	0	0	0	0	0	0.35	0	0	0	0	0	0	0.02	0	0	0	0	0	0.06	0	0	0	0.06	0
MSTRG.11129	brown	0.07	0.14	0.07	1.11	1.19	1.45	0.02	0.01	0	0.32	0.1	0.31	0.16	0.05	0.16	11.94	23.02	21.43	0.02	0.13	0	0.17	0.24	0.92	0.16	0.16	12.54	12.62	12.5	0.04	0.01	0.03	0.28	0.19	0.2
MSTRG.11144	yellow	6.03	5.94	6.66	0.29	0.16	0.31	0.69	1	0.74	1.85	2.35	2.36	5.21	6.59	6.82	6.28	8.73	8.11	0.68	0.77	0.84	1.84	2.5	2.89	5.6	6.71	7.4	5.88	6.87	0.87	0.29	0.85	2.3	1.58	1.54
MSTRG.11202	brown	0.02	0.04	0	0.01	0	0	0	0	0	0	0	0	0	0.02	0	0.11	0.25	0.35	0	0.02	0.02	0.06	0.03	0.01	0.02	0.04	0.61	0.54	0.67	0.02	0	0	0.06	0.08	0.02
MSTRG.11205	brown	0.41	0.31	0.47	0.17	0.16	0.12	0.15	0.06	0.08	0.39	0.36	0.37	0.44	0.37	0.29	75.41	94.63	110.33	0.08	0.12	0.11	0.72	1.06	2.95	1.01	0.5	102.24	128.52	79.51	0.03	0.12	0.1	3.52	0.69	0.87
MSTRG.11252	brown	2.78	2.95	3.35	0.49	0.22	0.35	0.06	0.16	0.04	0.99	1.13	1.04	2.74	2.89	2.84	76.94	74.91	117.18	0.2	0.17	0.25	1	1.55	2.59	3.81	3.69	126.32	141.63	105.08	0.11	0.16	0.14	5.88	1.36	1.35
MSTRG.11266	brown	0.39	0.38	0.21	0.01	0	0.01	0	0	0.01	0.02	0.01	0.03	0.19	0.09	0.25	0.88	1.87	1.8	0	0	0	0.07	0.14	0.09	0.3	0.22	0.96	0.88	0.91	0.01	0	0	0.04	0.04	0.11
MSTRG.11276	brown	0.14	0.08	0.05	0.23	0.24	0.23	0	0.13	0.01	0.03	0.1	0.03	0.03	0.01	0.01	3.76	8.2	5.53	0	0	0.02	0.04	0.04	0.1	0.15	0.05	4.91	4.74	5.73	0.12	0.14	0.03	0.14	0.01	0.09
MSTRG.11352	brown	0.39	0.22	0.17	0.04	0.01	0.19	0	0.12	0.06	0.1	0.07	0.17	0.28	0.26	0.14	0.8	2.36	1.71	0.06	0.07	0.03	0	0.06	0.06	0.46	0.43	1.61	1.77	1.67	0.07	0.04	0.01	0.05	0.01	0.09
MSTRG.11538	blue	29.83	30.02	28.55	0.74	0.34	0.8	0.03	0.05	0.04	0.3	0.14	0.18	27.26	33.16	34.97	2.82	1.64	2.31	0.03	0.04	0.02	0.08	0.12	0.06	36.83	29.1	2.2	1.85	1.93	0.07	0.01	0.03	0.08	0.19	0.06
MSTRG.11547	brown	0.09	0.18	0.18	0	0	0.04	0.02	0.01	0.06	0.11	0.23	0.14	0.12	0.12	0.16	2.15	2.13	2.72	0.03	0.03	0.04	0.19	0.17	0.17	0.17	0.14	2.55	3.43	2.2	0.09	0.04	0.05	0.14	0.12	0.11
MSTRG.1157	yellow	9.55	7.86	8.3	5.51	3.66	3.21	1.82	1.29	2.05	6.3	5.97	4.49	8.52	10.2	8.42	9.95	12.79	10.03	2.31	2.08	1.83	6.18	5.59	5.92	7.27	7.54	9.45	9.06	10.08	2.08	1.63	2.38	5.61	4.7	7.22
MSTRG.11660	yellow	2.08	1.24	1.52	0.37	0.28	0.09	0.44	0.43	0.7	0.43	0.56	0.6	1.19	1.44	2.21	2.06	3.19	2.41	0.49	0.38	0.59	0.46	0.39	0.48	2.1	1.59	2.63	2.51	2.63	0.94	0.38	0.76	0.54	0.67	0.39
MSTRG.11661	black	3.04	2.26	2.02	0.24	0.21	0.23	0.15	0.08	0.14	0.72	0.52	0.54	1.23	1.79	2.43	1.9	2.18	2.98	0.17	0.12	0.1	0.56	0.59	0.56	2.94	2.01	1.75	1.81	1.93	0.26	0.15	0.18	0.7	0.63	0.48
MSTRG.11737	red	2.51	1.15	1.55	0.03	0.06	0.38	0.25	1.6	2.75	5.43	3.54	5.79	1.16	2.61	1.35	1.98	0.36	0.12	0.14	0.2	0.62	3.56	2.97	1.01	4.74	1.18	0.63	0.76	1.32	0.55	0.67	0.81	7.23	8.91	2.12
MSTRG.1180	blue	1.65	1.62	1.25	0	0	0.01	0	0	0	0.01	0.01	0.01	0.96	1.7	1.48	0.31	0.48	0.43	0	0	0	0	0.01	0.02	1.72	1.14	0.28	0.25	0.3	0	0	0	0.01	0.01	0
MSTRG.1181	brown	0	0	0.03	0.03	0.02	0	0	0	0	0	0.08	0	0.06	0.03	0	14.35	10.56	11.98	0	0.02	0.03	0	0.21	0.28	0.13	0.03	9.47	12.89	7.87	0	0	0	0.16	0.17	0.02
MSTRG.1182	blue	2.35	2.57	1.68	0	0.01	0	0	0	0	0.02	0.02	0.01	1.2	2.27	1.83	0.33	0.63	0.32	0	0	0	0.01	0.02	0.01	2.16	1.56	0.26	0.27	0.3	0	0.01	0.01	0	0.01	0
MSTRG.11835	blue	2.41	2.14	2.2	0.04	0	0.07	0.22	0.31	0.44	0.34	1.12	1.05	1.7	1.01	2.14	0.76	0.62	0.68	0.17	0.17	0.23	1.26	1.12	1.1	1.51	2.08	0.51	0.93	0.7	0.3	0.18	0.26	1.13	0.72	0.89
MSTRG.11875	magenta	2.44	4.16	1.96	0.31	0.38	0.2	0.32	0.85	0.58	1.82	4.16	1.68	1.7	1.79	2.37	2.43	3.21	3.84	0.83	1.1	0.97	2.77	2.83	1.97	2.5	2.39	3.86	2.94	2.81	1.56	0.47	0.55	2.69	2.35	2.52
MSTRG.11965	brown	1.13	0.88	0.6	0.96	1.65	1.05	0.04	0.12	0.21	0.4	0.24	0.26	0.62	0.5	0.77	2.57	5.93	4.49	0.21	0.19	0.28	0.11	0.13	0.21	0.79	0.82	3.34	2.6	4.02	0.37	0.16	0.23	0.12	0.1	0.07
MSTRG.11969	brown	7.37	9.95	7.73	2.93	3.17	2.58	4.48	6.06	5.5	3.6	6.25	4.87	6.96	7.98	8.73	15.32	18.52	16.52	5.44	6.3	5.88	5.18	6.36	6.34	9.61	7.08	16.56	14.95	16.95	6.71	5.62	5.58	5.62	6.59	4.91
MSTRG.12014	blue	9.26	8.75	9.48	0.05	0.07	0.09	0.05	0.16	0.17	3.67	8.36	4.65	7.09	8.37	10.12	1.36	1.17	1.08	0.13	0.08	0.17	6.88	8.08	6	6.82	8.84	0.98	1.19	1.16	0.24	0.17	0.16	5.58	4.77	4.08
MSTRG.12209	brown	0.03	0	0	0	0	0	0	0	0	0.01	0	0	0	0.03	0.02	2.41	5.33	6.66	0.03	0	0.03	0.06	0.23	0.2	0.07	0.06	7.02	9.53	5.3	0.03	0	0	0.19	0	0
MSTRG.1223	brown	0.03	0.02	0.03	0.15	0.11	0.14	0.04	0.02	0	0.04	0.12	0.19	0.32	0.04	0.13	69.89	69.48	70.22	0.07	0.07	0.08	0.49	0.77	2.28	0.74	0.32	82.45	114.25	55.44	0	0.06	0.01	1.35	0.32	0.28
MSTRG.12339	brown	0.02	0.03	0.09	0.22	0.17	0.12	0	0.02	0	0.08	0.25	0.14	0.42	0.03	0.18	101.54	109.74	96.38	0.1	0.12	0.15	0.82	1.19	2.87	0.87	0.77	146.98	167.45	112.88	0.05	0.12	0.06	3.94	0.43	0.95
MSTRG.12345	red	0	0.05	0.11	0	0.03	0.12	0	0	0	0.18	0.25	0.36	1.14	0.21	0.05	0	0	0	0.09	0	0	0.41	0.26	0.32	0	0.05	0	0.05	0.08	0	0	0	0.9	0.69	1.49
MSTRG.12438	brown	0	0	0	0	0	0	0	0	0	0.03	0	0.01	0	0	0.09	1.56	2.09	4.33	0.02	0	0	0	0.01	0.23	0.04	0.02	3.22	3.59	3.64	0	0	0	0.1	0	0.01
MSTRG.12602	blue	7.5	5.29	9.65	0.31	0.2	0.31	0.03	0	0	0.22	0.21	0.61	7.72	10.37	11.31	0.11	0.08	0.07	0	0	0.03	0.19	0.21	0.56	7.42	13.7	0	0.07	0.02	0.03	0	0	0.34	0.32	0.19
MSTRG.12703	brown	0	0.01	0	0	0	0.01	0.01	0	0.02	0	0.01	0	0.04	0	0	0.47	0.49	0.65	0	0.02	0.01	0	0.01	0	0.01	0.09	0.91	2.03	0.57	0	0	0	0.14	0.02	0.01
MSTRG.12752	brown	0	0	0	0.02	0	0.05	0	0	0	0	0.04	0.03	0	0	0	2.76	1.93	2.86	0	0	0	0.12	0	0.08	0	0	2.52	3.11	1.61	0	0.04	0	0.07	0	0
MSTRG.12780	red	0.07	0.69	0.31	0.1	0	0	0.1	0.36	0.04	0.26	2.06	0.32	0.17	0.21	0.92	0.24	0.42	2.05	0	0.14	0.4	0.26	0.36	0.39	0.88	0.04	0.79	1.47	0.06	0.23	0.29	0	0.69	4.21	0.03
MSTRG.12796	black	42.84	36.31	24.49	0.69	0.33	3.13	2.14	2.05	3.83	7.15	7.78	7.74	18.32	24.36	32.85	14.53	56.84	58.17	4.99	4.23	5.09	7.87	8.15	8.11	35.03	27.42	20.17	13.03	33.83	4.96	2.28	4.51	8.58	13.82	5.9
MSTRG.12953	brown	5.88	6.28	5.02	3.65	2.2	5.37	3.81	3.86	3.93	3.86	6.15	3.82	4.39	5.43	6.64	12.43	13.87	13.36	4.75	3.26	4.12	4.44	3.65	4.14	6.21	5.01	9.81	10.69	10.83	4.46	3.89	4.92	3.96	4.87	3.79
MSTRG.12970	turquoise	2.04	2.27	2.57	11.51	13.93	10.38	0.8	1.09	1.35	3.16	3.11	3.73	2.25	2.32	2.36	4.94	5.38	4.93	1.17	0.95	1.17	2.21	2.43	2.65	2.46	1.92	5.96	5.1	4.99	1.03	1.22	1.39	2.1	2.26	2.84
MSTRG.1300	black	6.87	6.25	5.44	0.07	0.06	0.07	0.09	0.22	0.17	0.34	0.57	0.38	7.84	14.09	5.87	3.98	6.79	3.98	0.17	0.27	0.14	0.77	1.14	0.83	6.31	7.24	6.41	6.58	6.1	0.4	0.24	0.3	0.65	0.67	1.1
MSTRG.13203	brown	0	0	0	0.04	0.1	0	0	0	0	0	0	0.06	0.04	0	0.04	9.83	11.37	10.12	0.03	0	0	0.18	0.15	0.35	0.08	0.02	11.06	13.39	7.53	0	0	0	0.16	0.04	0.03
MSTRG.13215	yellow	22.12	20.27	20.11	4.17	2.56	3.58	2.91	3.43	3.18	9.68	12.11	10.89	16.26	16.97	20.92	29.38	27.31	29.92	4.12	3.9	4.58	13.54	13.83	13.11	20.63	19.39	24.54	22.67	28.62	3.17	2.48	3.14	12.97	12.28	14.13
MSTRG.13234	blue	6.03	4.37	4.26	1.71	1.17	1.6	0.03	0.02	0.01	0.34	0.07	0.3	4.52	5.57	6.12	0.78	1.36	0.67	0	0.01	0.02	0.09	0.04	0.04	4.81	6.05	0.57	0.67	0.8	0.06	0.01	0.01	0.03	0.05	0.05
MSTRG.13331	brown	0.57	0.59	0.25	0.18	0.26	0	0	0.05	0.06	0.09	0.13	0.31	0.45	0.4	0.38	1.88	1.73	1.44	0.24	0.11	0.32	0.3	0.43	0.2	0.56	0.44	0.82	0.8	0.97	0.24	0	0.23	0.16	0.15	0.33
MSTRG.1350	turquoise	0.12	0.07	0.14	0.9	0.15	1.69	0	0	0	0.25	0.1	0	0	0.07	0	0.2	0.15	0.3	0	0	0	0	0	0	0.15	0.03	0.08	0.28	0.22	0	0	0.05	0	0.07	0
MSTRG.13544	brown	0.51	0.28	0.43	0.23	0.34	0.1	0.18	0.2	0.03	0	0.03	0.15	0.81	1	0.36	1.84	2.41	0.93	0.39	0.46	0.25	0.03	0	0.01	0.66	1.23	1.11	1.24	1.55	0.17	0.2	0.35	0	0.07	0.02
MSTRG.13565	brown	0.01	0.02	0.03	0.38	0.2	0.5	0.01	0.01	0	0.1	0.07	0.08	0.1	0.02	0.07	15.73	19.12	19.93	0.01	0.03	0.01	0.1	0.18	0.57	0.22	0.14	18.71	24.5	14.31	0	0.03	0	0.39	0.11	0.06
MSTRG.13642	magenta	2.17	1.92	1.89	0.4	0.03	0.09	0.97	0.56	0.8	2.06	1.91	1.32	2.2	2.39	1.27	1.94	3.46	1.55	0.66	1.36	1.23	1.07	2.63	1.53	2.4	2.08	2.34	2.13	1.78	1.18	0.76	0.94	1.77	1.32	1.71
MSTRG.13671	brown	0.39	0.33	0.24	0.02	0.02	0.01	0.05	0.02	0.01	0.03	0.16	0.1	0.26	0.4	0.3	6.37	5.48	5.56	0.06	0.08	0.01	0.07	0.2	0.24	0.57	0.65	5.91	6.36	4.5	0.03	0.07	0.02	0.39	0.12	0.07
MSTRG.13691	turquoise	8.23	8.86	7.89	0.39	0.25	0.51	5.87	7.08	6.14	5.33	9.9	4.52	8.64	10.59	9.7	6.67	6.28	5.59	8.76	7.97	7.53	4.9	5.16	4.63	9.4	10.15	4.15	3.74	5.43	7.2	5.03	8.2	6.1	6.79	7.19
MSTRG.13727	blue	1.98	2.53	2.18	0.04	0.02	0.02	0	0.02	0.02	0	0	0	3.5	3.2	2.41	0.55	0.5	0.29	0	0.04	0	0.08	0	0	2.75	4.25	0.42	0.49	0.47	0.05	0	0	0.02	0.15	0.07
MSTRG.13953	blue	100.57	90.23	58.16	0.61	0.56	3.78	4.93	5.37	9.42	20.23	20.21	16.01	41.87	65.11	73.96	18.66	69.3	58.86	12.93	8.01	11.06	24.54	27.9	21.72	78.94	54.66	21.19	14.79	44.18	16.03	4.39	11.21	22.83	30.58	15.62
MSTRG.13954	yellow	61.45	49.65	59.09	5	3.23	0.88	22.06	22.2	50.11	27.96	36.22	42.59	50.87	76.67	64.39	28.02	127.4	94.46	44.98	36.67	47.51	39.64	47.08	40.74	57.85	42.59	45.07	34.76	63.78	51.7	12.79	35.21	38.7	43.23	35.27
MSTRG.14062	brown	0	0	0	0	0	0.02	0	0	0	0	0	0	0	0	0	1	1.03	1.46	0	0	0	0.05	0.01	0.04	0	0	1.02	1.77	0.89	0	0	0	0.07	0	0
MSTRG.141	brown	0.13	0.11	0.12	0	0	0.02	0.02	0.02	0.02	0.1	0.2	0.05	0.03	0.06	0.18	0.43	0.76	0.69	0	0.08	0.05	0.15	0.08	0.09	0.03	0.08	0.45	0.82	0.86	0.02	0	0.02	0.16	0.06	0.2
MSTRG.14129	brown	0	0	0	0.05	0.09	0.05	0.01	0.01	0	0.01	0.05	0.09	0.05	0.02	0.02	16.67	22.84	16.87	0.03	0.01	0	0.1	0.31	0.72	0.2	0.06	14.57	22.49	11.14	0	0.01	0	0.4	0.1	0.13
MSTRG.14255	purple	1.3	0.65	0.97	0.23	0.09	0.15	0.6	0.61	0.91	1.83	2.5	1.51	0.43	0.4	1.07	2.01	2.59	2.32	0.95	0.91	0.87	1.66	1.81	1.45	0.46	4.3	1.73	1.54	2.01	1.41	0.53	0.92	1.78	1.75	1.76
MSTRG.14256	brown	1.31	1.33	1.38	0.02	0.02	0.04	0.01	0.01	0.01	0.02	0.04	0.03	1.73	1.62	1.76	12.15	25.42	17.33	0.02	0.02	0.05	0.1	0.2	0.45	1.85	2.45	14.71	14.08	14.4	0	0.02	0.01	0.19	0.09	0.08
MSTRG.14259	blue	9.99	11.48	11.06	0.3	0.18	0.18	0	0	0.01	0.04	0	0.06	8.19	10.66	8.32	0.04	0.12	0.07	0.01	0.01	0.02	0	0.01	0	11.75	5.96	0.08	0.07	0.08	0.02	0.02	0	0	0.02	0
MSTRG.14274	turquoise	0.04	0.03	0.03	10.67	9.8	7.52	0.04	0	0	2.38	0.41	1.4	0.04	0.02	0.01	0.22	0.42	0.29	0.01	0.01	0.02	0.13	0.1	0.11	0.04	0	0.19	0.2	0.26	0	0.01	0	0.15	0.07	0.11
MSTRG.14356	brown	0.02	0	0.05	0.19	0.13	0.15	0.03	0.02	0	0.17	0.13	0.14	0.24	0.01	0.19	63.52	86.05	89.22	0.05	0.1	0.06	0.51	1.17	3.09	0.79	0.19	108.04	139.26	93.06	0.02	0.1	0.03	2.6	0.8	0.46
MSTRG.14529	red	3.79	3.83	3.19	0.08	0.1	0.12	0.72	0.43	0.93	23.71	30.3	30.49	2.59	3.12	3.22	1.59	2.16	1.62	0.81	0.5	0.5	27.96	30.12	26.23	2.42	2.86	1.48	1.52	1.6	0.58	0.44	0.92	27.14	21.6	26.91
MSTRG.14649	brown	0.52	0.61	0.76	6.75	4.55	4.91	1.84	2.05	3.65	1.61	0.55	1.69	0.98	0.46	1.69	22.55	44.1	55.94	3.7	2.52	3.97	1.31	1.19	1.76	1.3	0.87	34.9	30.39	35.74	2.27	2.44	3.18	0.84	1.32	0.88
MSTRG.147	brown	0	0	0	0	0	0	0	0	0	0	0	0	0	0	0	2.68	1.56	1.24	0	0	0	0	0	0.03	0	0	0	0	0.01	0	0	0	0	0	0
MSTRG.14744	brown	0	0.03	0	0	0	0.02	0	0	0	0.02	0	0	0	0	0	0.24	0.62	0.33	0	0	0	0	0	0.04	0	0	0.43	0.41	0.2	0	0	0	0.04	0	0
MSTRG.14867	brown	0.02	0.07	0.02	0.22	0.12	0.34	0	0.01	0	0.04	0.15	0.08	0.3	0.23	0.03	5.06	8.22	10.83	0.01	0.01	0	0.12	0.2	0.48	0.18	0.06	9.66	11.92	9.26	0.08	0	0	0.37	0.09	0.01
MSTRG.14868	brown	0	0	0	0.01	0.02	0	0.04	0	0	0	0	0	0	0	0	1.55	4.8	4.16	0	0	0	0.01	0.08	0.1	0.02	0	3.07	4.28	2.34	0	0.02	0	0.13	0.01	0.01
MSTRG.14869	brown	0	0	0	0	0	0.01	0	0	0	0	0	0.06	0.02	0	0	4.04	9.36	6.04	0	0	0	0.14	0	0.27	0.09	0.02	8.91	11.76	5.32	0	0	0.05	0.28	0	0.01
MSTRG.14930	blue	7.27	5.94	5.54	0.01	0	0.02	0	0.01	0	0	0	0	7.75	9.34	8.56	0.07	0.14	0.21	0	0.01	0	0	0.01	0.02	6.75	7.36	0.1	0.08	0.03	0.03	0	0.01	0.04	0.03	0
MSTRG.14982	turquoise	7.25	7.49	7.38	2.79	1.75	3.33	6.58	6.67	6.14	5.04	6.79	5.17	8.61	8.52	7.56	6.6	7.11	5.75	10.04	8.23	8.53	8.08	7.88	7.33	7.24	6.75	4.52	5.03	5.66	7.96	5.88	9.13	5.43	6.63	6.85
MSTRG.15006	green	0.32	0.48	0.63	0.05	0.03	0.07	1.39	5.39	1.55	0.05	0.71	0.42	0.66	2.08	0.54	0.24	0.48	0.15	2.55	4.96	2.09	0.66	0.87	0.71	1.78	0.42	0.25	0.27	0.37	3.79	5.06	3.12	0.55	1.88	0.66
MSTRG.1503	brown	1.49	1.14	1.38	0.69	0.82	0.64	0.33	0.31	0.55	0.93	1.38	0.81	1.03	0.78	0.45	1.57	1.66	1.58	0.14	0.43	0.23	0.87	0.91	0.95	0.92	1.4	1.84	1.67	2.18	0.31	0.24	0.39	0.98	0.7	0.57
MSTRG.15195	turquoise	0.05	0.05	0.06	4.06	3.46	4.2	0.02	0	0	0.41	0.03	0.44	0	0.16	0	0.21	0.06	0.5	0.02	0.04	0.05	0	0	0	0	0	0.19	0.11	0.4	0	0	0	0.04	0	0
MSTRG.15274	black	3.87	3.61	3.26	0.09	0.05	0.1	0.15	0.22	0.35	0.39	0.5	0.51	3.18	3.69	4.83	1.78	3.83	3.22	0.31	0.29	0.21	0.51	0.41	0.6	4.02	4.31	2.32	2.28	2.48	0.4	0.26	0.38	0.56	0.54	0.49
MSTRG.15320	brown	0.07	0.05	0.06	0.01	0.01	0	0.02	0.02	0.04	0.02	0.08	0.09	0.03	0.05	0.12	0.7	1.51	1.54	0.03	0.02	0.07	0.06	0.06	0.08	0.1	0.08	1	0.93	1.14	0.07	0.02	0.03	0.06	0.07	0.04
MSTRG.15355	brown	0.11	0.07	0.04	0.04	0.01	0.04	0.07	0.05	0.1	0.03	0.02	0.04	0.07	0.04	0.11	3.87	6.09	6.98	0.2	0.2	0.22	0.1	0.08	0.26	0.17	0.09	4.05	4.04	4.29	0.35	0.19	0.21	0.11	0.15	0.06
MSTRG.15404	brown	19.77	19.1	17.78	16.23	13.48	13.32	3.49	3.41	3.61	6.78	5.81	6.06	15.26	18.53	18.65	61.95	107.02	131.02	4.1	4.1	3.24	5.26	5.8	6.75	19.74	17.94	53.63	41.33	67.43	4.63	3.49	3.96	5.44	5.67	3.96
MSTRG.15637	turquoise	0	0	0	2.01	1.39	1.97	0	0	0	0.31	0.13	0.45	0	0	0	0	0	0.02	0	0	0	0.02	0	0	0	0	0	0	0	0	0	0	0.01	0.01	0
MSTRG.1575	yellow	0.33	0.49	0.09	0	0	0	0	0	0	0	0.03	0.02	0.21	0.18	0.52	0.29	0.56	1.07	0	0.02	0	0	0.06	0.03	0.23	0.31	0.28	0.15	0.28	0.02	0	0	0.02	0	0
MSTRG.1577	turquoise	21.1	20.56	25.38	110.42	106.31	146.65	3.24	3.37	3.06	18.58	5.79	14.49	24.59	21.4	22.11	22.36	22.27	21.73	3.34	3.4	3.39	4.13	4.75	4.69	21.81	20.69	22.18	21	23.4	2.43	3.33	3.33	3.08	3.85	3.04
MSTRG.15886	brown	0.37	0.24	0.15	0.41	0.24	0.19	0.02	0	0	0.16	0.12	0.04	0.27	0.06	0.06	5.91	12.35	10.25	0.06	0.02	0.03	0.02	0.11	0.28	1.1	0.63	6.13	5.78	6.93	0.09	0.06	0.18	0.19	0.18	0.13
MSTRG.15967	brown	0	0	0	0	0	0	0	0	0	0	0	0	0	0	0	0	0.02	0	0	0	0	0	0	0	0.02	0	1.87	1.99	1.38	0	0	0	0.07	0	0
MSTRG.15992	brown	0	0	0	0.1	0.09	0	0	0	0	0.03	0	0	0	0	0	2.62	7.4	7.85	0	0	0	0.04	0.03	0.22	0	0.03	3.49	3.17	3.52	0	0	0	0.03	0	0
MSTRG.15994	brown	0	0	0	0	0	0	0	0	0	0	0	0	0	0	0	1.57	5.23	3.62	0	0	0	0.04	0.05	0.1	0.02	0.02	1.8	1.73	2.01	0	0	0	0.08	0	0
MSTRG.16016	black	1.79	2.51	1.31	0.32	0.42	0.13	0.98	1.36	0.5	0.91	1.29	0.64	2.14	2.29	1.1	2.63	2.14	1.17	0.94	0.77	0.75	0.67	0.92	0.49	1.96	0.9	1.43	1.93	1.36	1.02	0.6	0.58	0.56	0.77	0.63
MSTRG.16034	blue	0.24	0.93	0.82	0.01	0	0	0.04	0.13	0.11	0.12	0.1	0.24	0.48	0.33	0.81	0.23	0.46	0.56	0.15	0.07	0.14	0.2	0.11	0.22	0.77	0.68	0.39	0.32	0.3	0.35	0.11	0.16	0.12	0.19	0.08
MSTRG.16065	yellow	22.91	31.45	31.24	3.24	2.97	3.36	4.26	5.29	4.77	5.01	8.42	5.98	39.31	32.35	30.84	68.11	53.94	59.53	5.07	3.94	5.41	8.7	7.95	7.97	35.93	33.1	65.65	72.99	62.95	5.13	4.73	5.94	8.94	7.98	8.03
MSTRG.16162	black	19.31	54.39	14.05	0.9	0.53	0.6	7.16	5.79	5.83	10.23	16.32	7.86	6	6.53	8.68	2.41	6	12.6	0.5	1.1	1.59	2.17	1.46	3.04	18.84	17.84	29.47	32.05	29.23	11.58	5.68	7.9	11.67	12.22	11.24
MSTRG.16200	brown	0.37	0	0.18	0.12	0.11	0.13	0	0	0	0	0.08	0	0.18	0	0.27	3.02	5.24	3.22	0	0	0	0.23	0.19	0.17	0.1	0.08	2.53	2.15	2.69	0.07	0	0	0.06	0.13	0
MSTRG.16273	turquoise	2.54	2.42	2.39	10.37	9.38	12.58	1.15	1.23	1.42	2.88	0.66	1.78	2.83	2.07	2.5	4.86	3.72	3.92	1.14	1.34	1.26	0.85	0.35	0.61	2.65	2.64	4.72	4.85	4.28	1.1	1.18	1.73	0.64	0.86	1.01
MSTRG.16420	blue	45.59	44.48	38.87	2.08	1.33	2.13	0.79	0.72	1.31	1.1	0.83	1.1	37.35	49.97	45.95	6.09	7.55	7.9	0.78	0.91	1.18	1.15	0.82	1.03	47.79	45.96	5.25	5.59	5.53	1.59	0.73	1.39	0.75	1	1.07
MSTRG.16451	blue	1.93	1.94	1.48	0.07	0.02	0.02	0.03	0.11	0.02	0.78	0.64	0.47	0.8	1.18	1.32	0.34	0.94	0.45	0.06	0.1	0.12	0.5	0.85	0.64	2.12	1.53	0.23	0.25	0.36	0.05	0.03	0.11	0.55	0.7	0.35
MSTRG.16455	blue	8.01	8.62	9.7	5.87	5.56	7.65	0.27	0.3	0.13	1.41	0.37	1.07	8.64	11.07	8.32	2.51	2.88	3.03	0.26	0.17	0.28	0.15	0.2	0.33	9.26	13.08	2.45	2.74	2.85	0.25	0.12	0.15	0.15	0.31	0.15
MSTRG.16457	blue	6.23	6.83	8.12	3.06	4.53	3.34	0.09	0.2	0.29	0.82	0.47	0.76	6.08	9.98	7.4	1.42	1.42	2.45	0.24	0.24	0.35	0.14	0.15	0.26	8.72	10.34	2.07	1.56	1.94	0.38	0.54	0.19	0.27	0.31	0.11
MSTRG.16483	turquoise	1.12	0.83	1.2	9.73	16.74	8.82	0.21	0.47	0.42	1.81	0.99	1.07	0.74	0.49	0.69	3.98	5.41	4.97	0.23	0.28	0.32	0.56	0.5	0.68	0.89	0.68	4.84	4.24	6.82	0.35	0.4	0.53	0.76	0.57	0.79
MSTRG.16655	brown	0.06	0	0.07	0	0	0	0	0	0	0	0	0	0	0.32	0	1.82	2.33	2.92	0	0	0	0	0.05	0.04	0.07	0.12	1.74	1.54	2.28	0	0	0	0.09	0	0.05
MSTRG.16666	brown	0.4	0.34	0.37	4.09	2.87	3.43	0.29	0	0	0.72	0.56	0.81	0.36	0.35	0.49	6.82	11.56	8.83	0.1	0.31	0.31	0.2	0.42	0.11	0.13	0.22	18.37	14.28	16.6	0	0.16	0.08	0.4	0.43	0.09
MSTRG.16794	brown	1.31	1.17	2.04	2.21	2.08	1.71	5.22	5.83	11.43	2.75	5.01	3.43	1.78	0.79	1.72	19.88	42.61	26.66	5.57	5.68	3.92	4.06	2.76	2.76	2.87	1.83	26.94	20.57	29.07	6.9	4	7.65	2.71	4.34	3.51
MSTRG.16834	brown	0.2	0.15	0.2	0.1	0.17	0.09	0.01	0.04	0.02	4.69	4.63	1.55	0.25	0.22	0.21	4.72	5.55	5.87	0.05	0.07	0.02	1.35	2.04	1.63	0.24	0.41	7.35	4	7.05	0	0.03	0.05	2.1	2.99	1.11
MSTRG.16862	turquoise	0	0	0	9.84	10.85	2.86	0.09	0	0	1.54	0.11	0.35	0	0	0	0	0	0.22	0	0	0	0	0	0	0.37	0	0.13	0	0.22	0	0	0	0	0	0
MSTRG.16913	brown	0.93	0.62	0.57	3.3	2.36	2.48	0.16	0.25	0.13	0.51	0.48	0.64	0.64	0.84	0.74	6.54	6.2	6.37	0.25	0.16	0.08	0.27	0.13	0.26	1.06	1.04	6.77	6.39	7.07	0.03	0.18	0.18	0.39	0.3	0.27
MSTRG.1704	red	3.81	2.34	2.9	0.03	0.02	0.03	1.13	2.17	1.32	4.15	4.49	5.03	4.03	3.34	2.55	1.39	1.03	1.23	1.88	2.58	1.61	4.12	3.93	4.99	2.33	2.35	0.84	1.09	1.16	1.72	1.17	1.89	5.89	4.03	3.15
MSTRG.17055	blue	2.43	1.77	2.02	1.53	0.68	1.72	0.67	0.32	0.43	0.97	0.08	0.24	1.71	2.52	2.22	0.67	0.53	0.79	0.45	0.22	0.45	0.12	0.1	0.09	1.58	2.07	0.62	0.4	0.69	0.71	0.2	0.59	0.05	0.16	0.15
MSTRG.17062	blue	167.92	188.04	121.63	0.04	0.16	0.2	0.16	0.4	0.03	15.54	16.68	8.64	182.09	159.52	191.62	1.98	0.77	0.9	0.16	0.09	0.2	14.4	17.8	15.11	147.56	123.72	1.04	0.92	1.09	0.26	0.07	0.2	23.02	26.18	31.92
MSTRG.17074	brown	0.02	0.03	0.05	0.14	0.17	0.11	0.06	0.04	0	0.11	0.07	0.17	0.15	0.09	0.16	51.5	64.38	74.7	0.03	0.1	0.13	0.62	1.18	1.56	2.29	0.71	114.66	111.73	104.98	0.02	0.09	0.07	10.17	0.83	1.85
MSTRG.17115	blue	23.77	14.57	19.04	0.36	0.12	0.24	26.76	6.82	20.72	1.89	0.3	1.65	15.52	23.32	15.58	0.77	1.38	0.96	1.82	1.71	6.12	1.33	0.7	0.95	16.88	15.12	0.57	0.63	0.74	6.09	2.32	2.23	0.67	1.61	0.52
MSTRG.17242	black	3.86	2.93	1.56	0.18	0.07	0.13	0.41	0.31	0.24	0.68	0.64	0.54	1.66	2.04	0.84	0.95	0.93	1.01	0.33	0.53	0.25	0.35	0.68	0.3	2.92	2.18	2.75	2.38	2.66	0.67	0.49	0.37	0.96	1.54	0.68
MSTRG.17379	turquoise	0.16	0	0.1	24.73	26.44	21.42	0	0.01	0	3.26	0.31	2.48	0.01	0	0.01	0.03	0	0.01	0	0	0	0.1	0.03	0	0.04	0.01	0	0.07	0.04	0.01	0.01	0.01	0.1	0.03	0
MSTRG.17425	blue	0.99	0.59	0.64	0.03	0.02	0	0.05	0.02	0.05	0.19	0.29	0.19	0.69	0.76	0.35	0.15	0.17	0.18	0.13	0.12	0.05	0.05	0.22	0.14	0.81	0.81	0.43	0.09	0.4	0.12	0.1	0.13	0.44	0.11	0.33
MSTRG.17507	brown	0.17	0	0.1	0.18	0.72	0.13	0.36	0.22	0.46	0.26	0.17	0.23	0.18	0.03	0.28	0.89	1.76	0.93	1.24	0.86	1.09	0.21	0.13	0.05	0.11	0.09	1.31	0.56	1.62	0.97	0.11	0.89	0.16	0.28	0.31
MSTRG.17522	brown	0	0.14	1.18	0	0	0.2	0	0	0.2	0	0	0.77	0.13	0.38	2.28	0	8.01	10.06	0	0.16	0.34	0.18	0.74	0.7	0	1.19	0	0	0.27	0	0	0	0	0	0
MSTRG.17681	magenta	7.16	6.7	6.86	0.52	0.47	0.92	2.52	2.46	2.36	4.79	6.89	4.61	5.74	5.36	5.83	5.93	5.05	5.59	2.38	2.17	2.55	3.89	4.22	3.76	5.75	5.95	6.05	5.58	6.63	2.34	2.27	2.42	4.5	4.46	4.8
MSTRG.17686	blue	3.51	2.41	2.73	0.2	0.03	0.12	0.42	0.18	0.26	1.76	2.2	1.8	2.63	2.37	3.43	0.49	0.48	1.06	0.31	0.22	0.47	1.38	1.21	2.12	2.37	2.91	0.57	0.71	0.66	0.43	0.19	0.19	1.85	1.4	1.65
MSTRG.17719	brown	1.57	1.5	1.26	0.16	0.1	0.2	0.9	1	0.96	0.63	1.15	0.75	1.35	1.23	1.11	20.16	18.41	20.2	0.92	1.04	0.93	1.05	1.03	1.29	1.12	1.26	20.86	23.06	18.87	1.24	0.71	0.95	1.23	0.76	0.73
MSTRG.17818	brown	2.6	1.61	2.3	0.36	0.16	0.23	0.51	0.39	0.97	0.95	1.05	0.61	2.2	2.54	2.35	10.66	19.86	14.18	0.43	0.34	0.27	0.38	0.48	0.66	1.81	2.67	10.48	11.24	9.98	0.48	0.35	0.45	0.34	0.41	0.43
MSTRG.17821	brown	0.1	0.02	0.05	0.02	0.01	0.03	0	0	0.02	0.01	0.03	0.01	0.02	0.03	0.07	0.83	1.5	1.25	0	0.01	0	0.01	0.04	0.05	0.04	0.02	0.78	0.75	0.85	0	0	0	0.03	0.02	0.03
MSTRG.17822	brown	0.16	0.08	0.09	0.06	0.03	0.03	0	0	0	0.09	0.02	0.03	0.14	0.3	0.37	0.99	2.57	1.16	0	0.01	0	0.04	0.01	0.05	0.11	0.19	0.8	0.83	0.72	0	0.01	0.03	0.05	0	0.04
MSTRG.17873	brown	0.12	0.12	0.03	0.04	0.01	0.01	0.02	0.01	0.06	0.02	0.07	0.05	0.05	0.05	0.08	0.32	0.67	0.75	0.05	0.04	0.1	0.09	0.08	0.09	0.05	0.08	0.39	0.33	0.38	0.05	0.01	0.01	0.03	0.03	0.05
MSTRG.18022	black	0.41	0.35	0.44	0.37	0.17	0.34	18.34	13.57	18.49	18.16	24.1	17.42	1.96	0.49	0.36	4.88	1.79	2.72	16.35	14.94	29.35	27.11	23.63	33	2.44	0.15	3.11	2.78	3.23	29.01	22.45	19.59	30.99	23.05	16.11
MSTRG.18030	turquoise	0.29	0.11	0.44	64.72	83.3	94.46	0.05	0.08	0.05	15.91	1.5	6.3	0.03	0.03	0.01	0.06	0.06	0	0.02	0.01	0	0.2	0.18	0	0.13	0.03	0.02	0.1	0.09	0	0.04	0	0.27	0.16	0.02
MSTRG.18035	brown	0.13	0.13	0.07	0.01	0.02	0.01	0	0	0	0	0.05	0	0.08	0.09	0.14	0.1	0.88	0.41	0	0	0	0.01	0.02	0.03	0.14	0.25	0.28	0.16	0.51	0	0	0	0.04	0.01	0
MSTRG.18036	brown	0.01	0.04	0.02	0.02	0.01	0.02	0	0	0	0.03	0.02	0.04	0.11	0.03	0.04	9.18	14.89	17.88	0.01	0.03	0.02	0.03	0.14	0.23	0.09	0.09	10.69	9.55	11.58	0	0	0.01	0.18	0.05	0.04
MSTRG.18038	brown	0.02	0.05	0	0.04	0.01	0.01	0.02	0	0	0.01	0.01	0	0.05	0.01	0.03	7.78	11.56	14.89	0.01	0	0.01	0.03	0.1	0.2	0.08	0.05	9.23	9.22	9.38	0	0.02	0	0.05	0.06	0.01
MSTRG.18065	brown	0.17	0.38	0.14	0.02	0.01	0	0	0	0	0	0.02	0.03	0.12	0.1	0.21	1.49	2.75	3.04	0.03	0.02	0.07	0.04	0.02	0.13	0.11	0.08	1.19	1.02	1.34	0.04	0.01	0.01	0.05	0.04	0.03
MSTRG.18068	brown	0.15	0.17	0	0	0	0.05	0	0	0	0.16	0	0	0.12	0	0.25	1.4	1.82	3.06	0.05	0	0	0.16	0	0.06	0	0	1.05	1.43	1.62	0	0	0.04	0.08	0	0.05
MSTRG.18072	brown	0.33	0.34	0.19	0.09	0.07	0.05	0.01	0	0.01	0.01	0	0	0.17	0.24	0.48	1.55	3.28	2.66	0.01	0	0	0.02	0.01	0.1	0.32	0.3	1.45	1.51	1.3	0.03	0	0.04	0.02	0.03	0
MSTRG.18155	brown	0.1	0.16	0.02	0.14	0.09	0.03	0	0	0	0.04	0.08	0.03	0.06	0.04	0.15	1.59	2.4	1.34	0	0.05	0	0.04	0.07	0.05	0.07	0.04	1.49	1.06	1.4	0	0	0	0	0.07	0.08
MSTRG.18175	brown	0.04	0.03	0.05	0.51	0.7	0.81	0.08	0.02	0.09	0.06	0.08	0.03	0	0	0.03	1.94	3.11	2.14	0.1	0.02	0.06	0.08	0.05	0.1	0.22	0.08	1.92	1.85	2.37	0.02	0.07	0.06	0.13	0.1	0.06
MSTRG.1819	yellow	3.49	3.47	3.25	1.16	0.83	1.26	0.72	0.64	0.92	1.65	1.8	1.29	2.35	3.41	3.16	4.42	5.14	4.76	0.73	0.83	0.76	1.09	1.24	1.59	2.73	2.88	4.33	3.28	4.35	0.98	0.76	0.83	1.43	1.22	1
MSTRG.18248	brown	0	0	0.02	0.11	0.18	0.26	0	0	0	0.08	0	0.01	0	0	0	3.51	2.07	2.78	0	0.01	0.02	0.02	0.04	0.14	0.02	0	1.35	1.97	1.23	0	0	0	0.07	0	0.01
MSTRG.18306	green	0.25	0.05	0.47	0.25	0.03	0.15	163.5	115.78	194.22	3.61	1.66	6.48	0.56	0.15	0.21	2.39	0.28	1.35	145.5	172.44	135	2.92	2.76	1.93	0.82	0.09	1.44	0.05	1.83	117.48	155.2	113.73	4.7	5.12	2.64
MSTRG.18307	blue	17.79	14.98	14.57	0.39	0.25	0.53	0.7	0.84	1.22	0.96	1.18	1.25	13.95	15.7	19.14	3.04	3.7	3.68	2.58	1.98	2.03	1.32	1.19	0.99	14.83	21.77	2.31	1.51	3.01	2.64	0.75	1.46	1.2	1.37	1.18
MSTRG.18309	brown	0.08	0.06	0.11	0.02	0.01	0.01	0	0.01	0	0	0	0	0.09	0.12	0.14	1.07	2.28	1.07	0	0	0	0	0.01	0.02	0.1	0.06	0.71	1.01	0.88	0	0	0	0.04	0	0
MSTRG.18311	brown	0	0.01	0.01	0.03	0.03	0.01	0	0	0	0.01	0.02	0	0.04	0.03	0.05	3.97	8.83	4.47	0	0	0.03	0.04	0.06	0.15	0.08	0.01	2.91	2.97	3.09	0	0	0	0.12	0.03	0.02
MSTRG.18461	brown	0	0.01	0	0.04	0.02	0.01	0.05	0	0	0.83	1.02	0.7	0.08	0	0.03	14.77	14.69	17.46	0.04	0.02	0	0.99	1.16	1.21	0.15	0.06	14.28	18.65	11.34	0	0.03	0.03	3.83	1.43	1.35
MSTRG.18533	blue	2.33	1.81	2.94	1.73	0.62	1.32	0.03	0	0.01	0.33	0.02	0.21	3.08	2.87	2.45	0.2	0.08	0.3	0	0	0	0.01	0.01	0	2.14	3.51	0.28	0.07	0.2	0	0	0	0.08	0.01	0
MSTRG.18631	turquoise	0	0	0	2.85	4.76	4.13	0	0	0	1.2	1.09	1.8	0	0	0	0	0	0	0	0	0	0.78	0.9	0.96	0	0	0	0	0	0	0	0	1.04	0.85	0
MSTRG.18732	turquoise	0.24	0.27	0.04	0.57	3.37	2.1	0	0	0	0.05	0	0.04	0.3	0.12	0.21	0.04	0.06	0.05	0	0	0	0.05	0	0	0.09	0.04	0	0	0.06	0	0	0	0	0	0
MSTRG.18761	turquoise	0.02	0	0	2.04	3.08	1.39	0	0	0	0.21	0.01	0.31	0	0	0	0	0.03	0.01	0.01	0	0	0	0	0	0	0	0	0.01	0.01	0	0	0	0.02	0	0.02
MSTRG.18831	blue	1.76	2	1.41	0.32	0.28	0.14	0.45	0.19	0.3	0.61	0.17	0.55	1.29	1.95	1.21	1.74	1.4	0.26	0.44	0.36	0.47	0.23	0.58	0.46	1.78	2.87	0.84	1.57	1.25	0.14	0.12	0.43	0.24	0.65	0.27
MSTRG.1890	blue	3.11	2.53	1.97	0.01	0.03	0.03	0	0.08	0.12	0.3	0.23	0.1	2.42	3.12	2.77	0.2	0.65	0.13	0.22	0.22	0.14	0.13	0.23	0.32	3.34	2.99	0.22	0.06	0.15	0.09	0.05	0.04	0.17	0.22	0.25
MSTRG.18973	brown	6.83	8.52	5.92	0.53	0.47	0.43	0.02	0.06	0.02	0.32	0.46	0.28	8.29	11.92	7.74	89.05	90.18	109.31	0.15	0.1	0.1	0.91	1.35	3.03	9.4	6.64	105.3	126.79	89.86	0.02	0.13	0.1	2.33	0.82	0.72
MSTRG.19044	brown	0.34	0.29	0.69	0.05	0	0	0.19	0.61	0.3	0.07	0.43	0.27	0.14	0.81	0.68	1.02	1.73	0.94	0.61	0.78	0.39	0.22	0.14	0.18	0.27	0.66	0.64	0.37	1.04	0.37	0.07	0.23	0.14	0.27	0.12
MSTRG.19070	brown	0	0.01	0	0	0.01	0.01	0	0	0	0.01	0	0	0.02	0	0.01	0.99	1.82	2	0	0	0.01	0.01	0.02	0.04	0.01	0	1.39	0.77	1.8	0	0	0	0.03	0	0.02
MSTRG.19135	blue	12.68	14.84	22.1	0.31	0.27	0.31	0.12	0.29	0.15	0.51	0.58	0.33	25.44	27.05	20.52	0.77	0.98	1.48	0.25	0.22	0.26	0.63	0.3	0.53	19.99	29.05	1.23	1.11	1.11	0.57	0.3	0.28	0.62	0.44	0.53
MSTRG.19292	turquoise	0.04	0.13	0.09	7.88	9.92	5.13	0.01	0	0	0.73	0.23	0.83	0.09	0	0	2.27	1.35	7.66	0	0	0	0.11	0.02	0.11	0	0	2.39	1.63	4.37	0	0.01	0	0.07	0.03	0
MSTRG.19293	yellow	0	0.25	0.43	0.09	0	0.04	0	0.11	0.04	0	0.2	0.08	0.42	0.56	0.7	1.25	0.63	0.86	0	0.1	0	0	0	0	0.63	0.15	0.48	0.21	0.7	0	0	0	0.14	0	0
MSTRG.19363	brown	0.01	0.02	0.01	0.04	0	0.07	0	0	0	0	0.04	0.01	0.05	0.03	0.13	6.55	7.74	3.6	0	0	0	0	0.05	0.05	0	0.03	5.22	8.08	3.8	0	0	0	0.19	0.03	0.02
MSTRG.19364	greenyellow	1.82	1.93	1.53	0.01	0.01	0	0.02	0	0.01	2.38	1.62	1.84	2.07	1.75	1.1	0.17	0.11	0.09	0.01	0	0	1.76	1.68	1.22	1.71	1.14	0.12	0.18	0.12	0	0.01	0	2.16	1.35	1.14
MSTRG.19370	yellow	14.8	15.5	13.75	1.42	1.1	1.55	1.62	1.65	2.24	5.53	8.89	4.9	12.43	14.2	17.46	19.11	32.58	29.29	2.91	2.33	2.43	6.89	7.55	7.4	16.73	14.4	19.31	18.58	20.14	2.78	1.41	2.83	6.46	7.13	5.93
MSTRG.19371	black	2.46	2.62	2.01	0.07	0.04	0.07	0.23	0.33	0.37	0.6	1.24	0.7	1.83	2.42	2.39	1.54	2.9	2.94	0.39	0.46	0.36	1.02	1.03	1.03	2.52	2.16	1.35	1.18	1.82	0.46	0.25	0.49	0.88	0.91	0.9
MSTRG.19516	brown	0	0	0	0	0.02	0	0	0	0	0	0	0	0	0.03	0	0.73	1.45	1.52	0	0	0	0	0.01	0.06	0.03	0.01	0.8	1.86	0.53	0	0	0	0.01	0.01	0.01
MSTRG.19636	brown	0.4	0.83	1.14	0.11	0.16	0.14	0.14	0.05	0	0.12	0.08	0.06	0.64	0.85	0.65	35.25	57.1	63.15	0.04	0.04	0.06	0.24	0.67	1.85	0.39	0.51	33.19	39.77	35.66	0	0.03	0.01	0.56	0.2	0.21
MSTRG.19670	turquoise	0.03	0	0.07	1.62	1.8	1.98	0	0	0	0.32	0.04	0.22	0	0	0	0	0	0	0	0	0	0	0	0	0	0.02	0	0.01	0	0	0	0	0	0	0.01
MSTRG.19679	turquoise	0.35	0.16	0.41	2.5	3.79	2.49	0	0	0	0.22	0.12	0.31	0	0.12	0	0.15	0.12	0.08	0	0	0	0.04	0.09	0	0.31	0.35	0.14	0.08	0.14	0	0	0	0	0.09	0.11
MSTRG.19681	blue	1.2	1.14	1.68	0.05	0.02	0.06	0.17	0.08	0.11	0.07	0.44	0.25	0.78	1.43	1.13	0.44	0.79	0.84	0.09	0.15	0.07	0.3	0.49	0.38	1.98	1.13	0.76	0.81	0.56	0.2	0.28	0.26	0.84	0.57	0.57
MSTRG.19696	brown	0.3	0.21	0.27	0.05	0.06	0.04	0	0.01	0	0.04	0.02	0.03	0.17	0.18	0.25	3.09	7.51	5.89	0	0.01	0.03	0.08	0.08	0.25	0.36	0.34	4.4	5.22	5.52	0	0	0	0.12	0.01	0.04
MSTRG.19708	green	0.73	0.49	0.48	0.12	0.08	0.15	1.76	2.12	3.65	0.35	0.51	0.56	0.53	0.29	0.58	0.74	0.33	0.65	1.6	1.32	2.21	1.43	0.33	0.42	0.6	0.26	0.57	0.74	0.68	3.8	1.73	1.97	0.25	0.68	0.46
MSTRG.19725	brown	0	0	0	0.01	0.01	0	0	0	0	0	0.01	0	0	0	0.01	0.48	0.82	0.64	0	0	0	0	0	0.01	0.01	0	0.54	0.58	0.54	0	0	0	0	0	0
MSTRG.19738	brown	0	0	0	0	0	0	0	0	0	0	0	0	0	0	0	0.85	1.24	1.69	0	0	0	0	0	0.02	0	0	1.52	1.58	1.65	0	0	0	0.04	0.01	0.01
MSTRG.19743	turquoise	0.43	0.49	0.43	3.07	3.1	3.63	0.08	0.03	0.04	0.47	0	0.49	0.56	0.54	1.57	0	0.1	0.04	0	0.06	0	0	0.03	0	0.45	0.73	0	0	0.09	0	0	0.06	0	0	0
MSTRG.19810	brown	0.71	0.77	0.45	0.03	0.03	0.11	0.21	0.35	0.22	0.79	1.23	0.67	0.48	0.53	1.01	0.95	1.71	1.34	0.49	0.47	0.4	0.77	0.79	0.85	0.71	0.58	1.26	0.96	1.23	0.46	0.22	0.57	0.79	0.97	0.74
MSTRG.19927	brown	1.04	1.96	1.89	0.67	0.73	0.6	0.91	1.7	1.42	0.4	0.49	0.55	1.82	1.09	2.4	8.89	16.97	14.05	1.64	1.3	1.98	0.95	0.53	1.16	2.2	0.78	9.15	8.26	9.18	1.51	1.47	1.76	0.76	0.89	0.55
MSTRG.20107	black	1.7	1.22	1.37	0.03	0.01	0.03	0.12	0.05	0.3	0.34	0.57	0.31	0.71	0.81	0.87	0.67	1.21	0.98	0.32	0.18	0.24	0.42	0.27	0.22	0.94	1.38	0.82	0.38	1.17	0.39	0.1	0.42	0.27	0.47	0.33
MSTRG.20188	turquoise	2.23	2.13	2.44	36.87	50.62	47.48	1.82	1.61	1.63	8.05	2.87	6.26	1.41	2.33	1.84	8.4	7.67	6.81	1.48	1.07	1.38	1.85	1.96	1.67	1.7	2.18	8.86	7.87	9.82	1.51	1.44	1.52	2.44	2.47	2.18
MSTRG.20195	brown	0.6	0.57	0.55	0.47	0.3	0.44	0.17	0.38	0.36	0.35	0.43	0.38	0.43	0.63	0.71	10.15	22.09	18.6	0.14	0.37	0.29	0.52	0.63	0.73	0.64	0.6	11.6	10.15	13.53	0.17	0.24	0.41	0.24	0.42	0.28
MSTRG.20197	brown	0.03	0.1	0.01	0.02	0.01	0.08	0.03	0.03	0.06	0.06	0.05	0.03	0.01	0	0.05	1.01	1.93	1.77	0.01	0.01	0.03	0.03	0.05	0.09	0.08	0.06	1.13	0.84	1.48	0.03	0.03	0.03	0.05	0.01	0.07
MSTRG.20199	brown	0.21	0.06	0.02	0.01	0.01	0.07	0.01	0.02	0.02	0.04	0.11	0.01	0.05	0.03	0.02	0.66	2.91	1.37	0	0	0.03	0.01	0.09	0.07	0.23	0.16	1	0.92	1.37	0.01	0	0.04	0.03	0.04	0.02
MSTRG.20252	brown	0.04	0	0.03	0.03	0.04	0.04	0.01	0	0	0.02	0.07	0.05	0.08	0.03	0.05	11.57	11.51	16.61	0.01	0	0.01	0.04	0.13	0.34	0.1	0.09	13.68	12.08	16.03	0.01	0.01	0	0.17	0.02	0.02
MSTRG.20291	brown	0	0	0.02	0.04	0.01	0.03	0.02	0	0	0.01	0.08	0.03	0.06	0	0.06	17.75	16.19	22.02	0	0.01	0.04	0.11	0.15	0.56	0.09	0	17.87	22.5	12.3	0	0.01	0	0.22	0.09	0.11
MSTRG.20297	turquoise	0.12	0.05	0.3	0.6	0.68	1.3	0.08	0	0	0.32	0.09	0.29	0.14	0.19	0.1	0	0	0	0.04	0	0	0	0.1	0	0.1	0.35	0	0.05	0	0.07	0	0	0	0	0
MSTRG.20369	green	21.23	21.8	17.91	0.56	0.58	0.95	40.02	51.52	56.67	27.73	30.02	41.47	18.2	17.22	18.29	13.35	8.2	5.65	69.13	82.67	80.55	38.75	35.89	35.83	19.48	17.87	7.4	5.77	9.13	65.58	79.03	69.88	34.31	47.58	26.89
MSTRG.20439	brown	0.41	0.7	0.55	0.22	0.26	0.14	0	0	0.03	0.02	0.09	0.12	0.45	0.53	0.77	6.41	12.65	9.67	0.01	0.11	0.01	0.1	0.17	0.26	1.06	1.02	7.34	10.66	6.49	0.14	0.01	0.06	0.24	0.08	0.04
MSTRG.20466	brown	0.13	0.45	0.08	0.25	0.18	0.09	0.07	0.09	0	0.33	0.25	0.05	0.4	0.37	0.08	4.46	5.61	8.29	0.07	0.03	0.04	0.21	0.47	0.3	0.21	0.26	5.68	6.83	4.06	0	0.07	0.03	0.39	0.31	0.09
MSTRG.20467	brown	0.48	0.63	0.4	0.15	0.24	0.19	0.01	0.03	0.02	0.37	0.6	0.31	0.46	0.35	0.71	11.02	15.22	23.5	0.09	0.06	0.03	0.92	1.2	1.42	0.63	0.43	14.63	17.33	8.69	0.04	0.02	0.04	1.07	0.77	0.35
MSTRG.20477	black	1.47	1.46	1.44	0	0	0	0	0	0	0.04	0.03	0	0.99	1.35	2.07	0.99	1.29	1.47	0	0	0	0	0	0.23	1.27	1.34	1.07	1.27	0.59	0	0	0	0.02	0.02	0.02
MSTRG.20511	brown	0.44	0.5	0.39	0.02	0.01	0.03	0.02	0.02	0.06	0.17	0.34	0.12	0.46	0.39	0.41	0.73	1.71	1.77	0.04	0.05	0.08	0.16	0.13	0.19	0.33	0.53	1.86	1.74	1.48	0.02	0.02	0.07	0.21	0.18	0.15
MSTRG.20522	blue	2.57	2.28	3.45	0.03	0.03	0.09	0.01	0	0	0.12	0.17	0.07	3.23	3.9	2.84	0.26	0.29	0.6	0.01	0	0	0.03	0.06	0.05	2.68	2.97	0.13	0.2	0.22	0.01	0	0.01	0.03	0.01	0.04
MSTRG.20529	brown	3.24	4.06	4.9	1.09	0.69	0.89	0.27	0.07	0.05	0.94	0.52	0.27	4.88	2.87	3.08	44.33	34.54	69.65	0.15	0.06	0.1	0.36	0.21	1.33	2.54	3.06	48.96	28.98	60.58	0.01	0.04	0.1	2.87	1.42	0.33
MSTRG.20536	brown	0.2	0.21	0.07	0.22	0.14	0.17	0	0	0	0	0	0.02	0.11	0.12	0.16	2.91	4.83	4.84	0	0	0.03	0	0.04	0.12	0.22	0.19	2.61	2.76	4.4	0.02	0	0	0.02	0	0
MSTRG.20539	brown	0	0	0	0.01	0	0.03	0	0	0	0	0.01	0	0.01	0	0.03	0.67	1.48	1.61	0	0	0	0	0.04	0.01	0	0	0.74	0.65	1.01	0	0	0	0.01	0	0
MSTRG.20890	turquoise	0.05	0.06	0.13	1.96	1.08	0.99	0	0	0.02	0.36	0	0.32	0.11	0	0.02	0.04	0.05	0.17	0	0	0	0.04	0.03	0	0	0.04	0.1	0.09	0.06	0	0	0	0	0	0
MSTRG.20920	turquoise	0.13	0.04	0.04	4.14	3.24	1.13	0	0	0	0.33	0.08	0.38	0	0	0	0.16	0.28	0.05	0	0	0	0.03	0.06	0	0.04	0	0.14	0	0.02	0	0	0	0.05	0	0
MSTRG.2093	brown	1.74	3.86	1.33	0.62	0.5	1.1	1.15	1.73	1.23	1.05	2.35	0.99	1.92	2.32	2.52	2.72	5.39	5.35	1.68	0.82	1.71	2.04	1.13	1.11	1.86	1.95	7.56	5.78	7.42	0.89	2.04	1.93	1.8	0.56	2.31
MSTRG.20943	brown	0.01	0	0	0.01	0	0	0	0	0	0	0	0	0	0.01	0.02	0.31	1.4	0.53	0	0	0	0	0.01	0.01	0	0.04	0.35	0.39	0.52	0	0	0	0	0.01	0
MSTRG.2099	purple	21.03	22.86	15.49	1.51	1.2	2.74	5.94	7.87	8.23	20.13	50.91	22.78	11.08	19.25	11.58	28.1	16.59	17.53	6.16	8.27	8.23	15.83	26.02	24.31	22.13	22.19	25.7	31.15	22.47	12.76	8.82	13.31	38.53	40.42	35.31
MSTRG.21007	turquoise	0.19	0.13	0.28	5.16	4.81	2.69	0	0	0	0.52	0.09	0.83	0.14	0.22	0.16	0.11	0.45	0.09	0	0	0	0	0.02	0.04	0.2	0.19	0.16	0.14	0.22	0	0	0	0.06	0.05	0.03
MSTRG.21226	brown	10.51	4.62	7.43	0.39	0.4	0.34	2.69	2.97	5.5	7.68	3.3	3.76	7.68	7.47	10.24	13.7	12.94	19.32	5.18	5.08	6.53	6.82	7.4	7.23	6.86	4.28	7.67	13.24	7.87	3.95	2.46	2.11	4.35	7.17	1.89
MSTRG.21269	yellow	6.11	6.02	6.65	2.21	3.49	1.32	1.13	1.75	2.2	2.36	2.74	2.77	5.41	6.37	3.97	5.79	6.26	6.04	2.16	1.37	2.16	2.08	2.45	2.51	7.04	5.07	6.24	6.5	6.96	1.97	1.71	1.95	3.36	2.83	2.48
MSTRG.2140	tan	0.86	0.51	0.85	0.01	0.01	0	0.12	0.42	0.23	2.44	4.47	0.97	0.62	0.41	0.44	0.57	0.55	0.53	0.19	0.04	0.01	1.06	1.05	0.64	0.47	0.45	0.73	1.17	0.62	0.19	0.25	0.32	1.47	1.83	1.53
MSTRG.21408	brown	0.07	0.01	0.06	0.04	0.03	0.02	0.01	0	0	0.01	0.04	0.01	0.17	0.01	0.07	7.47	8.99	9.93	0.03	0.03	0	0.1	0.1	0.27	0.09	0.11	7.36	10.39	5.94	0.02	0.01	0	0.13	0.02	0.05
MSTRG.21429	turquoise	0.04	0	0	7.1	4.37	6.48	0.01	0	0.01	0.61	0.05	0.91	0	0	0	0	0	0	0	0	0	0.02	0	0	0	0	0.01	0.01	0.02	0	0.01	0	0.02	0	0
MSTRG.21452	blue	1.33	1.52	0.96	0.43	0.23	0.52	0.06	0.04	0.11	1.26	0.9	0.99	0.98	1.05	2	0.97	0.65	0.77	0.09	0.11	0.11	0.99	0.81	0.77	1.07	1.19	0.59	0.59	0.66	0.11	0.07	0.1	1.02	1.08	0.98
MSTRG.21477	brown	0	0.02	0.02	0.02	0.02	0	0	0.01	0	0.06	0.05	0.03	0	0.02	0.02	0.29	0.2	0.51	0	0	0	0.12	0.1	0.02	0	0.03	0.53	0.74	0.13	0.03	0	0	0.08	0.03	0.01
MSTRG.21492	blue	10.38	9.54	14.7	8.11	8.23	7.9	0.15	0.44	0.21	2.47	1.49	1.38	13.89	12.88	13.73	3.13	1.43	1.97	0.26	0.19	0.35	1.16	0.98	0.99	9.78	16.48	2.98	2.37	2.7	0.2	0.15	0.23	1.54	0.91	1.57
MSTRG.21493	blue	6.54	5.54	7.49	3.2	3.07	4.22	0.06	0.2	0.14	1.18	0.82	0.76	7.5	7.54	9.08	1.46	1.36	1.25	0.26	0.17	0.16	0.64	0.69	0.45	5.98	9.21	1.52	1.35	1.5	0.24	0.1	0.23	0.63	0.57	0.63
MSTRG.21521	blue	3.92	4.29	2.84	0.12	0.03	0.04	1.08	1.18	1.04	1.96	1.71	1.37	2.28	2.62	3.76	1.52	1.21	2.32	0.98	0.82	1.37	1.46	2.13	1.61	3.82	2.75	2.4	3.12	1.73	0.98	1.11	1	1.91	1.42	1.94
MSTRG.21527	blue	4.87	6.22	6.48	0	0	0	0	0	0	0.01	0.02	0	5.38	5.62	5.6	0.08	0.19	0.29	0.03	0	0	0.02	0	0.01	7.11	4.64	0.17	0.33	0.12	0.05	0.03	0.01	0	0	0.02
MSTRG.21592	blue	0.39	0.84	0.54	0.02	0	0	0	0	0	0.02	0	0.06	0.52	0.53	0.88	0.27	0.17	0.47	0	0	0	0	0.04	0.03	1.18	0.82	0.33	0.11	0.33	0	0	0	0.05	0.02	0
MSTRG.2167	brown	0.02	0	0.03	0	0	0	0	0	0	0.04	0.05	0.01	0.03	0.03	0.05	7.12	4.41	7.26	0	0	0	0	0.05	0.1	0.09	0.05	4.76	5.25	4.11	0	0.01	0	0.09	0.01	0.01
MSTRG.21672	brown	0.01	0	0	0.01	0.01	0	0	0	0	0	0	0	0.01	0	0.03	0.49	0.81	1.07	0	0.01	0	0	0.02	0.02	0.02	0.05	1.55	2.75	1.48	0	0	0	0.01	0.01	0.01
MSTRG.2169	brown	0	0	0	0.19	0.02	0.12	0	0	0	0.16	0	0.06	0.08	0	0	2.66	2.36	2.6	0	0	0	0	0	0	0.13	0	2.8	1.4	1.9	0	0	0	0	0	0
MSTRG.21911	turquoise	8.67	18.78	16.42	52.03	49.53	72.23	3.52	3.94	5.14	16.6	8.3	14.43	9.14	6.6	6.34	2.86	2.97	3.1	4.36	1.94	2.34	3.09	2.18	1.91	7.7	7.15	2.88	2.43	3.3	2.84	2.48	3.94	4.6	2.86	3.55
MSTRG.21962	turquoise	0	0	0.03	3.26	4.23	3.5	0	0	0	0.69	0.06	0.41	0	0.03	0	0.03	0.04	0	0	0	0	0	0	0.01	0	0.06	0.07	0.03	0.02	0	0	0.04	0.04	0	0.07
MSTRG.21984	brown	0.02	0	0.02	0.94	0.63	0.82	0	0	0	0.29	0.04	0.16	0.02	0.01	0.01	2.76	2.79	3.91	0	0.01	0	0.04	0.04	0.12	0.03	0.03	3.21	3.45	2.86	0	0	0	0.08	0.01	0.01
MSTRG.22020	turquoise	2.54	2.1	2.25	5.11	2.75	4.32	1.51	2.25	1.76	1.75	1.19	1.41	3.06	3.14	3.12	1.78	2.14	1.82	1.81	2.15	2.2	0.89	1.05	0.79	3.07	2.63	2	1.74	2.21	1.81	1.33	1.78	0.8	1	0.74
MSTRG.22291	black	6.8	5.1	5.08	0	0.04	0	0.22	0.15	0.22	0.52	0.49	0.47	3.5	3.73	5.83	2.15	3.4	2.58	0.21	0.28	0.3	0.81	0.94	0.49	5.28	3.26	2.97	2.87	2.34	0.54	0.09	0.77	0.34	0.28	0.3
MSTRG.22325	black	3.91	3.46	5.03	2.23	1.48	1.91	0.68	0.68	0.5	1	0.62	0.68	5.34	5.42	6.54	3.06	3.65	3.98	0.98	0.7	0.77	0.8	0.58	0.61	4.32	7.16	3.84	3.46	3.96	0.79	0.85	0.8	0.66	0.72	0.83
MSTRG.22408	red	0.24	0.24	0.08	0.01	0.03	0.03	0.15	0.29	0.5	4.54	2.7	3.51	0.15	0.28	0.05	0.68	1.62	1.76	0.33	0.49	0.25	4.19	8.02	3.37	0.18	0.03	1.13	1.5	1.11	0.28	0.11	0.22	3.47	3.72	6.36
MSTRG.22455	brown	0.12	0.1	0.31	0.02	0.03	0.04	0.12	0.06	0.43	0.09	0.17	0.08	0.03	0.11	0.18	1.86	3.88	3.78	0.02	0.11	0.09	0.02	0.02	0.05	0.11	0.22	2.56	1.68	3.39	0.94	0.05	0.3	0.15	0.1	0.04
MSTRG.22498	brown	0	0.02	0	0.05	0.05	0.04	0.28	0.31	0.09	0.14	0.02	0.04	0.03	0.03	0.05	18.05	19.31	20.73	0.13	0.09	0.22	0.13	0.24	0.55	0.28	0	25.23	29.15	17.29	0.34	0.16	0.23	0.47	0.02	0.04
MSTRG.22544	blue	6.13	5.23	6.11	0.56	0.17	0.42	1.33	1.35	1.29	1.35	1.42	1.68	5.97	6.62	5.49	1.24	1.35	1.35	1.15	1.02	1.16	1.48	1.47	1.3	5.71	5.45	1.32	1.28	1.68	1.12	1.2	1.16	1.46	1.28	1.31
MSTRG.2255	red	0	0	0	1.31	1.22	0.9	0	0	0	0.22	0.06	1.18	0	0.04	0.09	1.39	0.1	1.04	0	0	0.08	11.24	3.64	4.35	0.22	0	0.06	0.09	0.48	0	0	0	2.52	0.37	3.89
MSTRG.22574	brown	0	0.26	0.05	0.02	0.03	0	0	0.06	0	0	0.09	0.03	0	0	0	0.09	0.25	0.31	0	0	0	0.04	0	0.04	0	0	0.21	0.51	0.27	0	0.12	0	0.03	0.03	0
MSTRG.22641	brown	0.68	0.27	0.45	0.11	0.12	0.02	0.51	0.39	0.46	0.29	0.56	0.21	0.09	0.15	0.16	4.2	7.47	5.7	0	0.43	0.16	0.05	0.15	0.2	0.61	0.41	5.2	4.59	6.64	0.53	0.48	1.01	0.63	0.43	0.63
MSTRG.22657	brown	0.88	0.52	0.71	0.17	0.06	0.08	0.24	0.06	0.19	0.49	0.42	0.45	0.06	0	0.1	4.75	3.93	4.36	0.06	0.07	0.05	0.72	0.42	0.5	0.59	1.01	5.24	4.53	5.38	0.46	0.1	0.16	1.44	0.27	0.37
MSTRG.22685	brown	0	0	0	0.62	0.66	0.28	0	0.01	0	0.12	0.04	0.05	0	0	0	1.92	1.9	2.66	0.01	0	0	0	0.01	0.03	0.03	0	2.01	2.8	1.7	0	0	0	0.02	0	0.01
MSTRG.22738	turquoise	0.03	0	0.03	4.76	1.37	1.62	0.01	0	0	0.52	0.02	0.23	0	0	0	0.82	1.52	1.36	0	0	0	0.01	0.01	0.02	0.02	0	1.06	0.59	1.18	0	0	0	0.01	0.01	0
MSTRG.22750	black	1.01	1.82	0.86	0	0	0.03	0.28	0.04	0.09	0.28	0.37	0.2	0.14	0.38	0.25	0.09	0.22	0.18	0	0	0	0	0.03	0.08	1.05	1.63	0.63	1.05	2.08	0.31	0.21	0.05	0.36	0.6	0.68
MSTRG.22989	brown	0.15	0.27	0.04	0.11	0	0	0.58	0.34	0.7	0.1	0.13	0.45	0.11	0.14	0	0.74	2.45	1.39	0.11	0.12	0.06	0.09	0.1	0.06	0.46	0.2	2.6	2.87	2.05	0.71	0.45	0.36	0.14	0.18	0.24
MSTRG.23066	brown	0.49	1.76	1.53	0.06	0.09	0.08	0.04	0.22	0.5	0.08	0.59	0.26	0.83	0.21	1.19	3.05	4.32	4.76	0.14	0.08	0.25	0.15	0.3	0.24	0.48	1.05	3.31	2.94	4.01	0.13	0.16	0.54	0.29	0.42	0.31
MSTRG.23102	purple	0.17	0.45	0.45	0.07	0.1	0.03	0.06	0.14	0.1	0.43	1.09	0.57	0.04	0.08	0.08	0.94	0.52	0.53	0.22	0.31	0.14	0.37	0.56	0.37	0.17	0.48	0.41	0.24	0.6	0.12	0.05	0.08	1.06	1.25	0.89
MSTRG.23117	brown	18.12	19.97	24.65	2.82	1.74	5.04	7.17	4.46	3.86	2.94	3.31	4.06	19.91	20.96	19.18	42.08	84.28	36.64	0.79	1.26	1.46	1.02	0.97	0.98	19.73	22.75	106.87	55.66	143.88	15.47	4.52	6.99	2.79	2.45	3.52
MSTRG.23245	blue	5.4	5.95	7.42	1.63	0.99	1.24	0	0	0	0.54	0.07	0.21	4.44	6.72	3.93	0.24	0.59	0.52	0.01	0.01	0.02	0.04	0.05	0.04	6.57	4.82	0.42	0.41	0.73	0.02	0.03	0.01	0.04	0.01	0.08
MSTRG.2339	brown	0	0	0	0	0.01	0.01	0.01	0	0	0	0.01	0.01	0	0	0.03	0.98	4.08	3.14	0.02	0.02	0	0.03	0.04	0.14	0	0	3.76	4.72	3.49	0	0	0	0.06	0.01	0.07
MSTRG.235	purple	3.98	3.98	3.53	0.93	0.49	0.75	1.96	1.86	2.14	4.44	4.52	3.9	2.95	2.86	3.79	5.47	5.49	6.11	2.93	2.57	2.86	5.19	6.06	5.96	3.04	2.78	4.97	4.08	5.34	3.68	2.2	2.29	5.59	5.24	4.77
MSTRG.23568	brown	0.01	0	0	0.02	0.02	0.04	0	0	0	0.02	0.03	0.02	0.03	0	0	1.74	4.21	3.26	0	0.01	0	0.01	0.04	0.12	0.06	0.05	5.92	6.44	5.45	0	0	0	0.05	0.04	0.01
MSTRG.23607	turquoise	0.33	0	0.44	39.13	43.01	19.55	0	0.03	0	5.86	0.7	3.25	0.04	0.11	0.12	0.74	0.66	0.54	0	0	0	0.5	0.72	0.37	0.09	0.07	0.85	1.02	0.81	0.09	0	0	0.08	0.3	0.28
MSTRG.23642	brown	5.24	5.42	4.15	1.46	1.24	1.68	0.21	0.62	1.06	2.01	3.15	2.76	3.23	3.34	4.91	9.71	12.31	13.63	0.69	0.55	1.17	1.98	2.4	2.7	3.36	3.45	8.71	7.97	9.63	1.14	0.53	0.88	2.58	2.43	2.02
MSTRG.23744	turquoise	2.47	0.52	3.53	0.75	8.97	11.36	0	0	0	0.04	0.18	1.41	2.31	2.13	3.74	9.56	8.52	6.84	0	0	0	0.05	0.07	0.02	0.78	1.47	3.17	5.19	2.32	0	0.04	0.04	0.06	0.08	0.04
MSTRG.23745	brown	0.38	0.15	0.26	0.09	0.33	0.8	0	0	0	0.03	0.01	0.16	0.39	0.14	0.17	1.6	1.13	1.54	0	0	0	0.02	0.01	0.05	0.13	0.64	1.73	3.09	1.37	0	0	0.02	0.01	0	0.04
MSTRG.23751	turquoise	11.71	10.04	12.59	319.63	267.33	296.19	1.89	3.18	1.68	59.11	9.45	37.41	8.82	6.44	6.24	13.19	12.8	8.3	3.59	4.92	2.82	4.27	5.81	2.11	10.4	7.43	11.81	12.96	13.59	1.93	2.65	2.37	4.55	4.78	2.47
MSTRG.23850	black	3.36	2.99	3.4	1.04	1.3	1	1.02	1.58	1.22	1.37	1.71	1.14	3.13	2.39	2.74	2.41	2.62	3.12	0.85	0.76	0.97	1.65	1.41	1	2.83	4.28	2.56	2.34	2.42	1.14	0.94	1.02	1.52	1.57	1.96
MSTRG.23851	black	4.38	4.64	4.71	1.18	1.39	1.43	1.37	1.69	1.19	1.44	2.95	1.83	4.13	3.76	4.3	3.1	3.12	3.18	1.29	1.35	1.23	1.51	1.64	1.75	4.14	4.67	3.19	3.53	3.53	1.42	1.34	1.48	2	1.72	2.22
MSTRG.23862	black	40.29	34.17	40.71	3.89	3.02	2.79	9.51	14.61	17.58	22.28	32.56	19.84	30.38	33.7	36.55	29.62	39.96	32.19	16.34	15.59	15.3	23.03	24.88	20.83	37.91	30.26	28.5	24.44	31.61	16.94	10.8	17.21	19.14	20.49	18.54
MSTRG.23953	brown	5.13	4.39	4.94	3.57	2.8	2.67	1.09	1.34	1.14	2.02	1.86	1.59	5.45	5.59	5.34	12.7	8.76	11.69	1.85	1.3	1.3	1.38	1.22	1.78	6.5	5.38	13.79	17.06	13.99	1.67	1.23	1.55	1.86	1.58	1.55
MSTRG.2397	turquoise	0.02	0.05	0	0.74	2.08	1.22	0	0	0	0.2	0.03	0.22	0	0	0	0.1	0	0	0.02	0	0	0.02	0	0	0	0	0	0.03	0.08	0	0	0	0.04	0	0.02
MSTRG.24005	brown	0.1	0	0.06	0.11	0.02	0.06	0.02	0	0	0.03	0.16	0.09	0.11	0.07	0.08	0.98	1.29	1.38	0	0.02	0.04	0.06	0.02	0.03	0.08	0.18	0.65	0.88	0.5	0	0.02	0	0.09	0.11	0.1
MSTRG.24007	yellow	1.52	1.67	1.57	0.28	0.17	0.44	0.9	1.21	0.86	0.46	0.7	0.7	1.73	2.7	1.91	3.24	2.14	1.96	1.25	1.25	1.12	0.6	0.51	0.44	2.13	1.57	2.2	1.87	2.83	0.86	0.8	0.7	0.29	0.42	0.28
MSTRG.24013	brown	0	0	0.03	0.81	0.64	0.8	0	0	0.01	0.1	0.01	0.35	0.01	0.01	0.01	2.55	1.25	2.72	0	0	0	0	0.04	0.05	0	0	2.85	2.45	2.61	0	0.01	0	0.03	0.01	0.03
MSTRG.24042	blue	2.39	2.6	2.48	0.08	0	0.22	0.03	0.03	0	0.12	0.45	0.06	2.87	1.55	1.96	0.67	0.81	0.89	0	0	0	0.09	0.03	0.07	2.17	2.23	0.42	0.6	0.74	0	0.07	0	0.2	0.03	0.08
MSTRG.24059	brown	0.09	0	0.21	0	0	0	0.17	0	0.08	0	0	0	0.31	0.1	0.41	1.64	0.56	0.88	0.08	0.2	0	0.09	0	0	0.22	0	0.23	0.92	0.95	0.08	0	0.07	0	0	0
MSTRG.24083	brown	0.11	0.16	0.12	0.42	0.18	0.36	0.05	0.01	0.06	0.06	0.04	0.08	0.2	0.05	0.1	6.7	16.24	6.95	0.01	0.03	0.03	0.09	0.12	0.15	0.19	0.14	8.46	6.43	9.04	0.02	0.03	0.05	0.17	0.02	0.04
MSTRG.24087	brown	0	0.06	0.03	0.01	0	0	0.01	0	0	0.01	0	0	0.01	0	0	1	2.39	1.22	0	0.01	0	0.01	0.05	0.02	0	0	0.66	0.66	1.03	0	0	0	0.03	0.01	0
MSTRG.24093	brown	0.05	0.11	0.04	0.11	0.12	0.08	0.01	0.01	0	0.05	0.03	0.02	0.05	0.06	0.06	1.45	3.84	5.77	0.01	0	0.01	0.05	0.04	0.14	0.04	0.05	3.58	2.1	4.08	0	0.01	0.03	0.04	0.06	0.06
MSTRG.24134	turquoise	0	0	0	2.72	2.51	1.99	0	0.08	0	0.32	0.11	0.09	0	0	0	0	0.26	0	0.1	0.16	0.21	0	0	0	0	0.33	0.27	0.12	0.18	0	0.32	0.08	0	0	0
MSTRG.24165	blue	5.33	4.7	4.5	0.06	0.1	0.05	0.21	0.31	0.16	1.34	2.07	0.66	5.11	3.57	6.26	1.29	0.43	0.56	0.42	0.13	0.17	1.05	1.34	0.98	7.03	6.07	1.52	0.98	0.79	0.35	0.26	0.33	1.51	1.13	1.26
MSTRG.2422	brown	0.08	0.03	0.02	0.35	0.42	0.36	0	0	0	0.04	0.06	0.01	0.02	0.03	0.08	1.58	1.49	1.35	0	0.02	0	0.01	0.01	0.05	0.11	0.06	0.95	0.94	0.85	0	0.01	0	0.01	0.02	0
MSTRG.24244	brown	0	0	0	0	0	0	0	0	0	0	0	0	0	0	0	1.02	0.66	0.34	0	0	0	0	0	0.04	0	0	0.76	0.36	0.82	0	0	0	0.08	0.13	0
MSTRG.24294	brown	0	0	0	0	0	0	0	0	0	0.13	0	0.06	0	0	0	1.59	0.58	2.04	0	0	0	0	0.05	0.01	0	0.04	2.13	1.99	1.09	0	0	0	0.08	0	0.06
MSTRG.24295	brown	0	0	0	0	0	0.01	0	0	0	0.02	0	0.08	0.05	0	0.05	10.63	8.09	15.82	0	0	0	0.02	0.07	0.27	0.22	0.09	9.3	11.88	5.8	0	0	0	0.16	0.04	0
MSTRG.24340	brown	0.35	0.43	0.13	0.03	0.05	0.04	0	0	0.01	0.07	0.06	0.19	0.17	0.31	0.3	1.26	2.84	4.43	0	0.01	0	0.12	0.23	0.22	0.18	0.27	3.45	3.19	3.87	0	0	0.02	0.24	0.12	0.17
MSTRG.24344	brown	0	0	0	0	0	0	0	0	0	0	0	0	0	0	0	0.26	0.19	0.46	0	0	0	0	0.02	0	0	0	0.93	0.38	0.62	0	0	0	0.02	0	0
MSTRG.24351	turquoise	0	0	0	2.04	2.18	2.11	0	0.09	0	0.22	0.05	0.29	0	0.02	0	1.99	3.33	2.34	0	0	0	0	0.04	0.08	0.02	0.1	1.25	0.91	1.48	0	0	0	0.04	0.05	0.01
MSTRG.24449	blue	63.13	63.58	63.89	1.71	1.1	2.31	0.23	0.45	0.43	1.66	1.83	1.97	53.25	71.05	67.98	10.03	16.43	13.41	0.52	0.41	0.48	2.38	2.96	2.24	73.12	56.4	10.37	8.42	12.46	0.8	0.27	0.49	2.39	2.3	2.4
MSTRG.24472	brown	0.05	0	0.04	0.22	0.17	0.13	0.09	0.02	0	0.18	0.17	0.17	0.32	0.01	0.22	78.48	93.37	115.27	0.14	0.06	0.09	0.81	1.42	2.99	0.92	0.39	101.51	110.52	92.43	0.02	0.09	0.03	3.68	0.54	0.83
MSTRG.24494	blue	1.13	1.74	1.17	0	0.03	0	0.14	0.33	0.18	0.41	1.44	0.07	1.23	0.89	1.82	0.29	0.34	0.42	0.18	0.26	0.26	0.59	0.34	0.17	0.85	1.41	0.5	0.57	0.58	0.17	0.12	0.15	0.15	0.12	0.46
MSTRG.24599	brown	0.12	0.07	0.06	0.13	0.22	0.11	0.74	0.45	0.61	0.23	0.16	0.37	0.03	0.07	0.09	3.61	5.66	4.18	1.47	1.14	0.62	0.71	0.39	0.59	0.19	0	5.78	5.64	5.44	1.68	0.95	2.99	0.18	1	0.4
MSTRG.24640	blue	17.61	18.11	16.99	12.83	12.82	11.53	0.19	0.11	0.05	2.76	1.03	1.87	14.18	18.57	18.74	10.56	9.04	10.86	0.09	0.08	0.06	0.58	0.41	0.54	20.41	16.63	11.16	9.86	12.33	0	0.1	0.12	0.5	0.39	0.39
MSTRG.2466	blue	14.91	13.07	10.08	0.06	0.05	0.04	0.03	0.09	0.06	0.04	0.09	0.07	7.23	10.24	10.37	4.23	7.84	6.24	0.03	0.09	0.05	0.07	0.07	0.11	14.89	6.91	4.98	3.71	6	0.07	0.01	0.03	0.09	0.06	0.07
MSTRG.24724	brown	0.12	0.15	0.07	0.07	0.02	0.04	0.01	0.02	0.17	0.04	0.03	0.1	0.02	0.08	0.08	3.05	4.27	2.82	0.14	0.04	0.05	0	0.04	0.05	0.17	0.04	6.51	3.93	8.15	0.04	0	0	0.16	0.01	0.05
MSTRG.24732	brown	5.07	6.12	6.93	2.28	1.82	2.95	3.96	5.19	5.47	1.61	2.56	2.93	5.7	8.02	6.37	18.16	21.37	22.56	5.78	5.4	5.26	2.78	2.73	2.64	5.99	6.57	17.5	20.25	16.37	5.57	4.36	4.76	2.38	2.65	2.7
MSTRG.24735	brown	0	0	0	0.12	0.06	0.11	0.02	0.06	0	0.14	0	0.09	0.06	0	0.12	57.68	55.08	80.75	0.12	0.14	0.05	0.33	0.44	1.63	0.71	0.25	60.81	73.91	49.03	0	0.12	0.12	1.94	0.26	0.49
MSTRG.24736	turquoise	0.33	0.4	0.25	4.64	3.86	2.29	0.12	0	0.12	0.81	0.09	0.55	0.15	0.21	0.33	0.12	1.1	0.35	0.1	0.02	0.08	0	0.04	0.05	0.23	0.28	0.21	0.06	0.24	0.02	0.02	0.22	0	0.15	0.02
MSTRG.24742	yellow	1.87	1.63	1.73	0.67	0.63	0.58	0.2	0.34	0.19	0.43	0.5	0.41	1.28	1.31	1.93	2.74	3.87	2.85	0.52	0.27	0.38	0.22	0.31	0.32	1.05	1.48	2.45	2.33	2.57	0.57	0.17	0.2	0.4	0.28	0.33
MSTRG.24860	black	2.88	3.04	2.75	0.33	0.18	0.49	0.31	0.44	0.72	1.14	1.45	1.08	2.35	3.17	3.65	2.26	3.59	3.22	0.91	0.83	0.91	1.3	1.44	1.44	3.11	3.36	2.57	1.95	2.83	1.01	0.48	0.83	1.28	1.17	1.27
MSTRG.24881	turquoise	3.01	2.29	1.92	4.83	5.62	2.29	0.45	0.3	0.22	1.18	0.72	0.65	1.54	2.46	2.04	0.92	1.68	1.42	0.72	0.39	0.44	0.46	0.61	0.58	2.86	1.85	1.54	1.27	1.21	0.65	0.26	0.49	0.47	0.77	0.42
MSTRG.24924	brown	0.72	0.59	0.58	0.09	0.08	0.07	0.32	0.37	0.24	0.57	1.12	1.56	0.83	0.54	0.37	5.42	2.89	5.18	0.37	0.24	0.28	1.21	0.74	1.26	0.71	0.55	3.06	2.43	2.62	0.25	0.18	0.27	0.62	0.85	0.49
MSTRG.2503	brown	0.2	0.1	0.1	0.5	0.52	0.57	0.1	0.09	0.06	0.25	0.8	0.23	0.4	0.14	0.27	28.83	31.17	31.3	0.18	0.11	0.11	0.69	0.76	1.4	0.4	0.32	26.97	40.1	21.2	0.06	0.03	0.07	0.76	0.46	0.38
MSTRG.25058	blue	4.01	4.82	7.66	3.78	2.87	4.35	0.11	0.13	0.45	1.26	0.25	0.59	8.2	8.61	7.65	0.64	0.66	0.97	0.18	0.14	0.3	0.05	0.12	0.08	6.48	11.17	0.8	0.64	0.82	0.15	0.24	0.2	0.1	0.07	0.04
MSTRG.25071	red	0.16	0	0.04	0	0	0	0.15	0.13	0.12	0.89	1.75	0.51	0	0.15	0.04	1.15	0.58	0.76	0.31	0.32	0.55	0.84	0.85	0.6	0.29	0.14	0.35	0.61	0.48	0.64	0.41	0.53	1.47	1.06	0.85
MSTRG.251	black	5.35	4.52	5.49	0.29	0.45	0.56	2.12	2.08	1.9	1.42	1.81	1.38	4.41	5.02	4.67	2.77	4.09	3.17	2.46	1.74	1.64	1.17	1.15	1.18	4.86	5.26	3.18	3.62	3.86	2.23	1.6	1.89	1.18	1.81	1.35
MSTRG.25133	turquoise	0	0.04	0.05	1.65	0.48	1.19	0	0	0	0	0.08	0.36	0.04	0.08	0.04	0	0	0.04	0	0	0	0	0.03	0.04	0	0	0.1	0	0	0	0	0	0.38	0.09	0.13
MSTRG.25303	brown	0.87	0.49	0.37	0.02	0	0	0	0	0	0	0	0	0.31	0.55	0.9	0.94	3.08	1.59	0	0	0	0	0	0	0.84	0.38	0.53	1.15	0.25	0	0	0	0.07	0.19	0
MSTRG.25320	brown	0.19	0.14	0.14	0.07	0.06	0.08	0.04	0.07	0.02	0.05	0.13	0.13	0.17	0.2	0.29	20.84	23.18	31.96	0.08	0.07	0.07	0.16	0.27	0.58	0.52	0.16	26.78	36.21	20.74	0.05	0.08	0.04	0.71	0.19	0.16
MSTRG.25338	brown	0	0	0.13	0.23	0.19	0.36	0.04	0.15	0	0.09	0.24	0.46	0.61	0.13	0.48	121.22	138.48	177.69	0.21	0.25	0.26	1.25	1.82	5.68	1.03	0.48	149.74	243.34	103.53	0	0.2	0.09	3.11	0.65	0.49
MSTRG.25368	brown	0	0.01	0	0.05	0.02	0.04	0.02	0	0	0	0	0.03	0.07	0	0.02	11.95	12.47	14.31	0.01	0.01	0.02	0.13	0.1	0.43	0.12	0.02	10.8	14.03	8.64	0	0.01	0	0.33	0.03	0.06
MSTRG.25419	turquoise	0.03	0.03	0.02	3.34	2.77	3.31	0	0	0	0.43	0.03	0.31	0	0	0	0	0.03	0.04	0	0	0	0.01	0	0	0	0	0	0.02	0.02	0	0	0	0.01	0.06	0
MSTRG.25508	brown	0.36	0.39	0.21	0.02	0.03	0.01	0.46	0.55	0.85	0.16	0.17	0.18	0.29	0.22	0.24	1.23	2.07	2.04	0.99	0.98	1.02	0.41	0.23	0.21	0.5	0.29	1.09	0.97	1.18	1.52	0.36	0.93	0.14	0.28	0.14
MSTRG.25517	brown	0.08	0	0	0	0	0.04	0	0	0	0	0	0.04	0	0.1	0	0.75	0.65	0.52	0	0	0	0	0	0.05	0	0	1.3	0.4	0.63	0	0	0	0	0	0
MSTRG.25558	brown	0	0	0	0	0	0	0.01	0	0	0.01	0	0	0	0.02	0	0.45	0.85	0.96	0	0	0	0.02	0.01	0.05	0	0.01	1.57	2.41	1	0	0	0	0.05	0.01	0
MSTRG.25669	brown	0	0	0	0	0.02	0	0	0	0	0	0	0	0	0	0	0.33	0.3	0.3	0	0	0	0.03	0	0	0.04	0	0.27	0.71	0.34	0	0	0	0	0	0
MSTRG.25688	brown	0	0	0.02	0	0.01	0.01	0	0	0	0	0	0	0	0.03	0	0.38	0.81	0.64	0	0	0.03	0.02	0.01	0.01	0	0.02	0.55	0.44	0.56	0	0	0	0.02	0	0
MSTRG.25705	turquoise	4.74	5.71	5.25	17.82	12.72	17.69	0.75	0.96	0.79	4.42	2.08	3.4	5.45	5.07	5.84	6.63	7.82	5.56	2.09	0.74	1.34	1.33	1.45	1.09	5.7	5.2	4.93	5.25	5.97	1.18	0.98	1.12	1.07	1.89	1.55
MSTRG.25706	turquoise	5.87	7.04	5.83	16.32	9.91	19.73	1.15	1.21	1.23	6.56	2.45	3.76	5.89	6.4	7.19	6.75	8.74	8.03	1.72	1.43	1.83	1.54	1.78	1.68	6.04	6.09	7.82	6.04	8.33	1.97	0.91	1.78	1.74	1.53	1.57
MSTRG.25717	brown	5.97	6.26	6.91	0.29	0.28	0.66	1.72	2.41	3.64	1.75	4.69	2.28	2.18	2.14	3.33	16.44	20.36	24.57	0.92	1.38	1.54	2.18	1.75	1.87	6.57	6.61	12.81	13.82	13.45	3.7	1.48	3.47	2.25	3.18	2.94
MSTRG.25724	brown	6.58	5.24	7.82	0.45	0.58	0.89	1.86	1.53	1.68	3.06	2.67	3.32	2.04	2.54	2.45	2.77	4.15	5.36	0.44	0.61	0.88	1.01	1	0.85	6.27	6.77	13.33	13.76	13.4	1.94	1.32	1.7	2.47	2.37	3.47
MSTRG.25725	brown	6.25	6.78	6.02	0.39	0.3	0.3	0.98	2.06	1.32	3.71	5.44	2.96	1.54	2.18	3.52	6.71	9.52	9.15	1.16	0.42	0.69	1.71	2.14	2.08	8.08	9.87	19.12	19.55	19.55	1.24	1.24	0.97	5.14	4.08	4.63
MSTRG.25727	yellow	3.29	4.17	4.95	0.15	0.05	0.29	0.18	0.26	0.26	0.21	0.09	0.33	2.29	2.54	2.12	10.58	5.06	5.27	3.54	0.03	0.14	0.27	0.05	0	3.23	3.42	8.24	7.57	9.5	0.44	1.68	0.17	0.05	0.12	0.32
MSTRG.25745	brown	8.19	6.38	5.97	0.45	0.25	0.25	1.01	1.03	1.54	2.05	2.79	1.72	2.35	2.56	2.93	5.55	5.63	5.59	2.34	0.85	0.91	2.43	1.42	1.32	8.02	7.05	21.85	24.98	19.68	1.35	1.1	1.24	2.26	2.44	1.51
MSTRG.25755	salmon	1.57	1.45	1.5	0.17	0.1	0.09	0.36	0.26	0.38	0.56	1.22	0.64	0	0.02	0.02	0.04	0.03	0	0	0.01	0.02	0	0.03	0	1.2	1.75	1.95	1.81	1.44	0.44	0.61	0.25	0.53	0.54	0.58
MSTRG.25775	black	21.29	23.69	21.7	0.5	0.31	1.12	1.23	0	4.51	0.83	0	0	21.3	11.02	13.86	17.59	4.79	13.58	4.54	0	0	0.23	0.27	0	11.25	21.1	19.21	8.87	27.71	4.92	2.91	1.51	0.76	0.66	0
MSTRG.25779	turquoise	0.35	0.2	0.13	11.37	11.43	6.58	0.38	0.38	0.42	1.04	0.24	1.01	0	0	0	0	0	0	0	0.03	0	0.07	0	0	0.18	0.27	0.28	0.13	0.37	0.49	0.72	0.79	0.03	0	0.06
MSTRG.2579	brown	0	0	0.01	0.04	0.01	0.01	0	0	0	0.01	0.02	0.02	0.03	0.01	0.02	6.75	9.63	8.98	0	0.01	0.01	0.09	0.08	0.3	0.11	0.02	8.34	10.43	6.68	0	0.01	0.01	0.14	0.08	0.04
MSTRG.25794	brown	25.63	25.07	30.43	2.6	1.65	4.11	5.37	2.65	5.19	2.94	3.06	2.76	33.61	22.58	23.43	47.99	65.81	40.42	2.85	0.87	1.12	1.07	0.78	0.76	19.87	24.04	87.18	51.45	118.32	10.2	2.37	5.72	2.46	1.95	2.7
MSTRG.2581	turquoise	0.09	0	0.35	2.01	0.9	2.74	0	0	0	0.08	0	0.17	0	0	0	0	0	0	0	0	0	0	0	0	0	0	0	0	0.06	0	0	0	0	0	0
MSTRG.2583	brown	2.5	1.82	1.57	0.25	0.15	0.22	0	0	0	0.12	0	0.03	1.38	1.26	2.7	6.28	6.31	5.56	0.08	0	0	0.08	0.07	0.09	1.44	1.75	6.4	7.49	6.37	0	0	0	0.22	0.17	0.04
MSTRG.25879	brown	1.89	1.86	2.03	0.33	0.1	0.18	0.14	0	0.1	0.05	0.04	0.14	0.8	0.89	0.65	13.93	15.7	15.32	0.08	0.04	0.06	0.07	0.33	0.17	1.64	1.79	18.9	17.79	18.25	0	0.13	0	0.38	0.07	0.06
MSTRG.25909	salmon	5.01	4.97	5.42	5.86	4.44	4.17	1.38	1.24	1.4	3.22	3.1	2.82	0.02	0.02	0	0.05	0	0	0.01	0	0	0.04	0.04	0.01	4.3	5.7	5.18	4.24	5.14	1.24	1.24	1.1	2.71	3.17	3.32
MSTRG.25956	black	18.73	16.24	13.43	0.86	0.38	0.92	1.41	2.15	3.38	3.97	5.98	4.38	6.38	6.97	9.65	8.03	14.95	17.01	2.22	1.21	1.66	2.7	2.91	3.19	14.61	16.07	13.07	11.33	15.01	4.71	2.09	3.75	4.61	4.56	4.44
MSTRG.25976	salmon	2.22	2.14	1.45	0.63	0.1	0	0.18	0.04	0.51	0.42	0.42	0.55	0	0	0	0	0	0	0	0	0	0	0	0	2.5	1.77	0.71	0.63	1.11	0.22	0.45	0.15	0.49	0.48	0.34
MSTRG.25982	yellow	5.92	5.75	4.37	0.12	0.16	0.39	0.38	0.29	0.9	1.11	1.55	1.44	1.81	1.77	2.14	3.12	3.54	4.69	0.37	0.32	0.4	0.76	0.62	0.65	5.22	5.62	7.17	3.95	8.04	1.11	0.45	0.75	1.24	1.38	1.32
MSTRG.26061	salmon	1.61	1.71	1.31	0.02	0	0	0.46	0.21	0.43	0.59	0.7	0.23	0	0	0	0	0	0	0	0	0	0	0	0	1.99	1.74	0.95	0.97	1.42	0.44	0.29	0.32	0.47	0.41	0.39
MSTRG.26074	brown	14.42	15.53	13.14	0.72	0.48	0.38	1.59	4.17	4.03	10.5	14.49	9.59	6.66	7.35	9.32	13.18	18.77	16.73	1.36	2.45	2.53	7.66	7.83	7.49	16.38	20.91	36.72	30.87	32.32	4.63	3.63	4.68	11.95	9.22	12.99
MSTRG.26171	salmon	1.82	1.4	1.22	0.13	0.14	0.17	0.38	0.4	0.57	0.58	0.6	0.87	0	0	0.03	0	0	0	0	0	0	0.02	0	0	1.97	1.61	1.62	1.75	2	0.47	0.31	0.39	0.91	0.46	0.56
MSTRG.26174	brown	0	0.03	0	0.01	0	0	0	0	0	0	0	0	0.02	0	0	0.51	2.04	1.06	0	0.01	0	0	0.04	0.01	0.02	0	0.78	1.18	1.11	0	0	0	0.01	0	0
MSTRG.26209	brown	0.64	0.22	0.3	0.03	0	0.13	0.19	0	0.05	0	0.11	0.04	0.24	0.11	0.06	0.56	0.91	1.47	0.24	0	0.2	0.05	0.04	0.04	0.51	0.49	0.95	0.78	1.51	0.41	0.12	0.4	0.16	0.25	0.13
MSTRG.26234	turquoise	1.33	0.92	1.39	1.71	1.8	1.25	0.2	0.41	0.48	0.53	0.29	0.21	0.03	0.07	0.18	0	0	0	0	0	0	0	0.05	0.01	1.23	1.09	0.16	0.77	0.69	0.37	0.16	0.39	0.28	0.47	0.47
MSTRG.26238	salmon	2.65	2.13	2.23	0.27	0.19	0.33	0.45	0.6	0.55	0.48	0.63	0.48	0.2	0.14	0.26	0.97	1.07	1.55	0.05	0.03	0.05	0.06	0.06	0.11	2.19	2.39	1.9	1.65	2.12	0.86	0.44	0.71	0.45	0.56	0.49
MSTRG.26251	yellow	3.67	3.06	4.16	0.2	0.11	0.05	1.6	1.19	1.48	1.61	1.88	1.14	0.14	0.22	0.8	0.59	1.97	1.67	0.21	0.07	0.06	0.03	0.07	0.23	5.44	4.79	6.34	5.05	6.08	1.8	1.02	2.77	1.96	1.89	1.88
MSTRG.26291	brown	0.88	0.82	1.2	0.32	0.1	0.2	0.11	0.05	0.06	0.07	0.15	0.12	0.48	0.28	0.56	13.82	18.48	21.68	0.06	0.02	0	0.21	0.28	0.32	1.15	1.01	19.02	15.44	22.43	0.08	0.02	0.04	0.18	0.05	0.15
MSTRG.26300	brown	0.08	0	0.04	0.07	0	0.01	0	0.01	0	0.02	0	0.01	0.03	0	0.04	1.85	2.09	3.81	0	0	0	0.02	0	0.06	0.07	0.14	2.64	1.57	3.56	0.01	0	0	0.03	0.02	0.04
MSTRG.26339	turquoise	3.81	3.86	3.81	21.19	18.67	22.35	0.98	1.09	1.11	6	2.34	3.91	0.04	0.01	0	0.05	0	0.01	0.01	0.01	0.02	0.1	0.08	0.02	3.99	3.91	5.68	5.81	6.31	1.56	0.81	1.43	1.36	1.27	1.69
MSTRG.26340	salmon	0.47	0.28	0.21	0.11	0.04	0.3	0.57	0.54	0.73	0.24	0.19	0.23	0	0.09	0	0.2	0.13	0.31	0	0	0	0	0	0.03	0.45	0.53	0.74	0.68	0.74	1.22	0.36	0.45	0.22	0.27	0.29
MSTRG.26341	brown	7.4	6.5	8.8	1.21	0.1	0.47	0.97	1.02	1.63	1.4	1.59	2.07	1.13	2.69	0.29	9.6	32.12	11.83	0.05	0.41	0.05	0.26	1.08	0.09	6.25	6.21	23.21	13.56	33.44	10.76	0.53	1.62	1.83	2.3	1.34
MSTRG.26378	blue	1.8	1.7	1.92	0.03	0.02	0.04	0	0.01	0	0.05	0.09	0.08	0.02	0	0	0	0	0	0	0	0	0	0	0	1.52	0.72	0.14	0.15	0.2	0	0.02	0	0.07	0.09	0
MSTRG.2638	brown	0.19	0.22	0.09	0.04	0.04	0.05	0.02	0.02	0.01	0.11	0.26	0.07	0.07	0.2	0.21	1.22	2.12	2.57	0.02	0.02	0.01	0.17	0.12	0.19	0.16	0.14	1.17	1.12	1.47	0.02	0.01	0.01	0.17	0.05	0.1
MSTRG.26388	brown	0.06	1.1	0.05	0.05	0.03	0.05	0	0	0.01	0.06	0.03	0.05	0	0	0.59	0.01	0.58	0.04	0	0	0	0	0	0	0.11	0.08	2.93	3.25	2.58	0	0	0	0.05	0.07	0.04
MSTRG.26393	brown	1.17	1	1.3	0.1	0.07	0.03	0.02	0.01	0.02	0.26	0.4	0.42	0	0	0	4.61	4.24	7.28	0.03	0	0	0.02	0.18	0.04	0.79	0.93	6.27	9.22	5.41	0.12	0.03	0.03	0.37	0.28	0.58
MSTRG.26445	salmon	1.17	1.25	0.96	0	0	0	0.13	0.59	0.45	0.31	0.37	0.58	0	0	0	0	0	0	0	0	0	0	0	0	0.59	1.72	1.51	0.86	1.1	0.6	0.37	0.31	0.62	0.5	0.52
MSTRG.26453	salmon	6.04	5.24	5.02	0.27	0.17	0.25	0.33	0.75	1.39	2.13	2.23	1.63	0.75	0.67	0.89	1.09	1.11	1.1	0.05	0.26	0.29	0.4	0.33	0.43	4.23	5.91	3.65	3.61	4.06	1.87	1	1.09	1.62	1.69	1.87
MSTRG.26454	blue	13.21	13.6	14.16	0.78	0.36	0.49	1.83	1.56	3.41	3.71	5.2	3.83	5.2	4.65	5.56	4.97	5.75	5.36	1.58	1.09	1.87	2.35	1.99	2.12	14.63	13.04	8.82	8.45	8.94	2.36	1.37	3.52	4.41	4.11	3.54
MSTRG.26463	brown	7.3	5.09	5.62	0.29	0.26	0.76	1.04	0.58	1.82	1.58	1.32	2.77	0.98	0.7	1.86	3.25	5.45	8.14	0.22	0.4	0.13	0.34	0.38	0.43	5.5	6.92	9.92	18.11	7.23	1.16	0.86	1.31	0.95	0.63	1.16
MSTRG.26464	salmon	1.85	1.41	1.36	0.16	0.1	0.07	0	0.09	0	0.31	0.12	0.22	0	0	0	0	0	0	0	0	0	0	0	0	1.53	1.43	0.45	0.3	0.32	0.03	0.04	0.04	0.4	0.21	0.17
MSTRG.26503	salmon	1.6	1.27	1.66	1.46	1.56	1.28	0.55	0.68	0.54	0.48	0.38	0.57	0	0	0	0.03	0	0	0	0	0	0.05	0.02	0	1.44	2.14	2.03	2.45	2.3	0.34	0.7	0.55	0.31	0.68	0.47
MSTRG.26531	blue	2.05	2.01	1.47	0.01	0.03	0.01	0.02	0.01	0.01	0.06	0.06	0.06	0	0	0	0	0	0.01	0	0	0.01	0	0.01	0	2.28	1.53	0.06	0.02	0.07	0.03	0	0.03	0.05	0.12	0.05
MSTRG.26548	black	4.19	6.2	6.91	0.48	0.33	0.47	2.55	1.98	3.6	2.04	3.87	2.09	1.71	3.12	1.82	3.31	4.51	3.6	0.43	0.46	1.15	1.37	1.19	0.62	4.74	7.19	7.06	4.52	6.63	3.66	1.74	2.64	3.88	3.07	3.42
MSTRG.26549	salmon	3.7	3.66	3.07	0.12	0.02	0.12	1.21	0.95	1.59	1.76	2.65	1.73	0.01	0	0.01	0	0.01	0	0	0	0	0.04	0.01	0.01	3.05	2.73	2.42	2.09	2.59	2.56	1.19	1.91	1.68	1.81	1.45
MSTRG.26631	salmon	1.36	2.21	0.42	0.14	0	0.08	0.99	0.77	1.5	0.34	0.67	0.61	0	0	0	0	0	0	0	0	0	0	0	0	0.99	0.84	0.81	0.82	0.3	0.7	0.48	0.89	0.14	0.58	0.38
MSTRG.26667	blue	1.25	1.97	1.2	0	0	0	0	0	0	0	0	0	0	0	0	0	0	0	0	0	0	0	0	0	1.35	1.92	0	0	0	0	0	0	0	0	0
MSTRG.26679	red	1.37	0.86	1.22	0.04	0.05	0.02	0	0.01	0.01	1.09	1.97	1.4	0.01	0	0	0.01	0	0.01	0	0	0	0	0.01	0	0.98	1.25	0.77	0.79	0.74	0.01	0	0	1.79	2.16	1.59
MSTRG.26718	brown	0	0	0	0.02	0.02	0.03	0	0	0	0	0	0.03	0	0	0	0.04	0	0.02	0	0	0	0	0	0	0.25	0.07	18.83	25.46	15.35	0	0	0	0.21	0.2	0.03
MSTRG.26721	blue	2.71	1.93	2.05	0.09	0.08	0.06	0.17	0	0.14	0.64	0.59	0.62	0.67	1.45	1.23	0.16	0.36	0.16	0	0.08	0.25	0.14	0.06	0.37	3.01	1.96	0.38	0.46	0.53	0.32	0.17	0.25	0.94	0.83	0.44
MSTRG.26726	salmon	1.29	0.81	0.96	0.01	0.03	0	0.05	0	0.01	0.33	0.34	0.09	0	0	0	0.02	0	0	0	0	0	0	0	0	0.72	1.55	0.84	0.33	1.64	0.06	0	0.01	0.13	0.11	0.07
MSTRG.26731	brown	0.56	0.44	0.88	0.52	0.39	0.44	0	0	0	0.05	0.04	0.12	0.02	0.03	0	0.03	0.09	0.02	0	0	0	0	0	0	0.76	0.94	1.86	1.87	2.27	0	0.02	0	0.06	0.16	0.04
MSTRG.26766	black	16.87	22.57	15.93	0.32	0.61	0.13	1.42	1.33	1.12	1.91	7.58	2.85	6.44	14.54	8.41	8.52	21.11	18.07	1.15	0.64	1.63	2.03	5.46	2.21	16.08	18.88	11.87	9.56	16.29	1.91	0.91	2.14	4.27	3.54	5.13
MSTRG.26860	brown	5.67	6.82	7.75	0.44	0	0.17	0.56	0.9	1.01	3.53	5.41	2.09	0.69	2.06	0.77	14.27	20.95	26.94	0.44	0	0.35	0.64	0.53	0.91	7.92	9.3	25.38	19.08	26.69	2.59	0.87	1.88	1.87	2.3	1.9
MSTRG.26864	blue	4.98	5.76	7.09	0.26	0.43	0.44	0	0	0	0	0.33	0	0	0	0.12	0.22	0.26	0.55	0.09	0	0	0	0	0	5.68	6.69	0.4	0.59	0.29	0	0	0	0.16	0.17	0.17
MSTRG.26878	brown	0.53	0.2	0.33	0	0	0	0	0	0	0	0	0	0	0.1	0.43	0.7	1.16	0.91	0	0	0	0	0.07	0.03	0	0.59	0.85	1.61	1.09	0	0	0	0	0	0
MSTRG.26906	blue	2.41	2.1	2.51	0.1	0.02	0.08	0.26	0.45	0.55	1.06	1.1	0.43	0	0.04	0	0	0	0.02	0.06	0.01	0	0.06	0	0.03	0.04	0.09	0.11	0.07	0.08	0.04	0	0	0	0	0
MSTRG.26955	brown	0.94	0.95	0.39	0.06	0.08	0	0.2	0	0.31	0.17	0.24	0.09	0	0	0	0.48	0.14	0.72	0	0	0	0	0	0	0.68	0.69	1.72	0.89	2.02	0.1	0	0.59	0.33	0.45	0.56
MSTRG.26960	brown	0.64	0.77	0.53	0.21	0.12	0.13	0.03	0.06	0.05	0.4	0.5	0.31	0.03	0	0	0.01	0	0.01	0	0	0.02	0.01	0.03	0.02	0.92	0.7	1.74	1.26	1.88	0.11	0.04	0.11	0.35	0.25	0.3
MSTRG.26982	brown	0	0	0	0.08	0.07	0.07	0	0	0	0.02	0.01	0.02	0	0	0	0.01	0	0	0	0	0	0.01	0.01	0	0.07	0.02	10.15	13.71	8.34	0	0.01	0	0.27	0.08	0.06
MSTRG.26990	salmon	0.76	0.74	0.9	0.08	0.06	0.03	0.1	0.22	0.13	0.96	2.39	0.74	0	0	0	0	0	0	0.02	0	0	0	0	0	0.82	1.55	0.34	0.56	1.25	0.08	0.25	0.23	0.78	0.92	0.71
MSTRG.26997	brown	47.68	50.38	56.3	5.74	3.73	10.35	18.81	7.56	15.97	3.59	3.34	3.96	48.68	34.44	37.74	118.07	156.91	95.17	11.99	2.68	3.52	2.48	1.73	1.68	40.86	51.99	218.68	120.68	314.63	23.04	15.77	15.57	3.36	4.35	4.11
MSTRG.27012	turquoise	0.04	0.04	0.09	0.53	0.52	1.25	0.02	0	0	0.27	0	0.07	0	0	0	0	0	0	0	0	0	0	0	0	0	0.02	0.6	0.39	0.68	0	0	0	0	0	0
MSTRG.27040	turquoise	0.03	0.15	0.03	5.56	4.83	3.15	0	0	0	1.07	0.03	1.41	0	0	0	0.04	0	0	0	0	0	0	0.02	0	0.14	0.07	0.29	0.17	0.28	0	0	0	0	0	0
MSTRG.27047	brown	0.11	0.06	0.13	0	0	0	0	0	0	0.04	0	0	0	0.06	0.07	0	0.07	0	0	0	0	0	0.04	0	0.21	0.24	1.17	0.32	0.81	0	0	0	0.04	0.05	0
MSTRG.27051	brown	0.04	0.02	0.16	0.41	0.13	0.16	0.04	0	0.02	0.11	0.02	0.02	0.08	0.08	0.11	3.36	7.04	6.14	0	0.02	0	0	0.07	0.08	0.11	0.1	4.71	3.97	5.87	0	0	0	0.05	0	0.04
MSTRG.27059	salmon	2.68	2.55	2.78	0.76	0.67	1.08	0.74	0.74	0.67	0.81	1.16	0.93	0	0	0	0.01	0	0.01	0	0	0	0.01	0.01	0	2.57	3.07	1.87	1.74	2.35	0.78	0.58	0.69	1.05	0.9	0.87
MSTRG.27076	brown	0.07	0.04	0.22	1.03	0.13	0.13	0	0	0.07	0.37	0.04	0.19	0.34	0.16	0.17	3.16	3.6	2.02	1.19	0.03	2.63	0.14	0.09	0.09	0.82	0.31	3.57	5.02	2.12	0	0.37	0	0.65	0.69	0
MSTRG.27160	brown	0.05	0.01	0.14	0.47	0.39	0.31	0.1	0.09	0	0.18	0.46	0.5	0.81	0.04	0.66	224.6	246.22	273.66	0.39	0.3	0.35	1.57	3.26	7.09	1.17	0.35	130.93	182.44	100.83	0	0.18	0.08	2.83	0.81	0.52
MSTRG.27380	blue	3.34	3.97	3.52	0	0	0	0	0.03	0	0	0	0.06	4.53	5.81	5.83	0.26	0.25	0.18	0	0	0	0	0	0.01	3.86	3.05	0.26	0.16	0.11	0.03	0	0	0	0	0
MSTRG.27445	brown	0.05	0.17	0.06	0	0	0	0.09	0	0.1	0.23	0.49	0.13	0.12	0.06	0.12	0.17	0.51	0.61	0.05	0	0	0	0	0.09	0.5	0.43	0.6	0.23	0.4	0.27	0	0.08	0.23	0.08	0.22
MSTRG.27488	brown	0	0.07	0	0.03	0	0	0	0	0	0	0.14	0	0.15	0	0	3.8	2	2.68	0	0	0	0	0.11	0.12	0	0	2.74	3.46	3.28	0	0	0.05	0.1	0	0
MSTRG.27583	blue	5.04	4.68	7.81	0.02	0.02	0.01	0	0.05	0.07	0.06	0.05	0.01	9.19	8.34	10.53	0.01	0.03	0.12	0.02	0.02	0.07	0	0	0.02	4.76	9.67	0.14	0.11	0.22	0.01	0.02	0.02	0.05	0.05	0.04
MSTRG.2763	yellow	1.39	3.32	1.15	0.06	0.06	0	0.24	0	0.28	0.14	1.06	0.19	0.84	1.78	0.79	1.18	6.41	4.39	0.28	0	0	0	0.86	0.1	2.5	1.34	2.54	1.98	3.35	0	0.09	0	0.22	0.15	0.13
MSTRG.27841	blue	0.73	0.56	0.79	0	0.02	0	0.11	0	0	0	0.03	0.03	1.58	1.36	1.34	0.45	0.33	0.22	0	0.11	0	0	0	0.01	0.9	1.01	0.09	0.07	0.22	0.03	0.06	0	0	0	0
MSTRG.27891	yellow	7.4	6.79	3.79	0.57	0.21	0.71	1.07	0.47	1.05	1.73	1.02	1.2	3.15	3.91	2.72	8.71	8.21	6.67	1.8	0.69	0.67	1.18	1.07	0.47	6.11	4.77	9.69	8.94	11.02	1.3	1.57	0.84	1.21	2.22	0.79
MSTRG.27917	brown	3.91	4.6	3.06	0.32	0.18	0.33	0.12	0.06	0.5	0.25	0.62	0.61	0.15	0.49	0.39	0.81	2.53	4.03	1.1	0.05	0	0.31	0.36	0.09	3.83	2.13	8.15	6.71	6.64	0.18	0.1	0.52	0.8	0.62	0.24
MSTRG.27956	blue	1.42	3.13	2.52	0.09	0.08	0.3	0.21	1.35	0.74	0.66	2.82	1.33	2.61	2.58	3.89	2.61	2.96	1.89	0.94	0.6	0.89	2.42	1.41	2.07	2.21	2.79	0.92	1.45	1.46	0.28	0.49	0.56	1.76	1.59	1.3
MSTRG.27963	brown	0.3	0.1	0.02	0.01	0	0.1	0.02	0.01	0	0.05	0.01	0.01	0	0	0.02	3.11	6.1	5.35	0.01	0	0	0	0.06	0.17	1.08	0.74	3.53	1.49	3.43	0.02	0.04	0.15	0.18	0.12	0.45
MSTRG.27964	brown	1.88	0.94	0.83	0.04	0.01	0.06	0.36	0.47	0.35	0.94	1.35	0.49	0.02	0.02	0.05	2.46	2.85	2.42	0	0	0	0.08	0.06	0.06	1.67	3.17	2.48	1.59	2.84	0.19	0.33	0.95	1.17	1.58	1.59
MSTRG.27968	brown	0	0	0	0	0	0.03	0	0	0	0.02	0	0	0	0	0.03	1.67	2.65	1.43	0	0	0	0	0	0.01	0.11	0.03	1.23	1.61	1.26	0	0	0	0	0.02	0
MSTRG.2802	red	0.04	0	0.05	0.42	1.24	0.71	0.07	0	0	33.78	32.18	37.51	0	0	0.09	0.04	0	0	0.07	0.03	0	27.27	37.22	29.86	0	0	0	0.23	0.02	0	0.03	0.03	32.13	29.86	20.28
MSTRG.28028	black	1.1	1.86	1.64	0.22	0.03	0.16	0.21	0.61	0.37	0.8	1.19	0.47	1.79	0.83	1.28	1.6	0.6	1.46	0.68	0.24	0.81	1.54	0.64	1.31	1.39	1.52	1.1	1.33	1.1	0.33	0.5	0.7	0.72	1.31	1.79
MSTRG.28031	blue	0.55	1.08	0.46	0.03	0	0	0.03	0.19	0.08	0.39	0.61	0.34	1.52	1.56	2.66	0.78	1.62	1.31	0.19	0.11	0.18	0.85	0.51	0.84	0.22	0.57	0.12	0.42	0.49	0.24	0.18	0.14	0.23	0.29	0.08
MSTRG.28071	green	1.68	0.63	1.28	0.31	0.08	0.11	70.13	49	48.44	5.77	5.66	6.4	3.84	0.57	0.63	4.34	1.04	1.36	91.78	95.21	84.75	20.02	12.54	12.09	3.36	1.26	2.35	0.97	4.55	62.33	76.91	77.62	4.3	19.03	11.81
MSTRG.28157	blue	18.35	21.72	21.85	1.28	1.21	1.78	4.69	4.4	3.61	3.01	6.16	3.95	36.2	43.2	38.77	12.22	10.05	10.13	9.3	8.18	8.59	8.1	8.42	7.45	19.94	23.54	5.14	4.96	5.17	5.02	4.78	4.9	4.9	4.96	4.78
MSTRG.28169	brown	0.28	0.23	0.27	0.05	0.05	0	0.08	0.09	0.08	0.11	0.28	0.17	0.43	0.38	0.68	1.94	2.98	2.08	0.49	0.29	0.32	0.44	0.31	0.48	0.1	0.24	0.72	0.85	0.84	0.13	0.02	0.14	0.11	0.13	0.18
MSTRG.28245	blue	5.41	4.7	7.06	0.13	0.09	0.29	0.05	0.05	0.1	0.27	0.2	0.14	7.5	11.25	9.59	1.29	1.1	1	0.31	0.12	0.19	0.1	0.19	0.16	4.05	5.33	0.57	0.37	0.74	0.1	0.04	0.07	0.27	0.11	0.17
MSTRG.28278	brown	1.4	2.1	0.93	0.12	0.17	0	0.11	0.78	0.11	0.36	1.92	0.14	0.23	0.83	2.66	3.95	8.19	10.26	0.18	0	0.66	0.35	0	1.16	0.88	1.34	4.61	4.02	6.38	0.66	0	0.36	0.91	0.45	0.61
MSTRG.28338	brown	0.18	0.23	0.19	0.69	0.44	0.43	0	0	0.02	0.12	0.06	0.07	0.12	0.03	0.06	2.03	2.54	3.16	0	0	0	0.03	0	0.07	0.16	0.03	2.75	2.49	2.9	0.02	0	0	0.18	0.09	0.07
MSTRG.28339	yellow	0.48	0.43	0.41	0.2	0.25	0.17	0	0	0	0	0	0.26	0.4	0.72	1.11	0.82	1.63	1.59	0.05	0	0	0	0	0.09	0.62	0.53	1.44	1.85	1.4	0	0	0	0.15	0	0.13
MSTRG.28381	blue	3.6	3.72	3.57	0.13	0.05	0.46	1.59	1.57	1.98	0.81	1.42	1.42	3.49	4.75	4.68	3.01	3.31	2.74	2.37	2.79	2.71	1.73	1.54	1.69	3.1	2.72	2.42	1.98	3.51	2.38	2.08	3.95	1.11	2	1.07
MSTRG.28475	turquoise	0.27	0.1	0.04	3.47	2.37	1.75	0	0	0	0.63	0	0.57	0.4	0.18	0.7	0.07	0	0	0	0	0	0.06	0	0	0.39	0.4	0	0	0	0	0	0.02	0	0.08	0
MSTRG.28479	blue	0.72	1.05	1.11	0.02	0.02	0.03	0.17	0.19	0.09	0.12	0.65	0.23	1.01	1.01	1.19	0.51	0.72	0.72	0.28	0.18	0.26	0.25	0.25	0.36	0.77	0.63	0.2	0.22	0.27	0.31	0.07	0.07	0.24	0.36	0.21
MSTRG.28530	brown	19.42	20.42	28.99	2.08	0.95	1.17	3.8	1.46	3.7	1.68	1.28	1.98	19.52	13.38	12.67	37.59	38.62	29.6	7.24	0.47	0.47	0.7	0.45	0.37	16.2	22.58	62.5	38.57	81.38	4.66	5.8	4.58	1.82	1.14	1.36
MSTRG.28562	blue	2.68	2.86	2.53	0.15	0.06	0.12	0.16	0.16	0.17	0.11	0.26	0.24	3.48	3.05	3.55	1.37	1.4	1.37	0.14	0.07	0.05	0.08	0.15	0.13	3.69	3.03	0.56	0.48	1.02	0.23	0.17	0.28	0.12	0.11	0.2
MSTRG.28629	brown	0	0	0.04	0.09	0.02	0	0	0	0	0.01	0	0.01	0	0	0	2.2	3.29	2.39	0	0	0.01	0	0.03	0.07	0	0	1.37	1.63	1.47	0	0.04	0	0.04	0.01	0.02
MSTRG.28631	blue	5.94	16.75	13.96	0.14	0.21	0.29	1.05	1.46	3.32	1.6	4.08	4.44	10.41	8.37	14.56	8.93	6.82	8.95	3.95	1.22	4.77	7.7	2.27	5.87	7.61	7.46	5.74	7.1	4.95	3.19	1.32	1.13	2.03	1.78	1.48
MSTRG.28651	brown	0	0.02	0.01	0	0.01	0	0	0	0	0.02	0.02	0.01	0	0	0.06	0.44	0.41	0.99	0	0	0	0	0	0.04	0.09	0	0.85	1.39	0.47	0	0	0	0.04	0.02	0
MSTRG.2928	brown	0	0	0	0	0	0	0	0	0	0	0	0	0	0	0.05	1.24	1.63	2.67	0	0	0	0.04	0.16	0.07	0.05	0	1.33	1.22	2.3	0	0	0	0	0	0
MSTRG.3040	black	2.14	1.54	3.01	0.07	0.06	0.13	0.79	0.75	1.06	0.56	0.69	0.61	2.19	2.81	5.23	2.12	3.01	2.88	0.78	2.15	0.44	0.94	0.84	0.65	1.82	1.81	1.98	1.98	1.95	0.88	0.78	1.17	1	1.03	0.77
MSTRG.3046	blue	8.29	8.5	6.3	0.07	0.04	0.04	0	0.05	0.04	0.17	0.16	0.33	4.54	7.4	5.61	0.22	0.22	0.16	0.06	0.04	0.18	0.22	0.33	0.15	6.86	3.89	0.1	0.09	0.12	0.09	0.01	0.04	0.22	0.24	0.46
MSTRG.3061	yellow	95.26	141.18	140.84	9.28	8.07	5.77	116.98	93.69	61.18	50.9	60.89	54.98	150.75	170.99	104.91	210.7	159.26	157.65	59.9	65.31	70.59	74.33	80.63	55.7	132.54	118.81	294.19	210.35	241.8	53.55	102.72	72.74	83.85	103.01	68.78
MSTRG.3167	brown	0.04	0.01	0.01	0.02	0.03	0	0	0	0.01	0	0.01	0.02	0.06	0.05	0.01	1	1.1	1.47	0.02	0	0	0.07	0.01	0.02	0.02	0.06	0.53	0.51	1.1	0.01	0	0.01	0.04	0.01	0.01
MSTRG.3171	black	1	1.76	0.93	7.24	5.34	5.84	7.51	7.27	7.59	3.74	5.65	7.72	1.21	0.87	1.34	0.85	0.92	0.69	4.25	5.42	4.31	3.98	4.21	3.65	1.56	0.83	0.89	0.67	0.85	4.3	6.21	7.37	5.8	4.59	4.13
MSTRG.3172	yellow	1.52	2.17	1.86	4.2	3.98	4.07	8.36	7.75	8.33	5.1	8.36	8.06	1.33	1.04	1.83	1.05	0.55	0.81	7.22	5.7	5.62	5.52	3.57	5.91	1.37	1.69	0.73	0.31	0.86	6.87	6.19	7.38	5.36	4.61	5.81
MSTRG.318	brown	0	0	0	0	0	0	0	0.01	0	0	0	0.03	0	0	0.03	1.82	3.29	2.93	0	0.01	0.01	0.06	0.03	0.33	0.04	0	7.38	7.88	5.34	0	0.01	0	0.11	0	0.01
MSTRG.3448	blue	3.88	4.69	3.47	0.01	0.04	0.09	1.03	1.06	0.99	0.87	1.06	0.47	3.89	4.51	3.97	0.6	0.37	0.2	0.6	0.72	0.66	0.67	0.72	0.46	4.7	4.97	0.5	0.36	0.5	0.42	0.7	1.02	0.62	0.77	0.59
MSTRG.3466	blue	15.54	14.64	16.22	0.78	0.53	0.91	5.68	7.76	3.29	10.81	9.61	6.6	15.73	18.65	15.5	2.48	2.21	2.18	4.89	4.28	5.38	9.94	9.62	7.03	15.65	14.48	2.21	2.66	2.86	4.23	2.38	4.6	7.96	7.1	9.07
MSTRG.352	turquoise	0.22	0	0.55	62.41	67.09	36.27	0.05	0	0.05	11.54	1.31	6.7	0	0	0	0.38	0.15	0.19	0	0.04	0	0.28	0.19	0	0	0	0.53	0.34	0.55	0	0	0	0.4	0.14	0
MSTRG.3608	yellow	2.25	2.35	2.48	1.34	0.88	0.82	0.11	0.14	0.24	1.48	2.31	2.15	2.17	2.87	2.27	3.92	5.52	4.92	0.27	0.21	0.2	1.87	1.96	1.3	2.97	2.01	4.12	4.25	4.08	0.24	0.21	0.36	1.49	1.27	1.85
MSTRG.3696	green	11.42	9.76	11.59	9.12	5.58	4.62	30.52	19.93	18.82	12.06	11.84	11.46	13.82	10.25	9.33	14.77	12.35	10.26	12.64	21.38	26.75	12.24	10.78	13.45	11.91	10.97	12.57	13.33	12.9	18.31	12.77	13.98	13.84	14.08	10.28
MSTRG.3755	blue	1.04	1.04	1.09	0.34	0.49	0.91	0	0	0.03	0.15	0.36	0.45	0.8	0.59	0.96	0.07	0.04	0.11	0	0.02	0	0.35	0.21	0.25	0.61	0.73	0	0.04	0.04	0	0	0.08	0.25	0.35	0.37
MSTRG.3766	brown	0.11	0.11	0.12	0.54	0.36	0.66	0	0	0.01	0.52	0.39	0.1	0.1	0.13	0.25	1.64	2.3	2.26	0	0.03	0.04	0.28	0.51	0.48	0.11	0.31	1.7	1.03	1.75	0	0	0	0.17	0.92	0.38
MSTRG.3784	blue	26.59	18.48	21.74	0.34	0.26	0.37	0.49	0.6	0.66	0.46	1.25	0.31	16.66	20.38	16.32	3.1	5.58	2.65	0.52	0.44	0.45	0.48	0.29	0.17	15.56	22.31	3.61	2.07	4.22	0.47	0.33	1.04	0.56	0.16	0.43
MSTRG.3865	brown	0.42	0.3	0.14	0.09	0.02	0.13	0.07	0.07	0.08	0.27	0.39	0.2	0.17	0.14	0.24	0.85	0.63	1.07	0.06	0.06	0.09	0.19	0.29	0.3	0.37	0.23	0.68	0.62	0.95	0.22	0.09	0.12	0.3	0.31	0.26
MSTRG.3881	brown	0	0	0	0	0.04	0	0	0.04	0	0	0	0	0	0	0	1.57	0.6	1.35	0	0	0	0	0.04	0.1	0	0	1.75	2.23	1.02	0	0	0	0	0.09	0
MSTRG.3885	blue	3.24	2.09	4.59	0.09	0.02	0	0.36	0.16	0.42	0.09	0.21	0.05	4.69	4.78	3.36	0.49	1.39	0.17	0.17	0.18	0.36	0.19	0.07	0.03	3.21	8.81	0.13	0.46	0.94	0.66	0.27	0.14	0.1	0.11	0.02
MSTRG.4077	blue	0.88	0.47	1.06	0.13	0.05	0.34	0	0	0	0.08	0	0.09	1.11	1.4	1.41	0.02	0.02	0.02	0	0	0	0.06	0.02	0.03	0.81	1.56	0.02	0	0.07	0	0	0	0.07	0.03	0
MSTRG.4121	turquoise	7.19	5.23	5.94	37.51	39.12	34.11	1.81	1.76	2.35	8.51	3.33	6.39	5.78	6.53	6	3.21	3.93	3.11	1.88	2.3	2.11	2.58	2.73	2.61	5.5	4.16	2.76	2.56	2.67	2.05	1.39	2.26	2.76	2.59	2.13
MSTRG.4176	green	0.55	0.53	0.49	0.05	0.02	0.06	1.88	1.13	1.68	0.44	0.5	0.47	0.49	0.37	0.56	0.38	0.66	0.61	1.86	1.65	1.9	0.57	0.45	0.51	0.69	0.59	0.41	0.25	0.54	2.69	1.22	1.75	0.28	0.84	0.4
MSTRG.419	brown	0.02	0.01	0.02	0.02	0.01	0.01	0.02	0.01	0.1	0.09	0.24	0.12	0.02	0	0.01	1.87	3.08	3.16	0.04	0.02	0.02	0.2	0.2	0.18	0.06	0.01	2.72	2.34	3.04	0.13	0.04	0.08	0.27	0.2	0.1
MSTRG.4320	red	0.29	0.34	0.51	0.06	0.08	0.04	0.05	0.02	0.11	0.55	3.26	1.69	0.39	0.15	0.35	0.18	0.2	0.25	0.1	0.12	0.07	1.84	2.73	1.73	0.48	0.48	0.4	0.47	0.5	0.07	0.11	0.12	1.88	2.88	2.72
MSTRG.4385	blue	0.31	0.48	0.17	0.05	0.02	0.02	0.09	0	0.14	0	0.08	0.13	0.48	0.57	0.43	0.31	0.31	0.27	0.07	0.02	0	0.05	0.06	0.06	0.73	0.42	0.32	0.34	0.15	0.09	0.08	0.04	0.07	0.02	0
MSTRG.4404	brown	0.14	0	0	0.04	0	0.06	0	0	0	0	0	0	0	0	0	1.08	0.56	1.3	0	0	0	0	0	0.21	0	0	0.2	0.52	1.14	0	0	0	0	0	0
MSTRG.4471	blue	30.11	27.66	17.24	0.44	0.17	0.91	3.83	1.98	2.13	10.14	9.4	11.57	16.69	27.01	29.18	4.98	26.14	16.39	5.02	5.48	5.77	14.21	17.84	15.37	28.77	20.03	7.6	6.53	19.13	5.07	1.4	6.56	10.41	17.47	7.52
MSTRG.4473	yellow	21.36	22.02	21.08	5.78	4.47	5.39	9.87	7.02	7	8.06	9.63	7.73	20.92	20.7	21.49	29.09	24.36	28.88	8.16	6.22	7.83	9.12	9.2	9.45	22.59	19.49	27.03	21.5	28.75	10.17	6.44	8.81	10.21	10.57	6.23
MSTRG.4538	green	1.12	0.29	1.27	0.38	0.09	0.1	135.3	87.81	74	8.51	6.4	8.67	2.62	0.09	0.03	1.4	0.21	0.33	24	18.26	17.4	5.77	1.16	2.95	0.51	0.04	0.33	0.11	0.35	25.66	13.41	13.66	1.81	3.75	1.68
MSTRG.4694	brown	0.2	0.03	0.05	0.13	0.12	0.09	0.04	0.01	0.12	0.02	0.08	0.01	0.08	0.02	0.1	2.19	4.5	3.83	0	0	0	0.03	0.05	0.16	0.22	0.2	3.14	2.41	2.78	0.04	0.01	0.01	0.03	0.04	0.05
MSTRG.4757	turquoise	5.27	4.76	5.71	17.19	19.6	27.84	0.3	0.18	0.14	3.62	0.43	1.69	7.31	7.2	7.45	0.59	0.42	0.69	0.07	0.15	0.17	0.13	0.05	0.02	4.97	8.74	0.64	0.58	0.64	0.12	0.17	0.13	0.1	0.07	0
MSTRG.4835	brown	0	0	0.12	0	0.02	0	0	0	0	0	0	0	0	0.04	0	0.4	3.31	1.93	0	0	0.03	0.03	0	0.07	0	0	1.44	1.46	1.83	0	0	0	0.05	0	0
MSTRG.4856	brown	0.09	0.18	0.06	0.09	0.11	0.01	0.04	0	0.02	0.48	0.46	0.41	0.24	0.04	0.3	70.88	37.85	42.07	0.04	0.02	0.02	1.05	0.79	1.48	0.56	0.33	50.46	59.58	43.9	0	0.03	0.05	0.87	1.1	0.92
MSTRG.4944	brown	0.05	0	0	0.01	0	0.01	0	0.01	0	0	0	0.03	0	0	0.04	1.49	2.35	3.1	0	0	0	0.03	0.08	0.12	0.06	0.05	9.81	12	9.67	0	0	0	0.15	0.01	0.13
MSTRG.5020	brown	0.2	0.21	0.42	0.03	0.01	0.05	0.14	0.03	0	0.34	0.11	0.2	0.13	0.14	0.18	3.72	8.61	6.85	0.02	0.12	0.05	0.12	0.32	0.21	0.12	0.19	4.76	4.72	5.39	0.05	0	0.05	0.18	0.08	0.19
MSTRG.5022	brown	0.04	0.03	0.04	0.11	0.08	0.09	0.01	0	0	0.08	0.06	0.06	0.03	0.02	0.03	3.23	6.65	6.55	0	0.01	0.01	0.03	0.09	0.18	0.09	0.02	4.22	4.18	4.67	0.01	0.01	0.01	0.07	0.03	0.04
MSTRG.5028	turquoise	3.72	3.56	2.95	12.75	9.1	8.08	0.4	0.25	0.12	6.97	3.19	3.34	3.76	3.09	4.14	3.17	3.76	4.63	0.35	0.23	0.35	2.7	3.73	2.96	3.32	3.41	5.43	4.24	5.96	0.64	0.2	0.5	4.75	3.82	4.62
MSTRG.5057	brown	1.67	0.92	0.84	1.71	0.82	1.04	0.42	0.04	0.34	1.03	0.92	0.39	0.77	0.94	1.1	2.28	2.58	4.61	0.49	0.13	0.39	1.05	0.68	0.83	1.11	1.23	3.52	2.69	4.84	0.47	0.17	0.28	1.02	0.48	0.54
MSTRG.5107	brown	0.85	0.56	0.54	0.12	0.02	0.08	0.19	0.25	0.67	0.28	0.13	0.21	0.21	0.35	0.33	2.09	3.52	2.01	0.24	0.75	0.53	0.06	0.05	0.21	0.63	0.61	3.05	1.23	3.36	0.98	0.19	0.45	0.28	0.34	0.31
MSTRG.5125	blue	15.07	12.95	12.04	0.47	0.13	0.29	0.02	0.01	0.02	0.73	0.45	0.48	10.72	17.13	16.24	1.56	2.66	2.16	0.06	0.07	0.02	0.41	0.69	0.74	15.13	12.44	1.87	1.83	2.15	0.01	0.04	0.01	0.84	0.69	0.85
MSTRG.5148	turquoise	0	0.01	0.02	1.35	1.56	1.54	0	0	0.05	0.51	0.04	0.28	0	0.1	0	0	0	0	0	0	0	0	0	0	0	0.04	0	0	0.02	0	0	0	0	0	0
MSTRG.5164	blue	11.97	12.49	14.54	0.88	0.93	1.1	0.7	0.53	0.55	1.8	2.2	2.12	12.37	16.33	13.29	3.57	4.08	3.12	1.14	1.03	0.32	2.03	2.02	2.06	12.45	13.02	2.48	2.29	2.96	0.98	0.74	0.65	2.35	1.59	1.82
MSTRG.517	turquoise	0	0	0.06	1.69	1.34	1.6	0	0	0	0.45	0	0.25	0	0	0	0.32	0.18	0.11	0	0	0	0	0	0	0	0	0.38	0.11	0.11	0	0	0	0	0	0
MSTRG.5185	blue	1.18	0.89	0.77	0.03	0.05	0	0.09	0.05	0.05	0.53	0.6	0.29	0.92	0.83	0.9	0.43	0.76	0.96	0.16	0.07	0.13	0.5	0.59	0.58	0.77	0.97	0.5	0.54	0.61	0.13	0.04	0.18	0.63	0.54	0.45
MSTRG.5263	brown	0	0	0.02	0.01	0.03	0.03	0	0	0	0	0.01	0.01	0.01	0	0	1.44	4.05	2.55	0	0	0	0.05	0.04	0.03	0	0.01	1.82	1.56	1.69	0	0.01	0	0.01	0.02	0.02
MSTRG.5319	brown	0.08	0.02	0.01	0.02	0	0	0.01	0.02	0.04	0.19	0.17	0.1	0.03	0.03	0.11	2.04	3.56	2.59	0.05	0.1	0.1	0.14	0.21	0.24	0.14	0.02	2.1	1.7	2.64	0.08	0.02	0.02	0.08	0.08	0.02
MSTRG.547	brown	0.03	0.04	0.01	0.04	0.01	0.04	0.21	0.25	0.32	0.06	0.03	0.09	0.03	0.04	0.04	1.64	3.18	2.47	0.27	0.15	0.17	0.08	0.06	0.06	0.04	0.01	1.72	1.25	2.28	0.4	0.14	0.24	0.02	0.08	0.07
MSTRG.5475	blue	4.02	4.17	3.69	0.02	0.02	0.02	0.01	0.04	0.01	0.21	0.36	0.25	2.97	4.71	4.63	0.18	0.27	0.45	0.12	0.01	0.08	0.3	0.32	0.47	5.38	2.88	0.17	0.12	0.16	0.03	0.01	0.06	0.37	0.27	0.24
MSTRG.551	black	0.67	1.84	1.09	0.02	0	0.04	0.12	0.37	0.27	0.32	0.75	0.64	1.51	2	2.08	1.36	1.42	2.25	1.26	0.3	1.88	3.03	0.54	2.59	2.22	0.88	1.06	1.24	0.62	0.94	0.16	0.46	0.46	0.49	0.13
MSTRG.5511	brown	2.65	2.36	2.3	0.16	0.15	0.17	0.16	0.36	0.35	0.66	1.2	0.48	2.02	2.46	2.84	5.97	9.3	11.66	0.76	0.39	0.52	0.84	0.89	1.22	2.38	1.94	5.85	7.51	6.45	0.82	0.22	0.61	1.03	1.04	0.95
MSTRG.5757	brown	0.03	0	0.04	0.24	0.17	0.19	0.01	0	0	0.17	0.11	0.4	0.54	0.05	0.2	110.1	101.18	109.63	0.2	0.06	0.1	0.77	1.55	2.12	0.96	0.52	130.43	149.7	120.19	0	0.16	0.06	4.46	0.57	1.58
MSTRG.5804	turquoise	0	0.15	0.04	3.04	0.57	0.88	0.13	0.06	0.17	0.76	0.04	0.15	0	0	0	0.04	0	0	0.03	0	0	0.1	0	0	0.09	0	0	0	0.04	0.19	0.16	0.08	0	0	0
MSTRG.5833	red	1.41	1.82	1.1	0.46	0.14	0.19	0.7	0.8	0.95	2.54	1.99	2.15	1.46	1.4	1.66	0.55	0.9	0.81	0.94	0.64	0.83	2.44	1.99	2.69	1.59	2	0.68	0.83	0.85	0.98	0.59	0.94	2.7	1.41	1.59
MSTRG.589	brown	0.01	0.03	0	0.21	0.16	0.1	0.08	0.04	0.01	0.1	0.19	0.23	0.25	0.04	0.2	59.68	70.08	87	0.03	0.07	0.13	0.61	0.95	2.43	0.54	0.23	99.59	128.87	78.08	0	0.08	0.05	2.13	0.9	0.5
MSTRG.5939	blue	0.59	0.84	0.72	0.02	0.03	0.01	0	0	0.01	0.02	0.05	0	0.42	0.73	0.96	0.13	0.14	0.23	0	0.02	0.03	0.01	0.03	0.04	0.97	0.59	0.17	0.09	0.1	0	0.01	0	0	0.06	0.04
MSTRG.5942	blue	2.74	3.25	3.1	0.19	0.11	0.19	0.03	0.11	0.21	0.19	0.29	0.25	3.01	3.75	3.47	1.78	1.75	1.71	0.11	0.11	0.11	0.23	0.22	0.21	4.2	3.22	1.43	1.38	1.7	0.06	0.24	0.15	0.27	0.31	0.19
MSTRG.5972	brown	0	0	0	0.03	0	0	0.02	0	0.02	0	0.07	0.09	0.08	0	0.03	8.86	9.25	11.81	0.02	0.05	0.03	0.15	0.03	0.62	0.09	0	9.51	15.15	7.83	0.06	0.02	0	0.11	0.06	0.06
MSTRG.6009	brown	0.15	0.25	0.17	0.09	0.08	0.07	0.01	0	0	0.02	0	0.03	0.08	0.16	0.12	1.71	3.85	2.72	0	0	0.01	0.01	0.04	0.06	0.18	0.08	1.5	1.83	2.16	0.02	0	0	0.07	0.01	0.01
MSTRG.611	blue	3.63	3.44	2.63	0.03	0.02	0.03	0.18	0.27	0.15	0.91	1.14	0.72	2.56	3.88	3.22	0.31	0.4	0.38	0.25	0.22	0.33	1.34	1.53	1.17	2.88	1.99	0.15	0.19	0.18	0.32	0.19	0.23	1.68	0.65	0.96
MSTRG.6143	black	21.11	17.85	19.84	6.22	6.16	8.1	5.79	6.5	6.88	9.6	11.21	11.23	17.85	18.64	20.81	18.13	21.34	20.37	7.01	5.98	6.52	10.04	9.39	9.82	19.46	19.62	18.39	16.16	18.88	6.89	5.13	6.05	11.18	10.45	9.72
MSTRG.6208	blue	2.09	1.83	2.1	0.13	0.12	0.1	0.04	0.1	0	0.07	0.08	0.12	2.55	2.5	2.38	0.5	0.78	0.74	0.07	0.09	0	0.19	0.19	0.11	1.78	2.49	0.25	0.53	0.67	0.15	0	0.09	0.05	0.12	0.16
MSTRG.6209	brown	1.48	1.65	1.29	3.57	4.17	4.36	0.56	0.48	0.43	1.69	1.61	1.63	1.65	1.14	1.15	11.07	17.63	16.56	0.4	0.47	0.55	1.25	1.27	1.1	1.5	2.11	11.45	10.55	11.85	0.32	0.35	0.36	0.79	0.89	0.99
MSTRG.6211	brown	0.07	0.03	0	0	0	0	0	0	0	0	0	0	0.19	0.03	0.03	0.31	0.8	0.65	0	0	0	0	0.04	0.01	0.06	0	0.43	0.08	0.56	0	0	0	0	0.02	0
MSTRG.6212	brown	0.61	0.5	0.55	0.3	0.09	0.07	0.47	0.07	0.08	0.26	0.27	0.29	0.49	0.33	0.29	1.37	2.43	2.68	0.04	0	0.08	0.12	0.1	0.24	0.37	0.09	1.82	2.19	2.62	0.3	0.06	0.1	0.06	0.1	0
MSTRG.6216	turquoise	0.33	2.63	0.76	10.06	12.13	15.8	0.28	0.27	0.5	2.23	1.56	1.49	0.79	0.23	1.86	1.46	1.69	1.5	0.66	0.31	0.43	0.61	0.74	0.64	1.21	1.43	1.53	1.3	1.82	0.56	0.3	0.81	0.94	1.15	0.75
MSTRG.6220	blue	1.56	2.19	1.24	0.04	0.06	0	0.36	0.09	0.14	0.33	0.38	0.5	0.89	0.92	1.31	0.76	0.68	0.3	0.07	0.29	0.34	0.49	0.66	0.69	0.92	1.07	0.53	0.31	0.47	0.27	0.09	0.24	0.21	0.61	0.23
MSTRG.6223	brown	0.66	0.38	0.64	0.11	0.18	0.11	0	0	0	0.04	0.08	0.11	0.17	0.18	0.32	2.16	1.35	2.32	0	0.01	0	0.02	0.01	0.1	0.27	0.48	2.36	1.24	3.03	0	0.01	0	0.08	0.07	0.12
MSTRG.6357	turquoise	3.97	4.36	4	17.42	12.16	20.04	0.74	0.7	0.8	5.98	1.94	3.5	3.82	4.62	4.93	4.01	3.58	3.57	0.64	0.75	0.77	1.32	1.27	1.38	4.15	4.33	4.1	4.17	4.36	1.07	0.66	0.86	1.35	1.35	1.38
MSTRG.6424	blue	7.17	7.65	8.12	0.3	0.1	0.19	0.51	0.8	0.84	1.07	1.91	1.95	4.85	4.78	5.24	2.79	3.02	2.53	0.48	0.57	0.34	0.73	1.31	1.28	5.72	4.98	3.01	2.43	2.54	0.45	0.4	0.55	1.45	1.65	1.07
MSTRG.6614	blue	8.15	7.94	5.99	4.57	3.92	5.18	0.64	0.8	0.85	4.56	2.38	2.88	3.92	7.52	6.53	0.92	1.08	0.59	1.05	0.8	0.78	1.89	2.39	1.33	6.46	5.88	0.88	0.83	1.3	1.22	0.52	0.76	3.02	1.76	1.6
MSTRG.6655	turquoise	0.01	0	0	1.74	0.78	1.87	0	0	0	0.14	0	0.22	0	0	0	0	0	0	0	0	0	0	0	0.01	0	0	0.07	0	0.01	0.03	0	0	0	0	0
MSTRG.6840	turquoise	0.22	0.04	0.24	9.34	15.69	7.44	0.06	0.02	0	1.35	0.11	2.12	0.04	0.11	0.05	0.32	0.25	0.14	0	0	0	0.4	0.17	0.09	0.23	0.09	0.29	0.07	0.21	0	0.06	0	0.38	0.3	0.1
MSTRG.6867	turquoise	2.81	2.76	3.52	14.95	11.51	13.43	0.75	0.49	0.77	4.25	1.36	2.3	3.14	3.29	3.36	3.94	3.18	3.09	0.7	0.78	0.36	0.52	0.69	0.7	2.08	2.87	2.18	2.66	3.15	0.55	0.11	0.48	0.61	0.66	0.71
MSTRG.6987	green	4.1	0.67	6.99	1.42	0.79	1.46	403.46	607.59	450.73	18.66	36.18	49.17	14.54	1.09	0.37	25.53	3.91	10.29	563.14	596.25	635.82	96.03	55.53	62.12	18.74	1.19	9.78	1.99	18.22	278.79	345.02	341.79	13.19	60.71	30.66
MSTRG.6993	turquoise	0.01	0.01	0	2.22	2.63	1.62	0	0	0	0.2	0.03	0.32	0	0	0	0	0.01	0	0	0	0	0.02	0.02	0	0	0.01	0	0.01	0	0	0	0	0.02	0.01	0
MSTRG.7008	turquoise	1.06	1.02	0.61	0.05	0.01	0.04	0.97	0.57	1	0.65	0.61	0.48	0.62	0.56	0.98	0.63	0.95	1.01	1.8	0.95	1.04	0.78	0.46	0.6	0.57	0.55	0.5	0.5	0.53	1.76	0.45	0.63	0.42	0.56	0.27
MSTRG.7048	blue	2.64	2.06	2.94	0.07	0.16	0.22	0.13	0.45	0.53	0.48	1.99	1.69	1.9	1.45	1.46	0.62	1	0.78	0.68	0.46	0.61	1.66	1.41	2.01	1.16	1.17	0.56	0.69	0.62	0.3	0.33	0.28	1.1	0.91	1.43
MSTRG.7058	blue	7.23	11.41	10.49	0.76	0.12	1.13	0	0	0	0.13	0.05	0.17	11.44	8.09	7.94	3.1	9.48	6.46	0	0.04	0.05	0	0.09	0.27	12.45	14.3	3.76	2.24	5.92	0	0	0	0.11	0.13	0
MSTRG.7370	blue	20.35	19.56	22.06	0.39	0.1	0.39	0.12	0.13	0.25	0.81	1.22	0.97	20.41	25.42	21.7	2	1.31	1.65	0.25	0.23	0.2	1.17	1.45	1.26	21.25	16.57	1.42	1.27	1.57	0.23	0.21	0.23	1.39	1.49	1.52
MSTRG.7392	turquoise	0.08	0	0.1	9.87	8.81	8.32	0	0	0.02	3.25	0.81	1.54	0.11	0.05	0.04	1.22	1.16	1.39	0.01	0	0	0.69	0.43	2.02	0.02	0.12	1.43	0.44	0.91	0	0.01	0	0.31	1.12	0.51
MSTRG.7409	brown	0	0	0	0.08	0.14	0.14	0.19	0.08	0.19	0.05	0	0.23	0.27	0	0.08	76.17	99.77	90.44	0.15	0.07	0.03	0.39	1.34	1.49	1.28	0.32	89.42	134.93	55.6	0	0	0.05	2.04	0.6	0.29
MSTRG.7410	yellow	1.56	0.68	1.09	0.11	0.05	0.03	0.36	0.43	0.32	0.85	0.38	0.4	1.34	0.93	1.58	2.26	2.63	2.43	0.93	0.4	1.13	0.8	0.36	0.66	1.27	1.09	2.05	0.9	2.7	0.81	0.28	0.4	0.42	0.41	0.38
MSTRG.7417	green	435.61	414.28	761.91	4.81	4.79	9.5	1705.15	3625.19	3854.27	65.43	239.33	414.01	605.07	365.36	352.14	120.17	13.56	36.01	2562.29	2338.75	3164.53	415.3	176.47	297.67	512.49	543.7	110.22	29.03	175.74	3621.68	3759.83	3332.44	111.24	759.31	356.83
MSTRG.7418	green	5.02	0.56	2.54	0.57	0.25	0.35	272.66	395.17	330.7	11.84	24.03	34.77	5.3	0.35	0.33	13.47	1.61	2.32	310.05	170.51	248.98	57.23	14.33	20.5	12.91	0.89	9.27	3.37	14.14	286.46	330.27	319.53	9.09	69.38	20.56
MSTRG.7530	blue	2.14	2.32	2.26	0.01	0	0.02	0.01	0	0.01	0	0.01	0.02	2.26	2.44	3.27	0.28	0.24	0.15	0.01	0.01	0.02	0.02	0.01	0	2.24	3.04	0.21	0.15	0.31	0.03	0.01	0	0	0.04	0.02
MSTRG.7736	turquoise	2.87	4.48	2.12	27.92	28.61	35.83	0.5	0.26	0.19	6.59	4.3	3.9	1.92	2.44	3.65	8.54	11.12	12.69	0.67	0.45	0.2	2.4	2.89	2.39	2.72	2.96	10.12	7.77	8.55	0.41	0.31	0.31	3.61	3.98	3.48
MSTRG.78	yellow	24.27	28.14	24.09	3.24	1.89	3.5	3.9	3.29	3.78	6.61	9.11	6.28	24.26	27.25	33.78	31.56	41.6	42.1	4.52	4.02	4.1	6.26	6.34	7.61	26.31	26.06	32.6	33.08	33.27	3.97	2.22	4.16	6.5	4.66	6.37
MSTRG.7937	turquoise	0.03	0	0.05	2.19	2.11	3	0	0	0	0.57	0.14	0.31	0.01	0	0.01	0.01	0.01	0	0	0	0	0	0.01	0	0	0	0	0	0.01	0	0	0	0.01	0.01	0
MSTRG.7995	green	0.06	0.24	0.08	0.31	0.46	0.38	2.02	1.46	1.36	0.54	0.9	0.4	0.23	0.07	0.05	0.19	0.08	0.07	2.12	1.66	1.74	0.64	0.35	0.33	0.14	0.02	0	0	0.06	1.56	2.09	1.82	0.55	0.39	0.39
MSTRG.8057	brown	0.05	0	0.03	0.2	0.12	0.22	0.1	0.03	0	0.21	0.31	0.24	0.34	0.01	0.25	88.14	81.77	109.35	0.11	0.09	0.08	0.73	1.2	3.15	1.06	0.3	114.13	146.7	94.07	0	0.06	0.04	2.8	0.5	0.78
MSTRG.8091	brown	0	0	0	0.07	0.01	0.06	0	0	0	0	0.09	0	0	0	0.13	17.88	16.46	18.58	0.06	0	0.01	0.21	0.14	0.49	0.01	0.17	13.31	17.23	9.65	0	0	0	0.22	0.03	0
MSTRG.8092	brown	0.02	0	0	0.07	0.02	0.03	0.08	0.01	0	0.01	0.02	0.04	0.02	0.06	0	16.36	13.13	12.47	0	0.01	0	0.08	0.25	0.23	0.04	0.04	11.2	15.71	8.04	0	0.01	0.01	0.33	0.04	0.04
MSTRG.8093	brown	0.01	0	0	0.08	0.07	0.06	0.03	0.01	0	0.06	0.1	0.09	0.07	0.01	0.04	28.27	33.44	35.75	0.03	0.03	0.03	0.26	0.38	1.07	0.37	0.16	40.46	52.98	33.98	0	0.04	0.01	1.07	0.27	0.21
MSTRG.8102	brown	0	0	0	0	0.01	0	0	0.01	0	0.01	0.01	0.02	0.03	0	0	3.87	5.48	5.19	0	0.01	0	0.07	0.07	0.19	0.04	0.02	5.32	7.84	3.98	0	0.02	0	0.14	0.01	0.02
MSTRG.8109	brown	0.02	0.01	0.01	0.09	0.09	0.05	0.01	0.01	0	0.03	0.06	0.13	0.13	0.03	0.11	26.8	34.18	36.44	0.03	0.02	0.04	0.25	0.42	1.17	0.21	0.13	30.56	41	23.24	0	0.02	0.03	0.71	0.2	0.22
MSTRG.8180	turquoise	0	0	0	2.91	2.17	2.54	0	0	0	0.66	0.05	0.19	0	0	0	0	0.2	0.23	0	0	0	0	0.04	0	0	0	0.03	0.09	0.04	0	0	0	0	0	0
MSTRG.8217	yellow	1.19	1.28	0.68	0.01	0.01	0.05	0.13	0.19	0.32	0.26	0.34	0.22	0.66	0.7	0.92	0.84	1.82	1.62	0.13	0.15	0.07	0.18	0.22	0.28	0.94	0.7	0.92	1.04	1.39	0.18	0.02	0.22	0.23	0.25	0.26
MSTRG.8264	greenyellow	25.45	24.93	22.72	1.63	1.03	1.28	11.06	8.76	9.93	16.34	24.81	16.6	24.97	27.7	24.75	17.51	18.75	16.6	13.55	12.29	11.73	23.17	22.94	20.8	24.34	20.8	12.72	12.07	14.12	8.56	7.92	12.77	19.36	24.55	24.34
MSTRG.8405	brown	0	0.07	0	0	0	0.05	0	0.1	0	0	0	0	0	0.07	0.3	0.9	1.43	0.9	0.18	0.05	0	0.12	0.1	0.07	0.08	0.07	0.83	0.81	0.71	0.22	0.05	0.1	0.1	0.21	0.11
MSTRG.8423	red	3.01	3.2	3.45	1.03	0.33	0.53	0.82	1.06	0.71	44.19	53.06	61.53	3.18	3.26	3.8	2.6	2.66	1.96	0.96	0.44	0.76	55.99	55.91	65.37	3.18	3.37	2.26	2.38	2.6	0.58	0.55	0.56	54.39	50.18	50.25
MSTRG.8698	blue	5.81	7.65	5.88	0.03	0.05	0.01	0.11	0.23	0.2	0.25	0.24	0.04	4.2	6.4	6.59	0.56	0.86	0.48	0.3	0.35	0.39	0.15	0.25	0.3	8.65	4.87	0.44	0.22	0.64	0.58	0.2	0.31	0.2	0.28	0.34
MSTRG.8699	blue	4.31	4.34	3.73	0.01	0	0	0.1	0.06	0.19	0.08	0.12	0.08	2.68	3.93	3.99	0.24	0.49	0.33	0.16	0.16	0.18	0.1	0.15	0.13	5.18	3.2	0.22	0.15	0.37	0.24	0.11	0.17	0.1	0.13	0.08
MSTRG.87	turquoise	7.92	4.05	8.11	481.86	657.26	477.47	1.51	1.44	0.76	101.55	12.15	55.73	2.31	3.02	6.8	1.66	0.72	0.52	1.37	1.39	1.73	2.61	1.73	0.33	2.43	3.59	1.25	2.04	1.93	1.86	1.69	1.43	2.04	2.04	0.37
MSTRG.8700	blue	3.08	2.83	2.27	0	0	0.01	0.06	0.05	0.08	0.04	0.14	0.08	1.87	2.96	2.73	0.19	0.27	0.33	0.1	0.17	0.12	0.12	0.07	0.07	3.13	1.66	0.2	0.14	0.24	0.13	0.04	0.11	0.05	0.14	0.06
MSTRG.8706	blue	2.69	2.41	2.15	0.01	0	0	0.06	0.05	0.05	0.04	0.11	0.03	1.67	2.39	2.17	0.2	0.17	0.24	0.13	0.07	0.04	0.04	0.07	0.06	2.55	1.58	0.14	0.12	0.16	0.11	0.06	0.08	0.05	0.08	0.03
MSTRG.8831	brown	0.21	0.12	0.21	1.19	0.63	1.69	0	0.07	0	0.53	0.1	0.31	0.13	0.07	0.03	6.14	3.77	7.34	0	0.05	0.07	0.04	0.07	0.18	0.14	0.02	8.57	9.75	9.76	0.02	0.02	0.02	0.17	0.09	0.06
MSTRG.8846	green	1.59	3.31	2.16	0.24	0.15	0.49	11.61	15.03	12.94	2.89	7.53	5.7	3.08	2.49	1.7	6.58	5.91	3.26	22.25	22.08	11.91	7.1	7.06	5.32	3.68	2.08	4.76	5.08	5.93	16.85	15.27	17.84	7.39	8.44	7.48
MSTRG.8874	brown	0	0	0	0.03	0.02	0.01	0	0	0	0	0	0.03	0.02	0.02	0.02	4.56	7.71	7.52	0.01	0	0	0.11	0.09	0.29	0.31	0	11.86	10.21	11.55	0	0.02	0	1.05	0.09	0.28
MSTRG.8875	brown	0	0	0	0	0	0	0	0	0	0	0	0	0	0	0.14	0.33	0.57	0.3	0	0	0	0	0	0	0	0	1.53	1.75	1.06	0	0	0	0.09	0	0
MSTRG.8879	brown	0	0	0.03	0.11	0.09	0.09	0	0	0	0.04	0.02	0.01	0.01	0.01	0.01	0.62	1.23	1.68	0.01	0	0	0	0.01	0.04	0.01	0.02	0.84	0.81	1.15	0	0	0	0.02	0.06	0.01
MSTRG.8934	turquoise	0.21	0.07	0.18	28.29	25.84	18.05	0.02	0.02	0.02	6.25	2.48	2.5	0.21	0.07	0.08	0.36	0.39	0.22	0.06	0.03	0.07	0.48	0.58	0.4	0.36	0.12	0.41	0.28	0.53	0.1	0.07	0.02	0.9	0.35	0.79
MSTRG.8957	magenta	0	0.11	0.36	0.88	6.4	5.33	0.35	2.28	2.61	0.18	2.26	1.49	0.47	0.04	0.24	0.4	0.55	0.15	2.5	2.57	6.34	1.19	0.68	1.12	1.09	0.14	0.4	0.51	0.42	2.69	5.32	2.71	0.49	0.78	0.61
MSTRG.8975	brown	0	0.05	0.05	0	0	0	0	0	0	0	0	0	0	0	0	1.3	1.33	1.36	0	0	0	0	0.04	0	0	0	0.66	0.27	0.82	0	0	0	0	0	0
MSTRG.899	turquoise	6.16	4.98	5.28	23.12	40.82	22.26	4.76	5.18	6	14.76	8.29	13.03	5.41	4.68	5.22	5.55	4.63	4.5	4.52	4.23	5.22	7.76	9.83	9.53	5.15	5.46	5.38	5.36	5.82	6.33	4.18	5.47	12.3	11.44	9.58
MSTRG.9036	brown	0	0	0	0.05	0.07	0.05	0.06	0.02	0	0.17	0.03	0.08	0	0	0	1.23	1.7	1.34	0	0	0	0.12	0.15	0.17	0	0	1.11	1.02	1.53	0	0.02	0.02	0.05	0.18	0.08
MSTRG.9125	brown	0	0	0.09	0.14	0.15	0.11	0.02	0.04	0	0.12	0.18	0.22	0.21	0.08	0.24	75.89	76.17	98.7	0.07	0.07	0.07	0.65	1.15	3.15	0.63	0.22	77.83	121.34	51.23	0	0.1	0.03	1.64	0.43	0.28
MSTRG.9128	brown	0.03	0	0.1	0.16	0.06	0	0	0	0	0	0	0.07	0.35	0.05	0.1	37.09	36.39	46.14	0.1	0.06	0	0.22	0.22	2.04	0.21	0.29	39.64	50.37	30.41	0	0.01	0	0.49	0.08	0.15
MSTRG.9148	brown	0.07	0.07	0.05	0.03	0.01	0.03	0.03	0	0.01	0.1	0.13	0.05	0.1	0.05	0.05	17.04	17.61	21.24	0.02	0.02	0.01	0.15	0.28	0.51	0.17	0.05	16.69	20.33	13.56	0.02	0.03	0.02	0.6	0.12	0.13
MSTRG.9149	brown	0	0	0	0	0.01	0	0.03	0	0	0.02	0.02	0	0	0.02	0.01	2.09	1.74	1.91	0	0.01	0.01	0.01	0.02	0.05	0.01	0.09	1.23	1.36	1.17	0.01	0.03	0.01	0.02	0	0.02
MSTRG.9152	brown	0.04	0.1	0.03	0	0.03	0.05	0	0.04	0.02	0.01	0.08	0.02	0.05	0.12	0.08	4.87	6.26	5.6	0	0.02	0.05	0.07	0.11	0.16	0.17	0.09	9.26	9.86	10.57	0.02	0.02	0.05	0.23	0.05	0.05
MSTRG.9158	yellow	0.76	1.38	0.85	0.05	0.06	0.07	0.1	0.14	0.09	0.05	0.19	0.07	0.61	1.04	0.51	1.42	1.37	1.42	0.06	0.12	0.03	0.16	0.11	0.12	0.51	0.93	1.92	1.2	2.08	0.1	0.08	0.07	0.2	0.14	0.12
MSTRG.9163	brown	0.76	0	0.04	0.01	0	0	0.06	0	0.02	0.2	0.01	0.11	0.13	0.04	0.07	0.52	0.42	0.7	0	0	0.02	0.01	0.01	0.05	0.43	0.46	1.62	1.38	0.95	0.16	0.1	0.03	0.09	0.09	0.15
MSTRG.9165	turquoise	0.55	0.72	0.54	33.11	24.02	24.98	0.29	0.82	0.22	8.65	1.57	5.52	0.49	0.64	0.63	2.4	3.67	3.2	0.21	0.6	0.65	0.36	0.32	0.15	0.25	0.55	3.15	3.08	4.03	0.38	0.22	0.59	0.35	0.28	0.32
MSTRG.9166	turquoise	0	0.51	0.11	14.17	25.9	16.38	0.17	0.45	0.26	0.94	0.71	2.34	0	0.1	0.55	0.41	2.36	2.16	0.26	0.63	0.37	0	0.3	0.27	0.58	0.69	2.21	2.06	1.53	0.25	0.14	0	0	0.08	0.08
MSTRG.9167	turquoise	0.58	0.3	0.46	24.07	19.37	17.02	0.1	0.26	0.21	4.91	0.95	2.09	0.38	0.43	0.71	1.56	3.05	1.51	0.25	0.57	0.43	0.22	0.13	0.04	0.41	0.29	2.17	1.79	3.16	0.24	0.21	0.34	0.17	0	0.19
MSTRG.9177	brown	0.06	0.07	0	0.03	0	0	0.06	0.15	0.18	0	0.07	0.06	0.3	0	0	3.41	2.42	3.58	0.06	0.1	0.19	0.44	0.36	0.14	0	0.07	3.61	2.74	3.09	0.34	0.05	0.2	0.29	0.05	0.16
MSTRG.9184	turquoise	2.73	0.7	3.1	578.42	733.86	540.8	0.77	0.32	0.45	80.92	9.64	65.2	0.5	0.6	0.31	3.53	4.35	3.12	0.02	0.14	0.13	1.83	1.34	0.13	1.36	0.57	5.8	4.97	10.48	0.33	0.52	0.12	1.72	1.23	0.39
MSTRG.9226	blue	19.54	17.17	19.94	0.12	0.05	0.78	5.49	3.38	4.51	2.6	3.33	3.13	22.85	19.83	20.37	3.51	1.51	1.14	7.43	4.52	5.51	4.02	3.37	2.67	17.87	20.45	1.66	0.7	2.19	7.09	3.86	7.9	3.87	3.78	4.39
MSTRG.9260	brown	0.64	0.43	0.31	0.34	0	0.12	0	0	0	0	0	0	0.31	0.3	0.16	0.72	2.18	2.48	0	0	0	0.13	0	0	0.33	0.42	1.05	1.39	1.2	0.12	0	0	0.1	0.11	0
MSTRG.936	blue	4.36	3.77	3.01	0.05	0.16	0.03	0.28	0.23	0.63	0.73	2.38	2.51	3.01	1.56	2.91	1.35	0.89	1.02	0.4	0.55	0.54	2.38	1.65	2.19	2.43	2.58	1	1.17	1.19	0.47	0.13	0.37	2.09	1.44	2.25
MSTRG.9360	brown	0	0	0	0.03	0.01	0.07	0.01	0.01	0	0.01	0.02	0.04	0.01	0	0.01	6.45	8.44	7.79	0.02	0.02	0	0.1	0.11	0.25	0.14	0.08	13.48	17.35	11.83	0	0.02	0.01	0.44	0.19	0.1
MSTRG.938	turquoise	0.39	0.29	0.32	0.72	4.55	0.79	0.13	0.08	0.03	0.18	0.33	0.12	0.31	0.34	0.28	0.15	0.17	0.11	0.19	0.08	0.1	0	0.16	0.07	0.29	0.18	0.04	0.08	0.26	0.15	0.21	0.16	0.08	0.28	0.23
MSTRG.965	brown	0.04	0.01	0.03	0.02	0.02	0.01	0.01	0	0	0.02	0.05	0.09	0.05	0.02	0.03	11.09	15.12	11.18	0.02	0.02	0	0.13	0.15	0.52	0.15	0.03	11.53	14.71	10.5	0	0.05	0.03	0.17	0.09	0.04
MSTRG.9650	blue	6.8	6.22	5.59	0.14	0.04	0.04	0.37	0.38	0.61	2	2.66	1.31	4.78	4.37	4.79	1.69	1.06	1.25	0.68	0.56	0.58	1.13	1.76	1.71	3.42	4.59	0.94	1.12	0.83	0.45	0.49	0.79	1.96	2.16	1.79
MSTRG.9722	purple	170.78	149.25	147.47	19.86	13.23	22.48	22.2	20.11	21.3	260.5	306.09	221.38	123.66	100.29	120.62	243.31	179.63	167.14	29.01	25.01	26.09	197.97	177.28	178.01	118.62	105.53	145.79	147.37	154.54	31.58	19.84	25.7	231.45	204.53	202.52
MSTRG.9723	brown	0	0	0	0.03	0	0	0	0	0	0	0	0	0.02	0	0	1.54	2.13	2.48	0	0	0	0.02	0	0.06	0.03	0	3.24	2.3	3.03	0	0	0	0.05	0.02	0
MSTRG.9748	black	5.04	3.49	2.17	0.64	0.42	0.46	0.72	0.64	0.67	1.3	1.97	0.93	2.57	2.93	3.3	1.87	3.25	3.19	0.96	0.58	0.88	1.12	0.95	0.8	3.65	3.37	2.73	2.02	3.6	1.09	0.49	1.14	1.61	1.45	1.03
MSTRG.9749	turquoise	1.12	1.92	0.11	9.56	1.79	2.07	1.49	0.43	0.44	0.23	0.53	1.4	0	0.19	0.1	0	0.58	0	0	0.12	0.08	0	0.19	0.22	0.1	0.86	0.74	0.1	1.05	1.21	0.12	0.51	0.25	0.2	0
MSTRG.9758	brown	0	0	0	0.01	0.02	0.01	0	0	0	0.02	0	0.07	0.02	0	0	6.53	7.65	7.47	0	0	0.03	0.05	0.09	0.25	0.1	0.03	7.65	11.54	6.72	0	0.01	0	0.29	0.03	0.04
MSTRG.9761	turquoise	0.07	0.01	0.05	2.73	1.81	2.94	0.7	0.89	2.05	0.39	0.21	0.96	0.02	0.01	0.02	0.02	0.01	0.01	0.68	0.49	0.78	0.14	0.08	0.08	0.04	0.01	0.03	0.01	0.03	1.99	0.27	0.8	0.12	0.21	0.1
MSTRG.9865	blue	14.74	15.98	16.79	0.75	0.65	0.95	0.25	0.26	0.27	0.86	2.38	1.14	13.93	14.55	16.1	3.62	3.26	2.71	0.34	0.49	0.52	0.78	0.88	0.87	12.96	18.72	2.66	2.55	2.61	0.47	0.49	0.59	1.04	1.15	0.8
MSTRG.9939	brown	0	0.01	0.04	0.01	0.02	0.01	0	0	0	0	0.02	0.01	0.02	0.05	0.01	1.06	2.31	2.89	0	0.01	0.01	0.01	0.01	0.08	0.04	0.02	1.35	1.08	1.83	0	0	0	0.02	0.03	0.02
ncbi-103376621	turquoise	1.41	2.24	0.56	4.78	4.44	6.6	0.52	0.57	0.47	1.84	2.49	0.76	1.41	0.93	1.75	1.72	1.87	2.17	0.3	0.56	0.27	0	0.47	0.56	1.64	1.33	2.79	2.72	2.75	0.11	0.49	0.38	0.77	1.59	1.39
ncbi-103376622	brown	0.12	0.41	0.4	0	0.03	0	0	0.1	0	0.06	0.18	0.22	0.19	0.23	0.25	0.27	0.64	0.23	0.04	0.06	0.04	0.12	0	0.09	0.1	0.22	0.66	0.29	0.78	0.07	0	0.13	0.06	0.03	0.14
ncbi-103376623	black	18.25	19.46	16.63	5.89	4.81	8.35	6.72	7.7	8.01	7.05	9.51	7.45	14.04	15.42	12.8	16.74	12.12	13.23	6.87	6.7	7.06	6.68	6.97	5.6	18.47	15.85	15.07	11.59	16.53	7.48	6.83	6.25	6.03	7.26	6.97
ncbi-103376624	brown	1.15	2.61	0.54	0.86	0.62	0.61	0.45	0.85	0.75	0.11	0.81	0.22	1.07	1.96	0.42	4.69	5.41	6.04	0.44	0.2	0.79	0.85	0.48	0.58	1.17	0.76	5.55	4.09	4.64	0.81	0.57	0.37	0.51	0.71	0.41
ncbi-103376625	turquoise	18.91	16.61	17.26	76.97	88.73	96.04	7.97	6.46	5.71	26.96	12.97	16.88	14.06	14.76	13.14	18.98	14.53	14.23	5.88	5.73	6.52	7.32	7.05	6.63	15.91	15.51	18.99	18.79	18.83	8.48	6.57	7.17	8.17	8.28	8.66
ncbi-103376626	turquoise	12.35	11.97	13.53	71.9	65.51	73.09	7.05	7.12	6.14	27.92	16.43	20.54	12.91	13.1	13.29	23.18	26.57	25.68	7.28	6.55	7.54	11.25	12.87	12.78	12.97	12.27	26.44	29.55	26.12	6.93	6.24	6.69	12.65	11.87	13.99
ncbi-103376629	turquoise	0.02	0.12	0.09	0.85	0.96	1	0	0.02	0	0.14	0.1	0.09	0.04	0.02	0.12	0.09	0.03	0.06	0	0	0	0	0	0	0.04	0.02	0.01	0.02	0.05	0	0	0	0.06	0	0
ncbi-103376630	blue	6.14	4.76	5.06	0.47	0.36	0.48	0.17	0.47	0.3	0.16	0.17	0.17	6.32	5.9	7.7	1.6	1.26	1.68	0.34	0.33	0.31	0.05	0.06	0.08	5	8.26	1.14	0.75	1.22	0.41	0.3	0.36	0.11	0.09	0.17
ncbi-103376631	turquoise	3.38	0.48	4.43	536.28	660.02	524.4	0.69	0.09	0.37	91.63	7.9	60.82	0	0.1	0	0.25	1.62	0.04	0	0	0	1.25	0.85	0.03	0.5	0	2.22	0.2	2.14	0.01	0.22	0.06	1.77	1	0
ncbi-103376633	brown	0.05	0	0	1.09	2.02	2.15	0	0	0	0	0	0.07	0	0	0	32.19	10.03	10.66	0	0	0	0	0	0	0	0	11.39	9.42	13.41	0	0	0	0	0	0
ncbi-103376634	turquoise	7.45	7.16	7.86	41.09	39.82	31.55	10.13	11.57	9	18.95	15.22	14.46	7.74	7.26	7.08	9.87	9.78	9.48	10.35	12.55	8.99	15.19	13.17	13.67	7.82	6.29	9.01	9.25	9.56	8.85	6.99	10.92	13.62	15.6	14.11
ncbi-103376635	brown	15.5	15.26	12.29	37.31	41.71	31.01	5.75	6.86	6.43	9.88	6.81	8.82	13.21	13.12	16.17	61.85	64.22	74.41	6.9	6.42	7.1	5.29	4.41	6.43	15.05	15.17	78.43	101.25	61.59	8.93	8.27	8.84	6.67	6.58	4.34
ncbi-103376636	pink	8.26	8.31	9.86	15.06	14.5	14.52	0.35	0.2	0.37	5.01	1.85	3.62	9.7	13.69	10.46	1.72	1.91	1.42	0.34	0.43	0.35	1.67	2.18	1.95	10.24	11.18	1.23	1.24	1.56	0.69	0.26	0.48	2.19	1.12	1.89
ncbi-103376637	turquoise	5.37	7.9	7.39	35.19	36.11	31	2.73	2.91	1.76	9.11	4.31	8.1	6.38	7.62	5.37	8.55	6.11	6.8	2.64	1.88	2.42	2.73	5.42	2.88	6.27	4.16	6.47	6.63	8.3	2.53	1.28	1.59	4.07	4.04	1.83
ncbi-103376638	brown	0.23	0.42	0.28	0.06	0.09	0.16	0	0	0	1.37	0.61	0.57	0.32	0.18	0.58	2.8	2.68	1.93	0	0	0	0.57	0.8	0.61	0.27	0.27	1.52	1.49	2.18	0	0	0	0.51	0.38	0.63
ncbi-103376639	blue	66.87	59.62	76.68	11.71	10.76	11.01	0.03	0.03	0.06	3.21	0.5	1.56	79.86	87.47	74.97	4.96	4.96	3.8	0	0	0.06	0.13	0.53	0.32	68.43	77.93	3.96	2.2	3.83	0.14	0.16	0.1	0.3	0.4	0.07
ncbi-103376640	black	1.52	1.35	1.14	0	0.01	0	0	0	0	0	0	0	2.31	1.57	2.26	1.1	1.11	1.37	0	0	0	0	0	0.05	1.45	2.12	1.58	1.89	1.3	0	0	0	0.03	0	0
ncbi-103376643	magenta	29.56	37.34	36.66	15.83	15.42	12.74	13.09	13.82	11.39	25.29	36.25	30.78	39.52	34.02	32.37	40.5	40.59	35.76	12.14	10.89	12.18	27.1	31.09	28.72	32.85	30.4	41.41	42.62	42.65	12.35	10.7	11.47	34.86	30.5	29.94
ncbi-103376644	magenta	68.8	65.64	61.18	27.99	30.55	31.49	20.89	21.91	21.41	42.1	41.61	31.8	65.43	54.54	59.36	66.52	57.57	54.49	22.13	20.55	19.97	36.38	38.15	34.09	63.42	55.22	67.35	64.8	65.75	22.51	21.93	23.38	36.76	39.04	38.83
ncbi-103376645	turquoise	9.14	8.96	8.82	18.04	17.75	9	0.28	0.46	0.6	6.73	7.69	5.81	9.08	9.74	9.56	7.29	8.12	7.21	0.81	0.65	1.04	6.92	5.76	6.1	8.52	9.72	7.72	6.57	7.62	0.61	0.35	0.32	6.22	5.12	5.29
ncbi-103376647	turquoise	2.37	2.91	3.05	29.7	32.79	34.95	2.42	2.07	1.69	7.73	3.4	6.03	1.9	2.32	2.49	4.29	6.12	4.96	2.46	2.47	2.05	2.94	3.48	3.33	2.86	2.84	6.55	6.11	6.08	1.94	2.3	2.51	3.08	3.17	2.34
ncbi-103376648	magenta	4.85	4.28	5.12	13.39	14.6	10.93	10.08	14.18	21.77	3.32	2.88	5.52	4.54	3.76	4.28	0.29	0	0	5.27	9.14	7.18	1.74	0.99	0.82	4.32	5.52	0	0	0	17.73	14.81	9.16	1.5	6.93	2.32
ncbi-103376651	turquoise	9.16	14.29	11.61	16.09	18.8	15.44	3.1	2.65	1.98	5.9	6.7	5.43	13	12.52	10.26	11.67	11.49	8.17	2.47	2.46	2.74	3.98	5.21	4.52	8.64	8.43	8.88	5.6	9.1	2.73	2.04	2.15	4.54	3.96	3.8
ncbi-103376653	greenyellow	43.57	43.37	55.26	21	21.66	23.31	3.99	3.7	3.91	40.71	57.67	34.83	39.47	32.33	36.17	13.06	8.99	10.09	4.56	3.72	3.98	27.86	34.44	28.13	36.57	48.32	9.51	8.48	11.62	5.07	3.44	4.77	41.78	39.99	48.66
ncbi-103376655	red	12.17	12.35	10.32	0.18	0.16	0.38	0	0.13	0.07	24.8	29.52	18.78	11.55	11.88	10.14	11.16	14.63	13.39	0.26	0.16	0	18.1	25.69	24.56	10.58	10.78	12.03	16.13	9.88	0	0.13	0.14	27.13	17.86	26.19
ncbi-103376656	blue	9.38	10.1	11.43	1.18	0.73	2.39	0.05	0.02	0.07	0.55	0.18	0.45	11.57	11.78	11.81	0.42	0.4	0.35	0.11	0.1	0.12	0.15	0.12	0.07	9.88	14.82	0.41	0.22	0.38	0.03	0.05	0.06	0.09	0.11	0.05
ncbi-103376657	brown	1.83	2.48	1.83	0.13	0.03	0.09	0.44	0.32	0.42	1.7	1.9	1.96	2.66	1.83	3.32	9.36	14.12	15.61	0.48	0.38	0.59	1.31	0.95	1.09	2.29	2.25	14.32	16.11	13.32	0.48	0.3	0.47	1.17	0.78	1.63
ncbi-103376659	turquoise	1.23	1.37	1.4	5.14	5.58	6.01	0.1	0.1	0.05	1.44	0.54	0.68	0.71	0.85	1.1	1.64	2.59	1.2	0.08	0.05	0.12	0.35	0.32	0.45	1.42	1.63	2.46	2.04	2.03	0.04	0.04	0.05	0.69	0.46	0.25
ncbi-103376660	green	9.01	7.94	8.38	6.88	5.56	9.27	24.13	19.67	17.02	4.32	4.89	4.21	8.04	7.01	11.07	14.72	14.94	15.99	22.98	20	18.7	6.37	4.24	4.48	7.92	10.19	14.45	13.17	13.08	21.55	18.83	18.46	2.91	7.67	4.43
ncbi-103376661	turquoise	13.23	12.65	14.11	65.46	83.57	51.82	20.37	19.87	16.71	19.17	16.71	21.33	14.01	12.07	12.52	12.07	14.67	10.99	20.83	22.58	18.06	19.84	16.81	18.82	15.19	11.8	12.66	11.6	12.6	20.26	19.98	22.99	17.93	20.38	17.35
ncbi-103376662	turquoise	6.14	8.34	7.65	32.07	40.15	39.82	3.1	3.62	2.71	8.52	5.38	7.41	8.56	6.99	6.94	10.16	11.39	8.52	3.49	2.67	2.48	5.17	4.54	5.6	8.7	5.43	8.08	7.6	8.63	3.6	2.53	2.89	4.25	5.75	4.76
ncbi-103376663	turquoise	4.44	4.27	4.51	15.31	15.12	16.05	2.57	2.68	1.7	5.59	2.8	3.85	5.31	4.07	4.71	4.02	3.89	2.98	2.29	1.72	2.01	2.28	1.79	2.11	4.55	5.08	4.18	4.28	3.81	3.27	2.87	2.9	2.26	2.02	2.09
ncbi-103376664	turquoise	4.43	5.56	4.94	25.1	37.83	30.2	1.52	1.33	1.7	5.38	2.42	5.96	4.01	3.42	3.7	9.29	6.15	8.94	1.38	0.98	2.03	1.8	1.67	1.53	4.09	4.52	7.91	10.09	10.04	1.83	1.39	1.66	2.09	2.67	1.4
ncbi-103376665	turquoise	2.76	3.48	2.17	18.99	21.68	22.86	2.11	2.69	2.31	6.48	3.66	5.32	3.7	1.99	3.19	2.56	2.55	2.26	2	2.77	2.03	3.4	3.34	2.96	4.44	2.74	3.21	3.49	3.26	2.71	3.38	2.43	3.24	4.75	2.26
ncbi-103376666	turquoise	5.86	5.24	5.01	88.21	93.3	113.06	2.69	1.63	2.51	15.15	4.36	11.36	4.92	5.12	5.67	6.53	8.12	7.5	1.63	1.88	3	2.56	2.47	2.73	4.96	4.84	7.57	7.18	7.63	1.75	2.06	3.16	3.12	3.1	2.38
ncbi-103376668	red	1.12	0.95	0.92	0.22	0.11	0.16	0	0	0	19.17	26.72	19.23	0.32	0.28	0	0.18	0.36	0	0	0	0	37.88	41.16	30.55	0.35	0.45	0.65	0.89	0.35	0	0	0.1	24.15	23.45	30.38
ncbi-103376669	green	2.23	1.98	2.28	0.35	0.32	0.56	10.54	12.95	13.5	2.27	2.69	2.88	2.85	1.6	2.27	6.42	4.36	3.66	15.85	14.16	17.12	5.78	2.87	3.47	2.77	1.81	3.44	3.4	4.56	15.1	13.9	12.67	1.83	4.53	2.73
ncbi-103376670	turquoise	6.04	4.48	4.87	128.7	136.49	128.4	3.83	4.41	3.99	19.14	3.76	14.02	3.59	4.4	3.72	10.07	9.68	9.35	4.5	3.96	4.62	3.38	2.3	2.13	4.16	3.79	8.68	10.67	11.72	4.7	4.07	5.4	3.57	3.3	1.97
ncbi-103376671	green	0.43	0.04	0	0.01	0	0	4.08	1.79	1.69	0.12	0.06	0.16	0.29	0	0	0	0	0	2.67	1.63	3.2	3.71	0.66	0.1	0.15	0	0	0	0	2.59	1.57	2.17	0.11	0.57	0.08
ncbi-103376673	turquoise	4.78	4.8	4.08	58.16	55.8	47.86	1.39	1.18	1.62	9.36	2.69	6.65	3.37	4.33	4.51	4.98	5.79	4.81	1.16	1.12	1.26	1.78	1.73	1.95	4.39	3.93	4.35	4.87	5.15	1.22	1.59	1.68	1.56	1.66	2.26
ncbi-103376675	turquoise	11.14	13.92	12.34	26.45	29.11	30.21	1.37	1.51	1.63	6.27	2.87	5.49	13.56	15.05	11.92	9.46	8.68	5.87	1.82	1.58	1.41	2.7	1.85	2.31	11.22	10.77	7.45	8.03	6.94	1.97	1.27	1.83	1.98	3.18	1.7
ncbi-103376676	turquoise	28.44	29.14	26.45	70.63	69.39	40.77	12.06	11.99	12.44	22.49	20.89	18.54	25.69	28.55	25.13	24.23	23.19	20.69	14.9	12.62	10.4	14.27	20.12	13.05	23.61	20.78	18.96	19.09	21.56	12.86	5.74	11.6	14.01	17.49	15.28
ncbi-103376678	brown	10.25	13.4	10.56	7.78	5.75	6.79	5.36	5.57	7.06	8.68	14.91	8.78	10.97	8.21	11.26	24.68	25.81	23.91	7.28	6.86	6.43	10.1	7.5	8.48	10.24	9.56	22.17	25.04	21.56	7.92	6.48	8.3	9.38	8.59	9.29
ncbi-103376679	blue	10.91	12.34	9.42	2.05	2.05	1.43	0	0	0	0.27	0	0.3	11.49	12.4	11.24	0.46	0.17	0.33	0	0.02	0	0.03	0.02	0.02	11.42	11.42	0.74	0.46	0.35	0.03	0	0	0	0.05	0.05
ncbi-103376681	black	11.78	12.4	10.55	1.85	1.15	1.61	2.59	3.72	3.23	4.25	6	4.45	8.78	8.13	11.06	9.26	11.11	12.88	2.62	3.43	3.1	3.76	4.01	4.31	9.22	11.87	10.87	8.55	8.82	3.21	2.97	3.28	4.25	5.15	4.6
ncbi-103376682	brown	0.94	0.71	1.24	0.18	0.28	0.19	0.33	0.35	0.72	0.38	0.45	0.64	0.99	0.92	0.89	2.13	2.27	2	0.39	0.29	0.24	0.43	0.14	0.31	1.16	0.88	2.42	2.75	2.72	0.54	0.27	0.57	0.52	0.57	0.15
ncbi-103376683	blue	0.43	0.73	1.15	0	0	0	0	0	0	0	0	0	1.29	1.2	0.79	0.41	0.21	0.05	0	0	0	0	0	0.02	1.02	0.95	0.19	0.29	0.16	0	0	0	0	0	0
ncbi-103376684	purple	0.25	0.22	0.21	0.12	0.14	0.19	0.01	0	0.04	0.22	0.96	0.41	0.28	0.21	0.25	0.56	0.67	0.46	0.03	0.03	0.01	0.53	0.52	0.44	0.4	0.22	0.27	0.27	0.65	0.04	0.02	0.01	0.52	0.18	0.33
ncbi-103376685	yellow	0.32	0.67	0.49	0.01	0	0.04	0	0	0	0.06	0.08	0.04	0.58	0.36	0.67	0.84	0.65	0.74	0.04	0	0	0.02	0.02	0.03	0.45	0.79	0.87	0.64	0.99	0.02	0	0	0	0.04	0.06
ncbi-103376686	brown	9.48	9.04	9.54	9.37	8.06	8.59	3.09	2.44	2.24	6.78	5.78	4.87	10.97	9.64	9.26	20.45	20.66	19.8	3.04	2.59	2.89	4.84	3.74	4.09	11.07	10.72	20.38	24.84	20	3.15	3.59	2.9	4.63	4.55	6.26
ncbi-103376687	blue	9.35	9.07	14.76	0.25	0.07	0.11	0.29	0	0.24	0.02	0.05	0.07	14.48	14.43	10.95	3.6	2.56	3.59	0.07	0.02	0.05	0.09	0.07	0.06	10.28	20.44	3.06	3.32	3.22	0.05	0.06	0.14	0.02	0.04	0.03
ncbi-103376688	blue	0.18	0.55	0.65	0	0	0	0	0	0	0	0	0	0.58	0.66	0.43	0.17	0.23	0.21	0.02	0.03	0	0	0	0.08	0.32	0.39	0.16	0.06	0.1	0	0	0	0.11	0.18	0.16
ncbi-103376690	turquoise	32.21	27.03	34.2	448.1	544.71	454.9	135.93	128.58	125.95	118.14	29.04	68.74	37.16	23.85	24.62	33.7	19.26	18.61	102.99	142.9	117.17	27.52	18.39	20.49	35.86	26.94	31.1	30.23	29.67	153.68	202.39	153.6	13.87	54.83	21.02
ncbi-103376691	brown	0.13	1.01	1.07	0.11	0	0	0	0	0	0	0	0	0	0.83	0.41	9.03	9.3	11.11	0	0	0.14	0	0.53	0.02	0.65	1.18	11.42	15.82	8.01	0	0	0	0.57	0.27	0.22
ncbi-103376692	turquoise	0.09	0.1	0.54	17.21	14.81	18.73	0.09	0.04	0.14	3.62	0.58	1.71	0.05	0.11	0.26	8.4	7.58	9.72	0.12	0.14	0.08	0.23	0.28	0.23	0	0.21	10.89	8.17	9.62	0.19	0.18	0.07	0.29	0.08	0.25
ncbi-103376693	turquoise	0.72	0.4	0.68	8.87	6.96	7.67	0.03	0.08	0.06	2.5	0.27	1.38	0.67	0.84	1.11	5.79	5.19	5.28	0.03	0.09	0.05	0.14	0.18	0.09	1.28	0.78	5.68	6.66	5.61	0.06	0.11	0.07	0.23	0.33	0.04
ncbi-103376694	turquoise	1.67	2.26	2.12	22.19	27.52	30.05	0.95	1.48	1.28	4.15	1.37	4.15	1.59	1.63	1.21	4.13	2.52	3.3	1.21	0.89	1.46	1.15	0.79	1.02	1.15	1.56	2.74	2.63	3.27	1.19	1.28	1.1	1.49	1.2	1.12
ncbi-103376695	blue	1.91	1.79	1.09	0.41	0.59	0.12	0	0.02	0	0	0	0	1.07	1.15	1.6	0.03	0.08	0	0.01	0	0	0	0	0	0	1.45	0	0	0.06	0.09	0	0	0	0	0
ncbi-103376698	brown	4.09	4.05	4.9	4.75	5.39	4.22	0.96	0.71	0.99	3.94	3.7	3.33	6.04	5.24	5.26	10.14	11.67	8.92	1.02	0.78	0.74	2.21	2.89	2.34	5.35	4.68	12.1	10.25	12.57	0.93	0.87	0.89	2.6	3.08	2.45
ncbi-103376699	black	5.77	6.54	4.51	0.5	0.69	0	0.71	0.41	0.31	0.86	2.22	0.39	5.56	4.87	4.04	2.99	4.05	5.38	0.69	0.61	0.45	1.79	0.66	1.41	5.79	4.31	5.18	3.28	5.07	0.77	0.55	0.39	1.74	0.81	1.27
ncbi-103376700	blue	6.69	5.1	5.99	0.04	0.06	0.03	0.5	0.26	0.3	0.91	1.63	0.94	5.93	6.43	5.32	0.73	0.46	0.57	0.57	0.16	0.45	0.88	0.48	0.87	4.98	8.7	0.74	0.7	0.83	0.51	0.37	0.6	0.98	0.72	1.14
ncbi-103376701	turquoise	3.51	4.26	4.22	17.45	14.26	14.35	3.22	2.41	2.07	8.82	4.71	5.99	4.95	3.54	3.88	3.81	3.35	2.56	2.68	3.4	3.36	4.71	4.76	3.74	3.52	4.4	2.64	2.14	2.62	2.69	3.56	3.18	4.64	4.44	4.55
ncbi-103376702	turquoise	12.83	13.43	12.34	48.3	46.81	45.41	6.45	6.07	5.94	13.86	8.48	10.88	13.53	12.01	13.15	10.46	10.41	9.83	5.67	5.66	6.23	7.51	7.08	6.04	11.85	12.85	10.35	10.67	11.02	6.3	5.64	6.97	5.97	6.38	6.13
ncbi-103376704	blue	21.19	25.2	17.63	0.34	0	0.43	4.88	4.24	3.55	8	10.97	7.2	16.81	18.69	23.17	6.7	6.58	7.77	5.16	2.81	4.22	6.08	6.59	5.33	15.58	18.37	5.41	6.31	5.69	5.19	3.14	4.73	9.07	7.2	7.23
ncbi-103376706	blue	9.14	9.16	7.92	0.72	0.36	0.72	0	0.06	0.09	2.71	4.33	2.79	7.6	7.7	7.12	4.02	2.61	2.82	0.16	0.15	0.13	1.88	2.08	1.46	7.68	8.62	2.7	1.59	2.13	0.11	0.11	0.16	2.25	1.82	2.68
ncbi-103376707	blue	4.51	3.98	4.61	0.15	0	0.3	0.24	0.1	0.09	2.41	2.64	1.82	2.1	1.49	2.54	2.59	1.54	1.97	0.55	0.18	0	1.74	1.65	1.52	2.78	2.46	2.19	1.69	2.33	0.12	0.08	0.53	2.83	3.34	2.65
ncbi-103376708	turquoise	1.46	0.99	1.31	2.72	3.97	6.01	0	0.06	0.15	0.81	0.51	0.72	1.62	1.21	1.13	0.24	0.1	0.11	0.11	0.16	0.14	0.25	0.27	0.29	0.71	0.76	0.08	0.11	0.07	0.04	0.12	0.06	0.24	0.39	0.29
ncbi-103376711	yellow	14.5	13.46	15.46	8.3	6.34	8.08	1.7	1.86	2.14	9.16	11.91	8.41	13.84	10.53	13.23	31.92	26.92	26.36	3.29	2.81	2.76	7.74	7.19	7.17	10.72	13.94	26.4	24.94	26.73	2.91	1.88	2.58	8.64	7.25	8.22
ncbi-103376712	brown	8.42	9.48	5.89	11.76	7.65	13.59	3.14	3.07	3.91	3.99	3.44	4.4	8.4	8.21	9.7	26.6	22.22	28.26	3.28	3.88	2.8	3.72	2.73	3.12	7.23	9.25	23.82	21.65	24.92	4.29	3.77	2.27	3.7	3.37	2.95
ncbi-103376719	red	0.28	0.99	1.67	0.42	0.13	0.15	1.09	2.09	0.86	2.28	1.96	1.99	0.7	0.87	0.87	2.14	1.24	0.88	1.03	0.69	0.62	1.83	2.86	2.25	0.81	0.97	1.29	1.29	0.81	1.32	0.85	1.3	1.75	1.62	2.48
ncbi-103376721	blue	8.34	8.17	8.84	1.22	1.82	1	2.99	3.6	3.01	1.73	3	1.46	8.08	9.73	9.8	5.34	6.43	5.87	3.22	3.88	3.34	2.39	1.9	2.2	8.73	8.87	4.52	5.83	5.93	3.27	2.81	3.39	2.21	2.05	2.38
ncbi-103376722	green	0.03	0	0.12	0.77	0.32	0.4	46.1	38.91	57.42	17.33	18.26	21.02	0.37	0.04	0.06	3.17	0.94	1.32	33.75	31.32	47.99	16.32	15.56	16.11	0.35	0.05	2.07	1.2	2.46	59.99	32.84	38.3	15.71	22.84	17.18
ncbi-103376723	blue	5.64	5.2	5.09	0	0.05	0.11	0	0	0	0.48	0.94	0.56	3.73	3.64	4.27	0.99	0.88	0.41	0.45	0.24	0.18	0.68	0.86	0.9	3.54	4.18	1.1	1.39	1.45	0.16	0.08	0.12	0.62	0.58	0.6
ncbi-103376724	pink	7.15	6.82	6.19	7.67	6.88	8.46	0.66	0.6	1.15	2.04	0.81	1.66	4.18	7.13	5.07	4.06	4.07	2.92	1.72	1.05	1.6	0.95	0.36	0.63	7.67	7.54	4.8	3.38	5.05	2.58	0.85	1.16	0.87	0.54	0.34
ncbi-103376725	brown	0	0.06	0	0.01	0	0.01	0.01	0.01	0	0.02	0.05	0.01	0.03	0	0.02	1.26	1.55	1.93	0.03	0.02	0.03	0.03	0.03	0.01	0.02	0.06	1.37	1.25	1.2	0	0	0.01	0.04	0.02	0.06
ncbi-103376728	green	0	0.08	0	0.07	0.07	0	2.89	5.38	6.22	0.11	0.34	0.28	0.05	0	0	0.28	0.37	0.12	6.48	4.13	13.43	1.2	0.22	1.78	0.15	0.03	0.39	0	0.65	4.93	6.49	4.11	0.19	1.03	0.53
ncbi-103376729	green	0.17	0	0	0.19	0.19	0.37	16.48	21.05	41.7	0.94	1.53	3.73	0.22	0.13	0.06	0.76	0.89	0.64	11.31	20.3	23.92	2.38	1.28	3.06	1.06	0.24	1.79	0.54	1.24	11.14	19.56	21	0.34	3.87	2.61
ncbi-103376730	turquoise	6.22	4.08	5.64	26.4	25.65	25.93	8.36	8.18	11.46	7.47	2.18	4.4	4.85	4.64	3.79	4.56	4.15	3.9	8.87	11.33	7.88	2.51	1.53	1.22	5.45	4.63	4.43	4.18	4.88	13.47	10.13	9.15	1.35	2.55	1.85
ncbi-103376731	green	0.2	0.09	0	0	0	0	0.73	3.21	2.57	0.34	0.4	0.48	0.48	0	0.03	0.11	0.03	0.09	2.2	1.8	5.66	1.59	0.36	0.96	0	0.03	0.03	0	0.09	3.13	0.79	1.33	0.06	0.22	0.11
ncbi-103376732	black	23.43	23.99	23.43	6.64	3.81	5.86	6.63	7.01	5.79	9.86	13.36	9.86	22.95	25.54	23.02	21.7	15.94	23.48	6.22	6.5	6.58	10.97	11.33	11.59	26.46	23.3	18.55	19.69	19.82	6.01	5.82	6.72	10.4	9.99	11.8
ncbi-103376733	brown	4.55	3.78	4.4	4.67	3.49	4.72	6.18	6.15	5.23	12.84	9.28	10.07	4.64	3.7	3.25	15.47	13.79	16.37	4.17	4.62	5.75	7.26	7.83	11.11	5.81	3.1	19.39	17.5	15.84	6.57	6.25	6	8.72	9.63	9.38
ncbi-103376734	brown	0.6	0.6	0.53	6.11	4.06	6.07	0.32	0.21	0.32	2.07	0.74	1.27	0.41	0.36	0.62	12.46	11.91	10.01	0.05	0.22	0.16	0.22	0.38	0.9	0.35	0.3	11.8	12.07	11.55	0.26	0.21	0.27	0.4	0.17	0.29
ncbi-103376736	blue	7.71	10.24	5.32	0.04	0.04	0.26	0.05	0.13	0.45	0.73	1.48	1.16	3.65	5.25	5.46	2.54	2.34	2.19	0.12	0.12	0.36	0.77	0.07	0.92	5.1	5.32	2.78	1.08	2.98	0.19	0.12	0.64	0.98	1.19	0.93
ncbi-103376737	turquoise	3.46	1.68	1.51	2.57	1.44	3.75	0.75	1.11	0.94	1.44	0.24	1.01	1.24	0.46	0.83	1.97	1.05	0.29	0.29	0.27	0.37	0	0.45	0.29	2.47	2.34	4	2.09	2.3	1.35	1.84	1.44	0.3	0	1.3
ncbi-103376738	brown	0.89	1.01	1.25	0.08	0	0	0.24	0.46	0	1.38	0.74	0.77	0.35	0.53	1.15	5.28	2.89	3.67	0.5	0.39	0.29	0.47	0.79	0.43	0.42	1.09	4.43	4.85	4.29	0.22	0.4	0.37	1.02	1.89	1.28
ncbi-103376739	yellow	23.46	22.5	22.24	12.27	9.58	15.6	8.17	7.22	5.89	10.28	11.82	9.88	20.3	22.98	22.56	28.13	26.87	29.23	8.12	7.52	7.13	8.39	8.96	8.04	21.99	25.84	27.02	27.24	28.28	8.26	8.26	7.77	9.89	9.35	9.89
ncbi-103376744	turquoise	4.43	2.79	2.76	55.66	54.51	46.19	1.67	1.02	1.2	12.33	4.77	8.61	2.84	2.51	2.54	4.31	5.69	4.53	1.02	1.02	0.83	2.24	2.4	3.18	4.29	3.1	4.46	4.66	3.9	0.66	0.81	1.11	4	3.26	2.66
ncbi-103376745	blue	1.42	1.9	1.59	0.35	0.38	0.27	0.82	0.49	0.5	0.93	1.67	0.92	1.1	0.62	0.98	0.32	1.38	1.34	0.09	0.67	0.62	0.86	0.88	0.76	1.87	2.4	1.53	1	1.14	0.47	0.38	0.22	1.22	0.65	1.06
ncbi-103376748	red	3.16	2.31	3.34	1.45	1.45	1.85	0.28	0.4	0.62	5.82	7.21	5.56	2.44	2.52	2.24	3.26	3.78	3.27	0.5	0.64	0.28	4.89	5.54	4.81	3.37	3.01	2.94	3.07	3.91	0.66	0.6	0.87	6.54	6.3	7.21
ncbi-103376749	turquoise	4.7	5.21	4.36	20.84	24.71	23.06	1.49	1.96	1.84	5.47	5.99	5.53	4.39	3.81	4.26	5.06	5.79	4.72	1.84	1.78	1.39	3.94	3.03	2.56	5.11	4.37	4.61	5.22	4.61	2.08	1.66	1.55	3.48	2.63	2.36
ncbi-103376750	brown	8.27	9.04	8.58	1.43	0.83	1.23	2.75	2.09	2.29	4.91	6.55	4.43	6.18	7.62	7.61	16.84	18.97	18.5	2.5	2.05	1.98	4.17	4.86	5.73	8.15	7.73	18.14	18.45	16.8	2.01	1.81	2.16	4.47	4.88	4.37
ncbi-103376751	turquoise	4.36	4.1	3.81	51.29	39.98	56.88	1.55	1.79	1.63	16.46	4.6	9.87	3.47	3.82	3.93	8.78	8.18	8	1.72	1.55	1.81	2.8	2.87	3.2	3.83	3.57	7.51	8.03	7.98	1.82	1.44	1.82	2.8	3.01	2.71
ncbi-103376752	black	22.77	22.56	25.06	3.31	1.68	2.69	11.54	12.23	12.12	14.68	16.16	12.9	22.98	21.28	21.81	22.47	22.99	19.92	12	11.43	11.99	12.66	14.08	12.18	22.49	22.61	18.98	20.02	19.26	13.01	11.05	11.86	12.44	12.19	14.06
ncbi-103376753	turquoise	1.89	1	1.59	19.89	10.68	13.61	6.62	4.23	5.08	6.4	3.57	5.06	1.83	1.15	1.37	2.42	1.42	0.9	6.21	6.72	4.31	4.06	3.16	2.87	1.85	1.39	1.81	1.56	1.58	4.68	4.64	3.26	4.09	3.21	2.18
ncbi-103376754	blue	2.28	1.63	2.04	0	0	0	0	0.06	0.11	0.25	0.13	0.23	2.14	1.95	1.48	0.58	0.93	1.04	0.14	0.06	0.08	0.26	0.15	0.64	1.43	1.48	0.4	0.8	0.86	0	0.05	0.03	0.16	0.22	0.06
ncbi-103376755	yellow	34.72	33.6	35.01	18.59	17.07	19.32	12.76	10.97	8.5	15.75	18.34	13.65	36.19	33.53	34.58	49.42	58.32	53.78	11.4	11.45	12.94	12.08	15.17	14.77	37.23	33.45	56.64	56.93	55	10.51	12.5	12.11	15.06	13.52	13.49
ncbi-103376756	black	15.64	13.06	14.91	0.03	0.04	0.09	0.09	0.11	0.02	0.16	0.26	0.18	13.59	14.35	19.88	7.64	10.28	10.38	0.1	0.07	0.01	0.41	0.38	0.34	15.25	16.33	9.61	8.51	10.64	0.08	0.02	0.06	0.25	0.17	0.11
ncbi-103376757	blue	19.67	18.54	17.83	5.01	3.46	2.72	1.89	2.49	2.47	3.43	3.14	2.13	15.66	19.77	19.3	11.28	13.13	11.86	2.32	1.82	3.37	2.68	3.03	3.15	18.89	18.7	9.5	7.51	8.62	2.87	2.65	2.75	2.05	2.54	2.23
ncbi-103376758	green	2.96	0.44	1.39	0.47	0.29	0.52	94.82	100.3	158.03	5.29	5.64	13.53	4.48	0.63	0.31	5.09	0.51	1.33	101.15	105.94	132.79	22.37	8.41	12.31	3.81	0.99	3.51	0.95	5.08	117.18	124.38	116.74	4.03	25.42	9.09
ncbi-103376759	blue	9.62	9.6	7.92	9.4	6.89	6.23	1.92	1.29	1.94	3.87	1.81	2.08	8.41	9.4	8.33	4.38	2.86	3.46	1.85	1.49	1.71	2.01	1.35	1.49	7.36	10.08	3.68	3.36	3.77	1.33	1.45	1.47	1.73	2.41	1.4
ncbi-103376760	yellow	24.12	23.22	26.65	7.46	5.46	5.24	16.33	10.93	14.25	19.11	21.41	19.43	24.9	23.65	23.32	37.93	36.3	36.57	14.08	14.41	12.58	18.35	17.11	16.75	23.03	21.31	37.57	37.56	37.62	13.03	13.87	14.12	22.71	18.79	22.23
ncbi-103376762	yellow	7.67	8.33	6.96	1.43	0.8	1.44	1.68	1.78	2.29	2.7	4.48	2.48	6.81	8.68	6.74	8.15	8.55	10.93	2.06	1.61	1.55	2.27	1.96	2.05	6.57	6.07	10.07	12.32	7.84	1.73	1.72	1.27	2.34	1.92	1.54
ncbi-103376764	turquoise	17.8	18.83	19.13	47.12	51.1	50.97	0.77	1.41	1.57	15.02	10.01	10.29	14.08	14.98	13.35	12.7	11.93	10.65	1.43	2.02	1.85	5.6	5.81	4.06	12.26	13.25	10.46	9.8	9.45	0.61	1.36	1.81	5.8	4.89	4.96
ncbi-103376765	magenta	0.27	0.11	0.07	16.73	14.46	19.01	12.34	11.88	9.41	4.08	1.67	2.78	0.43	0.25	0.24	1.55	1.11	0.72	11.11	13.06	10.99	2.12	0.79	0.96	0.56	0.1	0.74	0.17	1.61	10.05	10.85	11	0.6	2.11	0.99
ncbi-103376766	brown	8.13	8.87	7.05	3.27	1.88	3.21	7.44	5.71	5.19	6.35	11.42	5.86	7.08	5.48	7.55	24.09	20.05	20.83	6.75	7.03	5.08	7.31	7.33	6.61	7.25	8.14	20.28	20.18	20.12	4.96	5.35	5.12	6.88	8.21	7.41
ncbi-103376769	blue	1.89	1.41	1.8	0	0	0	0	0	0.07	0	0	0.03	1.03	1.4	1.52	0.08	0.23	0.04	0	0	0	0	0.03	0.01	1.24	0.83	0.24	0.3	0.17	0	0	0	0	0.03	0
ncbi-103376772	turquoise	1.14	1.65	1.07	4.02	6.44	3.14	0	0.45	0.3	1.71	0.74	0.97	0.46	0.4	0.84	0	0	0	0.4	0.15	0	0.41	0.34	0.3	0.58	0.7	0	0	0.2	0.25	0.12	0.43	0.41	0.13	0.76
ncbi-103376773	turquoise	2.1	1.86	2.17	119.91	166.97	125.62	1.48	0.88	0.77	18.93	2.79	15.62	1.21	1.26	1.58	4.06	3.61	1.66	1.02	0.49	0.83	1.07	2.02	1.7	1.27	0.88	2.54	2.66	3.85	0.83	0.94	0.68	1.55	1.67	0.89
ncbi-103376774	turquoise	3.65	2.9	5.02	12.77	14.18	12.97	0.04	0	0.04	2.25	1.08	2.33	6.5	5.1	5.11	2.04	1.96	1.86	0	0.09	0.09	0.89	1.74	1.36	4.15	5.03	2.83	2.42	2	0	0	0	1.13	1.32	0.61
ncbi-103376775	turquoise	6.41	6.05	7.62	28.39	31.29	27.37	2.36	1.46	1.96	15.66	13.42	14.18	7.15	7.13	6.34	7.83	7.59	7.98	2.51	1.71	2.23	13.54	14.63	15.05	7.04	7.35	8.76	9.33	8.31	2.34	2.39	1.66	17.27	14.05	15
ncbi-103376777	turquoise	29.68	27.67	25.73	193.37	218.72	194.64	6.65	5.42	6.48	61.39	35.53	55.26	23.86	29.87	25.53	13.38	14.67	10.8	5.68	4.93	5.14	29.08	33.93	34.35	25.6	21.61	11.65	10.93	12	5.2	5.34	4.82	31.74	28.64	31.31
ncbi-103376778	turquoise	19.14	18.19	17.31	49.13	49.17	59.18	8.77	6.98	8.27	20.79	15.82	15.99	16.5	18.57	18.02	22.7	21.51	19.57	7.69	6.71	7.98	12.46	14.67	12.95	17.42	16.54	20.76	20.18	22.98	8.24	7.02	7.66	13.47	12.64	11.52
ncbi-103376780	brown	0.04	0.12	0	0.11	0.18	0.25	0.09	0	0	0	0.09	0	0	0	0	0.85	0.45	0.45	0.11	0	0	0.05	0.12	0	0.08	0	1.08	0.78	1.21	0.19	0.12	0.11	0.13	0.12	0
ncbi-103376781	turquoise	3.71	3.06	3.54	16.9	14.84	13.78	2.19	2.03	1.26	5.27	3.88	3.83	2.17	2.4	2.86	6.56	8.25	7.76	1.39	1.83	2.04	2.18	2.79	2.61	3.42	3.04	8.34	8.34	8.47	1.86	2.3	1.98	3	3.46	3.25
ncbi-103376783	turquoise	0.68	0.21	0.4	0.11	0.02	0.06	0.45	0.62	0	0.16	0.34	0.17	0.36	0.37	1.01	0.41	0.24	0.26	1.18	1.85	0.36	0.35	0.58	0.36	0.12	0.65	0.26	0.49	0.58	0.14	0.32	0.46	0.41	0.09	0.5
ncbi-103376784	turquoise	0.66	1.28	1.14	8.57	8.55	7.16	1.08	1.35	1.41	2.21	0.71	2.07	1.15	0.4	2.02	3.82	3.78	2.61	1.44	0.58	1.42	1.12	0.59	1.06	1.21	1.52	5.6	2.31	3.25	1	0.79	1	0.93	1.53	0.59
ncbi-103376787	brown	1.6	2.63	1.77	1.23	0.59	1.95	0.54	0.6	0.08	0.64	1.17	1.51	0	0	0	0	0	0	0	0	0	0	0	0	1.86	1.15	6.35	7.63	7.11	0.37	0.26	1.03	1.4	0.96	0.86
ncbi-103376788	brown	0.34	0.28	0.42	0.36	0.03	0.04	0.04	0	0.13	0.73	0.1	0.1	0.03	0	0	0.03	0.09	0.08	0.02	0	0	0.05	0	0.01	0.58	0.73	1.19	0.88	1.02	0.08	0.22	0.07	0.16	0.06	0.06
ncbi-103376789	brown	5.33	5.97	5.53	1.24	0.86	1.75	2.68	3.47	2.02	6.58	9.44	7.98	6.24	5.82	6.06	10.35	8.95	9.42	2.35	4.47	3.26	6.59	7.54	6.03	5.01	5.77	10.29	9.02	11.39	2.4	2.98	3.1	7.08	7.59	7.19
ncbi-103376791	turquoise	0.27	0.21	0.57	0.05	0.05	0	0.28	0.18	0.48	0.08	0.5	0.26	0.45	0.57	0.57	0.49	0.47	0.55	0.6	0.76	0.77	0.32	0.31	0.3	0.43	0.83	0.54	0.34	0.77	0.68	0.41	0.94	0.29	0.13	0.56
ncbi-103376792	turquoise	8.37	6.93	11.75	32.79	31.77	32.18	7.89	10.94	11.21	9.99	10.99	8.04	0.14	0	0	0	0	0	0	0	0	0.24	0.3	0	7.91	9.48	5.94	7.38	5.92	12.99	14.79	15.2	8.24	8.55	10.03
ncbi-103376793	blue	16.85	23.75	22.98	1.34	0.75	0.48	0.06	0.04	0.04	0.13	0.12	0.17	19.16	26.44	19.97	7.91	10.36	9.86	0.01	0.03	0.11	0.1	0.19	0.24	19.16	25.76	9.47	9.45	10.88	0.09	0.1	0.04	0.09	0.08	0.19
ncbi-103376794	brown	0.04	0	0	0.06	0.03	0.14	0	0	0	0.06	0.04	0.04	0.14	0	0.19	0.77	1.15	0.55	0	0	0	0	0	0	0.05	0.04	2.07	3.32	0.98	0	0	0	0	0	0.04
ncbi-103376796	brown	0.95	1.03	1.28	0.35	0.13	0.4	0.08	0.16	0.2	0.56	0.62	0.55	0.83	0.61	0.87	1.94	2.87	2.31	0.15	0.23	0.13	0.32	0.43	0.41	0.83	1.13	2.88	2.34	3.13	0.21	0.14	0.16	0.47	0.57	0.55
ncbi-103376797	turquoise	0.87	1.53	1.58	4.91	6.85	7.73	0	0	0.05	1.85	0.12	0.68	2.18	1	1.49	0.26	0.86	0.61	0	0.08	0.05	0.05	0.02	0	0.92	2.3	0	0.5	0.42	0	0	0	0.04	0.1	0
ncbi-103376798	blue	0.83	0.28	0.18	0	0	0	0.05	0.04	0	0.14	0.11	0.09	0.2	0.14	0.56	0.22	0.32	0.33	0.12	0.17	0.05	0.22	0.22	0.44	0.22	0.3	0.2	0.26	0.16	0.04	0.02	0	0.27	0.31	0.17
ncbi-103376802	yellow	4.24	4.13	3.83	0.57	0.55	1.14	1.76	2.8	2.98	3.03	3.83	3.02	3.29	3.14	3.78	7.47	6.43	4.86	1.31	2.55	1.61	2.37	3.58	3.49	3.15	4.16	4.43	4.27	5.3	1.38	1.21	1.34	2.82	3.15	3.26
ncbi-103376804	brown	2.37	2.65	2.47	0.94	0.47	1.66	1.11	0.69	0.6	2.56	3.74	2.22	1.32	2.7	1.82	4.91	6.73	6.54	1.09	0.73	1.36	0.85	2.55	1.81	2.72	4.13	6.76	6.58	7.87	0.58	0.88	0.82	2.55	2.22	2.94
ncbi-103376806	turquoise	0.08	0.16	0.24	0.86	1.15	1.71	0	0.23	0.05	0.24	0.44	0.59	0	0.2	0.22	0.53	0	0.27	0.07	0.03	0.14	0.05	0	0.16	0.21	0.22	0.42	0.5	0.42	0.05	0.29	0.11	0.04	0.15	0.1
ncbi-103376807	brown	0.09	0.09	0.12	16.11	13.81	15.69	0.2	0	0.13	3.87	0.53	2.65	0.01	0.02	0.23	67.59	95.98	64.36	0.07	0.06	0.1	0.02	0.84	3.15	0.63	0.08	86.94	94.92	76.68	0	0.12	0.02	1.34	0.39	0.47
ncbi-103376808	black	0.62	0.73	0.62	0.01	0	0.07	0	0	0	0.04	0	0	1.01	2.22	1.11	0.82	0.72	1.04	0	0	0	0	0	0	1.09	1.56	0.69	0.66	0.56	0	0	0	0.04	0	0
ncbi-103376809	turquoise	2.66	5.45	4.98	7.87	8.26	6.94	3.09	3.74	1.53	5.8	4.76	4.71	7.77	4.29	4.43	4.26	3.62	3.21	4.39	1.91	3.67	4.75	7.69	6.63	5.64	3.52	4.19	4.11	4.88	2.8	3.39	1.85	9.73	6.5	7.91
ncbi-103376811	pink	8.01	8.56	9.28	9.24	10.52	13.64	4.23	2.63	3.6	6.43	3.81	4.81	7.85	7.59	8.77	7.41	4.19	6.46	3.18	2.84	2.61	3.1	3.38	4.06	9.16	10.48	5.71	4.52	5.56	4.17	3.09	2.86	3.98	3.1	3.65
ncbi-103376813	brown	0	0	0	0	0	0	0	0	0	0	0	0	0	0	0.14	0.8	0	0.56	0	0	0	0	0	0.91	0.29	0	0	0	0	0.18	0.41	0	0	0.15	0
ncbi-103376815	green	0.14	0.05	0.18	0.02	0	0.04	5.29	5.28	3.01	0.04	0.5	0.69	0.35	0.28	0.29	1.28	0.29	0.1	10.38	6.02	6.75	3.14	0.71	0.59	0.17	0.27	2.2	2.67	1.51	10.42	4.04	13.47	0.26	2.5	1.03
ncbi-103376816	turquoise	5.43	6.11	5.86	59.96	97.9	51.17	2.79	1.38	3.25	12.38	4.93	11.92	6.14	6.1	5.56	6.78	7.04	6.89	1.98	3.01	2.4	4.35	3.63	4.58	4.89	4.16	7.8	9.33	7.73	1.69	2.99	2.85	3.04	5.27	2.54
ncbi-103376817	brown	9.46	9.8	8.71	4.66	3.74	4.69	5.55	5.27	4.71	4.98	4.53	5.32	7.64	8.49	7.7	23.15	27.73	36.16	5.47	4.35	4.94	5	6.25	5.89	9.24	8.36	27.88	34.6	21.75	5.84	5.04	4.02	5.06	6.34	3.93
ncbi-103376818	black	0.96	0	1.69	0.16	0	0.21	0	0	0.21	1.2	0.24	0.33	2.88	0	1.64	2.71	1.43	1.48	0.47	0.02	0	0.41	0	0.4	1.61	1.69	1.28	0.53	1.02	0.19	0.22	0.32	0.7	0.68	1.58
ncbi-103376819	turquoise	5.45	5.17	5.73	24.74	19.94	24.66	2.6	2.17	2.89	10.44	5.93	6.15	6.15	5.62	5.05	6.57	5.38	4.87	2.49	3.14	1.97	5.24	5.44	5.14	5	5.5	6.09	5.77	6.38	2.38	2.14	3.5	5.39	4.93	5.86
ncbi-103376820	brown	0.05	0.1	0.02	0.17	0.06	0.12	0.09	0.05	0	0.07	0	0.14	0.05	0.09	0	0.89	2.13	1.57	0	0	0.04	0.22	0.45	0.16	0.06	0.02	1.98	3.06	1.24	0	0	0	0.11	0.19	0.04
ncbi-103376824	turquoise	9.3	12.25	9.92	24.83	24.15	28.62	3.3	4.11	2.75	10.02	8.07	9.37	8	8.49	8.22	6.43	6.41	6.91	3.76	3.32	3.25	5.59	7.31	7.12	11.55	10.6	6.13	5.69	6.21	3.41	3.56	4.79	7.34	9.05	6.04
ncbi-103376825	brown	0	0	0	0	0	0.04	0	0	0	0	0.01	0.04	0.01	0	0.08	8.08	7.63	8.88	0	0	0	0.09	0	0.26	0.05	0	8.06	11.38	5.71	0	0	0	0.08	0.02	0.02
ncbi-103376826	blue	3.39	6.78	4.85	3.93	3.42	3.8	0	0.04	0.04	0.72	0.09	0.33	4.91	4.57	5.18	1.44	1.31	1.23	0.03	0	0.02	0.03	0	0	6.48	4.58	0.6	0.96	0.52	0.04	0	0.04	0.12	0.07	0.04
ncbi-103376830	blue	13.77	23.6	16.08	0.09	0.15	0.29	0.17	0.21	0.27	1.11	9.19	1.92	22.59	18.25	15.97	1.37	1.48	0.83	0.17	0.21	0.44	3.48	2.34	1.97	16.14	12.79	1.48	0.79	1.43	0.16	0.08	0.24	3.5	1.18	1.98
ncbi-103376831	brown	0	0	0	0.11	0.04	0.04	0.1	0.01	0	0.05	0.1	0.05	0.16	0.04	0.04	29.09	34	30.29	0	0.07	0.08	0.28	0.19	1	0.22	0.13	27.97	35.33	21.57	0	0.02	0.01	0.67	0.17	0.1
ncbi-103376832	black	31.85	36.92	32.45	17.39	10.13	15.57	17.84	17.04	20.32	15.62	18.98	16.5	30.86	29.35	34.53	29.27	32.95	34.36	16.34	19.07	18.08	15.85	15.99	16.05	31.46	33.54	29.7	30.3	32.31	20.06	19.12	19.33	14.73	17.43	13.75
ncbi-103376833	tan	0	0.1	0	0.02	0	0	0	0	0	0.58	2.3	0.83	0.33	0.36	0.05	1.24	0.36	0.15	0.04	0	0	1.21	0.89	0.89	0.59	0	0.27	0.14	0.44	0	0	0	1.62	0.48	0.85
ncbi-103376837	brown	0.01	0.01	0.03	0.01	0	0.01	0.03	0.01	0.02	0.02	0	0	0.01	0	0.01	0.14	0.36	0.05	0.03	0.01	0.04	0.01	0.01	0	0	0.02	0.03	0.03	0.03	0.01	0.01	0.01	0	0	0.01
ncbi-103376838	blue	1.37	0.32	0.33	0	0.03	0.07	0	0	0	0	0	0.02	0.37	0.45	1.25	0.6	0.24	0.35	0	0	0	0	0	0	0.19	0.5	0.5	0.37	0.23	0	0	0	0	0	0
ncbi-103376842	turquoise	5.46	5.38	6.31	16.84	18.71	16.93	5	5.57	4.76	5.56	3.49	5.22	5.42	5.8	5.86	6.26	6.33	6.02	4.69	5.72	5.91	2.93	3.14	2.58	7.79	5.27	7.08	7.89	6.78	5.12	5.92	6.19	2.38	3.72	2.81
ncbi-103376844	turquoise	2.76	1.44	2.99	130.42	172.45	144.53	0.92	0.56	1.1	18.29	1.78	11.23	2.48	1.35	1.71	1.05	0.63	1.03	1.04	0.4	0.55	1.1	0.87	0.5	2.43	2.23	0.43	1.09	1.2	0.9	0.43	0.5	0.87	0.59	0.07
ncbi-103376845	magenta	0.79	0.89	1.04	0.17	0.08	0.26	0.1	0.09	0.32	0.63	0.87	0.5	0.9	0.75	1	1.2	0.8	1.41	0.12	0.22	0.24	0.38	0.81	0.77	0.86	0.77	0.95	0.43	0.88	0.41	0.07	0.14	0.57	0.49	0.24
ncbi-103376846	turquoise	17.42	19.07	17.33	68.04	60.44	53.38	6.64	8.75	5.1	28.47	36.26	37.43	18.76	21.73	19.69	14.89	14.44	12.37	7	7.04	5.92	24.17	35.12	29.76	15.01	15.46	10.76	9.33	10.29	6.28	6.14	7.77	31.9	27.97	22.18
ncbi-103376847	brown	0	0	0	0.53	0.33	0.38	0.18	0.09	0	0	0.28	0.21	1.17	0	0.52	187.21	160.29	220.93	0.13	0.18	0	1.69	3.05	5.57	0.57	0.3	187.06	306.03	137.87	0	0.15	0	3.46	1.12	0.73
ncbi-103376848	blue	6.34	6.07	6.2	0	0.01	0.02	0	0	0.01	0	0.05	0	7.7	8.21	7.79	0.2	0.33	0.25	0.02	0	0.02	0.01	0.05	0	6.06	9.01	0.37	0.07	0.43	0.03	0.01	0.02	0	0.03	0
ncbi-103376849	brown	2.16	1.99	3.41	3.65	2.95	3.44	1.13	0.33	0.04	2.1	4.31	4.24	9.64	3.53	7.51	1988.13	1686.65	2019.32	2.07	1.86	2.21	12.42	18.03	68.79	17.18	9.11	2048.64	2811.39	1532.74	0.19	2.4	1.04	34.97	9.83	6.57
ncbi-103376850	turquoise	2.88	3.24	4.31	29.9	26.4	38.25	1.8	1.38	1.92	7.29	3.44	6.15	4.49	4.17	3.48	6.8	7.42	5.53	2	2.52	2.45	3.27	3.07	3.13	3.89	3.21	4.82	5.96	5.48	2.7	2.4	2.17	3.77	3.54	2.51
ncbi-103376852	brown	0.18	0.07	0.11	0.15	0.09	0.22	0	0	0	0.02	0	0.03	0.07	0.21	0.11	0.98	1.45	1.3	0	0	0	0.03	0	0.02	0.04	0.1	0.63	0.74	0.88	0	0	0	0	0	0.08
ncbi-103376853	brown	7.93	8.4	9.07	2.21	1.17	1.76	5.57	6.51	4.57	6.53	9.15	5.52	8.71	6.92	7.65	19.59	15.05	15.86	4.75	4.3	4.48	4.94	5.64	5.01	7.78	6.3	16.69	14.13	16.87	4.65	3.8	4.74	6.3	6.07	5.07
ncbi-103376854	turquoise	4.82	5.33	6.53	26.33	23.99	24.55	9.55	10.92	9	11.17	7.55	8.59	4.36	3.92	4.49	12.07	8.97	8.28	11.69	10.94	9.33	6.18	6.04	5.29	4.98	5.96	11.45	10.78	10.7	10.73	12.46	11.08	8.53	6.52	7.58
ncbi-103376855	brown	0	0.03	0.03	0.07	0.04	0.07	0.08	0	0	0.04	0.12	0.07	0.19	0	0.03	60.72	69.44	49.08	0.03	0	0.05	0.3	0.69	1.15	0.38	0.09	34.25	43.01	33.38	0	0.02	0.09	1.02	0.09	0.12
ncbi-103376856	yellow	3.82	6.15	5.76	5.45	3.43	5.92	0.34	0.27	0.46	1.48	1.03	2.49	4.37	5.8	5.54	13	10.72	11.16	0.24	0.32	0.21	1.52	2.06	1.72	5.08	6.74	9.27	9.91	10.48	0.21	0.32	0.74	2.1	2.33	2.46
ncbi-103376858	brown	0.05	0.02	0.06	0.48	0.29	0.28	0	0	0	0.06	0.1	0.19	0.08	0.02	0.02	15.42	16.57	20.9	0.05	0.01	0.04	0.25	0.19	0.75	0.09	0.08	20.64	24.43	15.81	0	0.01	0.01	0.52	0.03	0.14
ncbi-103376859	brown	9.58	9.78	9.66	12.44	8.3	16.32	8.57	9.69	11.01	7.33	7.96	7.91	8.11	9.08	9.5	26.68	27.47	25.17	8.54	8.38	8.55	5.65	5.6	5.53	10.26	10.48	27.52	26.36	29.96	12.43	6.73	8.5	5.28	6.98	5.87
ncbi-103376861	black	5.14	7.44	5.63	0.4	0.19	0.17	0.36	0.35	0.53	1.57	1.51	1.01	4.19	5.63	5.4	6.77	4.99	5.76	0.65	0.34	0	1.11	0.93	0.95	3.29	4.74	4.78	3.53	5.74	0.47	0.24	0.28	1.46	1.26	0.96
ncbi-103376862	turquoise	5.4	5.2	4.36	0.49	0	0.18	7.8	7.45	4.11	2.15	2.88	2.21	5.39	4.48	3.79	4.94	3.68	4.19	7.57	9.36	8.04	4.12	3.78	2.29	3.84	3.64	3.7	2.87	3.58	4.03	4.24	6.22	2.23	2.31	2.41
ncbi-103376864	brown	3.19	4.22	2.32	0.28	0.33	0.4	0.44	0.37	0.12	2.01	0.36	0.99	3.09	1.52	3.24	31.16	24.58	26.38	0.24	0.23	0.22	1.03	1.42	1.24	2.79	3.4	29.04	22.5	27.81	0.56	0.65	0.76	1.9	1.69	1.22
ncbi-103376866	greenyellow	1.37	13.1	8.44	1.92	5.27	4.73	1.68	3.55	2.22	0.09	10.06	8.92	9.68	10.34	11.66	8.49	8.62	8.53	6.17	5.6	6.51	10.68	14.18	15.05	10.01	9.07	6.39	6.07	7.46	3.48	3.23	4.97	11.48	10.57	9.5
ncbi-103376867	brown	0.04	0	0.04	0.12	0.08	0.16	0	0.03	0	0.15	0.08	0.1	0.44	0	0.09	78.73	68.1	64.97	0	0	0.04	0.55	1.25	2.41	0.28	0.64	61.77	94.31	42.87	0	0.03	0.09	0.98	0.28	0.29
ncbi-103376870	black	8.69	11.1	6.99	0.29	0.17	0.41	1.55	2.51	2.71	2.18	5.2	2.47	5.2	6.98	9.07	4.44	10.78	10.54	1.48	2.72	2.6	2.06	2.79	2.68	7.95	10.03	8.28	7.73	9.71	4.48	2.69	3.69	3.39	2.63	3.82
ncbi-103376871	turquoise	0.58	0.41	0.74	12.76	10.04	11.36	0.54	0.92	0.54	4.29	2.18	2.5	0.53	0.59	0.35	2.47	2.05	1.85	0.87	0.6	0.58	1.38	0.82	0.67	0.75	0.64	1.74	0.9	2.03	0.52	0.59	0.83	1.15	0.81	0.69
ncbi-103376873	brown	0.03	0	0	0	0	0	0	0	0	0	0.03	0	0	0	0.14	0.36	0.79	0.39	0	0	0	0.06	0.02	0.04	0	0	0.47	0.66	0.64	0	0	0	0	0.02	0.03
ncbi-103376875	brown	4.74	4.42	4.65	8.32	5.37	9.52	0.24	0.03	0.23	1.84	0.08	0.99	4.31	4.37	5.26	14.23	13.11	16.45	0.16	0.17	0.2	0.22	0.25	0.49	5.1	3.01	17.58	15.94	17.39	0.03	0.09	0.02	0.46	0.12	0
ncbi-103376876	blue	0.82	1.06	1.34	0	0	0	0	0	0	0.05	0	0.14	1.17	0.59	1.16	0.15	0.13	0.23	0	0	0	0.23	0.14	0.39	0.83	0.5	0.18	0.09	0.03	0	0	0	0.05	0.26	0.15
ncbi-103376877	blue	4.24	5.16	3.87	0.79	0.29	2.28	0	0.05	0	0.17	0.07	0.27	2.69	3.46	3.27	0.73	0.2	0.31	0.03	0	0	0.03	0.13	0	4.22	4.54	0.38	0.07	0.34	0	0	0	0	0	0
ncbi-103376878	black	0.34	0.5	0.93	0.14	0.06	0.18	0.03	0	0	0.08	0.04	0.13	0.57	0.49	1.08	1.37	1.34	0.08	0.72	0.65	0	0.22	0.19	0.07	0.71	0.66	0.11	0.21	0.03	0.08	0.28	0	0.05	0.13	0.02
ncbi-103376879	blue	4.02	5.81	4.9	0.24	0.23	0.13	0.48	0.73	0.56	0.93	1.75	0.98	3.93	4.46	4.41	2.28	1.58	1.97	0.79	0.6	1.03	0.98	1.38	1.23	3.61	4.92	1.71	1.22	1.61	0.55	0.59	0.58	0.75	1.21	0.96
ncbi-103376881	blue	7.09	7.51	5.09	0.9	0.59	1.44	0.01	0	0	0.21	0.09	0.06	6.17	6.83	7.12	0.36	0.35	0.34	0	0	0	0.09	0.12	0.03	7.72	8.43	0.21	0.11	0.3	0	0	0.02	0.06	0.09	0
ncbi-103376882	turquoise	11.26	11.29	14.28	1.04	1	1.91	6.83	6.08	7.7	10.29	10.36	9.04	9.18	8.19	9.44	16.64	11.07	13.14	7.77	5.65	10.48	9.29	7.25	7.86	8.93	13.16	13.04	11.01	13.44	4.73	10.36	4.45	8.39	9.1	10.35
ncbi-103376883	green	12.39	11.03	10.32	4.63	3.02	6.12	18.75	21.69	20.7	4.57	7.62	5.69	13.46	11.29	12.43	13.11	10.74	11.16	24.71	24.29	25.02	8.72	6.57	6.03	13.12	13.25	11.86	9.41	13.7	24.06	23.84	26.42	4.77	9.03	7.1
ncbi-103376885	black	27.06	24.8	23.29	5.81	4.46	5.49	4.03	3.38	3.32	11.63	10.57	8.85	19.62	23.08	21.34	19.04	23.53	17.58	2.22	2.5	2.23	7.88	12.82	9.56	22.59	21.06	20.5	16.31	18.44	2.7	3.33	3.45	9.84	9.33	10.05
ncbi-103376886	turquoise	0	0	0.12	0.74	0.24	0.46	0	0	0	0.16	0.03	0.13	0	0.09	0	0.08	0.19	0.52	0	0.05	0	0.01	0.06	0	0.07	0.13	0.99	0.17	1.02	0.04	0	0.04	0	0	0
ncbi-103376888	turquoise	0.82	0.55	0.73	27.8	26.72	25.29	0.02	0.04	0	4.01	0.65	2.56	0.44	0.38	0.43	0.18	0.05	0.08	0.17	0.01	0.11	0.23	0.1	0.13	0.43	0.4	0.07	0	0.15	0.1	0.01	0.14	0.14	0.24	0.2
ncbi-103376889	black	28.51	26.84	23.37	7.68	4.15	4.89	3.81	3.17	4.22	9.71	11.02	8.24	24.21	23.08	23.78	17.37	18.21	18.45	4.43	3.45	3.11	9	8.65	7.88	25.52	26.6	19.16	19.86	17.37	4.22	3.31	4.01	8.66	8.87	8.95
ncbi-103376890	brown	1.04	0.65	0.62	0.05	0.01	0	0	0	0	0.06	0.1	0.03	0.61	0.51	0.64	20.63	20.97	20.94	0.04	0.01	0.08	0.09	0.26	0.73	1.33	0.73	20.95	28.67	18.04	0.01	0.03	0	0.34	0.06	0.15
ncbi-103376891	purple	3.77	4.44	4.02	3.53	7.37	4.67	7.68	6.09	5.36	2.01	1.37	2.45	3.33	4.53	3.89	0.57	0.89	0.7	4.8	5.94	6.83	2.16	1.57	1.58	4.41	2.86	1.13	0.69	1.28	6.32	7.76	8.21	1.49	3.04	1.96
ncbi-103376892	turquoise	17.51	14.88	15.57	33.41	31.96	28.04	6.84	5.12	4.95	19.07	20.29	18.4	14.87	13.09	16.03	15.54	10.92	12.99	5.37	6.28	4.41	13.7	17.2	15.63	14.54	16.58	15.11	15.98	14.27	5.51	5.39	5.5	14.74	17.28	16.05
ncbi-103376893	green	8.13	1.22	5.19	2.01	0.69	1.4	659.67	585.07	605.07	23.73	32.8	53.17	19.61	0.75	0.42	21.32	2.65	6.64	479.61	531.91	508.33	87.39	37.25	46.57	22.56	1.95	18.29	4.88	27.52	467.17	599.15	569.41	15.62	129.1	53.42
ncbi-103376894	green	408.09	323.67	387.25	8.85	6.66	9.99	1641.11	1853.97	1717.38	611.81	657.01	707.43	402.16	212.72	212.4	242.05	94.64	82.76	2401.87	2767.04	2097.28	827.88	551.54	575.46	352.42	343.68	124.89	74.99	154.41	1587.27	1143.94	1795.02	559.89	607.01	639.74
ncbi-103376895	blue	4.78	5.49	3.56	2.32	1.97	2.46	0.07	0.06	0.12	0.61	0	0.31	1.98	1.28	1.99	0	0.11	0	0.21	0.1	0.18	0.14	0.16	0.12	3.33	5.7	0.13	0.04	0.03	0.28	0.04	0.13	0.12	0.28	0.15
ncbi-103376896	green	1.46	2.2	0.83	0.1	0.03	0.03	3.48	3.41	3.3	1.38	2.57	1.23	1.22	1.57	1.6	1.06	1.04	2.15	5.13	3.72	3.94	1.72	1.73	2.34	1.7	1.58	1.25	0.74	1.52	3.68	4.16	5.74	2.3	2.43	1.85
ncbi-103376899	blue	3.39	5.56	3.14	0.05	0.15	0.13	0.96	1.09	1.42	1.09	1.35	1.88	3.93	3.12	3.77	0.84	1.11	2.09	1.09	0.77	1.03	2.21	1.09	1.58	3.67	2.71	1.37	1.66	0.65	1.43	0.99	0.99	2.12	2.82	2.37
ncbi-103376902	blue	3.98	3.3	2.7	0	0.02	0.05	0.2	0.27	0.26	0.62	0.8	0.69	3.53	2.61	3.57	0.37	0.27	0.48	0.57	0.3	0.3	0.57	0.6	0.57	2.34	2.42	0.12	0.18	0.14	0.22	0.29	0.21	0.73	0.56	0.66
ncbi-103376903	blue	12.62	12.19	11.33	0.5	0.3	0.64	6.81	7.06	7.67	3.52	4.75	3.57	12.27	14.63	16.14	5.76	4.88	5.07	8.57	7.79	8.55	3.94	3.54	3.06	11.68	16.62	4.33	3.63	4.93	9	7.66	8.8	3.22	4.8	4.05
ncbi-103376904	green	2.28	3.17	2.76	0.06	0.04	0.05	7.57	7.38	6.2	0.96	2.51	1.23	2.6	2.46	2.25	1.38	0.88	0.63	5.79	6.38	6.7	2.15	1.09	1.39	2.68	1.91	0.89	0.6	1.26	7.33	5.62	7.59	1.6	2.19	1.9
ncbi-103376905	blue	9	9.04	8.17	0.04	0.05	0.05	0	0	0.01	0.3	0.44	0.35	7.52	10.27	8.4	2.08	1.29	1.14	0.01	0.05	0.04	0.56	0.34	0.39	8.97	9.98	1.18	1.02	1.3	0.08	0.01	0.04	0.48	0.49	0.48
ncbi-103376908	brown	0.25	0.22	0.39	0.4	0.3	0.49	0.12	0.08	0.03	0.3	0.29	0.43	0.69	0.37	1.24	182.85	187.55	218.69	0.18	0.12	0.19	1.39	2.55	5.63	2.42	0.88	242.51	298.12	190.93	0	0.2	0.25	4.93	0.87	1.31
ncbi-103376909	yellow	36.74	37.74	36.14	18.08	13.93	19.26	12.96	12.63	12.09	21.15	29.19	21.47	34.56	36.24	36.04	38.97	39.05	39.46	12.69	12.33	12.07	17.56	16.28	18.11	33.48	32.84	37.45	40.49	36.6	12.55	13.76	13.49	19.49	20.48	20.97
ncbi-103376910	green	0.24	0.41	0.73	0.04	0.01	0	2.81	3.74	3.51	0.29	0.29	0.73	0.74	0.61	0.54	0.37	0.11	0.21	2.26	0.96	1.1	0.8	0.13	0.32	0.44	0.85	0.33	0.21	0.22	3.56	1.68	1.65	0.18	0.55	0.5
ncbi-103376911	green	39.57	50.28	40.69	5.02	3.91	5.77	74.9	63.43	71.82	11.43	14.86	15.53	42.64	40.04	39.39	52.09	31.14	34.69	88.09	72.01	82.47	17.72	11.26	10.56	38.43	40.4	41.99	37.28	48.55	63.69	71.58	73.77	10.43	17.93	12.34
ncbi-103376912	blue	1.39	2.32	1.96	0.04	0	0.03	0.05	0	0.03	0	0.04	0	2.8	3.05	3.84	0.16	0.78	0.68	0	0	0	0.02	0	0	1.19	2.96	0.6	0.27	0.56	0.01	0	0	0.18	0	0.06
ncbi-103376913	blue	7.39	7.76	8.09	5.98	5.65	7.97	3.25	2.96	4.01	2.9	2.96	3.12	7.91	8.81	7.1	1.76	1.35	1.02	3.44	2.96	4.14	2.95	2.61	2.68	8.41	7.84	1.51	1.52	1.97	3.85	2.62	3.55	2.66	3.06	2.35
ncbi-103376914	green	0.09	0.06	0.11	0	0.01	0	0.09	0.05	0.11	0.09	0.08	0.03	0.13	0.06	0.23	0.44	0.12	0.02	0.25	0.36	0.4	0.17	0.11	0.07	0.12	0.02	0.15	0	0.14	0.5	0.18	0.07	0.07	0.14	0.02
ncbi-103376915	turquoise	0	0	0.11	0.13	0.21	0.06	0.01	0	0	0	0	0.03	0	0	0.07	0	0	0	0.01	0.01	0	0	0	0	0	0	0	0	0.07	0	0	0.01	0.01	0	0.01
ncbi-103376917	turquoise	4.73	5.39	3.64	9.69	10.46	9.5	0.23	0.28	0.38	2.6	1.13	1.39	3.11	5.08	5.26	1.52	1.07	1.6	0.29	0.32	0.3	0.77	0.42	0.54	5.51	4.39	1.07	0.83	1.37	0.84	0.36	0.36	0.99	1.29	0.21
ncbi-103376918	turquoise	2.85	3.37	4.01	13.68	13.29	14.53	0.21	0.38	0.38	3.41	1.67	2.66	3.32	3.45	2.93	2.65	2.08	2.31	0.58	0.5	0.36	1.53	1.48	1.02	2.54	2.92	2.39	2.09	2.74	0.31	0.35	0.39	1.42	0.82	1.16
ncbi-103376920	pink	11.75	12.96	11.91	9.88	10.53	11.46	0.26	0.09	0.26	3.41	1.79	4.83	12.67	14.59	9.84	2.29	1.25	1.76	0.31	0.33	0.65	1.41	1.29	0.82	10.03	13.09	2.33	3.21	1.62	0.1	0.34	0.38	1.06	1.27	1.19
ncbi-103376923	turquoise	6.43	6.1	6.09	65.45	63.49	69.37	7.79	8.42	3.94	17.61	8.16	11.74	5.18	5.11	4.47	19.46	18.49	18.52	4.76	5.25	3.86	4.24	4.11	4.09	5.93	4.4	20.68	22.68	20.79	3.81	5.2	6.17	4.26	6.09	4.09
ncbi-103376924	brown	2.4	1.75	1.7	0.8	0.07	1.74	1.27	0.5	0.77	0.53	1.84	0.96	1.91	2.59	2.25	6.25	2.07	4.89	0	1.78	1.36	0	0.52	0.86	3.19	3.67	7.14	6.59	4.1	1.19	0.98	1.97	0.47	1.08	1.22
ncbi-103376925	brown	4.42	4.68	4.81	4.87	4.78	7.94	3.17	2.84	2.95	4.98	5.69	4.84	5.38	4.19	4.77	12.31	14.86	13.57	2.92	2.71	2.85	4.24	4.27	4.21	4.89	5.24	12.78	12	12.67	3.76	3.87	3.23	3.51	4.92	4.4
ncbi-103376926	blue	13.16	15.43	16.41	0.34	0.29	0.53	3.2	2.49	2.09	0.84	1.13	0.6	16.56	14.03	15.78	1.25	1.29	1.4	2.2	2.17	2.26	0.6	0.83	0.43	12.47	16.27	1	1.09	1.1	2.11	1.19	2.07	0.82	0.98	0.58
ncbi-103376927	greenyellow	0.61	0.73	0.71	0.11	0.08	0.06	0.38	0.33	0.35	1.35	1.58	0.19	0.35	1.21	0.48	1.02	0.61	0.62	0.41	0.2	0.37	0.84	0.63	0.49	0.74	0.56	0.29	0.39	0.38	0.73	0.29	0.49	0.74	0.95	0.64
ncbi-103376928	yellow	6.73	6.87	8.36	1.51	0.78	0.98	2.14	1.38	1.21	1.13	3.12	1.71	9.25	8.35	7.64	8.95	8.38	8.79	1.17	3.36	1.61	1.05	1.47	1.46	7.64	6.24	8.42	9.4	7.35	1.64	0.97	2.06	1.93	1.34	2.46
ncbi-103376929	blue	9.39	8.98	12.6	0.62	0.43	0.98	2.6	2.46	3.25	2.86	4.16	2.76	10.4	11.45	11.01	8.53	7.2	6	4.46	3.22	3.99	3.41	2.33	2.47	8.54	14.29	5.63	4.42	6.35	3.78	3.47	3.14	3.01	3.81	3.08
ncbi-103376930	turquoise	8.12	6.94	5.41	22.04	24.6	24.65	1.95	1.94	1.92	7.92	6.96	6.25	5.52	5.9	5.03	4.53	3	2.7	1.34	1.73	1.78	5.26	6.07	4.76	5.76	4.68	1.81	3.26	3.12	1.2	1.83	1.38	6.91	6.84	4.24
ncbi-103376931	turquoise	3.68	6.92	5.25	54.32	40.46	69.54	1.84	2.8	3.24	14.37	4.92	8.56	3.18	1.23	3.73	12.75	14.3	14.4	1.95	1.62	0.74	2.02	2.06	2.35	4.46	6.01	13.52	10.87	14.78	2.74	2.79	2.15	2.99	4.73	2.76
ncbi-103376932	brown	31.18	29.13	29.86	6.03	4.73	5.06	26.63	23.8	22.34	21.19	27.59	21.56	30.49	30.7	30.75	50.99	55.59	54.85	18.63	21.56	20.98	20.95	21.49	23.12	30.5	30.16	63.29	63.01	61.53	22.24	19.38	21.07	21.05	23.43	20.28
ncbi-103376934	red	0.28	0.35	0.46	0.02	0.14	0.2	0.03	0.05	0	2.18	1.42	2.5	0.52	0.57	0.34	0.84	0.45	0.28	0.03	0.05	0.06	0.91	1.04	0.7	0.52	0.27	0.63	0.71	0.58	0.03	0.07	0.1	1.38	1.74	1
ncbi-103376935	turquoise	4.09	3.23	3.99	87.63	121.78	105.35	1.32	1.56	1.16	14.29	3.72	12.22	2.96	3.52	3.35	9.77	9.82	7.79	2.1	1.37	1.68	2.02	1.39	1.32	4.57	3.18	10.36	8.77	10.95	1.71	1.67	2.06	2.34	1.88	1.6
ncbi-103376936	turquoise	4.02	1	4.08	266.87	303.07	279.25	137.91	157.44	187.17	59.08	16.78	44.63	3.99	0.82	0.8	7.39	2.95	3.54	100.15	142.36	128.71	22.58	10.9	14.02	5.36	1.2	6.13	3.98	8.69	124.59	126.98	117.28	6.57	31.43	16.86
ncbi-103376939	turquoise	15.69	17.15	13.21	66.86	64.51	40.99	7.2	6.59	7.85	21.61	15.07	17.01	13.45	12.77	11.85	12.5	12.39	8.35	5.28	5.95	4.92	14.67	14.64	12.11	13.99	13.86	11.88	11.41	11.8	6.08	8.87	8.55	17.95	17.91	15.51
ncbi-103376940	turquoise	2.64	0.33	2.97	327.94	440.7	413.83	0.64	0.32	0.09	59.98	5.75	32.18	0.23	0.16	0.09	6.74	5.19	5.96	0.02	0	0	1.22	0.57	0.1	0.6	0.28	9.05	9.32	9.72	0.05	0.17	0.08	1.68	0.66	0.14
ncbi-103376941	brown	9.01	8.84	8.27	21.12	20.24	23.42	7.12	8.64	6.1	14.18	13.33	12.05	8.32	8.34	9.49	109.67	118.85	151.11	6.43	6.85	7.11	11.21	13.12	15.18	9.64	9.73	120.87	149.84	95.17	7.95	7.13	8.51	14.41	12.7	10.82
ncbi-103376942	brown	0	0	0	0.26	0.18	0.41	0	0.04	0	0.12	0.38	0.31	0.29	0.11	0.17	125.21	130.47	132.82	0.34	0.19	0.07	1.07	2.17	4.8	1.66	1.41	200.36	277.86	187.05	0	0.35	0.19	5.21	1.46	1.64
ncbi-103376943	turquoise	15.08	16.84	14.3	23.34	21.62	20.17	6.03	7.07	5.54	13.04	12.78	9.07	17.24	16.74	16.64	10.56	6.61	9.04	5.77	4.56	5.76	10.47	11.46	10.17	15.35	14.8	11.14	7.82	8.52	5.47	6.05	6.81	13.83	10.69	10.59
ncbi-103376944	turquoise	0.5	0.81	0.51	11.39	9.46	11.73	1.19	1	0.94	2.65	0.98	1.18	0.29	0.57	0.27	1.35	2.11	1.7	1.55	0.99	1.08	1.01	0.78	0.62	0.61	0.42	1.22	1.1	1.61	0.82	1.43	1.53	0.66	0.81	1.33
ncbi-103376953	black	0.37	0.47	0.57	0.2	0.06	0.16	0	0	0	0.04	0.02	0.05	0.36	0.24	0.67	0.23	0.5	0.3	0	0.01	0.01	0	0	0.03	0.3	0.23	0.38	0.53	0.47	0	0	0	0.05	0	0.01
ncbi-103376954	turquoise	7.57	8.98	6.96	12.99	11.79	9.44	2.48	1.63	3.02	6.08	4.57	5.9	8.9	5.29	5.89	5.52	4.24	4.22	1.9	2.44	2.34	2.64	3.88	3.12	7.38	6.25	4.31	3.74	4.36	2.4	2.38	2.93	5.39	3.33	3.22
ncbi-103376955	turquoise	5.75	5.29	5.46	3.48	1.49	2.62	3.36	3.95	6.05	6.08	6.11	5.91	4.87	4.22	5.84	8.65	6.08	7.36	4.79	4.54	4.94	6.95	6.54	5.72	4.95	5.89	7.05	5.2	6.56	6.71	4.52	5.08	5.64	5.22	5.77
ncbi-103376957	greenyellow	4.51	4.46	4.21	0.13	0.09	0.07	0.17	0.38	0.19	5.05	4.86	2.69	4.79	3.46	1.98	0.87	1.47	1.32	0.22	0.04	0.18	4.36	6.8	3.97	5.45	4.27	1.34	1.03	0.96	0.14	0.11	0.11	3.52	4.38	2.92
ncbi-103376961	turquoise	0.13	0	0.01	0.85	0.12	0.36	0	0	0	0	0	0.08	0.54	0.04	0.12	0	0	0	0.09	0	0	0.75	0.05	0	0	0	0	0.06	0.13	0	0	0	0	0	0
ncbi-103376962	brown	1.07	0.22	0.41	3.73	3.49	5.31	1.25	0.48	0.97	1.84	1.55	1.49	0.62	0.23	1.38	12.03	13.84	13.73	1.44	0.37	0.48	1.03	1.3	1.43	0.67	0.41	13.49	14.19	13.34	0.73	1.49	0.66	0.78	1.07	1.59
ncbi-103376964	green	16.27	17.43	16.09	2.06	2.56	1.97	38.82	43.78	35.82	17.88	28.2	16.51	18.32	18.15	16.01	1.21	0.05	0.2	45.12	49.4	47.3	22.09	23.37	17.94	19.6	17.79	0.83	0.31	1.85	44.73	53.04	51.06	19.23	33.92	23.17
ncbi-103376965	turquoise	19.92	18.86	15.13	40.75	40.95	37.37	19.54	15.57	31.37	16.33	6.51	12.5	33.56	13.42	12.98	15.15	6.28	7.81	10.36	11.3	12.49	35.48	9.66	4.15	14.71	14.34	9.78	7.32	9.88	19.4	6.73	8.63	3.25	5.06	3.89
ncbi-103376966	turquoise	2.63	2.7	2.85	47.43	46.73	45.09	1.59	2.4	1.94	8.66	2.76	5.33	2.02	2.22	3.78	24.26	32.27	29.53	2.37	2.19	2.61	1.59	2.43	2.25	2.35	2.5	29.32	29.18	30.48	1.97	1.35	2.25	1.88	1.34	1.47
ncbi-103376967	turquoise	0.1	0.01	0	2.95	2.72	12.81	0	0	0	0.77	0	0.62	0.01	0	0	0	0	0	0	0.01	0	0.02	0.03	0.04	0.05	0	0	0	0	0	0.01	0	0.06	0	0.03
ncbi-103376970	purple	6.32	7.07	6.25	5.05	3.89	3.63	2.97	2.01	2.03	12.9	15.06	11.16	6.31	5.7	6.03	10.76	11.12	11.39	2.2	2.19	1.51	12.56	13.34	15.59	6.7	5.7	11.62	12.38	10.74	1.73	2.86	2.11	13.99	10.89	14.64
ncbi-103376972	blue	3.18	4.71	3.99	3.58	2.04	4.65	0.04	0.02	0.02	1.16	0.16	0.64	4.62	5.58	6.03	2.68	3.6	3.04	0.01	0.01	0.02	0.07	0.11	0.06	5.37	6.77	2.67	2.91	3.02	0.01	0.01	0	0.08	0.13	0.02
ncbi-103376973	brown	0.04	0	0.06	0.04	0.08	0.23	0.02	0	0	0	0.03	0.03	0.05	0	0	2.74	4.53	4.31	0	0	0.02	0	0	0.12	0	0.21	2.26	2.15	2.18	0	0	0	0	0.02	0
ncbi-103376975	green	1.15	0.63	2.04	0.42	0.09	0.18	82.2	73.13	90.65	5	5.23	8.45	2.93	0.87	0.7	3.96	0.77	0.83	91.23	77.8	106.61	16.42	6.01	10.74	5.65	1.41	3.57	1.09	5.02	82.68	97.51	98.17	4.31	21.59	11.79
ncbi-103376976	turquoise	4.6	4.77	4.53	33.94	28.92	37.96	0.85	0.73	0.99	7.46	2.64	4.27	4.26	5.19	4.29	10.03	11.79	12.05	0.93	0.93	1.14	1.75	1.46	1.64	5.13	3.75	11.55	12.2	10.84	0.85	0.81	1.04	1.55	1.65	1.26
ncbi-103376977	blue	0.34	0.44	2.13	0.13	0.08	0.24	0	0	0	0.51	1.22	0.2	3.18	1.55	0.97	0.57	0.32	0.62	0.02	0.01	0.04	0.21	1.14	0.14	0.67	4.67	0.53	0.34	0.65	0	0.01	0.01	0.56	0.64	0.22
ncbi-103376978	blue	4.22	4.34	4.77	0	0	0	0	0	0	0.37	0	0	4.73	5.24	5.92	0.44	0.65	0	0	0	0.02	0	0.02	0	4.38	5.02	0.12	0.19	0.24	0.04	0.05	0.02	0	0.15	0.02
ncbi-103376980	turquoise	10.56	11.05	12.33	1.52	1.46	2.19	4.44	3.46	5.6	7.65	13.58	13.33	11.07	9.37	10.38	5.44	4.45	4.93	6.66	6.1	6.73	12.4	11.93	15.32	9.54	12.06	5.09	5.03	4.55	8.46	6.47	6.29	14.91	12.14	10.38
ncbi-103376981	green	3.26	2	3.02	0.2	0.1	0.29	48.47	80	148.88	3.4	7.78	13.94	4.75	1.98	1.72	5.81	1.36	2.2	131.6	119.72	180.53	24.03	10.12	20	4.79	3.07	4.09	1.64	6.03	181.71	81.27	133.43	6.02	21.27	14.57
ncbi-103376984	turquoise	9.24	7.98	9.22	1.08	0.36	0.49	7.14	4.6	8.02	9.63	11.73	8.04	10.5	9.34	8.76	6.37	6.03	4.83	4.83	6.05	5.8	13.22	10.28	11.3	10.59	9.74	7.65	5.79	6.88	8.4	6.46	8.17	12.77	12.81	11.52
ncbi-103376986	blue	21.34	21.7	26.03	3.92	3.32	5.67	0.03	0.04	0.39	1.23	0.71	1.29	25.44	24.62	27.49	2.28	1.92	2.01	0.5	0.33	0.97	1.43	1.09	1.01	20.52	28.31	1.44	1.25	1.58	0.11	0.26	0.89	0.91	0.76	1.13
ncbi-103376988	yellow	2.51	2.27	3.15	0.21	0.25	0.04	0	0.1	0	0	0.14	0	3.65	3.76	3.31	4.58	4.76	5.3	0.05	0	0.01	0.05	0.03	0.14	2.89	3.83	4.13	2.66	4.33	0	0	0.08	0.08	0.05	0.08
ncbi-103376989	brown	0.1	0.17	0.17	0.66	0.93	0.82	0	0.02	0	0.11	0.06	0.09	0.16	0.11	0.4	17.68	25.08	21.44	0.06	0	0.04	0.06	0.15	0.89	0.22	0.06	22.89	26.83	19.47	0	0.03	0.03	0.34	0.08	0.07
ncbi-103376992	brown	15.43	16.43	15.81	2.28	0.76	1.89	3.01	3.34	2.85	8.09	10.35	6.96	15.6	16.65	16.44	55.43	64.91	63.13	3.38	3.42	3.04	7.24	7.99	9.51	16.6	16	73.73	82.61	69.92	3.38	2.68	3.21	8.31	7.43	8.05
ncbi-103376993	brown	4.96	4.04	4.21	0.99	0.35	0.95	4.03	3.58	5.93	3.84	4.61	3.57	3.8	4.06	4.94	13.52	15.79	16.09	3.8	3.46	4.35	3.09	3.31	3.4	4.64	4.13	16.02	14.84	16.14	5.73	3.46	4.67	2.96	3.73	3.82
ncbi-103376996	black	50.96	55.65	49.3	11.05	9.18	9.3	21.41	25.1	22.27	16.84	25.7	17.54	41.79	49.24	58.57	46.93	49.91	49.84	23.76	21.26	24.53	19.88	21.41	21.67	50.42	54.41	41.59	39.61	39.28	24.83	22.13	23	19.6	22.41	24.03
ncbi-103376997	yellow	1.45	1.73	1.64	0.09	0.24	0.4	0.01	0	0.03	0.37	0.75	0.35	1.81	1.17	0.94	5.21	4.31	3.83	0.04	0.02	0.03	0.5	0.58	0.63	1.65	1.82	3.06	2.49	2.82	0	0.01	0.06	0.64	0.49	0.85
ncbi-103377002	turquoise	15.41	13.28	15.5	58.39	62.05	57.16	3.09	3.41	2.41	12.96	6.67	10.43	13.72	17.97	16.34	32.53	42.51	37.36	3.59	3.62	3.27	5	5.7	5.03	14.52	11.43	32.72	37.57	34.54	3.22	2.05	3.05	4.7	3.87	4.54
ncbi-103377003	blue	26.84	28.03	27.43	5.05	4.13	5.35	4.41	4.48	4.76	7.27	7.11	7.24	28.41	26.97	29.28	18.18	13.96	18.95	4.85	5.26	5.46	7.5	7.46	6.95	25.51	31.51	18.89	16.25	20.84	5.07	5.62	5.68	7.96	7.96	7.39
ncbi-103377007	turquoise	0.63	0.92	1.08	53.29	55.07	47.37	0.53	0.24	0.51	8.6	1.64	6.93	0.29	0.19	0.7	7.26	8.84	6.59	0.21	0.32	0.56	0.56	0.32	0.38	0.86	0.58	9.35	7.65	9.52	0.47	0.38	0.31	0.45	0.56	0.33
ncbi-103377008	blue	4.61	5.44	4.9	0.12	0.02	0.02	0.02	0.03	0.04	0.63	0.8	0.45	3.73	2.68	4.62	1.73	1.91	0.36	0.02	0.1	0.02	0.46	0.18	0.59	3.11	4.25	0.26	0.17	0.61	0.02	0.04	0	0.67	1.02	0.71
ncbi-103377013	turquoise	16.92	13.72	13.7	55.26	52.23	58.97	8.67	11.16	10.8	13.73	11.41	12.02	12.43	14.23	14.95	6.85	6.31	5.21	11.37	9.05	13.86	10.21	9.97	9.84	15.12	13.54	6.91	5.13	5.64	10.3	11.09	12.47	7.71	10.93	8.53
ncbi-103377014	turquoise	0.05	0	0.02	0.27	0.33	0.6	0.02	0.03	0	0	0	0	0.02	0.01	0	0.02	0.06	0.05	0	0	0.01	0	0	0	0.01	0	0.08	0.05	0.05	0.01	0	0.01	0.04	0.01	0
ncbi-103377015	yellow	1.15	1.31	1.02	0.54	0.19	0.45	0.55	0.59	0.52	0.42	0.53	0.3	1.13	1.17	1.35	1.59	1.83	1.89	0.65	0.57	0.57	0.48	0.42	0.45	1.13	1.03	1.98	1.47	1.72	0.66	0.77	0.7	0.54	0.65	0.36
ncbi-103377016	blue	1.13	0.38	0.71	0.01	0	0.03	0.03	0.01	0.1	0.31	0.68	0.28	0.51	0.1	0.77	0.27	0.31	0.38	0.12	0.02	0.05	0.3	0.41	0.21	0.39	0.1	0.36	0.3	0.34	0.05	0.03	0.16	0.41	0.22	0.25
ncbi-103377019	greenyellow	5.52	4.49	5.45	0.32	0.12	0.43	0.8	1.2	1.13	4.93	6.97	3.91	4.69	4.01	4.81	3.69	1.36	2.3	1.68	0.86	1.55	2.98	4.25	3.97	3.19	4.07	1.69	2.69	2.79	1.22	1.08	1.63	3.53	4.47	5.29
ncbi-103377020	pink	4.78	7.78	7.83	8.65	8.17	5.17	0.31	0.48	0.77	2.33	0.78	1.04	5.94	7.06	4.41	2.99	2.74	2.82	0.63	0.65	0.95	0.86	0.8	0.73	6.34	7.94	2.76	3.07	2.57	1.18	0.77	0.61	0.91	0.68	1
ncbi-103377021	pink	20.27	17.8	20.48	25.9	22.89	21.48	7.77	6.71	4.53	10.48	5.58	6.89	18.35	18.2	19.79	13.17	12.76	17.61	7.78	5.03	7.5	5.34	4.46	4.61	18.61	16.46	11.5	10.65	11	5.93	6.69	5.42	4.33	4.39	5.79
ncbi-103377022	turquoise	0.45	0.57	0.32	2.15	0.93	1.59	0.15	0.15	0.08	0.39	0.22	0.59	1.01	0.1	0.53	0.86	0.44	0.25	0.09	0.01	0.12	0	0.4	0.11	0.21	0.36	0.28	0.52	0.55	0.19	0	0.24	0	0	0.2
ncbi-103377025	turquoise	13.36	11.57	9.82	18.5	19.49	20.52	3.86	3.12	3.5	8.14	7.2	5.8	7.97	9.71	9.01	8.61	9.86	5.98	3.12	3.82	3.34	5.67	7.1	5.42	12.48	10.44	8.68	7.51	10.08	3.16	4.12	3.69	6.65	6.57	5.3
ncbi-103377029	blue	8.43	8.48	8.88	0.94	1.18	1.28	0.16	0.14	0.4	1.36	1.71	2.17	8.19	9.13	8.43	4.5	3.9	3.99	0.37	0.52	0.47	1.12	1.69	1.31	8.83	9.98	3.8	3.71	3.25	0.45	0.22	0.16	1.27	0.67	0.99
ncbi-103377030	brown	0.64	0.28	0.59	0	0	0	0	0	0	0	0.04	0	0.54	0.7	0.63	2.82	4.9	4.21	0	0	0.02	0.07	0.36	0.26	0.43	0.15	1.95	1.75	1.77	0	0	0.05	0.12	0.13	0.09
ncbi-103377031	blue	11.02	14.86	11.49	2.54	1.75	2.4	4.42	2.35	4.81	2.1	2.7	1.87	12.14	12.26	14.58	14.58	7.08	7.7	7.39	5.78	6.62	2.22	2.64	2.18	10.56	16.38	7.34	5.1	6.41	4.6	4.35	3.6	2.07	3.1	2.6
ncbi-103377032	red	13.48	14.58	11.04	3.21	3.64	3.32	1.6	1.41	1.78	21.27	23.08	18.62	10.13	10.81	11.38	16.55	12.91	12.41	2.02	1.71	1.42	23.91	30.8	21.29	11.43	10.48	11.96	10.48	13.31	1.62	1.8	2.24	23.44	23.92	22.9
ncbi-103377036	brown	0.33	0.22	0.57	1.27	1.28	1.3	0.32	0.28	0.11	0.69	1.19	1.86	3.03	0.54	1.06	888.06	915.58	688.4	0.77	0.61	0.94	3.95	8.34	21.73	6.43	1.5	749.73	866.34	628.35	0.06	0.87	0.37	9.03	2.7	2.09
ncbi-103377038	green	0.24	0.28	0.27	0.23	0.21	0.13	3.23	2.69	0.86	1.28	1.94	0.85	0.35	0.53	0.27	0.69	0.96	0.89	1.07	2.75	0.99	0.74	2.1	0.76	0.16	0.43	0.76	0.88	0.53	0.74	1.13	1.27	0.48	1.14	0.87
ncbi-103377039	turquoise	4.88	3.97	3.91	0.19	0.11	0.23	3.2	3.76	3.29	2.71	4.02	2.28	2.47	5.64	4.98	5.32	3.95	5.78	3.09	3.67	3.46	2.36	3.12	2.48	3.71	3.6	5.63	3.84	5.23	4.07	3.2	3.37	2.79	3.02	2.58
ncbi-103377040	blue	2.01	2.09	2.34	1.75	1.75	1.2	2.16	3.03	1.33	1.11	0.79	0.58	2.54	2.47	2.21	0.86	0.6	0.64	1.13	1.51	0.91	0.61	0.88	0.55	1.62	2.9	0.38	0.35	0.5	1.07	1.31	1.91	1.13	1.72	1.55
ncbi-103377042	turquoise	2.87	2.98	2.5	0.73	0.4	1.14	4.11	3.87	4.45	2.54	3.51	2.75	2.49	2.25	2.6	4.58	3.4	5.2	3.37	3.55	3.78	3.34	2.21	2.89	2.78	2.46	4.58	4.39	5.48	5.27	3.46	3.86	1.82	2.56	2.48
ncbi-103377044	brown	1.13	1.37	0.91	0.7	0.41	0.46	0.01	0	0.01	0.32	0.12	0.16	0.7	0.71	1.16	3.46	5.15	4.35	0.01	0.01	0.01	0.24	0.13	0.1	0.81	0.62	4.11	3.62	4.94	0	0.01	0.01	0.25	0.1	0.14
ncbi-103377045	blue	82.04	80.67	85.57	8.32	5.56	5.39	1.2	0.9	1.44	4.47	5.94	3.23	85.65	81.37	77.84	15.04	11.73	14.21	1.36	1.45	1.42	2.99	3.15	2.68	81.13	77.37	14.16	11.61	14.28	1.65	1.68	1.04	2.99	2.95	2.38
ncbi-103377049	blue	341.97	358.13	343.66	0.32	0.23	0.71	70.29	84.27	103.97	51.68	58.78	59.45	330.81	337.26	335.92	8.12	4.04	4.04	94.07	78.13	105.67	78.23	63.68	74.28	348.7	330.35	4.99	2.95	6.4	100.88	103.24	102.46	61.31	57.67	53.57
ncbi-103377050	yellow	13.75	13.43	12.56	2.11	1.76	1.89	4.48	8.12	4.26	5.68	9.62	4.66	14.35	17.61	17.81	18.16	17.1	21.82	4.49	6.14	5.34	7.44	6.38	7.83	14.16	23.79	22.17	17.15	21.06	5.53	5.14	6.24	4.16	7.64	7.85
ncbi-103377051	brown	19.83	18.22	15.24	12.51	6.48	10.76	16.78	15.47	14.28	20.92	27.59	14.61	18.06	17.78	20.53	43.08	42.4	48.47	16.96	15.7	18.95	17.24	19.46	18.69	19.87	18.88	42.24	47.98	38.51	15.33	14.48	17.19	16.88	17.5	16.97
ncbi-103377054	red	5.78	5.15	4.99	0.44	0.63	0.67	4.41	2.7	3.72	10.59	11.32	9.96	4.18	4.01	4.52	3.6	4.12	2.82	3.02	2.53	2.83	8.07	10.84	10.38	6.07	4.33	3	2.12	3.73	3.62	2.89	2.94	11.41	11.1	9.87
ncbi-103377056	yellow	19.53	20.31	19.07	11.01	8.55	12.44	9.82	11.2	11.96	14.57	15.82	13.04	18.47	19.75	18.94	28.84	26.44	28.31	10.33	10.59	10.95	13.92	15.73	14.86	20.92	20.72	29.22	26.2	30.25	10.28	10.45	10.64	15.56	14.66	14.48
ncbi-103377058	brown	8.3	7.08	8.65	12.39	4.41	8.49	7.44	5.38	6	19.55	16.49	13.31	6.88	7.86	10.39	19.33	19.58	21.47	6.76	5.46	7.74	13.32	18.41	14.48	8.57	8.36	16.76	18.02	16.9	5	7.16	5.96	13.3	13.06	14.59
ncbi-103377062	turquoise	22.4	29.61	23.19	11.74	13.77	12.1	28.01	23.19	25.78	26.45	47.27	27.92	20.27	19.19	21.07	30.12	25.4	25.35	26.43	22.64	27.69	31.38	24.37	26.67	24.38	16.78	24.7	28.43	23.04	26.4	27.95	20.82	36.14	32.77	26.24
ncbi-103377064	brown	0.05	0	0	4.9	5.76	6.92	0	0	0	1.31	0.25	0.94	0.28	0.07	0	29.94	40.92	33.59	0	0	0	0	0.59	0.39	0	0.23	39.32	29.75	43.18	0	0.06	0	0.12	0.15	0.28
ncbi-103377065	purple	0.13	0.23	0.29	0.12	0.09	0.27	0.09	0.06	0.09	1.56	0.59	0.61	0.17	0.15	0.33	0.73	0.56	0.68	0.06	0.03	0.01	0.51	0.48	0.52	0.15	0.5	0.79	0.59	0.84	0.17	0.07	0.07	0.48	0.33	0.55
ncbi-103377066	yellow	4.58	5.52	4.84	2.08	1.17	1.54	3.33	3.7	3.62	2.85	3.49	2.49	4.56	4.12	4.81	8.5	6.87	6.8	3.78	3.23	3.81	3.51	3.05	3.12	4.08	4.95	6.45	5.49	6.44	4.07	3.63	4.02	2.82	3.76	3.24
ncbi-103377067	greenyellow	344.15	471.46	484.37	1264.54	1926.64	1060.09	879.35	1445.27	1288.71	548.65	693.19	693.78	564.52	393.27	378.6	879.16	616.26	491.95	942.97	1074.02	970.86	603.7	611.58	500.71	439.81	473.52	803.1	684.89	799.33	785.82	1137.91	1141.43	527.95	516.94	514.06
ncbi-103377069	turquoise	2.46	0.16	2.14	256.97	260.76	203.94	0.47	0.05	0.11	56	5.77	25.87	0.17	0.05	0.08	0.44	0.07	0.11	0.01	0	0.03	0.8	0.45	0.03	0.3	0.05	0.11	0.4	0.4	0.01	0.1	0.03	1.08	0.89	0.06
ncbi-103377070	turquoise	1.11	1.96	1.31	2.43	2.45	4.2	1.02	1.24	0.9	1.31	1.65	1.72	1.4	1.51	2.52	1.97	1.75	1.74	1.31	1.3	1.74	1.57	2.61	1.19	1.65	1.54	1.04	1.44	1.22	1.53	1.46	0.77	1.66	1.81	1.41
ncbi-103377072	turquoise	3.92	3.78	3.36	30.59	12.98	26.62	3.46	1.66	2.23	7.22	2.25	5.27	3.17	3.18	3.41	4.65	4.69	3.96	1.68	2.16	2.34	2.57	2.16	2.49	3.69	1.97	4.53	4.18	3.93	3.14	4.56	1.37	3.08	2.56	1.5
ncbi-103377074	turquoise	0	0	0	0.05	4.07	2.74	0	0	0	0	0.05	0	0	0	0	0.05	0.29	0	0	0	0	0	0	0	0	0	0	0	0.05	0	0	0	0	0	0
ncbi-103377082	turquoise	6.24	7.24	6.82	50.16	55.37	55.96	2.09	2.44	2.19	8.82	4.09	7.48	7.66	6.65	5.55	4.42	3.37	3.35	2.31	1.87	2.24	3.28	2.54	2.21	7	7.24	3.43	2.48	2.97	2.23	2.25	1.86	2.8	2.88	2.94
ncbi-103377083	yellow	1.76	2.66	1.11	0.32	0.69	0.57	0	0.01	0.01	0.22	0.43	0.13	0.72	1.44	0.57	2.81	1.54	1.88	0.01	0	0.01	0.15	0.13	0.17	1.56	0.47	2.27	1.97	2.25	0.01	0	0	0.82	0.94	0.41
ncbi-103377086	turquoise	4.76	2.05	4.83	264.88	202.44	239.05	2.39	1.98	1.64	71.65	8.35	31.63	1.92	1.79	1.57	9.83	9.25	11.31	1.56	0.92	1.22	3.16	2	1.92	1.63	1.35	18.41	12.52	22.08	1.86	2.41	1.8	2.89	3.17	1.84
ncbi-103377087	turquoise	16.52	19.55	15.48	1.19	0.82	0.73	14	9.64	14.53	6.42	9.43	7.87	13.48	13.45	17.02	11.61	8.96	13.7	15.83	23.07	14.9	7.53	7.06	6.79	14.4	15.42	8.54	7.4	9.48	9.43	13.07	14.94	5.41	8.81	7.86
ncbi-103377093	magenta	12.79	11.51	8.73	19.68	16.65	35.89	24.04	19.82	22.89	6.04	6.19	6.05	8.17	7.13	4.51	9.03	4.29	5.06	16.02	18.46	10.96	7.07	2.47	1.76	7.26	11.89	7.9	7.96	10.68	16.54	27.35	18.68	2.45	3.87	3.78
ncbi-103377096	brown	0.16	0.18	0.13	0.14	0.2	0.26	0	0	0	0.03	0.01	0.07	0.17	0.18	0.23	0.7	0.7	0.93	0.01	0	0	0.03	0	0.03	0.12	0.15	0.7	0.54	0.65	0	0	0.03	0.03	0.01	0.01
ncbi-103377099	green	5.56	5.74	4.83	5.87	7.24	8.66	17.73	18.13	12	3.93	4.9	2.69	7.35	5.14	6.39	3.81	1.89	1.49	21.98	24.23	20.04	4.37	2.32	3.02	5.86	5.19	2.35	1.97	3.38	23.99	20.47	28.3	2.32	4.7	4.92
ncbi-103377101	pink	2.1	1.37	0.74	0.29	0.07	0.28	3.16	5.51	2.39	11.99	16.48	5.91	2.12	1.06	1.01	10.83	3.56	12.28	7.55	6.2	10.92	12	11.17	8.18	2.06	1.09	2.66	2.75	2.59	7.19	7.19	9.79	14.93	12.85	12.09
ncbi-103377103	blue	2.8	2.98	3.25	1.34	1.27	1.53	2.95	2.59	2.69	1.31	0.39	0.53	4.22	3.39	2.26	2.88	2.81	2.71	2.21	2.17	1.83	2.23	1.05	0.84	3.09	3.82	3.08	2.23	2.37	2.68	2.03	2.48	0.61	0.88	1.06
ncbi-103377104	brown	0.27	0.19	0.21	0.05	0.05	0.2	0.01	0.01	0.04	0.14	0.26	0.11	0.37	0.24	0.19	1.32	0.72	1.09	0.06	0	0.02	0.19	0.05	0.13	0.15	0.22	1	0.71	0.86	0.02	0.01	0.11	0.12	0.11	0.09
ncbi-103377105	pink	29.12	28.79	27.53	20.87	19.23	29.93	5.76	4.3	4.68	7.93	5.38	6.47	28.96	24.97	25.27	6.02	4.52	4.16	3.45	4.13	4.55	3	3.5	3	20.1	26.2	4.49	4.44	5.36	4.26	2.96	3.42	2.66	4.78	3.93
ncbi-103377106	brown	0	0	0.09	0.08	0.07	0.01	0.01	0.01	0.02	0	0	0	0.39	0.39	0	5.13	12.06	2.79	0.06	0.05	0.03	0.21	0.1	0.36	0	0.04	11.84	14.43	6	0	0.03	0.02	0.61	0	0.18
ncbi-103377107	blue	7.88	7.8	8.23	0.4	0.23	0.1	3.88	3.43	3.23	1.8	2.77	2.28	6.63	6.12	6.82	3.75	2.55	2.49	3.94	3.37	3.01	2.87	3.36	2.27	7.09	8.34	2.32	2.05	2.15	2.8	3.35	2.72	2.08	2.55	3.62
ncbi-103377108	black	3.06	3.18	2.29	1.63	0.68	1.35	0.28	0.37	0.76	0.96	0.66	0.51	2.32	3.29	3.45	2.33	1.98	3.21	0.46	0.43	0.41	0.64	0.46	0.65	3.54	4.68	2.56	2.08	3.46	0.53	0.17	0.55	0.61	0.76	0.46
ncbi-103377111	green	0	0	0	0.27	0.17	0.36	0.57	0.52	0.2	0.04	0.51	0.26	0.73	0	0.05	0.2	0	0.36	0.64	1.27	1.16	0.3	0.08	0.27	0.04	0.24	0.01	0.06	0.01	0.39	0.67	1.29	0	0.38	0.42
ncbi-103377113	turquoise	1.32	1.88	0.57	4.5	5.23	6.41	0	0	0	1.9	2.56	1.8	1.29	0.79	1.49	0.68	1.04	1.15	0	0	0	0.78	0.72	0.8	0.81	1.03	0.97	0.67	1.4	0.08	0	0	0.81	1.4	1.24
ncbi-103377114	brown	0	0	0	0.39	0.32	0.33	0.01	0	0	0	0	0	0	0.36	0.24	1.64	1.48	1.14	0	0.02	0	0	0	0	0.11	0	1.65	1.34	2.05	0	0.01	0	0	0	0
ncbi-103377115	blue	6.16	6.94	5.7	0.83	0.36	0.59	0.18	0.18	0.24	1.77	1.58	1.6	4.71	5.25	5.17	1.67	1.9	1.82	0.31	0.12	0.21	1.42	1.57	1.13	5.57	5.65	2.08	1.51	1.62	0.1	0.11	0.24	1.75	1.57	1.71
ncbi-103377119	yellow	1.04	1.6	1.69	0.75	0.94	1.08	0.54	0.43	0.47	0.89	0.71	0.9	1.42	1.94	1.49	2.75	2.58	2.46	0.46	0.37	0.23	0.57	0.72	0.81	1.59	1.92	2.34	2.69	2.57	0.51	0.21	0.5	0.77	0.7	0.67
ncbi-103377122	brown	0.02	0.02	0.07	0	0	0	0.02	0	0	0	0	0	0	0	0.02	0.55	0.43	2.02	0	0.03	0.04	0	0	0	0	0.02	1.18	0.27	1.19	0	0	0	0.11	0.06	0
ncbi-103377123	brown	0.04	0.04	0.04	0	0	0	0	0	0	0	0	0	0.17	0.28	0	0.2	0.32	0.32	0	0	0	0	0	0.03	0.05	0	0.43	0.17	0.14	0	0	0	0	0	0
ncbi-103377124	blue	29.53	29.54	27.99	0.71	0.43	0.58	4.59	5.09	4.34	5.62	12.33	5.67	31.13	28.33	28.58	11.26	9.74	9.01	4.98	5.08	4.48	7.08	5.81	5.27	28.18	25.72	10.43	10.16	10.2	5.35	4.18	5.05	7.44	6.21	6.82
ncbi-103377125	brown	0.81	0.72	0.41	0.05	0	0.02	0.35	0.57	0.92	1.06	0.49	0.43	0.83	0.74	0.65	1.44	1.27	1.37	0.88	1.34	0.75	0.88	0.68	0.54	1.15	1.21	1.22	1.32	0.83	0.23	0.39	0.41	0.16	0.59	0.52
ncbi-103377126	turquoise	0.35	0.48	0.61	3.07	1.92	3.89	0.01	0.01	0	0.77	0.19	0.5	0.34	0.9	0.5	0.89	0.98	0.3	0	0.01	0	0.04	0.03	0.02	0.61	0.44	0.49	0.6	0.62	0.01	0.01	0	0	0.05	0
ncbi-103377128	blue	2.3	3.6	4.31	1.83	1.45	2.41	0.03	0.06	0	0.31	0.23	0.29	3.37	3.94	4.02	0.37	0.22	0.76	0	0	0	0.03	0.08	0.04	2.63	5.75	0.37	0.64	0.27	0	0	0	0.19	0.11	0.09
ncbi-103377130	yellow	3.57	4.31	2.73	3.07	2.45	2.68	0.38	0.73	1.32	1.11	2.95	1.59	3.45	3.99	4.44	6	5.18	5.44	1.43	1.51	0.88	2	1.88	1.69	2.79	3.28	7.92	4.1	7.32	1.73	0.24	1.76	2.1	1.5	1.39
ncbi-103377131	turquoise	4.01	4.31	3.74	22.26	14.9	24.23	11.97	10.52	7.93	8.57	4.47	6.77	3.82	3.08	3.26	11.71	12.73	10.54	6.92	8.35	9.4	3.08	3.02	2.67	3.31	2.78	14.2	12.06	15.22	9.35	8.7	9.16	2.6	4.47	2.59
ncbi-103377132	turquoise	16.28	9.64	14.63	38.84	23.59	54.76	10.58	9.87	8.31	23.55	6.13	13.43	7.64	8.48	10.31	3.34	6.9	8.03	7	8.68	10.71	3.58	3.57	4.83	6.7	5.69	6.85	5.75	8.67	14.22	5.08	5.57	4.39	5.07	4.06
ncbi-103377135	turquoise	10.1	10.53	11.64	55.81	66.97	45.69	4.06	3.55	3.08	13.81	8.88	13.78	9.64	11.36	9.47	11.85	10.65	7.83	4.08	4.01	4.04	5.26	4.97	7.36	9.9	10.64	10.32	9.53	15.25	4.22	4.57	5.63	7.63	6.6	6.02
ncbi-103377137	blue	38.11	39.26	38.97	0.06	0.03	0.11	0.51	0.27	0.32	0.18	0.7	0.09	34.33	38.51	34.25	0.88	1.49	1.68	0.89	0.42	1.12	0.21	0.11	0.37	41.35	27.12	1.31	1.2	1.24	0.98	0.88	0.45	0.18	0.51	0.24
ncbi-103377138	turquoise	6.38	8.61	7.63	23.31	29.48	27.11	9.13	10.15	10.21	6.03	3.31	4.34	7.71	7.27	7.21	8.49	8.63	7.54	12.96	11.84	12.05	3.73	1.79	2.45	7.04	8.1	8.67	8.72	9.61	13.47	13.31	12.03	1.26	3.57	3.02
ncbi-103377139	brown	0.34	0.44	0.43	0.24	0.46	0.24	0.05	0.07	0.01	0.03	0.19	0.03	0.45	0.45	0.25	1.6	1.24	1.34	0.17	0.04	0.07	0.06	0.08	0.05	0.36	0.35	1.28	1.13	1.23	0.13	0.02	0.1	0.1	0.06	0.09
ncbi-103377140	blue	5.76	7.14	5.17	0.15	0.12	0.28	1.06	0.78	0.83	3.59	3.92	3	5.93	7.02	6.8	2.04	1.42	1.95	1.59	0.97	1.71	1.47	2.45	1.89	6.31	5.91	0.98	1.25	1.47	1.18	0.8	0.97	2.92	2.58	2.44
ncbi-103377143	turquoise	0.61	1.09	1.17	4.11	3.42	4.51	0.24	0.22	0.1	1.72	1.38	0.96	1.48	1.35	1.28	0.98	1.14	0.79	0.13	0.14	0.14	1.37	1.15	0.68	0.79	0.86	1.02	0.64	0.81	0.08	0.06	0.03	0.9	1.02	1.37
ncbi-103377144	yellow	0.49	0.44	0.4	0.01	0	0.06	0	0	0.02	0.02	0.04	0.04	0.46	0.39	0.62	0.86	1.35	1.44	0	0	0	0	0.05	0.05	0.38	0.44	0.47	0.98	0.59	0	0	0	0	0	0.02
ncbi-103377146	brown	0	0.04	0	0.02	0	0	0	0	0	0	0.19	0	0.06	0.04	0	1.17	1.96	0.65	0	0.02	0	0.16	0.09	0	0	0	7.48	3.92	6.81	0	0	0	0	0.12	0
ncbi-103377148	yellow	0.58	0.62	0.54	0.17	0.16	0.13	0.03	0.09	0.06	0.07	0.38	0.09	0.46	0.31	0.63	0.42	0.85	0.84	0.1	0.11	0.08	0.08	0.1	0.09	0.63	0.36	0.67	0.43	0.47	0.27	0.02	0	0.07	0.08	0.05
ncbi-103377151	turquoise	4.52	3.92	4.81	19.89	16.78	17.78	1.05	0.68	0.88	4.42	0.93	2.21	6.17	5.96	5.78	5.29	3.18	3.76	1.09	0.87	1.14	0.54	0.56	0.66	5.25	5.32	3.93	3.67	5.67	0.55	0.79	1.08	0.62	0.56	0.74
ncbi-103377154	turquoise	3.16	2.6	4.52	27.32	22.2	26.36	0.58	0.88	1.11	7.17	2.12	3.87	2.79	1.92	1.74	6.42	6.47	7.72	0.92	0.42	0.65	1.49	1.72	1.2	3.03	4.14	6.23	5.36	6.85	0.54	0.45	0.23	1.47	1.66	1.72
ncbi-103377156	turquoise	44.73	58.73	54.28	7.17	8.08	8.9	20.76	26.06	26.31	30.88	51.82	41.98	54.38	40.16	43.96	31.05	20.77	21.1	22.52	22.05	26.07	52.67	54.36	59.55	55.83	46.63	27.23	28.97	22.91	27.67	34.03	31.72	51.91	58.39	49.1
ncbi-103377157	turquoise	4.5	4.75	4.15	20.05	20.62	22.19	2.04	1.75	2.32	7.81	5.36	5.46	3.64	3.04	4.38	5.77	4.74	5.6	1.7	1.94	1.75	3.38	3.1	3.55	3.99	3.81	5.9	5.62	5.58	2.61	2.28	2.36	3.39	3.81	3.74
ncbi-103377158	blue	18.62	16.09	13.32	0.81	0.71	1.22	3.85	5.12	4.59	7.41	12.6	7.97	12.21	8.21	13.76	8.66	5.88	7.67	3.32	3.44	4.14	7.21	8.77	7.04	15.05	15.8	8.87	8.61	7.82	4.83	3.63	4.36	6.82	9.56	9.68
ncbi-103377159	red	8.29	7.76	7.11	0.12	0.24	0.28	0.69	0.52	0.33	49.71	44.55	46.26	7.87	8.78	9.91	7.89	9.2	7.56	1.02	0.7	0.26	50.43	54.72	68.28	8.22	8.36	5.58	4.82	6.11	0.39	0.37	0.47	57.59	43.43	49.92
ncbi-103377162	black	17.88	16.22	21.05	0.14	0.13	0.1	0.07	0.04	0.03	0.12	0.15	0.16	22.31	22.54	22.25	11.88	13.46	15.6	0.04	0.03	0.1	0.24	0.16	0.49	21.25	27.79	13.12	11.69	13.41	0.04	0.13	0.01	0.39	0.26	0.23
ncbi-103377165	black	15.89	20.01	20.24	0.09	0.5	0.32	0.16	0	0.02	0.08	0.09	0.09	27.56	27.43	26.05	17.11	18.27	18.36	0.15	0.08	0.12	0.14	0.09	0.53	26.5	26.79	16.05	20.01	11.44	0	0.12	0	0.24	0	0
ncbi-103377166	turquoise	91.65	93.87	87.05	127.45	129.15	85.67	45.56	39.34	37.86	81.66	76.51	76.45	86.67	83.63	87.89	57.22	60.53	57.46	40.5	39.83	37.78	68.16	80.31	67.75	69.39	75.11	55.25	56.72	55.97	42.54	40.53	41.48	77.08	74.03	61.88
ncbi-103377170	turquoise	10.64	13.6	11.84	28.76	34.71	23.55	4.2	3.99	3.4	10.36	7.8	8.04	10.48	10.67	10.31	14.28	11.71	11.05	2.93	3.29	3.18	4.23	4.26	4.15	11.62	12.95	12.22	13.52	12.27	4.07	3.3	2.83	5.19	4.21	5.03
ncbi-103377171	turquoise	7.21	5.83	1.66	10.04	9.57	5.8	1.11	1.18	0.16	3.87	2.11	2.27	3.39	2.92	3.46	0.94	4.01	2.41	1.09	0.87	0.77	0.65	0.91	0.71	0.75	1.05	0.21	0.49	2.34	1.98	0.29	0.17	0.73	0.37	0.32
ncbi-103377172	yellow	35.76	37.27	39.18	34.6	26.69	23.45	16.45	10.95	13.93	20.06	21.14	24.58	40.91	36.42	32.99	61.84	53.88	55.82	17.82	15.12	17.47	22.73	22.24	25.02	31.08	34.94	72.62	60.15	70.27	11.24	16.53	15.23	20.77	22.98	16.24
ncbi-103377173	tan	0.01	0.02	0	0.01	0.03	0.01	0.03	0	0	1.66	5.73	4.39	1.09	0.63	0.02	0.37	0.08	0.28	0.07	0.01	0.07	5.2	2.38	3.22	1.37	0.03	0.12	0.07	0.13	0	0.08	0.01	3.79	1.1	3.88
ncbi-103377176	turquoise	0.02	0	0.43	18.11	23.08	14.58	0.02	0.1	0.1	3.33	0.66	1.73	0.01	0	0	1.4	1.1	1.46	0.16	0	0	0.3	0	0	0.25	0.07	1.63	1.61	1.73	0	0.05	0	0	0.13	0.23
ncbi-103377177	blue	0.38	0.25	0.49	0	0	0	0	0	0	0.02	0	0	0.26	0.06	0.59	0.12	0.3	0.19	0.03	0	0	0.03	0	0	0.04	0.27	0.11	0.07	0.18	0	0	0	0.02	0	0
ncbi-103377178	turquoise	2.43	2.76	3.07	16.3	16.28	21.94	0.71	0.76	0.65	4.65	2.22	3.69	2.85	2.32	2.71	4.2	7.33	6.27	0.61	0.78	0.45	1.46	1.63	1.76	2.56	2.54	5.73	7.81	7.23	0.62	0.46	0.73	1.13	1.85	1.81
ncbi-103377179	blue	10.7	11.34	11.35	0.41	0.94	0.79	0.01	0	0	0.25	0.94	0.28	10.94	13.93	14.77	1.91	3.08	3.14	0.03	0	0.01	0.6	0.18	0.29	16.14	17.53	2.73	1.71	3.1	0	0.01	0.03	0.49	0.15	0.46
ncbi-103377181	yellow	31.7	40.65	33.07	0.72	0.37	0.49	0.12	0.16	0.18	1.32	2.18	1.38	32.19	38.07	35.32	40.73	44.92	38.57	0.29	0.12	0.19	1.53	2.21	2.81	34.26	37.87	44.28	46.87	39.52	0.2	0.21	0.19	1.72	1.95	1.76
ncbi-103377183	turquoise	38.25	47.4	40	88.48	111.77	54.58	84.47	71.53	87.93	42.3	27.66	37.64	50.91	34.47	35.33	50.43	30.55	23.13	56.51	53.08	46.64	31.05	25.45	24.09	45.41	43.6	29.89	25.2	37.27	44.59	65.99	53.56	31.45	33.5	24.01
ncbi-103377184	turquoise	0.26	0.03	0.26	34.66	17.4	34.01	0.24	0.13	0.28	5.24	0.64	3.63	0.03	0.1	0.05	0.47	0.29	0.14	0.44	0.1	0.09	0.1	0.08	0	0.07	0.11	0.25	0.41	0.2	0.21	0.37	0.22	0.16	0.05	0
ncbi-103377186	blue	22.33	24.49	25.33	1.09	0.62	1.75	4.07	3.58	4.51	3.69	5.25	4.3	23	26.29	20.08	6.78	3.52	4.61	6.59	5.39	6.62	4.96	4.51	3.19	27.06	23.91	5.69	5.39	5.51	3.7	6.62	6.16	3	5.62	3.88
ncbi-103377188	turquoise	2.67	2.65	2.78	31.51	24.41	33	1.75	1.69	1.8	7.11	2.52	4.65	1.84	1.75	2.47	11.95	16.59	15.19	1.76	1.25	1.71	1.73	1.67	1.65	2.1	2.39	15.21	12.62	14.07	1.89	1.19	1.69	1.64	1.32	1.72
ncbi-103377189	turquoise	2.83	2.18	2.74	26.4	26.97	26.45	0.32	0.48	0.46	7.11	3.77	4.71	2.69	2.85	3.7	13.49	16.45	16.22	0.76	0.44	0.49	2.06	2.75	2.03	2.52	2.7	16.21	17.1	15.4	0.54	0.32	0.65	2.29	2.73	1.85
ncbi-103377190	blue	104.08	117.75	106.86	0.86	1.48	1.17	0.53	0.45	0.76	2.44	3.54	3.1	71.1	93.14	81.51	3.58	4.15	3.36	0.64	0.74	0.74	1.92	2.73	2.21	109.27	91.47	3.89	2.76	5.12	1.06	0.36	0.61	3.07	2.88	1.8
ncbi-103377191	turquoise	41.3	43.01	38.58	71.45	81.21	71.85	30.87	31.13	28.95	38.54	35.36	36.04	39.95	38.34	37.32	35.03	41.88	34.46	30.06	29.52	26.69	30.55	25.41	23.36	37.79	40.06	28.17	27.32	31.46	30.22	32.04	26.67	26.42	26.95	27.5
ncbi-103377192	brown	0.21	0	0.2	1.32	2.02	2.07	0	0	0.04	0.3	0.14	0.18	0.07	0	0	5.49	4.8	8.05	0.03	0.12	0.1	0	0	0.3	0	0	3.35	6.24	4.6	0.03	0.09	0.13	0.6	0.09	0.4
ncbi-103377193	turquoise	6.18	12.33	7.11	0.01	0	0	3.81	10.84	6.32	8.63	17	6.21	8.3	8.51	8.37	0.76	1.41	1.96	8.43	7.24	7.87	11.44	7.53	1.07	4.83	9.81	1.22	1.44	0.79	7.63	12.44	12.18	0.08	21.69	10.2
ncbi-103377194	yellow	19.98	19.12	21.13	10.57	9.25	12.03	12.64	10.97	11.04	11.99	13.53	11.57	18.82	15.89	17.05	23.03	27.31	24.9	9.54	8.88	8.23	9.56	9.8	10.58	18.74	18.7	26.13	26.82	27.23	10.93	9.87	10.76	9.78	10.35	10.44
ncbi-103377196	blue	8.2	7.73	9.97	0.13	0.03	0.05	0.08	0.03	0	0	0	0.21	8.49	10.98	8.83	1.57	0.8	1.63	0	0.04	0	0.17	0.23	0.16	9.62	9.6	1.71	1.25	1.16	0	0.01	0	0.29	0	0.18
ncbi-103377197	black	14.62	17.77	14.27	4.21	3.09	3.64	10.17	10.35	9.77	4.75	5.49	4.33	13.71	13.86	13.9	14.54	13.83	14.82	8.22	8.91	9.29	4.67	4.67	4.86	14.36	15.07	13.63	13.13	16.08	9.87	11.03	9.79	3.37	6.12	5.21
ncbi-103377198	blue	9.2	11.22	9.47	1.86	1.49	2.07	3.65	2.85	3.1	2.33	5.05	2.64	7.81	7.36	11.07	4.56	3.77	5.84	3.46	3.52	3.98	3.26	2.57	2.89	10.82	11.54	5.34	4.35	4.89	3.18	3.86	2.8	4.07	3.41	3.5
ncbi-103377201	blue	3.24	4.66	2.55	0.73	0.32	0.41	0.03	0.01	0	0.68	0.7	0.18	2.18	2.91	3.65	0.94	1.45	1.03	0.02	0	0	0.12	0.2	0.16	3.46	3.22	0.67	0.66	1.09	0.02	0	0.02	0.39	0.28	0.07
ncbi-103377202	green	23.15	10.59	52.18	18.91	12.9	11.91	15204.4	17642.2	17939.8	347.33	189.67	395.61	101.19	21.46	10.15	221.03	55.87	54.67	20517.8	19784.3	19157	402.64	158.17	109.31	81.46	12.76	135.04	20.9	234.47	11754.2	25301	16842.6	158.88	504.75	464.88
ncbi-103377203	turquoise	10.49	10.35	9.95	48.29	37.25	33.08	6.94	7.53	6.92	16.14	15.96	14.87	10.97	11.57	12.17	7.43	5	6.13	7.1	6.77	7.49	13.65	14.65	13.72	10.29	10.35	7.58	7.51	7.94	6.58	7.21	6.95	14.71	11.01	13.99
ncbi-103377204	turquoise	15.51	20.05	17.86	81.2	79.83	79.02	18.12	20.99	10.07	33.13	27.69	21.49	17.18	19.84	16.27	14.13	11.7	11.52	13.7	18.61	11.97	13.34	19.12	9.61	15.33	15.14	10.66	13.27	9.35	14.62	8.33	12.92	11.57	13.31	13.12
ncbi-103377205	turquoise	1.75	1.58	2.21	31.59	43.97	30.98	0.21	0	0.39	6.19	1.62	3.91	1.63	0.63	2.02	2.94	2.41	1.55	0.26	0.26	0.69	0.88	0.57	0.12	1.68	1.24	2.82	3.07	2.43	0.18	0.51	0.28	0.33	0.5	0.74
ncbi-103377208	turquoise	13.6	14.26	14.38	58.51	66.16	56.61	10.22	10.54	8.83	18.07	14.78	15.78	13.75	10.69	13.22	25.05	19.9	22.28	12.29	11.89	13.66	10.4	9.19	9.75	12.17	13.38	24.01	24.39	23.87	11.77	12.06	13.44	9.8	9.64	10.58
ncbi-103377209	turquoise	0.75	0.94	1.42	31.89	50.94	45.72	8.07	7.06	5.97	7.52	2.36	5.92	0.68	0.72	0.65	7.11	8.93	8.95	8.51	8.84	10.07	1.95	0.79	1.7	0.89	1.25	9.77	12.56	7.77	4.36	5.63	5.45	0.94	2.07	1.14
ncbi-103377210	turquoise	3.67	3.39	3.07	13.95	17.71	18.11	0.89	1.48	1.28	9.6	5.12	8.18	4.1	3.17	3.48	8.23	7.61	7.06	1.36	1.49	1.71	5.43	5.36	6.27	3.82	3.75	8.64	8.6	8.48	1.53	1.37	1.92	5.44	6.01	5.12
ncbi-103377212	brown	1.33	0.9	0.9	5.23	4.41	6.96	0.24	0.52	0.13	2.45	5.15	2.06	1.33	0.84	1.22	19.14	17.19	20.84	0.31	0.07	0	2.89	2.8	2.1	0.9	1.1	21.24	21	20.6	0.25	0	0.61	1.74	2.5	2.19
ncbi-103377214	tan	5.11	5.23	4.21	0.35	0.4	0.59	1.17	1.08	1.6	9.24	19.37	8.14	5.06	2.76	5.07	7.48	5.39	5.03	1.33	0.93	1	14.35	11.89	11.16	4.88	2.15	4.99	5.37	5.92	0.89	1.59	3.31	12.98	11.59	13.32
ncbi-103377216	blue	15.83	12.89	8.58	0.4	0.2	0.94	1.03	1.59	2.5	4.76	7.92	6.2	7.81	3.58	9.14	3.41	4.38	4.49	1.37	1.2	2.01	3.9	4.69	6.19	9.85	11.63	3.81	3.79	3.58	1.3	2.72	3.36	7.66	7.14	7.15
ncbi-103377217	turquoise	0.03	0.05	0.02	1.49	1.88	1.22	0.01	0	0	1.63	1.7	0.55	0.02	0.02	0.03	0.02	0.2	0.22	0	0.02	0	1.3	0.94	0.63	0	0.03	0.1	0.12	0.04	0	0.01	0	1.06	1.4	0.58
ncbi-103377220	black	7.54	9.87	7.04	2.62	2.56	2.5	1.04	1.16	1.57	1.75	2.06	1.55	5.89	8.22	7.07	6.24	7.46	5.88	1.01	1.39	1.22	1.55	1.79	1.69	7.5	6.87	5.15	4.35	5.66	1.54	0.97	1.16	1.28	1.85	1.4
ncbi-103377221	turquoise	0	1.32	0	0.86	0.12	2.99	0	0.14	0	0	0	0	0	0	0	1.72	0	0.24	0.36	0.18	0.42	0.29	0.55	0.03	0	1.25	0	1.63	1.43	0	0.12	0.86	0	0	0.01
ncbi-103377223	turquoise	1.58	1.9	1.5	14.87	10.57	12.93	0.28	0.18	0.24	3.57	0.95	2.32	1.45	2.25	1.66	3.67	3.47	3.79	0.4	0.24	0.23	0.52	0.56	0.6	1.99	1.74	3.47	4.31	4.29	0.48	0.37	0.3	0.56	0.39	0.46
ncbi-103377225	brown	0.15	0.05	0.17	0.61	0.39	0.26	0.01	0.01	0.01	0.12	0.06	0.04	0.04	0.36	0.08	2.89	2.29	2.81	0.03	0	0.05	0.04	0.05	0	0.17	0.12	2.15	2.48	2.03	0.01	0.01	0	0.05	0.03	0
ncbi-103377226	turquoise	0.28	0.68	0.76	2.62	3.45	1.84	0	0.29	0.41	1.19	1.48	0.46	0.77	0.79	1.72	0.38	0.77	0.63	0.72	0.02	0.49	0.88	0	0.54	0.3	0.88	0.31	0.39	0.95	0	0.73	0.63	0.52	0.55	0
ncbi-103377228	turquoise	2.33	2.51	2.22	47.39	51.08	47.61	7.99	8.48	5.63	12.28	4.32	7.59	2.27	1.79	2.38	3.33	3.74	3.26	7.42	8.4	6.25	3.58	2.66	2.44	2.75	1.8	2.67	2.48	2.9	5.77	7.22	7.06	2.3	3.74	3.33
ncbi-103377230	turquoise	2.51	3.57	3.18	19.85	18.11	18.53	1.34	1.86	1.17	5.61	3.13	3.58	3.47	3.67	3.37	7.14	7.86	7.36	1.45	1.81	1.52	1.93	2.07	1.74	2.86	2.67	6.54	7.29	5.26	1.13	1.72	1.51	1.86	2.16	1.64
ncbi-103377232	red	0	0.08	0	0.27	0.21	0	0	0.18	0	8.64	27.26	10.8	4.5	1.67	0.35	0.98	0.75	3.29	0.14	0	0.37	24.59	14.61	18.07	7.06	0.08	0.3	0.35	1.14	0	0.12	0.29	25.27	12.92	12.55
ncbi-103377234	turquoise	6.11	9.33	7.33	67.86	82.82	63.2	5.64	4.96	4.71	14.11	5.6	11.71	8.73	6.95	7.27	11.72	10.45	9.92	4.4	4.72	5.18	4.23	3.99	4.2	6.64	6.17	11.95	9.9	11.44	5.8	5.06	4.11	4.52	5.95	3.76
ncbi-103377236	turquoise	16.49	19.05	16.16	56.97	55.88	35.16	6.4	5.68	5.39	16.48	10.77	15.01	17.94	15.1	14.01	12.55	10.22	9.41	5.46	6.17	5.75	9.13	7.31	9.66	21.23	15.88	11.28	9.27	10.86	6.38	7.13	6.3	10.17	12.34	6.28
ncbi-103377240	blue	89.57	85.96	98.71	58.96	56.44	55.52	5.54	5.93	4.04	21.55	16.34	14.98	99.34	104.69	93.45	26.78	25.12	26.01	5.55	5.54	5.32	11.32	11.48	9.93	95.71	104.33	31.67	33.33	31.36	5.47	6.34	5.99	8.9	10.07	10.78
ncbi-103377242	turquoise	0.48	0.54	0.65	22.79	21.71	28.06	0.3	0.21	0.28	5.97	0.94	3.2	0.44	0.48	0.37	11.85	16.91	20.12	0.14	0.19	0.18	0.55	0.51	1.03	0.54	0.36	20.43	23.05	16.91	0.22	0.18	0.19	0.75	0.46	0.48
ncbi-103377243	red	0.43	0.5	0.45	1.44	1.43	2.16	5.95	6.86	7.68	38.43	18.76	20.53	1.04	0.51	0.46	3.06	1.75	1.8	5.95	5.22	6.96	19.29	18.08	18.99	0.97	0.38	3.86	3.32	4.23	6.67	5.41	6.6	20.51	15.78	19.37
ncbi-103377244	black	6.52	7.1	9.16	0.38	0	0.2	1.15	1.53	2	0.82	1.63	0.58	7.27	5.75	7.03	5.51	3.35	6.04	0.82	0.95	1.78	1.37	0.48	0.91	7.05	7.38	6.54	5	5.58	1.08	1.16	1.59	1.62	1.42	1.54
ncbi-103377247	brown	0	0.17	0	1.15	0	1.48	0.4	0	1.1	2.06	0.63	0	0	0	0	16.03	14.57	14.42	0	0	0	0.38	1.77	2.15	0	2.97	18.85	18.17	15.01	0.68	1.07	0	0.58	0	0.32
ncbi-103377249	blue	3.01	4.63	3.42	0.06	0.03	0.33	0.09	0	0.16	0.54	0.82	0.57	2.33	2.69	1.75	1.47	2.28	0.99	0.15	0.1	0	0.62	0.77	0.64	2.6	3.65	1.55	1.49	0.56	0.29	0	0.11	1.35	0.97	1
ncbi-103377250	turquoise	0.51	0.11	0.54	129.11	106.09	128.83	0.22	0.08	0	21.37	1.7	9.67	0	0.12	0	0.13	0	0	0.06	0.05	0	0.15	0.15	0.03	0	0	0	0.3	0.07	0	0.07	0	0.81	0.19	0.09
ncbi-103377251	blue	2.14	1.54	1.63	0.09	0.08	0.1	0.81	0.33	0.23	0.25	0.18	0.23	1.97	1.32	2.15	0.52	1.15	1.26	0.3	0.03	0.54	0.27	0.19	0.44	1.65	2.71	0.79	0.57	0.81	0.52	0.48	0.11	0.32	0.22	0.35
ncbi-103377252	turquoise	5.44	7.82	6.63	48.24	42	43.22	1.8	1.56	1.13	8.43	3.03	6.87	4.88	5.56	5.59	6.75	5.8	5.05	1.65	1.55	1.46	3.83	3.22	3.21	6.15	3.96	6.19	5.05	6.53	1.64	2.01	1.69	3.31	3.58	1.94
ncbi-103377257	blue	99.62	97.43	112.87	0.09	0.05	0.08	0.49	0.54	1.27	3.31	3.34	3.85	98.58	98.94	103.78	3.46	4.12	4.1	1.01	0.57	1.24	3.66	3.84	4.08	54.28	72.89	3.35	3.13	2.69	1.09	0.45	1.87	2.27	3.25	2.26
ncbi-103377260	red	2.63	2.57	2.25	2.17	1.44	0.99	1.48	1.51	1.23	13.03	16.89	11.84	3.31	3.26	2.69	4.32	2.01	3.7	1.88	1.69	1.79	18.01	19.51	15.43	3.6	3.35	4.23	3.96	5.3	1.06	1.33	1.75	17.67	17.36	20.16
ncbi-103377262	black	0.43	0.49	0.36	0.02	0	0	0	0.09	0.07	0.2	0.08	0.1	0.17	0.38	0.22	0.16	0.62	0.29	0.17	0.17	0.22	0.04	0.09	0.1	0.28	0.32	0.15	0.35	0.3	0.23	0.17	0.15	0.14	0.15	0.1
ncbi-103377265	red	6.73	5.64	6.31	19.12	8.24	10.94	6.94	6.91	6.18	33	42.21	38.67	5.61	4.95	5.02	5.67	2.93	3.39	10.99	8.44	8.61	62.84	72.45	69.75	6.99	3.27	2.97	3.77	4.29	5.21	9.29	7.03	74.13	58.06	50.13
ncbi-103377266	turquoise	4.75	5.82	4.44	17.88	14.07	18.17	3.09	2.71	2.36	5.64	2.51	3.68	4.04	4.63	3.79	7.13	5.61	6.62	2.25	2.56	1.84	1.95	2.06	1.59	4.25	5.13	7.8	7.06	6.46	2.49	4.24	3.26	1.49	1.76	1.67
ncbi-103377267	green	5.6	0.55	7.03	2.43	1.17	3.27	2756.46	2033.47	2725.66	63.24	31.9	76.87	21.33	1.91	1.75	45.9	6.57	6.78	2638.79	2680.19	2818.25	57.14	21.51	15.76	14.38	3.06	24.46	1.78	40.03	2190.47	2877.66	2527.05	30.82	72.79	76.48
ncbi-103377268	blue	1.54	3.69	2.37	0.03	0.02	0.1	0	0	0	0.18	0.74	0.57	2.25	1.39	2.24	0.68	0.37	0.28	0	0	0	0.49	0.68	0.45	1.04	3.04	0.49	0.27	0.4	0	0	0	1.89	2.68	1.45
ncbi-103377273	blue	0.44	0.13	0.83	0	0	0	0	0	0.09	0.27	0	0.05	0.61	0.19	0.6	0.24	0.59	0.26	0.08	0	0	0.42	0.22	0.02	0.93	0.7	0.33	0.24	0.32	0	0	0.06	0.23	0.08	0.63
ncbi-103377276	brown	5.51	6.57	5.35	9.4	6.39	9.89	5.06	5.71	5.14	9.33	8.24	6.9	5.07	4.54	5.86	18.55	19.49	22.67	7.28	6.04	6.37	7.52	6.58	6.99	5.58	4.64	23.37	23.74	24.28	6.7	4.83	5.72	6.54	6.62	7.56
ncbi-103377277	brown	33.64	32.3	35.66	37.87	35.83	38.66	11.68	13.33	13.62	37.25	37.7	27.99	32.05	34.66	34.67	74.77	86.77	75.67	16.18	13.58	15.5	24.62	28.28	32.33	36.79	34.89	87.6	93.51	76.25	16.53	17.03	14.97	32.48	29.96	29.6
ncbi-103377282	green	0.52	0.6	1.1	0.15	0.04	0.15	21.29	21.63	20.61	1.75	2.89	2.73	1.17	0.83	0.85	2.02	0.56	1.36	17.84	17.34	28.08	6.22	5.29	4.43	2.33	0.95	1.59	0.74	1.93	24.9	28.38	26.47	3.3	6.97	5.39
ncbi-103377284	turquoise	2.67	4.46	3.99	35.56	30.07	42.14	1.18	0.2	1.55	6.32	0.71	6.44	3.33	3.02	2.73	1.05	1.39	1.42	1.03	1.24	0.92	0.6	0.54	0.11	2.18	3	1.13	1.12	1.79	1.92	0.49	0.4	0.38	0.23	0.21
ncbi-103377287	greenyellow	1.36	1.12	1.56	0.01	0	0	0.07	0.08	0.04	0.68	0.85	0.96	0.34	0.62	0.15	0.18	0.14	0.05	0	0	0	0.36	1.06	0.63	0	0.25	0.11	0	0.11	0.06	0	0	0.77	0.29	0.29
ncbi-103377288	brown	0.2	0.15	0.28	0.31	0.07	0.27	0.03	0.12	0.09	0.54	0.34	0.24	0.3	0.07	0.24	3.9	3.97	5.02	0.02	0.04	0.08	0.17	0.25	0.48	0.17	0.4	4.28	3.31	6.42	0.06	0.02	0.04	0.41	0.52	0.23
ncbi-103377289	brown	0.29	0.22	0.4	8.38	7.07	15.63	0.16	0.24	0.29	1.6	0.22	1.56	0.28	0.04	0.2	12.2	14.49	13.39	0	0.03	0.13	0.1	0.11	0.41	0.3	0.32	12.07	13.54	9.97	0.03	0	0	0.18	0.06	0.03
ncbi-103377292	turquoise	56.22	48.91	50.83	2.42	1.59	2.24	54.91	46.78	49.16	57.1	87.8	52.6	46.52	40.38	50.76	12.28	9.97	8.27	42.91	36.54	43.12	65.37	67.72	76.57	44.84	42.69	7.15	6.62	8.95	51.87	40.53	48.73	51.22	81.63	65.03
ncbi-103377298	green	9.7	10.83	10.44	1.7	2	2.9	31.44	43.04	48.69	5.23	10.93	10.44	11.39	8.18	9.72	9.87	8.54	7.68	35.89	37.92	40.91	10.77	6.27	8.72	9.91	9.78	8.26	4.47	9.58	61.4	33.22	48.65	5.61	12.83	10.3
ncbi-103377302	turquoise	37.12	34.75	25.97	3.35	1.69	1.76	42.79	33.14	34.2	44.74	70.06	30.05	38.01	27.33	41	34.87	30.38	27.83	35.62	31.51	36.39	61.52	62.61	71.88	38	27.77	21.36	26.22	18.07	56.01	42.69	32.5	55.67	73.81	50.49
ncbi-103377303	brown	0.27	0.41	0.4	2.07	2.76	2.3	0.03	0.09	0.07	0.88	0.73	0.5	0.22	0.22	0.37	5.14	6.38	7.67	0.08	0.05	0.05	0.33	0.21	0.28	0.28	0.27	6.57	4.33	8.13	0.07	0.06	0.1	0.28	0.43	0.29
ncbi-103377304	blue	57	64.28	66.15	0.02	0.01	0.1	0.16	0.19	0.03	0.06	0.19	0.01	87.37	95.08	82.58	0.57	0.38	0.22	0.14	0.19	0.16	0.01	0.21	0.11	63.26	106.07	0.19	0.35	0.09	0.13	0.27	0.13	0.04	0.13	0
ncbi-103377305	turquoise	0	0	0	1.31	0.54	0.9	0	0.14	0.05	0.3	0.03	0.09	0	0.05	0	0.08	0.18	0.17	0	0.04	0	0	0	0	0	0	0.08	0.15	0.09	0	0	0	0	0.06	0
ncbi-103377308	turquoise	1.08	0	1.24	12.07	6.02	13.58	0	0	0.17	3.66	0.88	1.98	0	0	0	0.39	1.18	0.89	0	0.3	0.37	0	0.11	0.38	0	0.82	1.64	0.47	2.52	0.62	0	0	0.39	0	0.43
ncbi-103377310	blue	7.18	13.19	5.56	0.33	0.28	0.31	0.38	0.2	0.17	1.9	7.69	2.48	8.13	7.12	8.15	6.15	5.31	6	0.42	0.1	0.08	3.27	3.19	3.65	7.41	7.34	3.94	4.21	5.6	0.52	0.1	0.49	6.15	5.94	4.93
ncbi-103377311	green	1.4	0.13	1.55	1.32	0.37	1.3	396.7	385.29	565.95	13.07	28.63	52.01	6.07	0	0.03	15.02	0.51	3.34	455.67	401.37	470.98	84.21	35.26	49.73	21.26	1.2	12.44	1.27	20.22	596.84	481.06	517.12	16.55	123.59	61.73
ncbi-103377313	turquoise	0.53	0.45	0.11	0	0	0	0.34	0.29	0.17	0.07	0.1	0.04	0.05	0.2	0.16	0	0.35	0.1	0	0.17	0	0.09	0.04	0.02	0.57	0.1	0.36	0.21	0.31	0.4	0.25	0.11	0.24	0.49	0.04
ncbi-103377315	brown	0.09	0.15	0.02	0.18	0.03	0.05	0	0	0.03	0.15	0.12	0.01	0	0.17	0.02	0.39	1.12	1	0.04	0.01	0.02	0.04	0.01	0.01	0.06	0.1	0.78	0.3	1.09	0.01	0.01	0.01	0.04	0.05	0.04
ncbi-103377316	blue	14.95	14.35	18	0	0	0	0.1	0	0	0	0.06	0	16.77	19.56	18.16	1.27	0.63	0.41	0.06	0.05	0	0	0.04	0.03	17.09	23.38	1.59	0	0.5	0.04	0	0.15	0	0.16	0
ncbi-103377320	brown	0.36	0.9	0.39	0	0	0.07	0.01	0	0.05	0	0.35	0.17	0.92	0.43	1.71	4.23	4.71	4.77	0.16	0.04	0	0.18	0.02	0.32	0.32	0.08	4.08	4.5	2.54	0.1	0	0	0.18	0.28	0.02
ncbi-103377321	brown	27.17	28.12	28.45	18.43	15.87	19.28	14.77	14.28	14.82	19.12	21.46	17.03	26.77	26.4	27.08	67.02	62.37	73.64	14.45	13.99	14	19.63	19.1	19.98	27.95	30.17	67.86	75.25	60.06	18.1	14.75	15.07	17.92	18.45	19.54
ncbi-103377323	turquoise	6.14	6.51	5.18	36.55	34.94	31.74	4.8	4.03	3.77	9.56	5.5	6.12	5.17	4.9	5.21	10.91	12.77	10.82	4.54	3.92	3.95	4.12	3.9	4.9	5.46	5.55	10.39	10.66	11.76	4.35	4.17	4.82	4.28	3.41	4.53
ncbi-103377324	turquoise	0	0.02	0	0.13	0.21	0.25	0	0	0	0.12	0	0.02	0.03	0.1	0.07	0	0.03	0	0	0	0	0	0	0	0	0.09	0.15	0	0.11	0	0	0	0	0.02	0
ncbi-103377325	turquoise	0.59	0	0.29	22.91	73.02	46.01	0.27	0.06	0	1.89	1.06	0.8	0.27	0.4	0.26	0.3	0.13	0.23	0	0	0	0	0.22	0	0	0	0.32	0.2	0.05	0	0.04	0	0.03	0	0
ncbi-103377326	brown	16.51	15.74	15.19	3.06	1.48	2.06	0	1.46	0.9	2.99	4.7	3.26	15.44	16.84	15.42	45.1	44.43	49.01	0	0	0	3.27	3.78	4.57	15.41	14.33	43.41	51.97	38.32	0.24	0	0.19	4.24	2.87	3.64
ncbi-103377327	turquoise	0	0	0	0.17	0.29	0.2	0	0	0	0.1	0.61	0.07	0.09	0.1	0	0	0.02	0.02	0	0	0.06	0.06	0.12	0.06	0.19	0	0.02	0.02	0.02	0	0	0	0.07	0.02	0.02
ncbi-103377328	blue	7.41	6.01	3.7	0.64	0.14	0.77	0.5	0.44	0.13	2.36	1	0.61	5.71	4.75	7.02	2.86	3.66	2.29	1.01	0.87	0.72	1.64	2.01	1.5	5.4	6.02	2.71	2.31	2.42	0.9	0.4	0.52	1.6	1.75	1.37
ncbi-103377330	turquoise	0.5	0.96	0.64	6.7	7.22	7.46	0.08	0.06	0.38	2.03	0.32	0.81	0.33	0.35	0.94	1.32	0.81	0.44	0.21	0.23	0	0	0.28	0.29	0.76	0	1.52	1.07	1.19	0.1	0	0.11	0.33	0.51	0.11
ncbi-103377331	turquoise	0	0	0	13.04	11.76	19.2	0.07	0.31	0.4	2.36	0	1.06	0	0	0	1.07	0	1.93	0	0.32	0.42	0	0	0	0	0	1.83	3.23	2.03	0.54	0.06	0.47	0	0	0
ncbi-103377335	green	0.11	0	0.16	0.36	0.28	0.55	0.78	1.08	1.42	0.18	0.28	0.55	0.15	0.09	0	1.02	1.71	1.71	1.7	1.69	2.28	0.76	0.14	0.48	0.08	0.12	1.48	0.68	1.65	1.93	1.05	1.68	0.11	0.06	0.09
ncbi-103377337	turquoise	0.67	0.76	0.68	5.05	3.87	6.4	0.09	0.14	0.26	1.15	0.1	0.45	0.85	0.29	0.61	2.12	1.43	1.65	0.25	0.06	0.18	0.38	0.09	0.14	0.42	0.91	1.1	0.89	1.67	0.27	0.26	0.37	0.08	0.13	0.11
ncbi-103377339	blue	7.68	8.98	5.96	0.54	0.47	0.38	0.32	0.37	0.39	0.27	0.21	0.21	5.75	8.13	8.02	1.31	2.22	1.87	0.78	0.61	0.6	0.13	0.18	0.17	7.33	7.15	1.72	1.38	1.45	0.56	0.19	0.36	0.13	0.08	0.11
ncbi-103377341	blue	32.61	27.75	31.69	19.35	16.98	16.55	0.37	0.21	0.24	4.15	1.96	5.64	24.47	27.5	32.58	6.89	8.15	5.34	0.19	0.21	0.14	1.28	1.13	0.88	32.38	24.1	4.59	4.29	4.81	0.19	0.21	0.16	1.08	0.76	1.14
ncbi-103377343	yellow	16.72	17.82	12.99	1.35	0.02	3.46	5.16	6.09	5.51	6.43	10.44	6.51	13.19	15.12	16.84	23.45	23.47	24.37	6.29	5.32	6.88	8.73	8.63	7.59	14.64	16.26	20.4	15.54	22.89	5.68	5.33	6.6	8.07	9.53	9
ncbi-103377344	turquoise	1.22	0.94	1.36	47.01	42.28	41.81	0.14	0.07	0.16	9.33	1.37	6.01	1.07	0.98	1.24	2.62	2.73	3.45	0.2	0.18	0.24	0.36	0.42	0.26	1.18	0.73	4.08	2.54	4.02	0.15	0.09	0.08	0.69	0.5	0.63
ncbi-103377345	turquoise	0.55	0.95	1.31	1.3	0.68	2.72	0.04	0.03	0	0.83	0.3	0.3	0	0.22	0.71	0.33	0	0	0.03	0	0.21	0.06	0	0	0.84	1.75	0	0.56	0	0.07	0	0	0.02	0	0
ncbi-103377347	magenta	0.18	0.34	0.67	0	0	0.08	0	0	0	0.27	0.26	0.22	0.98	0.59	0.59	1.07	0.47	0.4	0.07	0.14	0	0.24	0.18	0.29	0.43	0.98	0.45	0.76	0.8	0.17	0.12	0.07	0.36	0.31	0.57
ncbi-103377349	turquoise	3.97	4.1	4.73	67.09	58.26	54.01	2.7	2.92	1.42	17.23	5.36	8.07	4.79	4.14	4.28	5.77	5.92	4.52	2.48	2.89	2.77	4.84	3.47	3.87	5.4	4.59	5.67	6.66	5.86	2.87	3.34	2.66	6.58	5.35	5.39
ncbi-103377350	yellow	10.07	12.71	9.73	1.79	1.11	1.53	4.93	4.23	6.3	7.76	8.99	5.28	6.55	6.91	8.6	11.53	13.84	12.9	5.45	4.64	4.55	7.3	8.79	7.85	6.57	8.08	10.73	8.61	12.86	3.92	3.82	5.28	5.33	6.61	6.67
ncbi-103377352	turquoise	4.02	3.31	3.13	0.17	0.13	0.17	3.69	3.05	2.57	1.59	2.91	1.29	3.07	3.29	3.06	2.26	1.6	1.33	3.24	3.04	2.5	1.83	1.79	1.33	3.17	3.69	1.56	1.55	1.94	3.24	3.12	3.47	1.71	2.41	2.38
ncbi-103377353	black	1.4	1.33	1.21	0.09	0.08	0.23	0.1	0.21	0.31	0.54	0.78	0.49	1.09	0.86	1.25	0.62	2.15	0.87	0.29	0.2	0.1	0.29	0.67	0.39	0.8	1.22	1.13	1.04	1.15	0.23	0.26	0.41	0.62	0.46	0.51
ncbi-103377354	brown	4.5	6.36	4.64	3.88	3.26	6.77	0.63	0.4	0.6	2.76	3.59	2.43	4.47	4.75	4.47	7.89	10.83	10.63	0.7	0.21	0.65	2.62	1.58	2.94	4.61	4.05	10.85	8.1	9.11	0.98	0.42	0.8	3.14	1.94	2.86
ncbi-103377356	turquoise	1.73	2.33	1.12	15.13	18.87	20.27	0.87	1.07	1.55	2.6	1.67	0.94	1.98	1.67	1.72	1.54	0.97	1.7	1.16	0.83	1.07	0.86	0.64	0.9	1.72	2.04	1.25	0.82	4.24	1.58	0.71	0.67	0.49	0.48	0.7
ncbi-103377358	green	0.06	0.01	0.03	0.26	0.35	0.37	0.22	0.23	0.2	0.25	0.03	0.11	0.02	0.24	0.01	0.08	0.72	0.02	0.78	0.74	0.69	0.1	0.3	0.03	0.03	0.02	0.1	0.06	0.15	0.6	0.36	0.35	0.1	0.09	0.02
ncbi-103377359	brown	6.22	4.45	5.26	5.86	4.16	3.96	4.63	4.07	2.62	5.52	7.83	4.08	4.28	4	4.06	12.94	12.85	11.89	3.11	3.45	2.53	3.92	3.31	3.8	4.91	3.46	14.62	12.55	14.94	2.37	2.88	2.34	4.76	3.42	3.45
ncbi-103377360	brown	147.16	88.08	141.65	2.47	2	2.34	67.71	50.34	25.32	33.31	84.21	22.19	132.46	104.98	104.19	621.48	531.14	798.38	128.45	114.65	117.96	69.34	40.34	49.77	120.2	113.19	985.42	1143.34	833.42	45.56	43.67	59.27	53.98	37.32	33.9
ncbi-103377361	pink	2.07	1.94	1.85	4.69	2.34	4.99	0	0	0	0.92	0.03	0.29	1.95	2.32	2.72	0	0.08	0.03	0	0	0.02	0.03	0	0	1.82	3.31	0	0	0.05	0	0	0.02	0.02	0	0
ncbi-103377364	yellow	0.05	0.01	0.02	0	0	0	0	0	0	0.01	0.01	0.01	0.03	0.03	0.01	0.01	0.03	0.09	0.01	0	0.01	0.02	0	0.03	0.06	0	0.03	0.03	0.05	0.01	0	0.01	0.01	0.06	0.01
ncbi-103377367	turquoise	20.4	25.08	19.6	0.21	0.34	0.77	13.41	9.64	8.96	4.36	11.02	8.15	27.31	17.04	20.44	0.71	0.1	0.51	12	17.02	23.3	14.28	17.47	15.92	27.03	14.36	0.86	0.15	1.5	16.39	30.54	30.5	11.44	15.26	11.91
ncbi-103377372	brown	8.23	8.01	8.33	15.43	13.48	19.05	3.15	5.05	3.31	9.41	6.51	6.61	7.8	6.42	9.12	35.06	37.3	51.82	4.59	4.99	4.2	5.97	5.57	7.43	6.48	8.92	39.49	36.29	44.64	4.22	2.17	3.25	5.49	4.59	5.26
ncbi-103377373	blue	25.41	29.01	20.27	6.06	6.01	5.9	4.49	4.36	3.76	6.28	7.18	5.23	27.2	29.8	27.61	14.71	12.69	11.26	5	3.81	4.33	5.58	5.39	5.71	22.78	26.86	10.16	11.11	10.62	5.03	4.18	4.79	5.82	6.9	5.69
ncbi-103377374	turquoise	0.11	0.3	0.51	9	16.26	16.4	0.04	0	0.17	1.84	0.45	1.2	0.07	0.28	0.2	11.48	9.84	12.32	0	0	0	0.15	0.08	0.1	0.26	0.18	9.23	7.41	10.39	0.04	0	0	0.02	0.11	0.09
ncbi-103377375	blue	1.4	2.13	1.4	0.25	0.22	0.44	0.3	0.17	0.19	0.76	1.46	0.71	1.11	0.98	1.12	0	0	0	0.35	0.08	0.39	0.54	0.55	0.4	1.99	1.66	0	0	0	0.12	0.33	0.22	0.88	0.88	0.79
ncbi-103377376	brown	2.1	1.92	1.54	0.31	0.25	0.37	1.6	0.74	1.84	0.93	0.39	0.61	2.12	1.33	2.01	10.88	9.4	11.72	0.66	0.55	1.18	0.82	0.39	0.79	1.92	2.02	9.92	11.66	9.61	0.92	0.46	1.01	0.66	0.32	0.56
ncbi-103377380	turquoise	2.07	2.56	4.68	33.64	32.56	31.23	3.82	5.89	7.9	9.14	3.85	6.68	2.42	0.94	1.46	4.07	3.67	2.28	6.3	4.7	7.12	3.08	3.39	2.73	2.96	3.22	3.43	3.3	4.02	7.34	6.6	8.39	2.96	3.89	3.83
ncbi-103377381	blue	7.08	8.98	10.13	0.64	0.74	1.43	1.04	0.74	1.11	2.73	4.21	2.86	8.44	9.49	9.38	3.67	3.66	4.18	1.42	0.76	1.37	3.33	2.35	2.98	7.9	11.58	2.93	2.71	2.64	1	1.51	1.81	2.48	2.33	2.94
ncbi-103377383	turquoise	2.14	2.3	3.79	6.46	10.18	12.12	0.85	1.01	1.45	2.9	1.6	2.34	2.53	3.59	1.51	4.65	5.67	2.46	0.64	1.26	0.66	0.86	1.63	0.9	2.69	3.95	3.2	2.58	2.97	1	0.56	0.82	1.26	0.55	0.84
ncbi-103377384	turquoise	7.88	10.21	9.88	29.8	26.12	21	2.11	3.15	3.28	7.64	3.89	6.13	7.34	9.23	6.9	12.97	15.86	13.93	3.25	2.52	2.64	3.6	4.17	3.21	7.03	6.68	11.95	12.67	13.54	2.46	2.04	2.24	3.27	3	3.55
ncbi-103377385	blue	8.06	10.08	11.01	0.08	0.14	0.06	3.22	3.66	4.84	3.96	5.68	3.66	9.39	10.12	6.95	1.17	0.83	1.13	3.49	3.06	3.41	4.77	4.22	4.09	9.44	8.35	0.73	0.74	0.85	2.39	3.36	2.04	3.44	4.49	4.25
ncbi-103377386	blue	3.21	3.09	3.6	0.18	0.16	0.28	0.25	0.18	0.23	1.97	2.36	2.58	4.33	3.7	3.54	0.74	0.53	0.63	0.23	0.2	0.25	2.43	1.88	2.09	2.79	5.23	0.62	0.33	0.51	0.29	0.2	0.38	2.1	1.64	2.11
ncbi-103377387	greenyellow	0.39	0.32	0.38	0.01	0.02	0	0	0	0.01	0.1	0.27	0.22	0.2	0.18	0.2	0.14	0.08	0.19	0.04	0.04	0	0.25	0.22	0.23	0.13	0.18	0.09	0.05	0.11	0.05	0.02	0.03	0.31	0.16	0.14
ncbi-103377390	pink	1.58	3.25	4.39	0.64	1.68	1.73	4.41	7.45	4.21	3.75	3.15	3.64	2.3	2.41	0.79	5.05	5.73	4.32	2.72	3.97	4.22	3.01	2.55	2.94	2.21	2.39	5.3	6.41	7.13	5.67	4.98	5.13	2.43	4.61	3.09
ncbi-103377391	turquoise	0.18	0.06	0.29	23.74	23.58	22.73	0.09	0.03	0.07	4.85	2.24	2.89	0.09	0.28	0.16	0.92	0.68	0.4	0.05	0.17	0.02	0.65	0.53	0.63	0.35	0.1	0.48	0.24	0.45	0.02	0.04	0.04	0.87	0.49	0.41
ncbi-103377392	turquoise	2.11	2.16	2.06	28.39	29.96	28.62	0.25	0.28	0.42	5.92	1.63	3.13	2.02	1.88	1.9	2.69	2.32	3.09	0.33	0.36	0.4	0.88	0.59	0.82	2.55	1.7	3.2	2.67	3.55	0.4	0.37	0.4	0.78	1.07	0.84
ncbi-103377393	blue	3.73	3.54	6.88	1.51	1.96	3.13	1.15	0.84	1.11	0.99	1.41	1.31	4.98	4.31	4.83	1.33	0.43	0.66	1.22	1.11	1.6	0.99	0.71	0.72	2.02	3.54	0.8	0.79	0.96	1.17	1.09	0.9	0.79	0.94	0.94
ncbi-103377396	red	3.74	0	0	0.58	0.24	1.19	0	0	0	6.97	0	2.25	0	0	0	0	0	0	0	0	0	0.15	0	0	0	0	0	0	0	0	0	0	0	0	0.51
ncbi-103377398	turquoise	0.74	0.26	1.4	99.23	120.34	122.01	0.53	0.16	0.25	23.77	2.39	14.94	0.2	0.1	0	1.96	2.46	1.86	0	0.07	0.06	0.64	0.28	0.04	0.35	0.21	1.76	1.32	1.74	0.02	0.03	0.02	0.81	0.23	0.02
ncbi-103377399	blue	13.16	14.51	13.07	1.23	1.13	1.1	0.56	0.87	1.11	1.82	2.69	1.53	14.38	16.04	14.83	6.75	6.14	6.37	1.08	1.02	1	2.1	1.85	1.51	10	14.39	5.27	3.7	4.58	0.73	0.78	1.24	1.84	1.65	1.74
ncbi-103377401	turquoise	11.23	10.27	11.96	28.05	33.55	32.79	3.48	4.13	3.99	9.44	6.14	7.29	10.18	11.11	11.94	10.26	10.11	9.13	3.69	4	4.46	5.07	4.7	4.67	11.64	14.08	11.73	10.1	12.52	4.24	4.41	5.79	5.64	5.43	5.62
ncbi-103377402	red	2.95	2.99	2.93	0.24	0.19	0.56	1.05	0.86	0.54	7.57	7.14	10.85	3.26	3.3	2.99	1	0.56	0.67	0.77	0.41	0.64	8.69	10.13	8.96	2.4	3.29	0.34	0.3	0.68	0.21	0.18	0.19	8.48	7.54	7.79
ncbi-103377403	turquoise	33.52	31.38	34.63	277.29	269.76	283.89	28.95	30.69	18	90.83	48.06	60.94	29.98	29.15	29.85	87.38	86.95	92.13	26.59	27.12	25.03	36.91	37.87	33.55	33.14	31.74	103.06	118.99	92.74	25.69	29.32	26.49	35.57	36.14	35.2
ncbi-103377404	brown	6	1.54	4.89	0.44	0	1.12	3.12	2.87	2.14	14.12	11.7	6.7	3.63	2.79	4.2	11.98	12.35	19.77	1.31	0.98	3.78	7.15	6.72	8.89	5.43	4.11	21.24	27.31	14.72	3.52	4.54	2.39	10.86	8.4	7.78
ncbi-103377406	turquoise	4.49	3.87	5.75	113.87	123.16	83.38	1.68	2.73	1.51	27.76	6.25	16.09	3.36	3.78	3.55	6.82	6.92	7.37	1.88	1.66	1.9	3.05	3.58	3	3.09	3.44	7.12	7.94	8.39	1.74	1.79	1.75	3.46	2.88	3.15
ncbi-103377407	brown	1.68	1.37	2.14	0.37	0.17	1	0.53	0.38	0.6	3	0.93	1.86	1.3	1.27	1.36	11.65	15.59	15.7	1.06	0.53	0.42	1.67	1.22	1.92	2.59	1.19	18.17	22.4	11.99	1.48	0.44	0.91	2.56	1.88	1.31
ncbi-103377408	blue	13.16	25.58	18.64	9.77	10.02	9.65	1.34	0.95	1.46	1.62	3.83	2.71	14.5	15.85	22.46	4.12	5.62	4.72	1.38	2.59	1.11	3.23	4.92	3.33	20.27	28.95	3.6	1.78	4.27	0.98	1.63	0.72	3.46	3.46	4.88
ncbi-103377410	blue	5.99	6.43	7.92	1.64	1.29	0.98	2.67	5.75	5.35	3	4.34	3.17	6.44	7.2	5.3	5.18	2.9	4.43	3.09	3.77	3.91	4.3	4.67	2.74	7.25	5.3	2.91	5.18	4.02	3.9	6.2	4.08	3.26	4.34	2.59
ncbi-103377411	yellow	7.76	7.69	8.14	3.97	5.66	2.95	0.85	1.74	1.21	2.87	3.29	2.23	8.79	8.66	8.33	10.68	11.54	11.35	1.05	0.9	0.97	2.63	2.64	2.44	7.34	8.54	18.1	20.72	14.3	1.07	1.02	1.37	2.59	2.2	2.46
ncbi-103377414	blue	32.8	34.91	38.11	1.19	0.83	1.03	5.4	2.76	2.45	3.78	5.4	2.4	34.03	40.1	35.78	6.12	4.59	4.57	7.18	4.8	9.48	3.94	3.37	3.01	34.46	41.06	5.69	5.24	4.96	5.36	6.79	6.24	3.6	5.9	4.95
ncbi-103377415	turquoise	0.4	0.54	0.83	9.55	7.38	14.21	1.08	0.42	0	2.36	0.3	1	1.22	0.24	0.35	5.72	7.03	6.92	1.75	0	0.43	0.1	0.32	0.1	0.13	0	7.29	5.2	8.04	0.19	0.42	0.52	0.31	0.6	0.35
ncbi-103377416	brown	4.8	4.08	4.31	1.52	1.39	4.04	1.87	1.2	2.03	3.73	3.89	3.7	3.86	3.43	3.53	10.82	9.57	8.74	1.65	1.28	1.73	3.12	3.37	1.48	3.22	3.76	11.72	8.26	10.7	1.76	2.44	2.5	3.27	3.4	3.5
ncbi-103377417	turquoise	2.79	3.31	3.57	74.71	72.09	88.38	0.66	1.14	0.71	12.73	2.16	7.45	2.85	3.76	3.86	2.38	2.12	3.17	0.97	0.53	1.69	1.94	0.8	1.67	1.8	1.99	2.3	1.13	1.98	1.67	1.09	1.09	1.29	1.79	0.9
ncbi-103377420	black	6.9	5.84	6.08	1.44	0.57	1.4	1.76	1.66	2.39	3.07	3.8	2.42	5.79	5.62	7.48	7.65	6.29	5.93	1.86	1.58	2.21	2.81	2.81	2.55	6.44	6.47	6.8	6.85	6.66	2.26	2.28	2.27	3.63	2.79	2.83
ncbi-103377421	turquoise	11.66	8.34	12.37	212.35	260.41	187.32	10.07	7.87	8.06	45.9	17.23	30.96	10.7	9.82	8.97	13.62	12.49	10.85	8.29	8.36	9.48	14.89	13.49	13.03	9.72	8.35	11.95	12.05	11.83	6.31	8.52	8.31	13.98	12.49	11.75
ncbi-103377424	black	17.36	17.53	15.03	3.35	1.75	3.25	4.02	3.69	5.23	6.31	7.66	6.45	14.71	16.65	16.57	15.95	17.36	15.04	4	3.66	3.81	6.33	6.36	5.59	16.31	16.18	12.94	13.28	15.16	3.88	3.62	4.89	6.47	6.96	6.71
ncbi-103377425	brown	1.82	2	2.83	0.85	0.63	1.43	0	0.01	0.06	0.34	0.38	0.25	2.25	1.29	1.95	9.11	11.91	11.59	0.15	0.05	0.03	0.2	0.23	0.31	1.81	2.78	11.69	12.76	8.44	0.07	0.15	0.02	0.5	0.24	0.24
ncbi-103377429	turquoise	0.37	0.42	1.24	7.14	7.36	4.8	0	0	0	2.53	0	0.95	0.59	1.32	2.63	2.33	3.2	1.12	0.27	0.42	0	0.75	0.31	0.05	0	0.33	0.45	0	2.91	0.29	0	0.5	0.21	0	0.73
ncbi-103377430	brown	0	0	0	0	0	0	0	0	0	0	0.03	0	0	0	0	0.09	0.16	0.35	0	0	0	0	0.02	0	0	0	0.3	0.06	0.12	0	0	0	0	0	0
ncbi-103377432	brown	0.22	1.11	0.66	0	0	0	0	0	0	0.04	1.49	2.23	0.48	0.46	1.07	4.47	3.91	2.32	0	0	0	1.04	1.73	1.13	0.2	0.59	5.08	4.69	3.9	0	0	0	1.78	0	1.4
ncbi-103377433	green	0.41	0	0.38	0	0	0	167.69	238.71	287.27	3.06	11.23	17.62	3.07	0.14	0	6.41	0	0.02	185.18	213.78	198.03	30.66	10.23	21.12	5.59	0.4	4.66	0.02	7.85	187	218.09	253.98	5.43	35.8	23.67
ncbi-103377434	green	4.63	5.66	5.66	59.25	74.33	53.41	133.04	83.41	118.54	13.19	12.09	21.86	6.05	3.91	4.95	8.55	6.32	5.2	89.39	69.88	116.68	13.24	7.95	9.2	10.01	5.46	11.65	9.05	11.82	145.59	126.17	155.47	6.2	42.25	19.86
ncbi-103377435	turquoise	0.19	0.15	0	9.32	7.79	9.5	2.77	1.02	7.28	3.4	0.17	2.13	0	0	0.04	0	0	0	2.63	3.19	3.39	0.14	0.16	0.35	0.41	0	0.33	0.26	0.05	4.75	0.95	6.58	0.48	1.12	0.79
ncbi-103377438	brown	0	0	0	0	0	0	0	0	0	0	0	0	0	0	0	0	0	0	0	0	0	0	0	0	0	0	0.42	0.48	0	0	0	0	0	0	0
ncbi-103377439	blue	4.76	7.47	7.75	0.01	0	0.01	0	0	0.01	0	0.02	0.01	5.43	8.02	6.92	0.2	0.11	0.22	0.04	0.03	0	0.03	0.01	0	6.4	11.43	0.13	0.11	0.01	0.01	0.02	0.01	0	0.02	0
ncbi-103377443	blue	4.84	7.75	6.28	0.08	0.04	0.08	0.01	0.02	0.03	0.75	1.76	1.29	5.57	5.1	5.17	0.81	0.81	0.27	0.04	0.05	0.06	1.67	2.02	1.14	4.58	4.83	0.52	0.58	0.42	0.08	0.05	0.01	2.63	2.9	2.34
ncbi-103377444	blue	6.52	6.08	6.43	0.95	0.96	0.98	0.44	0.51	0.71	1.47	2.1	1.62	5.94	5.64	5.87	3.15	1.55	4.82	0.51	0.37	0.38	1.52	1.03	1.25	6.28	5.96	3.62	6.23	3.51	0.42	0.45	0.27	1.67	0.99	1.38
ncbi-103377446	turquoise	1	0.66	0.81	13.14	18.29	11.72	4.8	2.34	1.21	2.88	1.38	1.87	0.52	0.48	0.65	0.86	1.45	0.91	0.97	1.17	1.58	1.02	0.52	0.52	1.39	0.82	0.66	0.89	0.95	1.87	2.06	1.53	0.93	0.67	0.45
ncbi-103377447	yellow	7.38	8.07	7.5	1.85	0.94	2.49	2.31	3.33	2.74	3.54	4.31	3.05	7.58	8.41	9.18	10.47	11.73	9.95	2.83	3.27	3.46	3.06	3.71	3.53	8.3	8.81	12.73	13.14	14.3	3.43	3.08	3.24	3.46	3.78	3.65
ncbi-103377448	turquoise	23.28	19.98	22.74	122	131.57	106.09	5.98	7.31	8.41	25.73	15.4	22.9	17.08	18.66	18.31	10.6	11.25	11.29	6.99	9.5	10.05	11.76	12.98	12.58	19.41	21.7	8.7	7.39	11.05	8.86	5.84	8.35	12.06	13.76	8.26
ncbi-103377449	blue	11.31	1.36	5.96	0.15	0	0.11	0.06	0.17	0	0.11	0.32	0.17	2.69	2.18	1.55	0.61	0.45	1	0.03	0.05	0	0.14	0.32	0.06	2.12	3.94	0.48	1.11	0.73	0.2	0.03	0.08	0.15	0.17	0.17
ncbi-103377450	turquoise	1.16	1.41	1.67	24.61	18.67	22.35	0.38	0.14	0.34	5.03	0.91	3.55	0.83	1.26	1.45	1.84	1.81	1.64	0.24	0.46	0.43	0.58	0.54	0.48	1.18	0.76	2.06	1.73	2.01	0.11	0.06	0.34	0.39	0.55	0.48
ncbi-103377454	brown	0.12	0.13	0.14	2.16	1.27	1.04	0.02	0	0	0.41	0.23	0.17	0.14	0.1	0.34	2.67	3.95	4.42	0.02	0	0	0.06	0.36	0.28	0.05	0.15	3.75	3.2	3.76	0	0.01	0.07	0.24	0.53	0.11
ncbi-103377457	turquoise	3.55	3.77	3.6	20.73	21.72	16.88	2.39	1.98	1.99	7.79	6.74	5.81	3.5	3.98	4.25	4.95	4.35	3.44	1.94	1.73	1.96	7.53	6.71	8.04	4.2	3.64	5.71	4.92	5.14	2	3.27	2.72	7.29	5.39	8.3
ncbi-103377459	tan	0	0	0	0	0	0.11	0.08	0.16	0	0.15	1.38	0.46	0	0	0	0	0	0	0.11	0.13	0	0	0.13	0.05	0	0	0	0	0	0.23	0.15	0	0.56	0.73	0.33
ncbi-103377462	black	1.08	0.37	0.74	0	0	0	0	0	0	0.13	0.07	0.13	0.58	0.41	0.09	0.27	0.93	0.52	0.05	0	0	0.08	0.06	0	0.4	0.39	0.51	0.1	0.24	0	0	0.04	0	0.2	0.12
ncbi-103377463	yellow	1.29	0.83	1.13	0.09	0	0.05	0.19	0.23	0.15	2.31	2.25	2.56	2.82	1.09	2.47	2.92	3.13	3.14	0.08	0.45	0.37	1.87	1.2	1.21	2.23	1.22	2.14	2.88	2.84	0.02	0.32	0.04	1.32	0.72	2.26
ncbi-103377464	brown	6.13	5.85	6.01	0.16	0.1	0.21	0.27	0.19	0.31	1.02	0.88	0.93	5.73	7.28	6.28	14.65	25.59	19.89	0.15	0.1	0.19	0.63	0.94	1.01	7.49	6.75	19.88	23.04	16.46	0.25	0.12	0.19	1.04	0.61	0.75
ncbi-103377465	blue	3.98	5.73	8.93	0.06	0.02	0.14	0.06	0	0.13	0.49	0.26	0.02	6.98	8.07	8.84	0	0	0	0.1	0	0.04	0.26	0.03	0.27	6.29	10.74	0.59	0.72	0.24	0.04	0	0	0.13	0.03	0
ncbi-103377467	purple	1.68	2.36	1.46	0.13	0.07	0.09	0.34	0.2	0.68	2.42	5.31	2.34	1.7	1.76	1.52	2.11	1.63	1.72	0.59	0.54	0.67	1.71	2.48	2.07	1.64	1.48	1.59	1.92	1.58	0.65	0.51	0.82	3.1	3.36	2.63
ncbi-103377468	turquoise	4.32	4.54	5.22	29.52	39.36	33.93	1.63	1.74	1.73	8.84	4.59	5.75	4.19	4.66	4.63	8.37	11.62	10.27	1.77	1.21	1.78	2.54	2.74	2.35	5.4	4.77	11.52	10.89	10.48	1.33	1.54	1.6	2.49	2.91	2.76
ncbi-103377469	turquoise	0	0.06	0.18	3.37	2.37	4.57	0.3	0.14	0	0.74	0.25	0.45	0.06	0.2	0.23	0.8	0.83	1.18	0.24	0.23	0.47	0.28	0.3	0.21	0.15	0	1.33	1.63	0.48	0.2	0.1	0.06	0.12	0	0
ncbi-103377472	turquoise	2.62	1.66	2.46	58.88	67.93	45.66	2.43	1.78	2.15	10.65	2.95	9.18	2.11	2.29	2.24	8.31	5.73	5.48	1.69	2.31	1.98	1.44	1.62	1.51	2.43	2.97	6.09	7.41	7.8	1.65	1.87	1.45	1.77	1.68	2.33
ncbi-103377473	turquoise	0.29	0.07	0.22	23.71	28.25	18.09	0.06	0.05	0.03	3.16	2.34	2.63	0.14	0.17	0.11	1.23	0.58	0.54	0.03	0.09	0.06	1.01	0.52	0.67	0.3	0.03	0.84	0.56	0.74	0	0.02	0	1.12	0.38	0.55
ncbi-103377474	turquoise	4.4	4.8	4.36	26.53	26.9	21.96	1.81	1.82	1.44	7.03	3.67	4.51	4.49	2.89	4.41	9.39	10.07	9.64	2.33	2.49	2.24	2.39	2	1.7	3.41	4.28	7.99	7.63	8.48	2.24	1.79	2.05	2.47	1.77	2.18
ncbi-103377475	brown	0.04	1.96	0.19	1.03	1.04	1.02	0.01	0.01	0.03	0.17	0.09	0.06	0.2	0.08	1.79	3.31	4.22	4.83	0.09	0.06	0	0.05	0.17	0.09	1.03	1.03	4.91	3.35	4.66	0	0	0.02	0.06	0.03	0.02
ncbi-103377476	blue	4.87	17.2	6.56	0.05	0.09	0.09	0.45	0.64	0.49	0.89	3.35	0.9	11.13	8.9	9.56	1.41	0.81	1.06	0.59	0.59	0.64	1.19	1.71	1.41	9.46	9.73	1.12	1.16	0.9	0.52	0.27	0.69	1.11	1.66	1.12
ncbi-103377479	green	3.48	3.07	3.36	0.06	0.12	0.18	12.11	7.9	4.86	2.39	4.13	2.89	2.74	2.45	2.31	6.56	3.94	2.25	4.19	5.7	6.56	3.07	2.83	2.18	2.1	2.7	4.19	3.17	2.79	5.81	6.33	5.46	3.17	2.68	2.46
ncbi-103377480	turquoise	2.65	1.87	4.45	25.72	24	25.19	2.79	2.45	2.56	6.11	2.69	3.59	3.02	1.75	0.81	2.58	2.82	3.93	2.46	3.58	3.36	1.66	0.56	1.18	2.51	2.28	3.87	3.26	3.35	2.87	2.93	3.71	1.06	1.84	1.29
ncbi-103377482	blue	5.54	5.84	6.48	1.19	1.39	1.67	0.05	0.06	0.02	0.25	0.25	0.32	6.38	5.92	5.48	2.17	3.39	2.04	0.02	0.01	0.04	0.17	0.18	0.21	5.85	7.43	3.6	2.83	3.37	0.02	0.04	0.06	0.17	0.12	0.15
ncbi-103377483	blue	0	0	0	0.16	0	0.26	0	0	0	0	0	0	0	0	1.31	0.38	0	0.11	0	0	0	0	0	0	0	0	0	0.04	0.02	0	0	0	0	0	0
ncbi-103377484	blue	23.75	23.53	24.91	0.36	5.38	0.96	0	0	0.08	6.05	4.36	2.63	20.7	25.96	24.02	0.56	0.1	0.28	0.08	0.05	0	1.56	2.16	2.16	25.23	27.9	0.91	0.37	0.8	0.1	0.1	0.05	1.47	2.07	2.34
ncbi-103377486	blue	0.78	0	0	0	0	0	0	0.05	0	0.03	0	0.31	0.07	0.32	0	0	0	0	0.06	0	0.14	0	0.21	0	0	0	0	0	0.15	0.15	0.1	0	0.27	0	0.2
ncbi-103377489	brown	6.6	6.69	6.02	5.91	4.71	6.61	2.47	2.97	2.47	3.33	3.86	2.72	5.73	6.9	6.64	21.33	23.86	23.99	2.81	2.66	2.49	2.84	3.01	3.08	6.64	7.33	21.7	20.22	23.47	2.62	2.48	2.64	3.27	2.77	3.15
ncbi-103377490	brown	0.84	0.34	1.18	0.01	0	0	0.14	0.17	0.22	0.02	0.02	0	0.89	0.88	0.93	2.38	3.38	3.84	0.02	0.03	0.04	0.06	0.03	0.02	0.62	1.48	2.84	2.12	3.08	0.04	0	0.03	0.02	0	0
ncbi-103377491	brown	0	0	0	0.08	0.03	0	0	0	0	0.05	0.06	0.09	0.21	0.07	0	26.95	46.85	53.55	0.03	0	0.08	0.29	0.57	1.13	0.5	0	36.56	30.55	32.12	0	0.04	0	1.1	0.2	0.16
ncbi-103377492	brown	0.02	0	0.1	0	0	0	0.03	0	0	0	0	0	0	0	0.25	16.26	4.96	0	0	0.05	0	0.17	0	0	0.24	0.32	15.87	34.81	7.7	0	0	0.01	0.08	0.12	0
ncbi-103377494	blue	1.07	2.27	1.8	0	0.02	0	0	0	0	0.03	0	0.02	1.78	1.69	1.37	0.21	0.25	0.09	0	0	0	0.03	0.04	0.06	1.44	2.47	0.1	0.01	0.26	0.01	0.02	0	0	0	0.06
ncbi-103377495	blue	3.79	5.07	5.46	1.18	0.35	1.04	0.12	0.15	0	0.6	1.81	0.75	5	4.93	4.49	1.63	1.44	1.11	0	0.15	0.1	0.54	0.69	0.53	3.36	7.5	2.1	2.13	2.41	0.09	0.2	0.23	0.82	0.33	0.71
ncbi-103377496	turquoise	3.1	2.4	3.32	16.37	11.75	25.84	2.42	1.41	2.05	7.31	2.92	7.13	1.53	3.24	2.76	4.21	2.86	6.87	0.91	1.79	1.19	1.68	3.35	3.09	3.7	1.83	8.27	8.57	7.86	1.31	1.2	1.68	1.95	3.55	3.23
ncbi-103377497	turquoise	1.02	0.17	2.14	207.42	205.04	302.85	0.4	0.21	0.22	43.71	3.28	23.23	0.25	0.18	0.09	1.36	1.2	1.27	0.07	0.15	0.08	0.61	0.47	0.1	0.25	0.13	0.98	2.04	1.49	0.15	0.22	0.11	0.71	0.36	0.05
ncbi-103377498	turquoise	10.32	9.2	9.84	56.68	68.06	53.69	3.55	4.02	3.99	15.47	6.99	9.5	7.65	9.37	9.61	12.04	18.03	14.92	3.42	3.47	3.44	5.37	5.08	4.95	8.55	10.06	14.78	14.11	14.66	4.42	2.87	3.47	4.55	3.61	5.15
ncbi-103377500	brown	0.16	0.12	0.35	1.47	1.46	1.73	0.48	0.08	0	0.85	1.07	1.1	1.2	0.1	1.45	396.6	442.17	534.03	0.36	0.8	0.69	3.53	6.27	14.26	4.92	2.05	579.15	751.54	427.45	0.43	0.82	0.3	15.11	3.16	2.29
ncbi-103377501	brown	0.04	0	0	0	0	0	0	0.03	0.17	0	0.05	0.01	0	0.08	0.04	1.37	1.22	2.32	0	0	0.05	0.04	0.05	0	0.05	0	2.48	3.42	2.65	0	0	0	0.04	0.04	0
ncbi-103377502	turquoise	3.53	3.29	3.63	23.17	38.09	27.66	0.44	0.38	0.79	7.09	1.93	4.05	3.4	3.53	4.28	8.12	8.66	6.61	1.32	0.89	1.01	0.92	1.33	0.72	3.88	3.34	5.91	5.63	7.03	0.93	0.72	1.07	0.63	1.23	1.18
ncbi-103377504	turquoise	0	0	0	1.96	2.79	3.87	0	0	0	0.25	0.18	0.24	0	0	0	0	0	0	0	0	0.12	0.14	0.03	0.2	0	0.01	0	0.1	0	0	0.07	0	0.03	0.24	0
ncbi-103377507	turquoise	0	0	0	0.78	0.99	0	0.04	0.05	0.09	0	0	0	0	0	0	0	0	0	0.07	0.08	0.04	0.01	0.11	0	0	0	0	0	0	0.01	0.11	0.11	0	0	0
ncbi-103377512	green	0.98	0.63	1.09	1.05	0.97	1.03	3.89	6.54	3.53	2.37	1.7	2.04	0.87	0.88	0.36	2.36	1.11	1.19	7.42	12.27	6.58	1.6	2.49	1.84	0.9	0.85	2.95	2.64	2.59	2.01	7.9	9.15	0.89	1.43	1.74
ncbi-103377513	green	5.79	6.33	5.95	0.63	0.35	0.77	68.52	64.6	68.96	4.63	5.39	7.01	7.81	4.95	4.43	7.33	3.64	5.4	68.3	73.82	76.91	11.89	7.02	9.67	4.67	5.14	4.76	0.79	5.07	71.67	72.96	70.19	3.87	14.02	7.14
ncbi-103377514	turquoise	0.28	0.41	0	6.2	4.21	13.32	0	0	0	1.51	0	0.87	0	0	0	0	0.26	0.16	0	0	0	0	0.07	0	0	0	0.31	0.27	0.07	0.05	0	0	0.11	0	0.03
ncbi-103377516	red	0.18	0.15	0.16	0.25	0.09	0.5	0	0	0.02	2.72	2.37	6.08	0.24	0.09	0	1.13	0.7	1.27	0	0	0.06	2.01	1.86	1.58	0.17	0.12	1.31	0.69	0.99	0	0	0.01	1.77	2.01	1.49
ncbi-103377517	brown	2.66	3.67	3.95	3.27	2.93	4.06	4.01	5.5	5.31	3.11	4.44	2.97	3.2	2.7	2.9	7.34	7.12	6.87	3.27	2.95	3.75	3.24	2.84	3.08	2.38	3.12	6.35	5.9	6.52	4.16	3.83	3.27	2.12	3.04	3.12
ncbi-103377519	red	13.08	11.51	10.91	3.37	1.99	5.93	5.35	6.02	5.21	24.07	33.28	23.65	14.89	10.97	11.5	24.21	18.65	18.31	13.08	9.53	10.7	32.39	30.34	24.72	11.84	11.81	21.05	15.56	24.26	6.7	9.04	9.76	24.94	28.59	29.47
ncbi-103377520	brown	3.16	4.18	3.86	3.9	3.74	3.39	0.47	1.16	1.93	2.27	2.7	2.71	3.2	2.83	4.05	11.8	10.91	12.96	1.29	1.17	1.29	1.92	1.98	1.72	4.43	3.95	13.37	11.34	13.26	2.07	1.35	1.02	2.64	2.55	2.25
ncbi-103377521	yellow	0.85	0.81	1.06	0.1	0.14	0.14	0.21	0	0.17	0.57	0.86	0.69	1.23	1.55	0.67	1.22	1.56	0.81	0.18	0.26	0.24	0.15	0.45	0.19	0.86	0.87	1.34	1.09	1.09	0.32	0.05	0.12	0.14	0.67	0.38
ncbi-103377522	turquoise	6.17	6.6	6.09	38.7	47.97	32.23	1.74	2.12	2.33	17.51	17.23	13.36	6.08	5.78	7.64	7.6	8.39	8.73	2.52	1.93	2.75	11.03	20.69	12.01	6.51	7.09	9.29	7.17	9.94	2.4	1.59	2.51	11.66	11.73	11.03
ncbi-103377523	turquoise	1.01	2.1	1.77	5.92	6.12	7.16	0.31	0.09	0.34	1.65	0.83	1.06	1.29	1.24	1.64	1.63	1.21	1.23	0.4	0.3	0.43	0.84	0.81	0.54	1.09	1.27	1.56	1.08	1.39	0.22	0.1	0.23	0.61	0.65	0.42
ncbi-103377524	black	2.9	3.47	2.56	0.03	0	0.02	0.01	0.01	0.01	0.08	0	0.02	2.46	4.42	3.05	3.74	3.67	4.08	0.11	0	0.01	0.07	0.05	0.11	3.56	3.34	2.88	3.22	3.13	0	0.05	0	0.2	0.01	0.06
ncbi-103377527	green	16.92	15.3	18.04	29.95	23.98	33.99	69.26	65.91	91.16	17	19.84	21.32	18.1	14.7	15.84	16.29	12.33	13.72	53.66	81.31	61.12	18.54	14.13	14.17	18.55	14.1	13.02	13.15	15.12	63.1	59.13	61.91	10.82	21.35	16.36
ncbi-103377529	yellow	3.69	2.24	2.36	1.43	1.03	1.16	0.68	0.58	1.53	1.02	1.17	1.27	1.35	1.04	1.66	2.56	2.38	2.81	0.97	0.37	0.68	1	0.36	0.64	2.42	2.33	2.54	1.75	3.3	0.88	0.85	0.57	0.56	0.68	0.79
ncbi-103377530	blue	1.58	0.91	1.67	0.21	0.52	0.58	0	0	0	0.15	0.02	0.08	0.93	1.5	1.42	0	0.02	0.04	0	0	0	0.12	0	0.04	1.21	1.42	0	0	0.01	0	0	0	0.01	0.04	0.2
ncbi-103377533	turquoise	0	0.06	0.06	0.52	0.47	0.35	0	0	0	0.06	0	0.05	0.03	0	0	0.06	0	0	0.02	0	0.03	0	0	0	0	0	0	0	0	0.02	0.02	0	0	0	0
ncbi-103377535	tan	0.3	0.2	0.3	0.1	0.13	0.09	0	0	0.02	3.73	13.33	6.08	2.25	1.06	0.27	1.47	1.15	1.21	0.08	0.11	0.02	8.18	4.92	6	2.71	0.28	0.79	0.23	0.97	0.01	0	0.06	6.51	2.66	7.08
ncbi-103377536	greenyellow	9.64	9.07	9.63	2.25	2.05	1.14	2.49	0.94	2.19	5.82	8.05	6.17	9.32	8.41	9.89	12.75	4.15	7.64	1.98	1.32	2.61	11.95	10.55	12.73	6.72	9.63	7.62	9.16	6.82	0.99	1.15	1.21	12.85	12.54	10.97
ncbi-103377539	turquoise	1.63	1.98	2.11	46.99	54.39	57.51	0.54	0.9	0.69	8.27	2.78	5.19	1.72	1.36	1.9	4.23	5.14	5.72	1	0.99	0.87	2.4	2.6	2.05	1.7	1.87	4.84	3.66	5.46	0.58	0.6	1.11	1.91	2.82	1.75
ncbi-103377540	blue	21.56	22.83	25.16	0.46	0.12	0.51	0	0	0	0.08	0.01	0.07	22.41	27.58	30.04	6.99	8.08	9.49	0.01	0	0	0	0.01	0.02	22.04	34.76	8.14	5	9.03	0	0	0	0.03	0	0.01
ncbi-103377541	brown	0	0.02	0	0.02	0.01	0.04	0.04	0	0	0	0	0.04	0.07	0.05	0.17	3.11	0	1.45	0.04	0	0	0	0.05	0	0.13	0.06	0	0	0	0	0.03	0	0.16	0	0
ncbi-103377542	pink	3.6	4.18	3.79	3.85	5.98	4.61	0.6	0.51	0.39	2.27	4.32	2.26	4.3	3.09	3.72	2.97	2.49	2.16	0.72	0.61	0.53	1.81	1.67	1.29	4.4	5.47	2.31	2.16	2.6	0.11	0.75	0.58	1.72	1.71	1.59
ncbi-103377543	brown	1.27	1.26	1.45	0.35	0.45	0.51	1.03	1.41	1.53	0.3	0.61	0.49	1.24	1.23	1.24	1.77	2.22	2.04	0.57	1.1	0.97	0.3	0.38	0.35	1.77	1.57	2.95	2.54	2.81	1.74	1.11	1.25	0.27	0.52	0.44
ncbi-103377544	blue	2.82	3.2	3.39	0.17	0.11	0.17	0	0	0.03	0.56	0.49	0.33	3.53	3.52	3.06	0.49	0.53	0.61	0	0.01	0.03	0.44	0.54	0.33	2.25	3.98	0.34	0.18	0.5	0	0.01	0	0.32	0.29	0.47
ncbi-103377545	brown	0	0	0	0	0	0	0	0	0	0	0	0.03	0	0	0.02	1.55	1.38	1.13	0	0.05	0	0	0	0.11	0	0	1.78	0	1.74	0	0.01	0.01	0.14	0	0.06
ncbi-103377546	turquoise	120.31	117.11	131.25	251.79	247.63	189.34	32.3	38.75	27.21	78.46	74.66	62.99	140.54	135.09	126.97	74.31	59.09	59.13	30.2	29.42	29.06	47.66	37.73	31.55	131.37	121.58	67.47	70.12	73.14	32.14	29.02	37.05	49.91	38.09	40.31
ncbi-103377547	blue	8.85	8.08	8.97	0.79	0.25	0.17	0.01	0	0.05	0	0	0.01	8.14	8.72	9.61	4.24	4.82	6.06	0	0.03	0	0.01	0.01	0	10.27	10.38	3.34	3.78	2.43	0.02	0.01	0.05	0	0	0
ncbi-103377548	turquoise	0	2	2.98	17.68	25.13	1.02	0	2.14	2.31	6.82	4.04	5.93	0	0	0.17	0	0.02	0	0.05	0	0.05	0	0	0.21	0.49	0.19	2.14	0.92	0.49	3.95	3.58	0	10.62	9.5	5.9
ncbi-103377550	brown	4.76	4.15	4.9	2.68	2.07	2.44	2.56	2.17	2.64	7.06	5.07	5.1	4.36	5.07	4.46	18.26	19.43	18.21	2.43	1.91	2.6	4.79	4.57	4	4.47	3.92	19.79	22.34	16.62	3.14	2.71	2.04	5.31	4.57	4.93
ncbi-103377552	yellow	0.81	1.22	1.41	0.54	0.86	0.31	0	0	0.03	0.15	0.03	0.19	0.98	0.6	0.82	1.51	2.85	2.12	0	0	0.05	0.13	0	0.06	1.22	1.07	2.43	3.16	2.13	0	0	0.06	0.08	0	0
ncbi-103377554	turquoise	1.95	2.41	1.42	15.4	11.69	18.1	0.33	0.77	0.53	5.06	0.62	2.46	1.69	2.16	1.58	1.63	2.27	2.47	0.86	0.66	0.62	0.64	0.82	0.62	1.85	1.99	1.9	1.89	2.4	0.49	0.73	0.28	0.96	0.65	0.56
ncbi-103377556	turquoise	12.11	14.29	13.75	65.31	69.96	56.65	8.94	8.08	7.48	24.76	17.95	22.5	14.17	11.93	9.88	25.19	19.26	20.03	9.43	9.4	8.66	15.51	12.71	14.77	13.76	12.24	21.18	23.32	19.49	8.01	11.91	9.44	16.93	12.61	12.8
ncbi-103377560	yellow	0.67	1.04	0.56	0.58	0	1.65	0	0.03	0.01	0.53	0.27	0.29	1.02	0.97	1.25	1.12	1.7	1.07	0.03	0	0.22	0.07	0.06	0.11	0.75	0.55	1.71	1.22	0.79	0.17	0.2	0.11	0.26	0	0.1
ncbi-103377561	brown	0.08	0.34	0.05	0	0.03	0	0	0	0	0	0	0.08	0.1	0.2	0.36	0.58	0.84	0.83	0	0	0	0	0	0	0	0.09	0.59	0.82	0.97	0	0	0	0.03	0	0
ncbi-103377563	turquoise	5.33	5.5	5.15	21.32	24.24	19.31	2.34	2.02	2.83	6.83	4.98	6.78	8.45	3.96	7.74	8.22	9.31	8.19	3.05	2.88	2.68	5.23	8.21	7.13	7.02	5.12	8.2	9.07	8.16	2.41	3.44	2.35	6.04	6.32	6.07
ncbi-103377564	blue	22.44	20.09	26.57	0.07	0	0.04	0	0.09	0.23	0.43	0.33	0.11	24.98	27.67	23.22	3.79	4.83	4.03	0	0.15	0.18	0.6	0.08	0.2	17.02	22.77	3.53	2.12	3.24	0.09	0	0.31	0.05	0	0.12
ncbi-103377566	green	0.17	0.2	0.16	0.02	0.02	0	4.16	1.36	0.83	1.33	0.4	0.55	0.09	0.25	0.19	2.01	1.48	2.46	1.17	9.19	7.48	0.76	1.39	1.37	0.27	0.14	1.73	1.95	1.16	0.49	0.22	0.34	0.29	0.97	0.4
ncbi-103377567	blue	10.13	16.73	11.74	0.08	0.17	0.1	0.17	0.03	0	0.2	0.21	0.05	11.87	13.49	10.76	2.62	1.72	5.29	0.15	0.12	0	0.08	0.24	0.17	10.05	16.14	2.13	3	4.41	0.09	0	0.14	0.21	0.1	0.1
ncbi-103377573	blue	7.44	7.55	6.53	0.12	0.12	0	0.42	0	0.37	0.08	0.06	0.24	3.78	6.43	8.89	0.96	1.77	2.72	0.39	0.34	0.45	0	0.1	0.1	6.12	5.73	0.19	0.84	1.07	0.1	0.19	0.06	0.05	0.13	0.28
ncbi-103377574	black	0.37	0.25	0.51	0	0	0	0	0.02	0	0	0	0	0.2	0.2	0.15	0.38	0.22	0.25	0	0	0.06	0	0.02	0	0.47	0.16	0.18	0.21	0.04	0	0	0	0.02	0	0
ncbi-103377575	purple	4.5	4.69	3.57	0.65	0.61	0.48	0.93	0.65	0.58	9	18.72	9.48	1.59	0.79	1.3	11.99	11.27	11.17	4.58	3.88	0.54	7.53	12.43	6.15	2.26	1.84	9.9	11.04	11	0.24	0.4	0.6	19.12	19.83	23.46
ncbi-103377579	brown	0	0	0	0	0	0.26	0.02	0.01	0	0.19	0	0	0	0	0	5.82	4.78	5.62	0	0	0	0.1	0.01	0	0	0	4.67	3.57	5.69	0.03	0	0.17	0.01	0.06	0.21
ncbi-103377582	blue	3.31	2.18	3.86	0.54	0.29	0.55	0	0.01	0.01	0.43	1.44	1.09	4.11	3.55	2.94	0.03	0.02	0.11	0.03	0	0	2.24	2.56	2.85	2.85	5.61	0.02	0.15	0.05	0	0.02	0.01	0.75	1.02	1.4
ncbi-103377583	brown	15.33	15.15	11.03	25.32	16.8	19.86	4.65	4.62	2.93	8	13.71	9	12.96	17.07	14.07	27.42	60.69	100.88	5.95	4.18	8.58	8.15	9.57	11.08	11.84	11.24	19.59	21.44	21.07	7.17	5.78	3.84	12.72	9.75	6.98
ncbi-103377584	turquoise	0.13	0.7	0.62	5.85	6.81	8.3	1.96	1.11	0.84	1.53	0.93	0.65	0.86	0.81	0.49	2.13	0.59	2.28	2.57	1.14	2.23	0.9	0.51	0.68	0.75	0.72	1.54	1.81	1.35	1.52	1.44	2.14	0.3	0	0.56
ncbi-103377587	turquoise	1.53	1.59	1.1	1.28	0.9	2.77	0.04	0.32	0.61	0.91	0.9	0.98	1.07	1.09	0.79	1.7	0.85	0.37	0.23	0	0.36	0.66	0.91	0.58	1.33	0.92	1.17	0.26	0.99	0.57	0.36	0.37	0.4	0.44	0.34
ncbi-103377588	greenyellow	8.41	9.77	10.08	0.41	0.11	0.86	1.8	1.84	1	4.8	6.46	6.36	9.05	8.59	9.98	4.5	3.95	3.85	1.06	0.33	0.65	6.56	10.37	8.7	6.87	9.25	5.15	4.3	5.3	0.87	0.93	1.01	6.45	5.66	7.36
ncbi-103377589	turquoise	0.18	0.46	0.61	3.7	2.46	4.95	0.02	0	0	1.76	1.19	0.56	0.2	0.08	0.11	3.57	1.99	1.42	0.21	0	0	0.18	0.65	0.13	1.18	1.13	3.36	1.99	2.72	0	0.11	0.12	0.36	0.37	0.67
ncbi-103377591	red	4.46	5.88	4.44	0.21	0.06	0.33	0.83	0.47	2.13	5.83	12.76	14.01	4.08	5.61	5.42	2.54	2.37	2.2	1.02	0.73	0.79	11.8	13.87	11.77	4.01	4.91	2.47	1.33	3.52	1.66	0.46	0.62	10.86	14.53	10.87
ncbi-103377592	turquoise	23.27	22.9	19.88	102.32	92.94	56.53	5.08	3.88	3.66	18.65	7.93	13.49	17.44	22.13	18.37	38.68	30.4	27.48	5.08	4.16	5.07	5.95	5.41	4.74	13.95	17.79	27.45	31.94	34.51	4.19	2.55	4.38	6.56	6.9	4.44
ncbi-103377601	blue	0.48	0.49	0.46	0.02	0.01	0.01	0.04	0.01	0.03	0.22	0.44	0.41	0.28	0.57	0.91	0.18	0.14	0.14	0.01	0.02	0.02	0.29	0.54	0.19	0.29	0.6	0.3	0.12	0.24	0.02	0.01	0.01	0.35	0.28	0.3
ncbi-103377603	brown	0.11	0.21	0.23	0.31	0.56	0.62	0	0	0	0.07	0.03	0.04	0.17	0.07	0.27	3.29	2.46	2.05	0.11	0.01	0.02	0	0.11	0.08	0.3	0.25	2.4	2.07	1.93	0	0.04	0.01	0.11	0.03	0.09
ncbi-103377604	yellow	0.04	0.44	0.19	0	0.08	0.06	0	0	0	0	0.07	0.06	0.5	0.38	0.26	0.66	1.05	1.34	0	0	0	0.02	0.02	0.05	0.45	0.26	0.65	0.5	0.28	0	0	0	0.02	0	0.04
ncbi-103377606	brown	0.13	0.19	0.1	0	0	0.05	0	0.03	0	0.06	0	0.05	0.19	0.15	0.17	0.97	0.88	1.6	0	0	0	0	0.03	0	0	0.14	1.2	0.86	0.93	0	0	0	0	0	0.04
ncbi-103377607	brown	0.28	0.47	0.17	0.24	0.23	0.25	0.27	0.16	0.47	0.13	0.35	0.19	0.68	0.4	0.48	2.75	3.48	6.69	0.57	0.35	0.62	1.06	0.36	0.49	0.7	0.52	2.23	2.15	2.35	0.45	0.36	0.27	0.4	0.41	0.31
ncbi-103377608	blue	1.1	1.73	1.7	0.04	0.06	0.06	0.01	0.13	0	0.03	0.26	0.09	1.51	1.74	2.54	0.95	0.5	0.47	0.09	0.11	0.07	0	0.07	0.23	1.56	1.91	1.48	1.27	1.29	0.01	0.13	0.16	0.06	0.24	0.06
ncbi-103377609	yellow	3.79	3.88	4.61	0.69	0.56	0.43	2.54	2.37	1.98	0.96	1.79	1.5	4.39	5.14	4.33	4.49	5.35	5.22	2.06	2.82	2.18	1.57	0.99	1.56	5.75	5.32	6.25	5.59	4.91	2.43	2.61	1.6	0.74	1.66	1.85
ncbi-103377610	turquoise	2.91	3.29	2.35	7.71	6.34	7.29	0.74	1.05	0.99	2.59	2.26	2.16	2.8	3.83	3.06	0	0	0	0.89	1.31	0.98	1.64	1.22	1.22	3.64	3.5	0	0.98	0	1.13	1.2	1.55	1.79	1.9	2.02
ncbi-103377613	turquoise	5.34	3.39	4.55	16.79	21.6	20.89	4.46	3.6	3.37	7.24	4.68	5.26	4.39	4.98	3.55	4.25	6.52	4.52	4.02	4.29	3.76	3.46	4.41	4.37	3.96	5.94	6.31	4.23	7.24	3.42	3.35	4.21	2.69	3.03	4.98
ncbi-103377614	red	0.45	1.82	1.37	0	0.18	0	0.55	0.29	0.48	0.75	1.8	0.5	1.97	1.41	2.79	0.66	1.63	0.5	0.15	0	0.17	3.85	3.7	4.89	1.55	0	0.64	0.28	0.4	0.4	0.49	0	1.91	2.03	2.74
ncbi-103377617	brown	0.35	0.28	0.46	0.14	0.05	0	0	0	0	0.02	0	0.02	0.35	0.37	0.25	2.15	2.18	2.2	0.03	0	0.06	0.07	0.01	0.07	0.31	0.52	2.22	1.84	1.9	0	0	0	0	0	0
ncbi-103377619	yellow	0.1	0.16	0.17	0.01	0	0	0	0.01	0.03	0	0.02	0.02	0.1	0.1	0.17	0.26	0.16	0.12	0.02	0.04	0	0.02	0.03	0.01	0.04	0.08	0.38	0.17	0.09	0	0.04	0.03	0	0.04	0.02
ncbi-103377620	green	0.12	0	0.09	1.27	0.04	2.41	46.19	36.37	52.74	2.4	3.56	5.13	0.07	0.04	0.06	6.73	12.47	9.28	58.26	54.76	62.12	9.97	3.69	6.05	0.5	0	7.84	7.04	6.67	37.64	65.87	52.59	1.95	14.8	6.44
ncbi-103377621	turquoise	34.99	30.36	30.59	57.58	58.15	42.45	16.71	18.61	12.54	26.25	19.97	21.76	32.96	31.13	28.56	19.61	17.28	19.97	17.95	16.05	17.04	17.19	17.26	19.77	33.05	25.5	19.98	19	21.08	16.52	16.52	16.53	17.67	16.48	15.19
ncbi-103377623	turquoise	32.85	30.73	35.54	93.81	80.05	86.08	17.41	13.61	15.54	51.19	45.11	51.41	31.16	27.81	22.25	49.7	47.04	39.36	16.07	15.32	15.01	38.41	32.12	32.28	36.03	29.18	40.06	38.32	48.6	21.26	16.27	19.69	41.22	44.34	31.35
ncbi-103377626	tan	0	0	0	0.02	0.03	0	0.08	0	0	0.26	1.54	0.74	0.36	0	0	0	0	0	0	0	0	0.47	0.65	0	0	0	0	0	0	0	0.11	0.01	0	0	0
ncbi-103377627	turquoise	14.6	14.35	11.49	98.13	107.27	61.4	4.39	4.29	5	19.28	10.6	11.75	12	11.11	9.35	16.16	18.65	16.69	4.21	4.58	3.91	6.65	9.83	7.55	13.45	13.46	22.53	22.9	22.71	3.15	6.43	6.8	7.94	11.67	8.28
ncbi-103377630	greenyellow	3.34	3.7	3.26	0.12	0.02	0.2	0.75	0.95	1.5	1.78	5.39	2.83	2.17	2.62	2.39	3.11	1.81	0.71	1.72	1.21	0.98	2.54	2.6	2.07	1.75	2.89	1.48	0.73	1.09	1.39	0.98	0.73	2.14	2.06	2.74
ncbi-103377632	blue	9.41	10.48	11.99	1.13	0.67	1.24	0.22	0.2	0.22	1.57	1.2	1.23	9.87	9.2	12.05	5.07	4.99	4.94	0.33	0.1	0.23	0.94	0.98	1.6	9.36	12.61	4.21	3.76	5.56	0.38	0.14	0.11	1.11	1.1	1.21
ncbi-103377633	blue	11.36	13.27	12.48	0.14	0.08	0.05	0.15	0.11	0.31	1.75	3.22	2.05	9.18	12.28	10.18	3.17	2.21	1.86	0.21	0.26	0.22	2.67	2.65	1.94	12.92	10.21	1.8	2.06	2.2	0.25	0.14	0.23	2.89	1.76	2.93
ncbi-103377634	turquoise	2.83	2.72	4.42	85.52	100.08	76.83	0.98	1.23	1.41	18.85	2.53	9.42	2.37	2.64	1.71	4.66	3.8	3.89	0.7	0.77	1.28	1.67	1.84	1.24	3.48	2.66	2.91	3.06	3.37	1.32	0.92	1.06	1.59	1.63	1.31
ncbi-103377636	blue	0.11	168.8	0	0.11	0	0.09	0	0	0	0.17	0.04	0	0.08	0	43.57	0.56	0.69	0.52	0.07	0.11	0.04	0.04	0.06	0	87.25	34.11	0.48	0.08	0.16	0	0	0	0	0	0
ncbi-103377637	greenyellow	14.59	15.24	13.87	1.42	0.54	1.34	1.24	0.94	1.2	9.37	12.79	11.44	12.49	12.49	14.88	1.68	2.59	2.9	1.23	1.36	1.15	19.36	18.54	21.58	12.16	14.77	1.43	1.71	1.54	1.38	0.95	1.15	12.44	14.62	16.09
ncbi-103377640	turquoise	11.81	12.21	12.25	26.77	26.02	23.45	3.53	2.84	2.23	9.95	5.58	6.41	11.13	12.4	11.13	11.95	9.43	8.81	2.69	2.84	2.19	3.12	3.09	2.14	12.54	12.38	9.85	8.84	9.2	2.81	3.11	3.2	3.97	4.89	3.17
ncbi-103377641	turquoise	3.51	1.59	3.22	475.32	633.2	488.64	0.32	0.66	0.28	81.26	7.94	46.24	0.73	1.14	1.14	1.11	0.8	0.64	0.04	0.07	0	1.28	0.86	0.23	1.33	1.08	0.38	0.73	0.85	0.13	0.3	0.04	1.56	1.64	0.21
ncbi-103377643	turquoise	7.61	9.2	8.58	38.63	35.08	35.86	4.65	3.39	3.7	11.86	4.72	6.78	9.46	8.78	8.42	15.42	14.01	13.15	5.09	4.54	3.73	4.45	4.47	3.47	8.88	9.23	13.23	12.36	13.46	6.71	4.67	4.27	3.23	3.96	3.43
ncbi-103377644	yellow	8.74	8.36	8.85	4.04	1.6	4.83	1.52	1.47	4.6	4.32	10.75	5.64	9.01	7.96	7.91	12.34	12.86	13.88	3.13	1.93	1.82	5.95	5.43	8.39	7.14	8.33	9.72	10.71	11.66	3.1	1.19	3.61	5.64	4.81	5.77
ncbi-103377645	turquoise	1.65	0.78	1.16	70.69	72.22	86.5	5.59	6.24	3.69	15.66	2.77	6.36	1.43	0.69	1.1	2.53	2.81	2.31	13.4	13.03	8.9	3.33	0.96	1.08	1.3	1.02	2.1	1.39	2.4	12.86	17.91	13.06	1.19	5.99	2.06
ncbi-103377646	turquoise	5.96	4.62	4.34	0.48	0.47	0.74	2.59	2.35	1.18	2.01	3.1	1.55	5.41	3.22	3.33	1.89	2.28	0.89	5.84	5.66	2.62	2.5	2.35	1.51	2.74	3.55	2.44	1.76	1.76	3.49	4.18	4.19	1.39	2.1	2.02
ncbi-103377647	blue	15.26	13.56	18.8	0.6	0.52	1.14	4.01	2.63	3.35	1.13	2.41	0.94	11.66	14.72	18.64	5.98	7.2	6.66	2.95	2.72	2.32	0.98	1.29	1.38	14	16.09	5.32	4.39	5.98	2.46	3.43	2.2	1.36	1.62	1.34
ncbi-103377648	blue	47.84	45.16	39.33	7.74	2.51	1.94	34.84	19.51	20.67	20.46	23.29	19.92	37.72	31.35	43.62	36.25	26.25	35.33	25.05	21.56	27.8	22.14	16.47	27.82	47.17	42.8	35.58	35.72	35.49	24.06	21.59	31.56	25.72	30.07	29.17
ncbi-103377649	brown	1.36	1.27	0	0.13	0	0.1	0.57	0.37	0.54	0.52	0.96	0.33	0.56	0.72	1.23	1.02	1.27	1.01	0.29	0.18	0.46	0.41	0	0.71	0	0.74	2.08	1.91	2.6	1.19	0.86	0.67	1.14	0.34	0.35
ncbi-103377650	turquoise	2.35	0.41	4.59	359.27	437.66	481.4	1.11	0.23	0.42	101.17	9.89	48.29	0.31	0.32	0.08	7.53	4.63	4.66	0.02	0.02	0.02	1.46	0.5	0.11	0.57	0.23	5.95	5.62	7.03	0.02	0.22	0	1.25	1.34	0.25
ncbi-103377653	turquoise	5.99	5.01	6.04	35.07	34.03	30.33	1.95	1.65	1.7	9.44	4.8	6.2	4.42	4.16	5.23	7.88	8.27	8.99	2.11	1.99	2.15	2.45	2.85	3.06	4.64	4.8	7.59	7.45	8.94	2.4	1.79	2.31	3.68	3.37	3.11
ncbi-103377654	turquoise	0.04	0	0.03	2.89	3.95	3.23	0	0.08	0	1.25	0.27	0.46	0.24	0	0	0.3	0	0.12	0	0	0.04	0	0.08	0	0	0	0.06	0	0	0	0.02	0	0.1	0	0
ncbi-103377655	green	0.34	0.18	0.4	0.01	0.04	0	21.71	23.1	21.3	0.66	2.15	1.47	0.2	0.16	0.03	1.13	0.14	0.16	15.51	17.96	22.47	3.42	1.87	1.9	0.83	0.12	0.8	0.23	1.14	31.24	13.58	18.52	0.93	1.87	1.54
ncbi-103377656	brown	0.18	0.67	0.18	0.04	0.08	0.27	0.11	0.12	0.18	0.15	0.08	0.27	0.09	0.26	0.5	0.76	1.31	0.55	0.32	0.17	0.11	0.08	0.03	0.06	0.57	0.45	0.86	0.13	0.61	0.31	0.09	0	0.03	0.13	0.03
ncbi-103377657	tan	0.5	0.57	1.14	0.57	0.78	0.96	0.14	0.19	0.49	68.99	265.85	155.59	79.74	16.98	1.56	5.17	2.61	14.82	1.57	0.99	0.29	183.69	113.75	82.56	43.97	0.94	3.21	1.03	6.38	0.21	0.51	1.2	191.5	66.17	122.18
ncbi-103377658	turquoise	5.95	7.98	9.42	24.84	24.62	15.66	3.05	2.45	4.22	9.51	7.78	8.23	8.37	8.24	6.79	9.71	9.83	6.85	3.24	4.43	3.7	5.36	6.21	6.55	9.24	9.95	8.87	7.68	8.44	2.24	3.4	2.88	6.8	7.77	5.1
ncbi-103377659	blue	7.7	7.52	7.03	1.36	0.65	1.42	2.28	2.72	1.76	2.35	2.29	2.22	8.02	6.13	5.89	3.75	4.01	4.31	1.19	1.3	2.07	2.38	2.44	2.03	3.52	6.28	2.14	2.41	4.58	2.82	1.55	2.03	2.68	2.2	2.06
ncbi-103377660	turquoise	12.21	10.78	11.77	5.7	4.32	4.56	17.57	16.4	12.55	9.3	12.75	5.99	9.97	11.41	10.99	12.2	7.95	9.94	14.04	11.06	13.65	11.68	6.8	8.81	11.21	15.71	12.32	7.77	12.25	16.33	13.44	16.54	8.63	9.23	11.07
ncbi-103377663	purple	0.44	0.58	0.71	0.01	0.03	0.22	0.17	0.13	0.17	0.64	0.97	0.88	0.91	0.38	0.51	0.9	0.52	0.51	0.23	0.15	0.09	1.15	0.48	0.59	0.57	0.59	0.42	0.51	0.38	0.18	0.18	0.2	0.94	0.81	0.55
ncbi-103377664	green	12.46	11.54	10.94	0.73	0.35	0.77	37.83	35.52	30.07	7.19	12.33	7.88	13.52	10.47	13.64	12.42	8.56	7.66	35.77	32.32	32.03	14.91	8.22	8.93	14.37	13.87	7.82	6.63	6.76	44.59	47.39	36.24	6.8	12.62	10.64
ncbi-103377665	blue	5.61	4.98	3.37	4.48	2.64	4.89	0.31	0.31	0.44	2.87	1.52	1.52	5	5.44	4.36	1.61	1.6	1.38	0.29	0.5	0.35	2.04	2.25	1.18	4.35	4.55	1.2	1.92	1.36	0.46	0.22	0.45	1.56	1.92	1.12
ncbi-103377666	green	0.29	0.69	0.33	0.08	0.04	0.2	0	0	0	0.18	1.16	0.51	1.53	0.57	0.18	0.17	1	0.59	0.02	0.04	0.08	0.65	0.97	0.63	0.19	0.22	0.4	0.74	0.44	0.11	0.1	0	1.19	0.21	0.79
ncbi-103377668	green	0.98	0.68	4.34	1.8	0.36	0.98	442.06	321.34	439.34	24.92	30.77	50	7.17	0.59	0.51	23	4	6.74	497.16	654.29	672.94	80.65	68.63	76.41	26.63	2.6	22.23	6.71	31.43	477.29	700.85	639.62	21.91	162.59	88.79
ncbi-103377669	turquoise	7.4	7.01	8.38	42.87	53.12	39.1	3.75	3.22	2.21	10.5	3.69	7.21	9.74	9.96	8.55	12.46	10.33	15.34	1.76	1.93	2.61	3.08	3.48	3.78	7.35	8.14	14.52	14.73	14.18	1.77	2.67	2.06	3.61	3.73	1.47
ncbi-103377672	green	16.6	19.4	16.03	4.49	2.58	4.59	88.22	80.09	79.92	14.97	16.22	15.32	13.02	8.29	10.89	21.06	21.61	30.57	84.89	75.29	66.89	21.17	10.66	12.41	14.21	13.09	23.1	22.52	28.21	74.85	91.39	87.56	9.45	25.95	16.81
ncbi-103377674	greenyellow	5.65	7.46	6.22	0.36	0.44	0.45	0.84	0.32	0.78	5.9	9.47	3.86	9.19	8.59	8.02	1.93	1.73	2.04	0.78	0.86	0.59	7.42	6.67	11.05	9.12	9.88	2.52	2.44	3.33	1.17	0.91	1.43	6.69	5.58	4.92
ncbi-103377676	brown	10.28	10.25	9.41	8.05	5.41	7.49	9.91	8.81	7.4	9.84	11.24	7.39	9.55	8.89	8.64	22.99	27.38	23.01	11.46	12.33	9.56	10.11	9.78	8.56	8.53	9.53	23.52	21.8	22.14	6.7	8.9	9.78	8.78	7.67	8.75
ncbi-103377677	blue	6.15	10.3	5.58	0.46	0.34	0.45	1.04	0.98	2.2	4.78	8.1	4.16	4.65	6.04	4.86	4.04	3.7	3.83	1.6	0.83	1.69	4.39	4.42	2.93	3.46	5.96	2.77	1.97	2.65	2.35	1.12	2.17	3.63	4.66	4.86
ncbi-103377680	blue	2.68	4.2	3.43	0.92	0.77	1.63	0.41	0.76	0.66	2	3.63	1.38	2.78	2.99	3.64	2.4	2.13	3.06	0.88	1.06	0.95	2.11	2.13	1.9	3.26	3.23	1.63	3.29	2.27	0.8	0.61	1.35	1.57	2.27	0.98
ncbi-103377683	yellow	0.16	0.02	0.01	0.01	0	0.01	0	0	0.01	0.01	0.04	0.03	0.08	0.05	0.09	0.05	0.11	0.11	0.01	0.01	0	0.02	0.04	0.03	0.01	0.07	0.13	0.09	0.15	0.01	0.02	0	0	0	0
ncbi-103377685	green	8.51	8.75	10.28	0.38	0.28	0.48	40.34	48.79	40.8	9.25	19.27	10.91	11.01	8.91	8.76	7.32	5.26	5.52	46.19	40.64	40.92	20.33	14	14.47	9.39	8.87	5.81	5.65	6.65	45.4	36.43	37.48	12.93	22.7	14.64
ncbi-103377686	blue	2.24	2.39	1.96	0.38	0.06	0.1	0.74	0.33	0.76	0.44	0.76	0.91	0.72	1.44	1.31	1.48	1.62	1.28	1.09	0.63	1.03	0.69	1.26	0.73	1.86	1.93	1.54	1.51	1	1.35	0.61	1.07	1.24	0.5	0.74
ncbi-103377687	blue	72.1	74.18	81.37	0	0	0	0.15	0	0	0	0.18	0	72.83	80.61	64.82	0.25	0.25	0.1	0	0	0.03	0.06	0.22	0	66.78	66.56	0.28	0.08	0.43	0	0	0	0.17	0	0.01
ncbi-103377688	turquoise	0.55	1.3	0.56	20.94	15.46	18.23	2.77	4.48	4.55	3.81	2.08	2.96	0.65	0.48	0.88	5.15	3.78	4.94	6.67	4.01	5.77	1.71	1.38	1.63	2.31	1.29	4.56	3.76	5.41	5.12	6.55	5.5	1.57	2.32	2.13
ncbi-103377690	blue	1.43	1.33	0.63	0.03	0	0	0.15	0.21	0.15	0.2	1.21	0.41	1.29	0.47	1.31	0.35	0.2	0.53	0.29	0.36	0.31	1.09	0.34	0.66	0.73	1.18	0.49	0.18	0.48	0.09	0.08	0.25	0.37	0.39	0.73
ncbi-103377693	yellow	11.71	12.46	9.48	5.28	3.76	5.77	4.1	4.86	4.98	5.04	7.05	3.74	9.51	9.94	10.36	13.7	14.73	13.26	5.21	4.92	5.76	4.71	5.99	4.49	10.88	10.48	12.82	11.88	12.41	4.6	4.49	4.38	4.26	5.51	4.35
ncbi-103377694	turquoise	0.07	0	0.13	10.83	11.1	11.3	0.1	0.01	0	4	0.2	1.1	0.13	0.04	0.09	5.09	7.84	6.73	0.02	0.01	0	0.07	0.06	0.16	0.14	0.1	9.08	11.1	6.88	0.02	0	0	0.24	0.11	0.05
ncbi-103377695	greenyellow	16.04	15.5	16.31	0.53	0.33	0.81	5.74	6.1	5.82	13.93	20.22	16.4	13.8	15.57	16.42	11.98	8.05	11.11	5.42	4.45	4.29	11.42	16.79	15.98	17.75	18.29	11.88	13.94	9.43	5.17	6.39	6.99	13.47	18.47	18.1
ncbi-103377696	blue	12.5	8.97	16.3	1.01	1.97	2.81	2.2	1.92	0.97	0.73	2.08	0.98	14.35	14.46	17.07	0.34	0.84	0.31	3.74	2.37	1.66	1.7	1.09	0.7	13.41	22.15	0.18	0.24	0.4	2.74	3.88	3.22	1.01	1.82	1.07
ncbi-103377697	turquoise	8.96	9.58	6.32	23.26	26.86	14.5	4.72	4.14	2.5	11.51	7.93	8.74	7.92	8.97	8.77	8.97	11.91	10.27	4.85	3.06	3.37	7.33	7.25	8.73	9.21	7.7	11.58	12.27	11.13	3.68	7.03	4.81	11.82	8.28	6.27
ncbi-103377698	blue	5.2	6.8	5.9	2.04	2.17	2.31	0.28	0.4	0.33	2.36	2.79	2.33	4.92	5.52	4.89	1.01	1.23	1.22	0.83	0.79	0.61	2.16	2.27	2.55	5.15	7.35	0.82	0.08	0.5	0.99	0.46	0.95	1.84	1.98	1.68
ncbi-103377699	brown	0.09	0.03	0.11	0.17	0.11	0.19	0	0.06	0	0.02	0.06	0	0	0	0	2.65	3.64	4.16	0	0.02	0	0	0.17	0.1	0.16	0	2.39	3.07	2.64	0	0	0.45	0.05	0	0
ncbi-103377700	yellow	4.51	4.38	3.83	2.15	1.13	3.05	1.81	2.43	2.26	3.13	2.54	2.55	3.45	3.36	4.91	6.27	4.97	6.1	1.97	2.1	2.45	2.25	1.47	1.72	3.44	4.59	7.85	5.21	6.01	2.41	2.29	3.01	1.83	1.71	1.55
ncbi-103377702	brown	1.13	0.96	0.91	0.03	0	0.06	0	0.08	0.03	0.1	0.2	0.12	0.01	0.82	1.24	6.57	7.68	8.41	0.08	0.05	0	0	0.06	0.27	0.23	0.34	6.95	11.36	5.44	0.03	0.01	0.6	0.18	0.15	0.21
ncbi-103377704	blue	72.42	68.24	60.55	0.7	0.52	0.67	0.92	0.59	0.34	4.04	2.23	2.06	58.23	52.33	56.34	22.52	18.26	17.1	0.99	0.55	0.48	3.17	1.82	2.53	65.55	84.34	17.89	18.31	21.85	0.61	0.83	0.07	2.64	1.63	2.83
ncbi-103377706	turquoise	0.93	0.95	0.71	16.8	24.27	19.02	0.33	0.33	0.25	3.98	1.14	2.05	0.57	0.47	0.48	1.79	1.79	2.62	0.35	0.44	0.35	0.27	0.38	0.56	0.77	0.72	1.8	2.32	1.91	0.2	0.24	0.32	0.56	0.17	0.39
ncbi-103377707	turquoise	2.96	2.63	3.29	7.66	7.38	7.37	0.71	0.52	0.61	3.05	2.08	1.52	2.92	3.25	3.96	4.32	4.44	4.35	0.69	0.76	0.66	1.16	1.06	1.15	3.28	3.49	4.35	3.6	3.23	0.39	0.45	0.66	1.51	1.18	1.06
ncbi-103377708	blue	5.96	5.46	6.84	0.14	0.04	0.13	0.37	0.34	0.66	0.49	1.41	0.57	5.2	6.32	5.42	2.25	2.52	1.97	0.72	0.58	0.75	0.77	1.04	0.76	6.19	4.73	1.75	1.48	1.39	0.82	1.09	0.61	0.7	0.86	0.7
ncbi-103377710	blue	5.24	5.51	4.34	0.05	0.04	0.18	0.08	0.41	0.06	0.88	1.14	0.6	3.93	5.33	4.4	0.98	0.76	0.73	0.72	0.2	0.36	0.88	1.26	0.78	4.11	4.12	0.83	0.42	0.46	0.88	0.12	0.26	0.85	0.79	1.09
ncbi-103377711	turquoise	0.44	0.32	0.29	15.31	14.57	20.1	0	0	0	0.94	0	1.9	0.08	0.27	0	0	0.86	0.37	0	0	0.17	0	0	0.06	0.19	0.07	0	0.2	0.05	0.12	0	0	0.07	0.15	0.06
ncbi-103377712	turquoise	1.69	1.54	1.1	15.2	16.75	17.03	0.78	0.82	0.59	2.3	0.95	1.56	1.6	1.79	1.68	8.53	9.6	9.82	0.86	0.88	0.84	0.61	0.37	0.67	1.25	1.36	7.44	7.85	8.55	0.45	0.56	0.7	0.58	0.52	0.35
ncbi-103377713	turquoise	5.02	4.28	4.83	35.07	25.85	34.62	3.45	2.8	2.8	10.45	4.94	6.75	4.62	3.58	4.01	5.85	6.21	4.87	2.85	3.36	2.47	2.32	2.72	2.15	4.11	3.71	5.07	5.24	5.43	3.96	3.03	3.45	2.41	2.83	2.38
ncbi-103377717	blue	5.97	4.93	6.7	1.28	1.28	3.7	0.47	0.25	0.59	0.97	0.23	0.52	4.96	5.73	6.25	2.11	1.37	1.41	1.13	1.02	1.06	0.32	0.15	0.37	6.99	7.58	1.68	1.29	1.65	1.27	1	0.87	0.16	0.27	0.37
ncbi-103377722	blue	12.33	13.82	10.82	2.19	1.82	2.88	0	0.03	0.1	0.51	0.05	0.15	9.82	8.84	10.98	1.89	0.69	0.78	0	0.01	0.03	0.12	0.06	0.15	9.67	11.58	1.55	2.18	0.63	0.06	0	0.02	0.16	0.1	0.1
ncbi-103377729	blue	2.07	2.22	2.09	0	0	0	0.06	0.03	0.04	0.17	0.27	0.23	2.45	1.44	2.22	1.62	0.57	0.35	0	0	0	0.15	0.12	0.18	1.29	3.98	0.82	0.71	0.31	0	0	0.07	0.21	0.09	0
ncbi-103377730	turquoise	12	11.87	11.62	39.63	32.62	46.86	2.37	2.99	3.09	18.01	23.96	17.51	10.09	9.23	9.83	7.49	5.98	6.18	3.27	3.18	3.74	12.37	16.97	12.85	8.98	9.41	6.4	5.89	6.29	2.87	2.43	3.01	12.81	12.06	15.05
ncbi-103377731	red	1.14	1.31	1.13	2.57	2.08	3.9	1.7	1.32	1.59	0.65	0.17	0.6	1.23	1.03	1.96	5.54	2.23	2.65	2.51	1.96	1.77	0.06	0.09	0.1	1.77	0.95	2.58	1.82	2.69	2.96	2.09	4.22	0.17	0.38	0.2
ncbi-103377732	blue	0	0.27	0.45	0	0	0	0	0	0.05	0.05	0	0.05	0	0.66	0.98	0.29	0.39	0.34	0	0.02	0	0	0.05	0	0.49	0.38	0	0.35	0	0	0.06	0.02	0.05	0.02	0.01
ncbi-103377733	turquoise	4.89	6.13	3.56	0.33	0.42	0.29	10.54	11.32	10.73	7.5	6.07	5.11	5	3.94	5.4	4.72	3.23	2.67	6.8	6.19	6.26	6.67	6.25	5.46	3.67	3.98	2.18	1.5	2.47	11.79	7.08	7.41	4.15	5.41	4.51
ncbi-103377734	brown	10.09	9.51	9.3	10.64	8.97	11.4	10.01	9.55	12	7.83	7.38	5.87	7.81	8.49	9.6	5.08	4.63	5.35	7.03	5.99	9.28	5.3	4.81	4.77	9.6	10.2	4.25	4.6	3.92	10.6	8.41	9.69	4.19	5.89	5.43
ncbi-103377737	turquoise	0.67	1.34	0.17	2.98	7.12	6.67	0.61	0.65	0.66	0.55	0.23	0.68	0.69	0.08	0.89	0	0	0.51	0.34	0.97	0.43	0.6	0.13	0.3	0.66	0.59	0.16	0	0	0.71	0.68	1.18	0	0.41	0.14
ncbi-103377738	turquoise	16.19	16.6	16.07	89.54	81.03	117.97	3.33	3.69	4.48	21.6	8.58	14.04	14.31	16.11	16.8	21.79	23.37	23.54	4.35	3.48	3.8	5.41	5.64	5.74	15.46	17.48	22.66	22.35	23.66	3.81	3.24	4.02	5.65	6.92	5.85
ncbi-103377740	blue	6.55	8.38	9.28	1.79	0.82	2	0.01	0.01	0.06	0.3	0.04	0.17	8.37	8.64	9.34	0.06	0.17	0.22	0.07	0	0	0.04	0.02	0.01	8.49	13.7	0.02	0.12	0.11	0	0.03	0.03	0	0.06	0.02
ncbi-103377741	brown	0.01	0	0.21	0.01	0	0.05	0.06	0.82	0.43	0.22	0.11	0.18	0.25	0.03	0.17	0.77	0.27	0.72	0	0.67	0.27	0.06	0.25	0.04	0.29	0.15	0.32	0.02	0.13	0.28	0.16	0.22	0	0	0
ncbi-103377743	red	0	0	0	0	0	0	0	0	0.86	0	0	0	1.85	0	0	0	0	0	0.9	1.37	0	4.92	7.69	0	0	0	0.9	0	1.02	0	0	0	0	2.9	6.8
ncbi-103377745	green	8.25	7.76	7.98	0.87	0.38	0.61	49.27	44.23	40.6	6.83	14.01	9.55	8.6	6.21	4.12	16.93	10.79	10.35	32.36	31.88	30.34	10.74	10.75	7.37	7.75	7.76	13.82	13.51	14.32	51.76	47.39	51.31	8.05	20.58	12.87
ncbi-103377746	brown	0.49	0.33	0.4	0.33	0.19	0.32	0.16	0.13	0.48	0.29	0.73	0.47	0.47	0.26	0.48	1.26	1.15	1.31	0.03	0.08	0.2	0.27	0.52	0.42	0.38	0.29	1.69	1.46	1.76	0.78	0.16	0.13	0.26	0.36	0.38
ncbi-103377748	brown	3.07	2.12	2.2	2.76	2.94	2.48	3.21	0.82	3.08	2.96	2.41	2.87	4.17	3.72	3.94	8.53	6.26	7.82	2.41	2.28	1.98	3.68	3.32	3.35	1.9	2.48	4.45	4.41	4.21	2.59	1.25	1.62	2.63	2.26	1.75
ncbi-103377749	brown	15.43	14.58	13.05	11.61	6.27	11.45	5.52	4.87	4.3	8.19	6.52	4.75	12.94	13.75	13.5	39.75	32.18	30.87	4.45	4.64	4.28	6.5	5.58	4.92	13.04	15.72	29.12	28.15	28.43	4.55	4.77	4.59	5.09	5.43	4.46
ncbi-103377750	turquoise	3.23	2.82	2.93	7.08	13.2	6.1	0.43	0.8	0.96	1.63	0.85	1.29	2.5	2.66	4.05	3.82	5.23	4.76	0.89	0.75	0.59	1.15	1.13	1.11	2.69	3.05	4.11	4.16	3.91	0.92	0.76	0.61	1.11	1.59	1.19
ncbi-103377751	red	0.09	0.1	0	0.15	0.12	0.1	0.1	0.29	0.39	14.7	1.54	1.09	0.11	0.02	0	0.51	1.19	0.16	0.62	0.3	0.8	2.03	0.9	2.47	0	0.04	0.34	0.88	0.08	0.02	0.07	0.21	0.48	0.15	0.33
ncbi-103377752	blue	2.52	1.97	2.81	1.42	0.71	0.83	0	0.02	0	0.4	0.06	0.27	1.91	2.33	1.42	1.97	1.33	1.38	0	0	0	0	0	0.02	2.06	1.45	0.74	0.95	1.12	0	0.04	0	0.04	0.04	0
ncbi-103377753	turquoise	0.43	0.45	0.69	8.57	7.77	8.63	0.61	0.92	0.61	2.69	0.88	1	0.92	0.63	0.57	3.26	2.96	3.72	0.35	0.37	0.67	0.6	0.6	0.72	0.68	0.78	3.81	2.85	3.87	0.7	0.39	0.66	0.24	0.58	0.78
ncbi-103377754	red	3.82	3.49	3.06	0.79	0.72	0.8	1.42	1.42	1.06	18.31	21.83	11.13	3.88	3.22	2.88	14.93	10.37	10.79	1.47	1.85	2.37	12.01	13.97	16.7	3.76	3.14	10.34	10.96	10.58	1.91	1.31	1.65	12.23	14.11	15.26
ncbi-103377755	turquoise	9	7.64	10.38	0.59	0.42	0.65	26.85	29.01	17.48	10.29	23.25	11.99	12.05	9.53	8.45	8.43	4.85	4.92	24.03	23.75	23.37	15.82	18.11	14.35	11.07	10.96	4.49	4.3	5.79	21.17	24.34	18.48	11.32	19.21	14.14
ncbi-103377757	turquoise	0.29	0.29	0.96	12.12	4.21	9.47	0.98	1.72	1.3	4.05	1.38	2.34	0.38	0.75	0.3	2.76	3.14	2.23	0.93	1.05	1.16	1.29	1.04	1.07	0.3	0.27	2.86	2.67	2.94	1.09	0.63	1.09	0.68	0.58	1.41
ncbi-103377760	yellow	13.23	13.66	12.75	6.59	5.86	6.81	2.14	1.89	2.53	3.66	3.59	4.24	11.56	13.12	12.92	14.59	15.62	17.28	2.62	2.13	2.42	3.58	3.69	3.58	11.78	17.17	14.24	14.05	14.35	2.03	2.21	2.82	3.09	3.99	3.4
ncbi-103377761	red	0.73	0.78	0.69	0.43	0.3	0.37	0.1	0.56	0.09	4.3	4.59	3.39	0.81	0.63	0.57	3.23	2.69	2.94	0.27	0.23	0.15	4.88	5.2	3.93	0.61	0.6	2.8	2.14	2.85	0.27	0.26	0.31	2.78	3.25	3.01
ncbi-103377762	red	2.36	2.42	2.01	0.18	0.11	0.14	0.25	0.24	0.2	8.45	6.07	6.39	2.49	2.3	2.57	4.55	1.95	2.21	0.2	0.16	0.28	7.15	5.39	6.59	1.63	3.06	4.33	3.54	3.12	0.29	0.24	0.17	6.68	4.74	7.06
ncbi-103377763	brown	6.27	6.87	6.29	2.42	1.27	2.02	2.2	1.82	2.72	2.85	3.43	2.65	5.4	6.32	6.42	19.03	30.12	40.5	2.48	2.23	2.75	2.47	2.64	2.89	5.66	7.43	28.48	39	21.39	2.39	2.71	2.66	2.03	3.15	2.39
ncbi-103377764	brown	0.04	0.04	0	0.02	0	0.03	0	0.02	0	0.02	0	0.02	0.03	0.02	0.11	2.49	3.72	1.76	0.04	0	0	0.02	0.05	0.23	0.07	0.06	4.75	5.49	4.52	0	0	0	0.15	0	0.02
ncbi-103377768	blue	41.11	46.14	46.9	2.59	2.52	2.73	7.49	9.68	9.09	6.84	10.08	11.54	43.53	38.17	39.5	13.36	11.94	10.17	7.79	8.43	9.95	19.75	10.39	14.03	35.52	41.76	9.51	7.65	10.62	10.82	7.45	7.91	13.74	8.15	12.05
ncbi-103377771	turquoise	9.74	12.3	9.16	72.82	77.08	91.29	4.97	7.14	4.71	19.62	8.36	11.94	9.17	7.54	10.01	33.37	28.77	35.52	4.81	4.53	5.03	5.32	4.65	5.14	9.66	11.77	39.82	31.34	40.75	6.02	5.92	5.61	4.8	5.57	5.15
ncbi-103377775	green	44.09	53.59	48.78	1.68	0.48	1.7	158.58	173.66	191.25	13.51	20.82	25.78	58.1	45.84	52.74	18.35	9.74	9.82	181.13	170.94	217.13	35.52	22.27	26.15	45.22	58.72	14.22	7.98	16.58	220.59	245.81	201.87	9.97	68.66	31.67
ncbi-103377778	blue	4.72	6.62	6.84	0.64	0.5	0.85	0.27	0.08	0.14	0.85	0.74	0.74	3.85	5.38	5.78	3.03	2.44	2.3	0.12	0.19	0.18	0.78	0.9	0.65	5.89	4.92	2.62	1.8	2.44	0.34	0.1	0.1	0.67	0.63	0.57
ncbi-103377780	turquoise	32.89	35.13	30.64	91.96	90.35	69.12	8.96	7.94	8.1	21.03	16.25	20.01	25.14	28.1	31.36	18	17.37	19.1	9.18	7.78	8.82	13.2	11.04	16.06	30.34	28.16	16.99	18.44	16.75	9.81	11.04	10.71	11.81	15.53	13.63
ncbi-103377781	brown	0.29	0.08	0.14	0.04	0.05	0.06	0.02	0	0	0.05	0.05	0.22	0.24	0.05	0.03	29.86	21.77	24.32	0.07	0.04	0.05	0.23	0.32	0.54	0.44	0.17	32.53	28.36	30.35	0.02	0.02	0.04	0.31	0.14	0.08
ncbi-103377782	brown	1.08	1.69	1.69	1.03	1.24	1.35	0.63	2.09	0.37	5.85	5.92	1.03	2.02	1.32	0.55	19.84	16.38	21.14	2.41	1.93	2.83	4.46	2.06	1.67	1.91	2.13	22.95	25.38	23.86	0.71	1.39	1.22	1.14	2.22	2.62
ncbi-103377783	turquoise	4.13	3.8	4.04	12.32	13.37	11.26	2.23	2.42	1.98	4.01	2.37	3.06	4.28	3.79	4.28	5.04	5.18	5.3	2.1	2.64	3.11	2.42	2.1	2.37	4.55	3.78	5.12	3.69	4.48	2.72	2.78	1.85	1.94	2.1	1.73
ncbi-103377785	turquoise	5.97	5.26	5.94	60.14	56.54	57.78	3.62	2.95	2.8	14.92	6.66	11.39	5.69	6.11	4.99	11.86	12.78	9.97	2.9	2.95	2.89	5.28	5.45	4.24	5.33	5.99	11.68	11.39	13.22	3.18	3.26	3.56	4.76	4.05	5.87
ncbi-103377787	turquoise	2.61	1.58	2.51	86.96	60.21	73.57	1.04	1.65	1.19	14.55	2.01	7.61	1.09	0.62	1.09	2.12	2.22	1.16	1.22	0.64	0.8	0.65	0.9	0.43	0.98	1.18	1.66	2.5	1.93	0.91	1	1.61	0.7	1.23	1
ncbi-103377788	purple	13.8	15.93	13.58	1.68	1.37	1.93	0.92	0.91	0.53	22.44	34.21	23.34	12.83	16.29	14.58	18.27	21.57	26.1	1.37	1.13	1.54	34.63	39.29	43.57	16.46	14.56	22.42	22.7	21.56	0.98	1.19	1.09	37.8	24.83	46.64
ncbi-103377789	turquoise	2.43	2.28	2.74	4.75	3.59	4.88	0.05	0.06	0.09	0.62	0.03	0.04	1.46	2.15	2.21	0	0.34	0.33	0.06	0.08	0.03	0.02	0.03	0	1.04	1.9	0.35	0.52	0.07	0.1	0.02	0.14	0	0.02	0
ncbi-103377790	green	21.63	5.22	17.88	6.21	2.49	7.54	1668.67	1816.21	2561.12	83.57	167.97	360.02	42.21	5.12	2.83	94.64	16.53	23.93	1793.4	1526.16	1719.3	411.74	160.32	242.44	98.64	9.21	70.74	23.16	108.59	2527.75	1954.91	1909.51	83.19	577.93	291.71
ncbi-103377793	magenta	2.21	2	1.83	7.13	6.04	5.76	7.47	7.49	8.35	2.93	2.13	2.43	2.23	1.66	1.66	2.07	2.22	1.85	7.1	6.44	5.83	1.97	1.92	1.92	1.51	1.81	1.88	1.99	2.19	8.08	4.44	6.92	1.34	2.48	1.81
ncbi-103377796	brown	26.51	28.98	22.9	29.2	26.12	21.58	15.21	16.58	13.86	20.91	19.31	15.11	25.46	18.12	29.04	39.92	49.99	48.51	14.9	12.54	14.22	15.58	9.88	15.94	27.78	28.5	56.48	58.02	50.39	14.73	18.05	12.05	16.93	15.24	16.86
ncbi-103377798	turquoise	4.73	5.02	4.07	6.98	4.92	6.68	1	0.88	0.34	4.05	3.67	2.75	4.59	4.09	5.94	2.68	3.06	2.46	0.91	1.1	0.65	2.1	2.62	1.92	3.95	4.72	3.3	2.93	2.6	0.5	0.61	0.91	2.65	3.24	3.06
ncbi-103377799	brown	4.7	1.45	4.1	1.99	1.44	2.08	0.22	0.76	1.16	3.39	2.81	0.73	7.48	4.71	3.12	25.19	27.87	27.36	1.29	0.74	0.99	4.18	1.11	2.75	5.88	5.52	32.95	39.34	26.29	1.51	1.1	1.54	2.66	0.57	2.11
ncbi-103377801	brown	0.67	0.5	1.3	0.33	0.4	0.73	0.14	0.41	0.11	0.9	0.45	1.15	0.82	0.63	0.37	16.46	29.08	19.31	0.14	0.04	0.15	0.82	0.87	0.71	1.4	1.09	31.53	38.12	16.32	0.32	0.37	0.36	1.36	0.97	1.29
ncbi-103377802	turquoise	1.58	1.68	1.25	20.12	22.18	13.72	0.09	0.15	0.45	6.41	7.29	4.6	1.5	1.97	0.97	10.37	13.08	12.86	0.08	0.53	0.19	2.55	2.77	3.91	3.11	1.83	5.41	6.53	11.41	0.08	0.33	0.39	2.75	3.25	2.7
ncbi-103377803	turquoise	0	0	0	0	0.05	0.56	0	0.37	0	0	0	0	0	0	0	0	0	0	0	0.02	0	0	0	0	0	0	0	0	0	0.24	0.41	0	0	0	0
ncbi-103377804	turquoise	14.81	19.78	15.65	5.4	3.91	5.6	17.56	16.42	13.74	7.49	15.59	7.18	11.76	11.94	12.61	11.21	10.88	13.86	14.37	13.73	16.74	8.63	9.02	8.77	12.34	12.55	12.14	11.25	12.51	20.03	14.84	14.51	8.32	9.29	7.99
ncbi-103377805	yellow	252.68	276.47	254.06	119.86	112.33	97.09	55.79	61.24	54.28	159.84	181.19	152.12	248.23	264.47	240.13	309.67	293.74	305.75	58.07	54.68	58.3	150.99	172.98	165.85	253.24	244.19	319.18	355.5	305.33	59.99	60.34	60.61	190.05	151.1	158.18
ncbi-103377806	turquoise	2.95	2.17	2.88	0.57	0.76	0.55	2.87	2.23	1.94	5.29	3.27	2.73	2.29	1.78	2.42	2.47	1.93	1.94	2.83	2.5	1.73	2.52	1.95	1.45	2.98	2.64	2.3	1.74	1.99	1.48	1.89	2.41	2.32	3.02	2.5
ncbi-103377808	blue	1.74	1.47	1.09	0.56	0.22	1.43	0.02	0.03	0.02	0.61	0.45	0.67	1.64	1.75	1.66	0.41	0.41	0.18	0.1	0	0.01	0.39	1.12	0.43	1.28	1.42	0.28	0.09	0.2	0.06	0.04	0.07	0.63	0.52	0.47
ncbi-103377810	red	0.6	1.37	0.51	0.04	0.02	0.04	0.03	0.12	0.02	5.08	3.58	4.15	0.92	1.11	0.61	1.01	0.89	0.85	0.04	0.02	0.04	3.57	4.34	2.27	0.44	0.97	0.32	0.34	0.57	0.07	0.05	0.05	5.04	5.33	4.63
ncbi-103377813	green	0.04	0.04	0	0	0	0	1.18	0.47	0.76	0.06	0.08	0.17	0.25	0.04	0	0.48	0.04	0.12	9.95	4.36	4.37	2.31	0.69	0.58	0.42	0.08	0.4	0.09	0.45	4.02	9.57	8.53	0.31	2.45	0.75
ncbi-103377814	red	82.48	86.47	79.27	70.79	68.21	55.98	53.75	62.1	47.9	261.4	250.28	217.55	78.3	76.5	79.06	145.46	142.04	141	50.55	55.74	52.61	229.48	252.28	218.31	86.54	80.85	163.61	162.48	162.14	53.23	67.07	55.62	240.51	195.46	262.15
ncbi-103377815	purple	0	0	0	0.04	0.18	0.11	0	0	0	0	0	0	0	0	0	0	0	0	0.02	0.17	0.1	0	0	0	0.17	0.39	0	0	0	0.42	0.19	0	0	0	0
ncbi-103377816	blue	3.5	4.01	4.42	2.23	1.18	1.71	0.03	0.86	1.15	1.35	1.97	1.82	1.76	3.19	3.75	0.44	0.38	0.44	0.67	1.6	0.83	1.18	1.36	0.65	3.69	4.32	0	0	1.33	0.97	1.61	1.19	0.2	2.23	0.89
ncbi-103377817	turquoise	13.62	13.86	18.35	19.66	23.16	24.44	6.42	5.75	7.72	17.02	15.98	22.53	15.39	12.1	9.07	7.27	4.44	2.62	6.04	4.67	4.72	16	18.38	13.2	15.26	18.02	4.41	4.34	5.05	6.73	5.82	6.65	16.27	14.47	17.72
ncbi-103377818	blue	229.87	262.24	310.35	54.33	76.01	72.7	20.4	17.03	21.84	39.61	38.01	27.8	246.36	200.95	190.72	36.42	27.93	31.5	9.84	9.26	11.06	17.77	14.45	14.27	199.87	241.99	31.24	27.78	30.9	20.83	6.41	12.1	16.83	14.28	18.44
ncbi-103377821	turquoise	1.28	0.79	1.05	2.04	1.11	1.57	0.15	0.32	0.04	0.65	0.09	0.59	0.61	0.72	1.51	0.44	0.3	0.67	0.22	0.12	0.04	0.04	0	0.06	0.4	0.6	0.32	0.47	0.36	0.5	0.03	0	0.03	0	0.07
ncbi-103377823	blue	39.84	41.5	43.83	0.12	0.09	0.02	1.41	0.77	0.41	1.08	1.79	0.82	38.63	32.1	33.6	8.45	3.47	5.64	0.85	0.97	1.35	0.87	1.09	1.2	28.06	37.14	5.56	6.57	5.28	0.47	0.51	0.85	1.97	1.55	1.05
ncbi-103377825	turquoise	3.23	2.45	2.76	16.48	15.35	12.84	1.38	1.25	1.6	4.29	2.16	3.2	1.84	2.31	3.04	4.31	5.95	5.63	1.36	1.04	1.9	1.36	1.18	1.88	2.48	2.51	4.96	4.58	5.79	1.39	1.44	1.95	1.15	1.53	1.35
ncbi-103377830	brown	0	0	0	2.29	1.25	1.82	0.04	0	0	0.41	0	0.12	0.16	0.04	0.07	14.56	8.84	18.53	0	0	0.04	0.21	0.27	0.74	0.21	0.1	15.35	12.25	11.78	0	0.03	0.01	0.37	0.13	0.13
ncbi-103377831	blue	3.48	3.13	2.76	0.02	0.02	0.08	0	0.02	0	1.6	1.51	0.96	2.28	2.88	2.11	0.18	0.36	1.1	0	0	0	0.23	0.73	0.77	2.88	1.81	0.47	0.62	0.62	0.09	0.02	0.08	0.68	0.4	0.55
ncbi-103377837	magenta	15.99	16.36	16.34	2.31	1.89	2.64	9.99	9.37	8.9	10.2	13.73	9.64	15.23	14.96	14.53	17.87	14.38	13.24	9.31	8.66	7.57	12.18	12.06	10.52	14.12	14.04	14.53	13.34	14.78	8.28	5.92	7.87	11.15	12.4	12.4
ncbi-103377840	blue	5.08	5.13	4.38	4.21	1.94	4.73	0.07	0	0.06	0.4	0.42	0.42	3.78	3.43	4.1	1.18	0.5	0.99	0	0.04	0	0.15	0.29	0.12	3.58	4.07	0.47	0.45	0.49	0.16	0	0.04	0.4	0.07	0.21
ncbi-103377843	turquoise	9.97	9.1	10.31	17.91	21.12	25.62	1.95	2.29	2.78	13.28	11.31	10.47	7.9	6.54	11.55	6.89	6.91	9.32	3.08	2.58	2.73	5.38	9.77	11.12	11.1	8.99	9.15	11.43	9.66	3.03	3.96	4.15	10.33	10.51	9.95
ncbi-103377845	greenyellow	8.76	8.3	8.77	0.57	0.38	0.96	1.22	1.07	1.46	6.42	9.94	5.9	7.46	7.44	6.9	6.89	5.66	7.19	1.61	1.51	1.98	6.41	8.39	6.54	6.7	7.47	6.79	6.01	6.19	1.45	1.46	2.19	8.71	7.86	8.38
ncbi-103377846	blue	1	1.35	1.12	0.32	0.18	0.43	0.03	0.06	0.07	0.11	0.22	0.08	1.18	1.05	1.97	0.06	0.09	0.1	0.05	0.12	0.11	0.07	0.03	0.05	1.1	1.22	0.17	0.04	0.08	0.11	0.1	0.16	0.03	0.05	0
ncbi-103377847	green	12.31	8.67	15.34	60.05	41.09	80.23	151.2	129.07	118.11	41.3	28.15	38.42	14.99	6.94	9.63	10.19	3.23	3.83	133	80.38	116.96	30.43	19.31	29.61	16.9	10.14	5.45	3.62	8.38	105.89	149.22	118.79	22.95	53.36	29.47
ncbi-103377848	magenta	1.5	3.3	2.89	19.57	15.18	17.67	18.29	15.37	11.86	6.15	4.58	6.74	4.53	2.56	1.65	6.27	3.6	5.25	31.43	24.67	17.59	7.82	3.7	4.17	4.5	2.87	5.47	4.68	3.54	17.1	26.24	18.93	2.33	5.08	3.24
ncbi-103377849	yellow	7.49	4.11	7.2	0.46	0	0.69	0.46	0.23	0.95	2.96	3.65	3.02	6.67	4.81	6.55	7.21	6.94	8	0.65	0.39	0.7	1.67	2.33	2.15	4.39	6.62	7.53	5.06	5.87	0.61	0.61	0.58	2.44	0.73	1.68
ncbi-103377851	red	6.27	5.73	5.97	0.68	0.27	0.59	0.03	0.05	0.09	43.88	42.94	44.75	5.12	6.04	6.24	0.77	1.19	0.99	0.32	0.13	0.29	57.75	66.79	69.87	6.87	6.61	0.6	0.78	1.25	0.02	0.16	0.08	51.62	47.77	54.69
ncbi-103377852	blue	1.34	1.67	0.75	0.02	0.09	0	0.05	0	0	0.52	0.3	0.54	1.7	2.13	2.27	0	0.52	0	0	0	0	0.3	0	0.05	0.94	0.84	0	0	0	0	0	0	0.14	0.56	0.1
ncbi-103377853	yellow	1.74	1.65	1.01	1.16	0.4	0.61	0.44	0.27	0.33	0.59	0.28	0.3	1.04	1.64	1.87	3.89	3.11	3.25	0.22	0.34	0.48	0.59	0.25	0.65	2.75	1.36	2.7	1.52	2.49	0	0.25	0.1	0.41	0	0.66
ncbi-103377854	turquoise	0	0	0	20.17	22.76	16.18	0	0.14	0	6.45	3.07	4.11	0	0	0	0	0	0	0	0	0.31	0.46	0	0.64	0	0	0	0	0	0	0.12	0.17	2.29	2.01	1.35
ncbi-103377855	turquoise	6.46	6.28	8.34	80.06	78.12	55.53	8.24	7.2	7.86	24.54	24.22	26.24	6.2	7.22	6.21	29.24	35.32	29.28	8.76	8.41	8.55	19.95	21.58	25.77	6.53	7.23	30.31	35.47	25.04	8.67	9.01	9.44	21.5	19.75	22.97
ncbi-103377856	brown	0	0.02	0	0.01	0.02	0	0.01	0.01	0	0.06	0.25	0.05	0	0	0.04	3.74	5.48	4.52	0	0.01	0.05	0.06	0.04	0.21	0.1	0.02	3.84	5.26	1.83	0	0.02	0.01	0.18	0.2	0.05
ncbi-103377857	brown	0.51	0.96	1	1.27	0.5	0.87	0.55	0.57	0.62	0	0.7	0.27	0.48	0.63	1.18	13.63	17.27	16.12	0.63	0.76	0.53	0.55	0.69	0.81	1.12	1.15	18.14	15.73	13.89	0.69	0.31	0.7	0.65	0.13	0.33
ncbi-103377858	brown	0.12	0.88	0.26	0.33	0.53	0.71	0.65	0.91	0.34	1.39	0.21	0.36	0.02	0	0.16	4.41	2.24	2.16	0.99	1.02	0.92	0.19	0.13	0.06	0.29	0.24	2.32	1.6	2.17	0.73	0.68	0.53	0.22	0.17	0.04
ncbi-103377859	green	0.28	0.04	0.27	0.07	0.12	0.11	29.71	27.36	22.6	1.43	1.77	2.12	0.57	0	0	2.96	1.65	0.47	48.43	38.33	56.64	6.3	3.03	4.58	1.83	0.21	1.93	0.61	2.12	32.49	58	38.4	1.6	8.76	3.66
ncbi-103377862	tan	0.41	0.07	0.04	0.36	0.53	0.62	0.06	0	0	2.2	13.23	3.96	1.13	0.65	0.19	0.28	0.29	0.21	0	0.05	0.1	5.24	3.69	3.6	1.37	0.03	0	0.08	0.15	0.03	0	0	4.77	1.68	3.77
ncbi-103377863	turquoise	0.2	0.03	0	8.9	24.24	6.39	0.02	0	0.05	3.53	4.1	1.72	0.37	0.23	0.07	0.91	0.13	0.17	0	0	0	2.11	1.22	1.03	0.36	0	0.17	0.03	0.31	0.02	0	0	1.59	0.56	1.57
ncbi-103377864	red	0.18	1.33	2	0.05	0.02	0.16	0.5	0.47	0.24	1.62	8	8.35	4.72	2.69	0.15	1.47	1.19	0.14	1.51	0.7	0.77	7.52	4.98	5.61	2.61	0.2	0.16	0.36	0.16	1.22	0.27	1.14	7.32	1.5	4.13
ncbi-103377865	tan	0.25	0.12	0.16	0.13	0	0.02	0.82	0.52	0.38	4.17	18.69	4.25	1.32	1.37	0.19	2.45	0.9	1.02	0.4	1.06	0.51	9.04	6.44	5.59	1.17	0.23	0.36	0.67	0.91	1.09	0.23	0.42	9.98	3.19	7.83
ncbi-103377870	turquoise	10.98	10.36	10.32	41.11	36.49	40.34	5.27	5.06	5.13	12.77	7.36	9.98	9.62	10.11	10.12	12.96	13.09	14.33	4.82	4.65	4.96	6	5.67	6.45	8.85	11.25	11.83	11.94	14.06	5.86	5.82	6.42	5.57	6.34	7.82
ncbi-103377871	blue	11.39	16.23	12.19	1.48	1.21	1.9	0.02	0	0.02	0.5	0.17	0.15	11.91	15.1	10.8	0.66	0.77	0.44	0	0.07	0	0.06	0.04	0	15.73	12.85	0.54	0.6	1.16	0.04	0.02	0.01	0	0.23	0.06
ncbi-103377872	turquoise	5.34	3.95	5.16	40.79	35.64	27.86	3.87	2.71	2.76	10.9	2.88	5.67	5.4	3.1	4.32	2.75	2.76	2.76	3.02	3.68	3.12	2.75	2.14	3.09	3.41	4.37	4.1	2.91	3.54	2	2.68	2.09	3.47	3.67	1.68
ncbi-103377875	pink	64.4	72.07	60.13	46.16	52.49	66.86	12.56	14.57	10.54	18.08	11.21	11.64	54.77	51.09	59.78	10.69	7.58	6.57	14.18	10.3	11.18	5.82	5.02	5.1	61.33	61.6	7.28	7.02	7.87	10.03	6.58	10.66	6.35	7.23	7.14
ncbi-103377877	brown	0	0	0	0.09	0.07	0.05	0.06	0	0	0.31	0	0.22	0	0	0	1.86	1.77	1.26	0.02	0	0.08	0.01	0.33	0.03	0	0	1.52	1.16	1.85	0.07	0	0.04	0.33	0.23	0.08
ncbi-103377880	turquoise	4.3	4.41	4.71	27.12	22.34	37.48	1.57	2	0.9	7.75	2.64	5.11	4.24	4.85	3.28	5.04	4.79	3.5	1.62	1.03	1.27	1.86	1.79	1.47	3.77	3.94	4.53	4.78	4.61	1.32	1.3	1.19	1.36	2.29	1.51
ncbi-103377881	brown	13.12	13.64	13.73	3.64	2.68	3.54	5.51	5.98	5.67	8.31	10.04	8.09	9.88	10.15	10.47	22.55	20.53	22.49	5.25	3.83	4.61	8.86	8.58	8.23	12.23	12.14	23.68	25.46	23.16	4.03	4.76	6.05	7.67	8.39	9.65
ncbi-103377882	green	0.41	0.06	0.29	0.22	0.13	0.16	36.9	33.6	34.98	2.04	3.69	4.63	0.78	0.2	0.03	2.61	0.71	0.84	27.9	29.39	30.11	4.73	2.72	3.47	1.42	0.11	1.47	0.38	2.36	44.8	27.76	35.67	2.39	7.65	5.48
ncbi-103377884	turquoise	1.81	1.53	2.13	27.27	34.04	27.8	0.07	0.45	0.38	4.13	1.47	5.82	1.99	1.47	1.27	6.63	3.93	4.14	0.22	0.33	0.12	0.9	0.84	1.22	1.59	2	8.55	6.85	7.59	0.14	0.65	0.4	1.47	1.35	1.93
ncbi-103377885	blue	3.72	5.17	5.4	1.9	0.83	1.83	0.05	0.02	0.03	0.43	0.08	0.41	4	4.36	5.28	1.79	0.95	1	0.01	0	0	0.11	0.06	0.08	4.49	7.7	0.84	0.51	0.88	0.03	0.07	0.01	0.28	0.01	0.24
ncbi-103377886	turquoise	0.09	0.02	0.48	1.57	1.24	1.39	0	0.03	0	0.38	0.16	0.56	0.16	0	0.32	0.06	0.06	0	0	0	0	0.04	0	0	0.35	0.05	0.27	0	0.02	0.04	0.03	0.02	0	0	0
ncbi-103377887	turquoise	14.02	13.78	15.61	32.77	36.51	28.86	0.08	0.04	0.03	7.15	0.65	3.33	11.43	17.68	9.77	0.53	0.31	0.46	0.01	0.02	0.04	0.24	0.13	0.08	17.88	10.47	0.38	0.57	0.57	0.04	0.03	0.03	0.19	0.08	0.03
ncbi-103377888	blue	14.89	17.82	15.47	0.14	0.17	0.48	0.69	0.64	0.83	3.24	4.06	2.32	12.09	18.72	15.13	3.94	4.01	3.78	0.46	0.5	0.52	1.21	3.4	2.18	14	15.86	2.67	2.71	3.67	0.77	0.55	0.36	1.21	2.62	1.8
ncbi-103377889	turquoise	0	0	0	0.74	1.43	0	0	0.11	0	0	0	0	0.06	0	0	0	0	0	0	0	0	0	0	0	0	0	0	0	0	0	0	0.36	0.07	0	0
ncbi-103377890	turquoise	1.41	1.3	1.49	41.57	36.15	36.12	0.58	1.03	0.58	8.07	2.3	5.93	1.24	1.39	0.71	4.17	6.15	5.28	0.82	0.75	0.76	1.27	1.54	1.47	1.03	1.09	3.8	4.71	3.48	0.72	0.45	0.5	1.21	0.94	1.32
ncbi-103377892	blue	5.56	5.67	4.14	0.17	0.04	0.13	0.13	0.36	0.34	0.21	0.32	0.35	5.19	4.28	6.74	1.26	1.36	1.47	0.33	0.23	0.29	0.19	0.18	0.34	4.98	3.89	1.05	0.68	1.37	0.4	0.24	0.44	0.41	0.33	0.5
ncbi-103377893	red	0.9	1.01	0.64	0.49	0.37	0.46	0.4	0.32	0.45	21.28	32.04	23.28	0.66	1.07	1.09	0.84	1.1	1.49	0.47	0.45	0.52	27.95	31.01	36.81	0.99	1.16	1.04	0.71	1.03	0.69	0.38	0.69	23.9	27.16	28.94
ncbi-103377895	turquoise	4.17	4.48	4.5	31.62	26.37	23.29	0.88	0.79	0.76	8.34	2.63	4.96	3.81	4.28	4.29	10.89	13.84	13.38	0.99	0.74	1.01	1.9	2.32	2.05	4.21	3.93	14.27	15.53	12.88	1.1	0.88	0.98	1.78	2.05	2.02
ncbi-103377896	red	2.04	4.37	8.31	7.91	6.85	6.01	3.93	51.27	21.74	4428.81	4922.65	5403.13	17.06	5.2	6.45	53.85	17.37	19.97	74.59	50.16	66.37	4038.45	5404.57	5691.59	14.25	0.63	8.3	25.47	13.69	8.83	42.27	9.45	6803.67	5389.23	5512.99
ncbi-103377897	yellow	26.47	27.77	25.03	15.36	12.85	14.2	6.69	7.4	6.61	13.16	16.46	10.8	23.88	23.04	25.74	30.02	33.81	32.94	8.21	8.73	6.18	10.76	11.6	10.88	25.29	25.55	34.82	31.61	38.2	8.64	6.55	7.72	12.05	10.81	12.57
ncbi-103377898	brown	2.64	3.62	2.63	0.59	0.33	0.46	0.77	0.94	0.79	0.9	1.07	0.51	3.08	2.83	3.48	21.01	21.44	23.93	1.2	1.05	1.22	0.92	0.82	1.19	2.71	2.5	18.03	23.52	14.71	1.16	0.74	0.86	1.11	0.82	0.76
ncbi-103377901	turquoise	1.29	1.14	1.42	11.57	9.71	11.91	0.29	0.2	0.39	3.43	0.97	1.5	1.43	1.29	0.82	1.68	2	1.94	0.3	0.2	0.22	0.47	0.55	0.7	1.3	1.72	2.42	1.87	1.91	0.42	0.22	0.44	0.43	0.6	0.59
ncbi-103377906	green	2.33	2.2	2.6	2.75	1.95	3.56	6.3	6.6	5.54	1.59	2.67	2.05	3	1.58	1.92	1.51	1.1	0.85	7.08	7.32	8.9	2.23	1.88	1.67	1.95	3.04	1.24	0.74	1.33	6.16	3.24	5.2	1.67	1.98	1.96
ncbi-103377907	turquoise	1.23	1.61	0.93	15.04	16.04	12.46	0.58	0.93	1.31	3.26	1.5	2.5	1.22	1.25	1.08	2.98	3.22	3.38	0.57	0.76	0.72	1.29	1.55	1.26	1.26	2.08	2.3	2.7	2.35	0.68	1.14	0.85	1.11	1.21	1.17
ncbi-103377911	brown	3.53	3.11	3.75	0.4	0.33	0.53	0.81	0.73	0.85	1.44	3.58	2.7	3.4	3.08	3.49	7.65	6.14	6.7	1.16	0.69	1.14	3.09	4.13	3.46	3.53	2.95	6.4	6.72	6.86	1.21	0.82	0.61	3.03	3.28	2.92
ncbi-103377912	turquoise	3.13	1.32	1.1	0.04	4.52	10.37	0.34	0.61	1.17	3.5	1.08	1.27	0.91	0.85	1.08	1.06	2.01	2.09	0.52	0.43	1.09	2.71	0.42	0.78	1.01	1.04	3.87	2.9	1.74	4.04	2.53	2.28	1.1	1.19	4.04
ncbi-103377913	turquoise	8.49	8.06	8.93	75.97	96.45	68.74	1.66	1.53	1.44	15.11	4.11	10.3	9.46	9.71	9.15	15.1	19.08	18.8	1.44	1	1.53	3.01	2.57	3	9.81	9.6	22.95	22.44	15.97	1.96	1.29	1.63	3.45	2.55	2.31
ncbi-103377915	turquoise	2.59	3.31	2.71	17	13.14	12.96	1.95	2.8	1.79	7.94	9.44	6.79	2.57	2.46	2.99	6.31	5.75	5.44	2.82	2.33	2.13	5.31	5.15	4.74	1.8	2.36	5.4	5.27	5.7	2.18	1.96	1.52	5.08	4.78	4.78
ncbi-103377916	turquoise	5.94	5.47	6.2	75.15	80.77	70	2.29	2.54	2.8	18.07	5.07	11.78	6.19	5.14	5.15	9.3	10.83	9.45	2.93	2.37	2.8	4.17	3.21	3.06	5.34	6.12	10.47	9.86	10.09	2.46	2.36	3.16	2.91	3.57	3.43
ncbi-103377917	purple	0.24	0	0.05	0	0	0	0	0	0.09	0.52	2.42	1.31	0.19	0.02	0	0.15	1.11	1.24	0.09	0	0.05	1.52	0.9	0.87	0.3	0	0.99	1.12	0.9	0.02	0	0.12	0.67	0	0.59
ncbi-103377921	turquoise	44.63	47.03	47.11	78.63	94.09	84.48	17.96	16.92	14.45	23.11	14.71	14.47	39.4	44.48	40.22	40.73	37.01	34.13	14.85	13.83	15.68	10.78	11.91	9.07	43.61	46.74	43.29	40.5	45.93	15.42	14.82	15.29	9.35	12.22	10.21
ncbi-103377922	turquoise	7.64	12.2	9.57	27.01	32.9	39.37	1.56	3.15	0.81	8.61	6.92	6.6	6.59	10.17	7.99	14.5	13.9	13.35	2.09	3.84	2.67	4.52	7.87	4.25	8.73	12.72	14.92	15.39	11.76	3.15	2.77	2.81	5.89	5.96	3.87
ncbi-103377926	turquoise	2.57	1.92	2.47	52.27	60.52	61.12	0.62	0.43	0.35	11.66	1.2	4.35	1.89	2.63	1.74	14.27	10.25	10.23	0.34	0.54	0.29	0.63	0.71	0.58	2	1.56	10.79	8.83	11.12	0.62	0.18	0.27	0.57	0.2	0.3
ncbi-103377928	turquoise	0.53	0.42	0.56	10.84	25.89	16.36	0.16	0.12	0.08	3.06	2.64	1.99	0.44	0.06	0.28	2.36	2.87	3.25	0.79	0	0.24	1.71	0.59	1.62	0.05	0.09	2.74	1.97	2.84	0.23	0.06	0.16	0.46	0.04	0.97
ncbi-103377929	brown	0.8	2.07	1.17	0.07	0.22	0.38	0.74	0.87	1.11	0.69	2.03	1.16	0.58	0.48	1.62	2.92	4.38	6	0.57	0.98	0.8	1.11	1.23	1.51	1.52	2.1	3.94	4.05	3.76	1.5	1.48	1.74	1.33	2.11	1.19
ncbi-103377932	brown	4.23	4.04	4.77	6.58	7.61	10.24	4.98	7.27	5.44	7.61	12.99	7.59	5.02	2.87	4.31	16.89	20.14	23.44	5.66	6.68	4.99	8.52	8.14	6.88	6.05	6.03	17.74	17.99	17.32	8.64	7.37	6.48	8.5	12.12	7.34
ncbi-103377933	turquoise	19.39	18.19	14.82	122.69	125.72	98.15	6.01	6.38	6.03	35.69	19.47	22.67	13.9	14.88	12.81	26.02	26	29.81	8.56	12.03	8.1	14.99	16.28	23.83	13.51	13.91	21.67	29.1	26.07	8.08	8.1	7.45	20.49	22.17	16.65
ncbi-103377935	turquoise	5.15	4.37	4.53	19.62	16.11	14.85	2.07	1.8	2.19	6.09	3.93	5.44	5.34	4.39	5	5.69	7.85	6.05	1.82	2.17	2.17	2.99	2.4	3.2	5.1	4.61	4.85	5.12	5.38	3.26	2.62	2.46	3.69	3.83	3.25
ncbi-103377936	yellow	6.49	5.76	4.5	0.78	0.69	1.04	0.68	0.61	0.72	2.75	3.01	2.64	4.89	7.03	5.62	6.57	6.03	7.39	0.9	0.75	1.27	2.29	2.33	2.17	6.13	6.1	7.82	7.6	8.46	0.95	0.94	0.92	2.11	1.89	2.18
ncbi-103377937	brown	7.55	6.73	9.54	1.21	0.66	0.93	0.07	0.07	0.09	0.54	0.25	0.37	10.59	6.86	7.6	26.49	23.85	28.25	0.16	0.12	0.23	0.33	0.71	0.96	7.45	7.52	21.07	26.81	16.25	0.07	0.21	0.2	0.05	0.08	0
ncbi-103377938	brown	4.35	4.17	3.7	6.95	4.82	8.8	2.1	1.93	2.28	2.42	0.71	1.75	2.63	3.33	4.2	14.83	15.33	16.87	2.33	2.07	2.31	1.2	1.05	1.52	3.55	3.09	14.93	15.55	12.27	2.53	1.97	1.18	0.99	1.05	0.45
ncbi-103377940	magenta	0.06	0.04	0	6.41	10.93	4.4	5.42	4.35	4.63	2.06	2.52	1.93	0.55	0.22	0	0.75	0.37	0.72	7.32	5.77	8.59	2.21	1.69	1.42	0.53	0.07	0.87	0.33	0.5	4.99	5.87	8.03	1.93	1.32	1.69
ncbi-103377941	turquoise	15.27	15.94	14.02	58.05	65.33	62.14	5.19	5.66	5.66	20.64	11.86	14.82	15.42	13.8	13.59	21.69	19.99	21.21	5.51	4.59	5.29	7.79	7.49	8.29	13.65	16.61	23.31	22.31	23.36	5.35	4.85	6.17	9.17	8.92	9.57
ncbi-103377943	purple	0.03	0.48	0.02	0.03	0.06	0	0	0	0.06	0.13	0.74	0.28	0.16	0.19	0.26	0.31	0.49	0.78	0.05	0.13	0.08	0.38	0.31	0.37	0.29	0.27	0.42	0.31	0.35	0.01	0.06	0.03	0.41	0.15	0.4
ncbi-103377945	black	3.4	4.7	3.17	2.42	0.91	2.67	0.01	0.21	0.32	0.75	0.54	0.55	1.88	3.77	4.54	3.08	1.75	3.07	0	0.03	0.27	0.01	0.57	0.25	6.34	7.38	7.48	6.7	5.2	0.02	0.35	0.46	0.68	0.7	0.91
ncbi-103377947	turquoise	21.35	22.14	21	67.2	74.95	50.43	9.07	10.16	7.64	31.62	20.73	23	19.05	18.57	10.77	23.29	18.06	12.2	7.18	8.2	6.45	14.58	15.9	10.56	9.92	11.95	15.9	16.63	15.55	6.84	7.35	6.46	12.03	12.21	13.91
ncbi-103377948	yellow	13.06	11.82	9.3	2.1	0.83	0.66	2.26	2.12	1.71	1.22	0	0.16	6.38	6.67	5.04	11.41	11.87	9.27	1.2	0.25	0	0.79	0	0	1.49	3.43	5.48	8.07	7.63	0.15	0	0	0.03	0	0
ncbi-103377952	turquoise	2.45	2.51	2.43	12.68	17.5	21.7	0.59	0.82	0.82	3.82	0.99	3.04	2.31	2.33	1.44	3.84	3.57	4.44	0.61	0.55	0.73	0.58	0.84	0.64	2.13	2.34	5.41	3.56	4.06	0.47	0.82	0.94	0.88	0.78	0.89
ncbi-103377953	turquoise	3.5	3.31	3.56	35.3	33.66	43.63	4.75	4.69	4.48	9.74	2.67	7.32	2.76	2.72	2.34	4.22	3.49	5.46	4.5	5.73	4.68	1.93	1.49	1.42	2.59	2.8	4.45	4.7	6.15	4.8	3.79	4.5	1.49	1.89	1.63
ncbi-103377960	blue	12.07	8.17	6.22	0.23	0.16	0.16	0.14	0.18	0.13	0.6	0.7	0.49	8.15	6.35	12.99	2.16	0.88	1.15	0.31	0.38	0	0.44	0.31	0.22	8.54	14.01	1.35	1.45	0.94	0.11	0.21	0.37	0.23	0.42	0.08
ncbi-103377961	brown	0	0.15	0	0.14	0.12	0.11	0.09	0.07	0.06	0.02	0.05	0.08	0.19	0.42	0	0.79	1.12	0.28	0.16	0.06	0.04	0.22	0	0.04	0.66	0.24	0.54	0.82	0.59	0	0.26	0.13	0.02	0	0.19
ncbi-103377964	brown	0.27	1.73	0.4	1.47	0.89	1.86	0.06	0.07	0.06	0.26	0.34	0.7	0.5	0.4	2.03	46.12	44.5	41.54	0.06	0.11	0.05	0.43	0.69	1.52	1.26	1.22	47.91	61.59	37.03	0.07	0.07	0.07	0.88	0.25	0.33
ncbi-103377965	blue	5.73	4.99	6.76	1.73	0.56	1.21	0.04	0	0	0.3	0.05	0.14	7.37	8.73	6.81	0.4	0.27	0.47	0.01	0.01	0.06	0.01	0.04	0	5.86	11.36	0.28	0.11	0.41	0.05	0	0.01	0.02	0	0.03
ncbi-103377967	turquoise	0	0	0	3.53	5.08	5.03	0	0	0	0.46	0	0.43	0	0	0	0	2.57	1.32	0	0	0	0	0	0	0	0	0	2.13	0	0	0	0	0	0	0
ncbi-103377968	blue	10.69	10.67	10.78	0.15	0.12	0	0.71	0.36	0.2	0.67	2.16	0.67	12.24	16.53	11.56	3.99	3.6	3.7	0.88	0.47	0.62	1.31	0.65	1	9.07	14.05	3.51	2.94	4.36	0.73	0.6	0.9	1.21	1.05	0.96
ncbi-103377973	blue	1.22	4.87	1.14	0.11	0.12	0.14	0.25	0.34	0.18	0.38	1.03	0.41	0.95	1.08	2.46	1.49	1.24	1.09	0.22	0.2	0.36	0.35	0.48	0.25	2.65	2.14	1.18	0.77	1.15	0.33	0.28	0.31	0.42	0.45	0.36
ncbi-103377974	turquoise	4.96	4.32	4.44	33.56	33.2	37.89	1.74	1.8	1.63	8.43	3.07	4.5	4.43	4.58	4	10.44	10.47	10.4	1.7	1.19	1.34	2.09	2.31	1.79	4.82	5.02	13.39	12.1	12.51	1.62	1.75	1.49	2.25	2.56	1.96
ncbi-103377975	turquoise	0.68	1.08	0.71	11.51	9.76	10.41	0	0.09	0	1.72	1.81	2.84	1.01	0.23	0.15	1.77	1.87	0.83	0	0	0.11	1.45	0.36	0.56	0	0.43	1.34	1.4	1.14	0	0	0.15	0.93	0.18	1.39
ncbi-103377976	blue	151.21	161.99	177.22	12.4	9.36	13.86	4.67	3.47	3.79	17.52	26.42	17.67	159	163.65	147.04	91.06	68.85	61.12	5.7	4.49	5.05	17.63	20.85	18.52	142.9	167.42	62.33	61.14	63.4	6.75	4.01	5.86	21.99	17.52	20.01
ncbi-103377980	brown	11.73	16.12	14.69	8.34	5.47	10.93	16.3	14.42	12.11	7.87	10.98	8.19	15.01	14.28	18.48	26.9	20.06	26.04	12.26	9.46	11.34	8.46	6.68	6.81	16.7	17.85	26.69	24.53	28.88	12.75	13.16	12.69	8.02	10.45	8.88
ncbi-103377982	purple	2.86	2.54	2.9	1.29	0.72	1.04	0.96	1.21	1.22	4.81	10.24	10.23	2.2	1.2	2.76	7.74	6.94	7.79	1.06	0.95	1.43	6.3	6.97	8.05	2.94	3.61	5.64	5.6	5.23	1.47	1.38	0.89	7.27	7.14	8.25
ncbi-103377984	brown	0.03	0.1	0.04	0.03	0.02	0.03	0	0	0	0.1	0.07	0	0.04	0	0.22	0.07	0.12	0.1	0	0.02	0	0	0.06	0.01	0.08	0.23	0.25	0.29	0.21	0.32	0	0.02	0.05	0	0.05
ncbi-103377985	turquoise	8.03	7.97	8.7	44.54	47.5	51.74	4.05	4.4	3.08	14.75	9.54	11.75	7.03	7.54	7.56	22.26	20.79	20.42	3.54	3.63	3.74	7.26	6.89	7.19	8.32	9.14	25.29	27.03	23.48	2.88	3.91	4.49	7.38	6.74	7.32
ncbi-103377986	brown	17.06	16.83	13.73	5.42	4	8.41	3.66	3.04	5.12	40.83	55.09	39.5	12.59	12.71	15.31	89.37	57.39	60.9	3.41	3.19	3.16	32.96	33.62	28.36	14.57	13.9	74.9	71.74	73.04	4.58	3.61	6.8	47.05	43.83	37.93
ncbi-103377988	turquoise	23.75	23.64	22.22	122.5	106.86	140.86	6.95	6.05	7.54	40.12	23.9	33.54	21.5	22.24	21.49	29.25	31.82	28.35	7.98	7.12	7.32	21.4	24.19	22.37	23.25	21.66	28.98	29.2	31.42	8.18	7.67	8.18	24.92	21.56	22
ncbi-103377989	brown	0.29	0.35	0.59	0	0.08	0.09	0.06	0.02	0.2	0.03	0.37	0.17	0.35	0.58	0.33	0.35	0.9	1.09	0.44	0.21	0.02	0.23	0.24	0.12	0.27	0.3	0.93	1.05	1.16	0.19	0.25	0.03	0.25	0.18	0.13
ncbi-103377995	brown	0.22	1.07	0.49	0	0	0.06	0	0	0.15	0.57	0.51	0.44	0	0	1.1	0.59	2.77	2.17	0.05	0	0.42	0.22	0.03	0.56	1.2	1.72	1.91	1.62	1.8	0.08	0.18	0.42	0.26	0.45	0.18
ncbi-103377996	red	34.25	37.24	34.28	26.26	29.57	28.88	21.26	21.58	16.24	101.4	104.82	85.75	33.85	29.95	39.41	71.06	62.23	69.54	22.87	21.03	24.28	94.42	89.49	88.54	32.92	32.02	79.44	86.79	75.22	19.71	23.34	25.29	93.04	69.51	73.42
ncbi-103377998	blue	9.17	12.56	11.41	1.32	0.67	1.21	0	0.08	0	1.08	2.16	2.34	11.04	9.78	10.77	4.39	2.27	3.46	0	0.27	0.11	4.44	3.69	4.31	10.54	22.9	4.07	1.67	2.23	0.32	0.15	0.29	2.65	3.62	3.44
ncbi-103377999	blue	6.4	5.88	4	3.22	3.04	3.81	0.09	0	0	1.76	1.81	0.8	4.44	4.34	6.53	1.37	0.77	0.87	0.08	0.11	0.29	0.74	0.68	0.62	4.27	6.37	1.19	0.97	1.07	0.14	0.09	0.16	0.9	0.56	0.52
ncbi-103378000	turquoise	0.75	0.15	0.19	4.02	4.02	5.37	0.02	0	0	1.2	0.39	0.74	0.17	0.09	0.03	0.29	0.54	0.2	0.01	0	0.01	0	0.05	0.01	0.11	0.13	0.58	0.48	0.09	0	0	0.01	0.05	0.04	0.04
ncbi-103378001	red	33.95	30.85	55.85	0.75	0.57	0.59	0.2	0.53	0.1	254.7	414.21	259.21	54.87	51.44	54.73	3.51	3.15	1.59	0.76	0.16	0.1	346.54	396.82	383.13	36.96	58.39	2.97	2.94	3.74	1.01	0.57	0.31	389.65	351.73	368.24
ncbi-103378002	black	0.17	0.09	0.17	0	0	0	0	0	0	0	0	0	0.17	0.39	0.54	0.32	0.15	0.19	0	0	0	0.06	0	0.06	0.18	0.34	0.11	0.17	0.18	0	0	0	0.02	0.05	0
ncbi-103378003	turquoise	1.01	0.98	1.49	37.86	32.89	34.86	0.34	0.33	0.37	8.8	1.52	4.33	1.23	0.83	1.1	3.92	3.88	3.61	0.64	0.35	0.41	0.8	0.74	0.56	1.18	1.22	4.76	4.4	4.26	0.6	0.33	0.5	0.91	1	0.97
ncbi-103378015	brown	0.08	0.11	0.11	0.07	0.07	0.01	0	0	0	0.01	0.01	0.02	0.01	0.14	0.09	0.23	0.26	0.2	0	0	0.01	0	0	0	0.27	0.13	0.42	0.39	0.27	0	0	0	0.02	0	0
ncbi-103378017	turquoise	0.21	0.23	0.27	2	1.25	0.79	0.04	0.18	0.12	0.6	1.36	0.6	0.23	0.33	0.07	0.12	0.12	0.07	0.09	0.02	0.03	0.54	0.6	0.28	0.21	0.21	0.22	0.11	0.14	0.04	0.01	0.11	0.53	0.4	0.36
ncbi-103378019	turquoise	2.34	3.3	6.79	7.21	14.07	14.57	0.48	0.48	0.47	0.82	0.38	0.83	6.76	4.97	3.84	1.33	2.12	1.46	0.49	0.83	1.18	0.16	0.22	0.17	2.57	10.2	1.7	1.58	1.64	0.25	0.2	0.61	0.1	0.14	0.13
ncbi-103378020	turquoise	2.42	1.77	2.04	2.93	2.21	2.23	1.62	1	1.21	1.34	1.35	1.15	1.66	0.82	1.57	0.49	0.61	0.43	0.9	0.98	0.84	0.95	0.58	0.68	1.69	1.46	0.43	0.24	0.4	0.56	0.37	0.83	0.89	0.46	0.75
ncbi-103378022	black	12.01	11.32	10.37	3.6	2.18	2.28	3.83	2.83	2.99	4.49	4.62	4.94	10.75	13.35	11.28	9.84	11.85	13.79	2.82	3.63	2.66	4.42	4.4	4.78	11.72	11.9	10.24	11.7	9.76	2.6	3.21	2.93	4.53	4.67	4.79
ncbi-103378024	blue	21.25	19.46	21.2	0.26	0.28	0.4	1.48	1.84	2.14	3.4	4.37	3.8	18.3	18.76	15.07	5.32	2.8	4.39	1.61	1.77	2.15	4.43	3.21	3.65	23.73	14.44	6.03	5.04	6.1	2.08	2.01	1.74	3.65	3.79	4.3
ncbi-103378028	turquoise	9.24	9.81	10.16	85.09	82.41	79.67	4.19	3.81	3.78	25.43	11.49	15.07	9.75	8.22	5.81	20.55	18.83	16.35	4.55	4.6	4.26	7.54	10.06	9.98	9.9	9.02	24.24	22.42	21.79	3.91	3.99	3.45	10.4	12.51	9.07
ncbi-103378029	blue	28.16	28.18	25.87	1.21	0.7	1.72	5.78	3.76	4.62	2.45	4.49	2.79	25.24	20.55	23.33	6.65	5.37	6.24	5.28	4.83	4.77	3.13	2.53	2.52	20.52	22.16	5.77	4.71	6.11	4.82	4.41	6.66	2.81	3.62	3.19
ncbi-103378030	black	6.24	5.98	5.86	2.63	1.46	1.64	2.6	2.44	2.24	2.07	2.79	1.98	5.72	5.54	6.06	6.05	6.27	5.93	1.75	2.48	2.01	1.98	1.92	1.83	5.63	6.25	5.86	5.43	6.21	3.4	2.27	2.45	2.09	2.31	1.67
ncbi-103378032	brown	0.18	0.2	0.09	1.15	0.64	0.36	0	0.04	0	0	0.15	0	1.35	1.41	0.05	2.73	3.98	1.3	0	0.16	0	0.6	1.19	0.04	0.06	0.14	2.65	2.98	2.49	0	0.03	0	0.11	0.07	0.08
ncbi-103378033	turquoise	0	0	0	1.42	0.7	0.88	0.55	0	0	0.37	0	0.4	0	0	0	0.06	0	0	0.02	0.22	0	0	0.23	0	0	0	0.37	0	0.35	0.06	0.32	0.34	0.62	0	0
ncbi-103378036	turquoise	2.14	1.06	1.78	67.51	85.18	83.04	0.49	0.36	0.33	15.47	3.57	9.94	1.53	1.42	1.33	6.43	6.56	7.26	0.32	0.55	0.53	2.05	2.42	2.02	1.49	1.34	6.89	7.16	7.6	0.2	0.23	0.49	2.23	2.01	1.98
ncbi-103378038	turquoise	22.41	22.03	24.05	37.14	39.89	22.71	11.08	12.07	11.8	33.38	22.73	26.82	30.35	21.53	18.33	18.23	15.93	11.22	10	10.55	7.36	27.08	26.28	23.15	24.34	20.25	21.36	20.29	18.18	12.53	16.14	10.49	29.96	21.21	20.47
ncbi-103378039	blue	45.7	53.85	49.73	7.74	5.42	5.46	6.87	8.16	9.42	10.05	8.4	8.02	56.5	57.17	52.75	19.27	18.97	14.82	8.56	6.67	8.63	6.98	7.12	6.35	54.92	62.2	18.66	17.5	18.67	9.87	8.91	10.27	8.4	8.02	7.84
ncbi-103378041	turquoise	1.9	2.29	1.39	3.63	2	2.27	0.61	1.14	0.97	1.22	0.65	0.69	0.36	1.3	1.99	2.25	2.44	1.27	1.21	1.8	0.48	0.38	0.83	0.41	2.06	1.04	1.52	0.73	1.63	2.16	1.33	1.47	0.68	0.11	0
ncbi-103378042	turquoise	0.68	0.74	0.76	3.21	1.92	3.29	0.57	0	0.14	0.53	1.02	0.63	0.74	1.03	0.76	1.63	1.44	0.77	0.14	0	0.75	0.6	0.14	0.58	0.3	0.09	1.03	1.18	1.5	0.29	0.32	0.32	1.35	0.65	0.3
ncbi-103378043	turquoise	14.08	14.47	13.06	41.93	42.92	50.25	5.83	5.49	4.94	26.81	21.37	17.26	12.06	8.07	12.43	13.72	10.44	14.46	5.54	4.3	6	11.19	9.57	13.2	10	12.42	11.87	10.1	13.17	4.25	3.97	4.63	13.19	16.26	14.18
ncbi-103378044	blue	76.28	120.19	91.9	10.49	8.52	5.1	13.55	16.24	10.75	4.81	13.2	5.34	113.99	134.08	121.43	36.14	41.83	38.91	18.34	17.05	15.91	14.9	17.95	15.54	122.33	116.54	38.13	39.08	38.05	17.42	16.96	17.42	12.22	13.31	15.27
ncbi-103378045	turquoise	11.11	11.07	10.42	59.39	50.86	57.12	1.04	1.11	1.43	14.98	4.56	8.91	9.64	10.88	11.25	6.02	5.5	5.23	1.27	1	1.23	2.98	3.18	3.06	10.18	11.3	5.6	4.86	6	1.88	1.14	1.57	3.13	2.99	3.21
ncbi-103378049	green	3.91	4.35	4.59	0.44	0.17	0.3	5.5	4.71	5.71	0.3	0.83	0.64	4.93	4.04	4.93	1.68	1.87	1.35	5.74	4.38	6.92	0.96	0.68	0.56	4.83	5.21	1.14	0.84	1.84	7.98	5.9	5.66	0.56	1.89	1.34
ncbi-103378054	turquoise	0.94	0.37	1.4	150.99	191.57	211.9	0.04	0.05	0.12	31.33	2.37	16.06	0.25	0.28	0.07	0.59	0.45	0.31	0	0.02	0	0.53	0.24	0.02	0.34	0.2	0.68	0.8	0.56	0	0.07	0	0.39	0.35	0
ncbi-103378056	blue	6.76	8.02	7.97	4.15	3.18	3.11	0.01	0.09	0.04	1.65	0.36	1.6	6.69	6.98	7.47	1.69	2.26	2.37	0.05	0	0.01	0.45	0.22	0.26	6.03	9.11	2.46	2.17	2.27	0.03	0	0.09	0.15	0.3	0.25
ncbi-103378058	turquoise	19.27	16.54	15.88	152.39	148.98	126.59	10.04	11.03	11.85	37.34	23.98	32.83	16.6	14.84	13.83	28.27	27.47	23.91	10.53	9.8	8.32	18.51	22.52	20.5	13.78	15.49	25.83	26.13	28.22	11.29	10.63	12.49	28.38	25.11	19.25
ncbi-103378060	turquoise	13.55	1.19	11.75	1819.34	2459.2	1995.61	1.94	1.01	1.18	258.88	27.16	169.35	0.5	1.18	0.17	40.33	27.77	42.17	0.21	0.05	0.15	5.5	3.08	0.76	2.22	1.43	42.24	56.35	36.1	0.39	0.95	0	6.04	3.33	0.42
ncbi-103378061	yellow	16.01	13.71	13.16	5.77	4.21	5.61	8.85	8	8.3	7.58	8.7	5.73	12.77	14.67	14.71	18.98	23.43	21.64	10.67	8.86	9.33	7.36	7.94	8.94	14.78	15.83	15.04	14.4	17.89	11.53	7.16	9.19	7.43	8.52	7.34
ncbi-103378062	green	0.76	0.3	0.73	0.67	0.32	0.84	23.69	24.04	21.33	1.59	2.06	2.7	0.85	0.12	0.09	6.46	4.71	3.89	23.5	19.24	19.37	5.24	2.52	2.35	1.7	0.2	6.21	5.73	7.2	18.45	31.02	28.59	1.04	6.62	4.03
ncbi-103378063	turquoise	28.08	28.63	31.16	295.74	316.44	249.35	22.84	25.51	15.08	74.72	35.07	49.83	30.06	26.6	26.22	46.11	42.57	38.45	18.72	17.42	19.87	31.44	33.36	32.76	27.21	27.22	45.96	45.06	44.22	20.32	20.08	17.36	29.83	28.63	27.05
ncbi-103378064	turquoise	20.12	19.39	17.21	39.62	42.42	25.36	10.37	10.58	9.84	19.52	20.1	18.25	19.07	20.2	14.72	14.4	14.82	12.73	8.44	8.07	8.92	12.72	14.53	13.86	19.89	19.45	16.9	15.07	17.68	9.8	10.65	11.67	17.48	16.94	15.06
ncbi-103378065	turquoise	3.65	5.96	2.79	0.73	0.64	1.1	7.31	7	3.21	2.87	6.23	3.79	3.31	3.39	3.39	9.72	4.67	6.37	6.52	10.66	5.29	5.03	4.98	2.76	4.25	4.06	7.05	6.6	7.13	2.69	3.28	5.34	4.74	4.02	2.47
ncbi-103378067	brown	0.61	0.92	0.5	2.28	2.86	1.85	0	0	0	0.65	0.46	0.18	0	0	0.25	11.55	16.82	13.99	0.2	0.32	0	0.83	1.2	1.3	0	0.23	10.87	13.99	9.3	0	0	0	0.16	0.87	0.73
ncbi-103378068	turquoise	0.9	1.16	1.13	5.94	4.49	8.04	0.41	0.41	0.43	2.52	1.12	1.76	0.79	0.7	1.01	2.44	2.28	2.01	0.37	0.22	0.47	0.85	0.72	0.55	1.13	0.64	2.07	1.62	2.49	0.38	0.32	0.51	0.81	0.72	0.74
ncbi-103378071	green	2.59	0.66	2.5	0.69	0.36	0.64	203.8	214.04	214.42	11.81	15.87	19.98	8.05	0.74	0.6	13.19	1.62	4.32	260.93	224.51	258.67	42.6	21.24	24.54	14.63	1	10.84	2.65	16.71	216.24	240.05	296.62	6.72	56.74	38.16
ncbi-103378072	magenta	0.76	0.63	0.45	0.07	0	0.08	0.28	0.23	0.12	0.46	0.53	0.46	0.44	0.22	0.32	0.51	0.35	0.42	0.19	0.09	0.2	0.27	0.52	0.29	0.38	0.29	0.36	0.37	0.43	0.1	0.09	0.11	0.56	0.32	0.39
ncbi-103378074	green	0.79	1.42	1.71	0.85	0.73	1.01	6.57	8.34	8.92	1.78	0.79	1.24	1.42	0.69	1.23	2.4	0.95	1.89	8.86	6.53	7.29	2.01	1.41	0.89	1.17	1.35	1.91	1.7	2.99	5.73	7.36	10.69	0.92	2.21	2.27
ncbi-103378078	turquoise	0.12	0	0.05	12.05	17.02	12.66	0	0	0	1.83	0.5	1.98	0	0	0	1.91	3.19	2.86	0	0.03	0	0.13	0	0.05	0.05	0	4.24	3.98	3.27	0	0	0	0	0.03	0
ncbi-103378080	pink	6.64	8.08	6.14	6.82	7.4	6.84	1.72	1.68	1.92	2.66	3.21	3.55	6.23	6.85	8.04	3.74	3.55	4.37	2.4	0.81	1.97	2.1	2.67	2.56	6.32	6.11	1.92	2.83	2.4	1.09	1.7	1.48	1.73	2.38	2.06
ncbi-103378081	black	26.24	27.47	27.13	0.51	0.68	0.57	7.28	8.22	8.51	9.04	10.92	8.88	24.28	28.53	30.01	20.5	22.01	21.74	7.2	7.11	7	9.64	10.54	11.17	25.57	29	17.42	17.22	19.4	5.78	6.04	7.1	7.92	9.01	8.36
ncbi-103378086	green	0	0	0.07	0.01	0	0	3.96	2.91	1.71	0.61	0.51	0.41	0.45	0	0	0	0	0	3.8	3.13	3.53	0.37	1.06	0.5	0	0.4	0.14	0.22	0.1	3.13	3.86	4.1	0.48	0.87	0.45
ncbi-103378087	blue	0.06	0.14	0	0.23	0.21	0.29	0	0	0.01	0.56	0.86	0.34	0	0.18	0.04	0.02	0.55	0.13	0.34	0.3	0.15	0.29	0.49	0	0.13	0	0.68	0.36	0.17	0.05	0.35	0.13	0.02	0.5	0.08
ncbi-103378088	turquoise	3.11	1.63	1.87	12.82	11.79	10.81	1.55	2.45	2.16	3.62	1.71	2.24	1.62	1.45	1.75	1.96	1.2	2.02	2.22	2.12	1.97	1.25	0.98	0.84	2.23	1.51	1.59	2.03	1.43	1.38	2.02	1.67	1.23	0.69	0.92
ncbi-103378092	blue	10.36	10.26	13.77	0.08	0.06	0.07	0	0	0	0.01	0.02	0.02	10.87	11.52	10.06	1.45	1.5	1.33	0	0.01	0.03	0	0.07	0.05	14.08	12.12	1.96	1.13	1.83	0.06	0.01	0.04	0.06	0	0.02
ncbi-103378094	brown	17.4	17.94	17.06	17.54	14.31	12.48	8.41	7.98	7.41	18.31	14.75	15.79	17.66	20.36	18.15	42.92	43.67	47.94	12.18	14.74	12.19	19.37	18.15	12.26	18.93	18.06	35.14	34.4	34.68	15.2	5.95	7.75	15.26	13.46	15.73
ncbi-103378096	pink	5.74	5.82	6	10.07	10.22	9.86	1.18	1.57	1.48	3.46	2.15	3.16	5.97	5.91	6.36	3.1	2.71	2.95	1.42	1.19	1.21	1.65	1.36	1.64	5.8	6.22	3.02	2.1	3.21	1.61	1.61	1.46	1.45	1.87	1.39
ncbi-103378104	blue	17.91	14.95	14.49	0.17	0.07	0.2	0.28	0.37	0.44	0.43	0.57	0.77	11.67	9.61	9.56	1.23	1.3	0.62	0.15	0.35	0.2	0.26	0.62	0.51	11.67	13.43	1.7	1.96	1.74	0.44	0.18	0.28	0.58	0.57	0.54
ncbi-103378105	greenyellow	8.23	8.73	16.35	0.06	0.07	0.04	2.15	3.34	2.09	8.99	9.55	13.9	15.85	8.78	6.72	0.65	0.41	0.33	7.02	5.96	3.99	12.16	10.35	13.2	8.8	15.06	0.12	0.13	0.42	3.62	5.54	5.03	12.24	8.74	10.79
ncbi-103378106	red	6.33	11.9	9.64	0.39	0.35	1.16	0.08	0.07	0.04	9.29	15.64	13.97	5.94	7.35	8.57	3.07	2.09	3.03	0.09	0.01	0.05	11.79	13	14.42	6.99	5.34	3.22	1.78	2.92	0.1	0.03	0.21	17.88	18.13	13.36
ncbi-103378107	yellow	4.2	5.14	3.22	1.31	1.53	1.39	2.77	3.82	2.62	3.16	2.98	2.99	2.73	4.91	5.3	5.56	4.94	6.74	1.7	3.34	3.94	2.96	3.87	3.58	2.39	6.57	7.32	5.21	5.89	2.71	2.57	2.72	4.17	2.64	4.16
ncbi-103378109	turquoise	9.84	8.21	8.63	56.52	47.74	41.96	1.64	1.83	0.92	14.68	11.98	9.68	8.6	7.26	6.52	31.34	40.16	36.98	1.41	1.65	1.81	5.66	6.85	4.85	9.69	8.58	40.37	47.5	37.25	1.68	1.38	1.35	6.68	4.23	3.66
ncbi-103378112	turquoise	3.8	6.4	9.75	36.22	55.47	57.72	0.03	0.05	0	9.34	1.09	5.84	10.66	13.27	6.12	0.66	0.38	0.54	0	0	0	0.27	0.2	0	7.37	11.3	0.68	0.78	0.82	0	0.12	0.14	0.21	0.08	0.03
ncbi-103378113	turquoise	2.43	1.54	2.6	38.91	38.75	37.11	0.18	0.33	0.34	8.9	2.09	5.04	1.75	2.07	2.06	3.55	4.02	3.34	0.35	0.34	0.19	1.34	0.67	1.1	2.73	1.92	3.87	3.25	4.03	0.46	0.19	0.35	1.07	1.1	0.92
ncbi-103378115	turquoise	13.03	26.47	14.13	55.75	63.46	60.01	13.01	8.55	8.63	24.58	52.2	28.82	16.67	11.99	13.82	30.59	20.69	21.05	14.6	12.3	12.25	28.6	18.47	19.35	23.12	14.53	21.14	19.89	22.23	9.17	9.34	11.36	26.45	13.88	28.16
ncbi-103378116	turquoise	9.59	10.41	9.31	42.83	41.67	50.33	3.56	3.26	3.44	14	10.27	8.08	8.74	9	9.81	11.83	14.39	14.4	4.49	3.76	3.49	7.72	7.88	11.62	8.48	10.8	11.3	11.58	11.79	3.27	3.49	4.91	9.82	9.06	9.82
ncbi-103378119	turquoise	0.65	0.28	0.3	7.59	9.38	3.83	0	0	0	1.48	0.19	0	0.49	0.19	0.6	0.76	0.67	1.46	0	0	0	0	0	0.04	0.52	0.54	0.85	0.47	1.35	0	0	0.01	0.08	0.06	0
ncbi-103378123	turquoise	0.04	0.02	0.01	0.41	0.19	0.85	0	0	0	0.22	0.31	0.45	0.01	0	0.01	0.26	0.05	0.01	0	0	0	0.43	0.38	0.28	0.02	0.03	0.09	0.09	0.12	0	0	0	0.4	0.26	0.46
ncbi-103378127	pink	3.53	4.05	3.81	5.24	5.31	2.87	0	0.13	0.15	1.22	0.73	0.64	4.16	4.36	3.46	0.5	0.34	0.56	0.14	0.04	0.02	0.64	0.4	0.12	5.18	3.91	0.18	0.1	0.63	0	0.03	0.19	0.12	0.99	0.62
ncbi-103378129	blue	46.29	50.89	39.19	5.67	3.84	6.48	2.42	2.16	2.15	17.92	21.44	8.89	41.23	48.44	49.02	13.99	10.84	10.17	2.35	2.5	2.36	6.54	14.7	9.8	42.72	43.26	13.4	17.54	11.98	2.82	1.39	1.93	9.35	12.83	11.84
ncbi-103378130	blue	90.17	97.13	90.93	23.88	25.95	16.67	17.37	13.83	13.61	46.1	52.09	47.78	93.34	107.79	97.52	69.24	77.56	67.65	16.5	17.46	15.55	54.85	55.18	63.83	100.14	97.03	67.1	70.94	71.76	15.21	15.17	14.69	77.68	63.65	49.82
ncbi-103378131	turquoise	12.33	11.61	12.95	81.04	74.32	59.66	2.99	3.8	3.23	18.59	7.2	15.87	12.91	10.31	11.16	6.66	6.98	3.09	2.59	3	2.43	5.23	5.24	4.93	12.99	11.13	7.21	7.75	7	3.85	2.98	3.14	6.55	6.56	4.79
ncbi-103378132	red	2.22	2.6	2.07	0.24	0.34	0.35	0	0	0.07	90.93	94.52	85.51	3.35	3.59	2.28	1.1	0.69	1.08	0	0	0	52.06	51.38	69.94	3.49	2.32	1.31	1.57	1.5	0	0.12	0	113.89	65.08	87.38
ncbi-103378134	turquoise	9.72	10.58	9.74	78.55	72.21	50.72	8.14	7.32	7.93	20.09	8.27	13.03	8.47	10	8.98	6.27	5.19	4.65	6.58	6.51	5.86	7.01	5.63	5.45	10.26	9.59	4.99	4.16	4.56	6.61	8.24	9.34	6.82	7.94	6.19
ncbi-103378136	brown	6.58	7.14	6.63	2.77	2.27	3.19	4.89	4.8	4.86	5.03	6.23	6.35	6.93	6.07	6.06	15.39	18.62	16.63	4.58	4.33	5.24	6.38	5.81	7.43	7.37	6.83	16.17	15.54	14.3	4.71	4.16	4.92	5.8	5.84	5.63
ncbi-103378137	yellow	2.35	2.51	1.82	0.41	0.21	0.21	0.25	0.79	0.82	0.14	1.69	0.62	0.33	0.92	0.98	3.23	1.73	1.02	0.73	0.18	0	0	0.33	0.39	1.17	0	1.72	2.03	0.92	0.34	0.18	0.9	0.72	0.24	1.55
ncbi-103378138	turquoise	28.3	30.35	27.23	58.56	45.77	65.53	8.24	9.58	8.71	20.72	15.78	13.05	23.93	25.3	28.79	44.85	49.23	53.07	9.44	8.37	9.89	7.52	8.98	8.57	25.96	29.29	49.85	52.24	44.42	9.93	9.27	9.26	7.91	8.29	7.76
ncbi-103378140	red	0.1	0.03	0.05	0	0.04	0	0.26	0	0.07	1.48	0.67	1.81	0	0	0	0.16	0	0	0.1	0.03	0.08	0.78	0.51	0.42	0.08	0.04	0.37	0.28	0.12	0	0.15	0.05	0.52	0.59	0.54
ncbi-103378141	black	43.42	41.5	38.88	6.5	3.25	7.47	6.88	7.46	8.07	15.89	20.56	13.41	35.17	41.26	45.02	30.36	31.32	30.03	9.2	7.57	8.68	14.85	15.82	15.82	39.52	40.84	25.94	21.62	29.85	8.72	6.52	7.84	14.28	15.05	16.02
ncbi-103378142	red	9.55	9.09	8.33	2.57	2.53	2.78	4.78	3.98	3.53	24.09	25.69	14.12	7.7	8.01	9.58	14.41	8.27	9.8	5.42	4	5.18	14.12	23.11	15.62	6.79	6.69	7.74	7.97	8.76	5.33	3.59	5.24	20.13	17.01	19.33
ncbi-103378143	turquoise	2.44	1.99	4.19	148.06	176.09	137.15	2.09	1.81	1.9	23.92	3.98	16.58	2.09	2.99	2.02	6.07	5.82	5.07	1.37	1.54	1.09	2.19	1.7	1.24	2.16	1.24	7.93	7.69	6.86	1.41	1.46	1.8	1.94	2.22	1.64
ncbi-103378144	turquoise	2.54	2.75	1.22	41.01	41.84	44.43	2.85	3.1	2.53	9.21	2.14	6.22	0.42	1.59	1.5	14.34	15.59	18.39	1.9	2.54	2.49	1.39	1	1.34	1.97	1.98	16.19	16.66	14.54	3.28	2.09	2.77	1.3	1.89	0.21
ncbi-103378147	purple	0.26	0.48	0	0.05	0.02	0.03	0.06	0	0	0.26	1.8	0.44	0.12	0.11	0.12	1.78	1.2	0	0.03	0	0	0.4	0.08	0.22	0.25	0.18	0.36	0.16	0.5	0	0	0	0.6	0.11	0.47
ncbi-103378149	blue	11.82	10.01	10.75	0.15	0.01	0.09	0	0	0.01	0.32	0.04	0.05	10.38	10.14	11.37	0.42	0.17	0	0	0.01	0	0.01	0.01	0	7.87	10.51	1.42	1.03	1.13	0.01	0.06	0.01	0.05	0.13	0.03
ncbi-103378152	blue	18.05	20.71	21.96	1.51	0.84	1.61	12.87	14.15	12.28	7.28	9.07	6.79	20.38	17.09	16.18	9.64	8.49	7.54	14.01	14.47	12.45	9.59	8.7	7	18.8	21.39	6.65	5.93	7.67	14.23	10.65	12.18	7.59	9.94	9.99
ncbi-103378154	blue	15.1	12.82	13.57	0.7	0.66	0.38	1.96	1.35	1.03	4.8	9.52	4.02	12.55	10.16	10.32	12.45	10.19	9.5	1.25	1.67	1.61	5.11	4.95	4.33	11.85	13.56	11.74	8.03	7.6	1.53	0.99	1.45	5.67	4.08	4.95
ncbi-103378156	turquoise	2.17	0.7	0.79	45.9	50.93	53.93	1.92	1.82	1.57	10.94	2.54	5.76	1.32	0.32	0.82	1.74	2.4	2.16	1.65	2.19	1.99	2.09	1.34	0.73	0.83	0.6	1.75	1.42	1.84	2	1.6	1.24	0.92	1.09	0.75
ncbi-103378157	turquoise	18.62	17.09	18.51	4.02	3.46	4.88	38.31	39.42	29.7	25.8	31.85	32.41	17.76	20.28	13.77	11.57	8.34	8.55	22.76	26.79	20.21	32.49	36.73	27.25	18.15	18.33	9.15	9.41	9.76	37.16	45.69	30.95	31.04	34.17	31.37
ncbi-103378161	yellow	19.91	20.29	18.36	10.64	8.24	11.93	6.15	7.13	6.3	11.33	12.09	9.59	18.79	20.69	18.59	33.91	35.93	33.6	6.22	6.91	6.65	8.69	9.29	8.61	18.65	21.98	33.55	30.63	33.21	7.77	6.76	7.42	9.95	9.18	10.31
ncbi-103378164	turquoise	0.47	0.23	0.6	16.74	6.61	12.85	0	0	0.04	3.13	0.17	1.51	0.22	0.02	0.17	0	0.12	0.11	0	0	0.09	0	0	0.02	0.12	0.15	0.34	0.12	0.15	0	0.04	0	0	0	0
ncbi-103378167	brown	0.66	0.49	0.37	0.07	0.05	0.08	0.03	0.13	0.09	0.26	0.54	0.08	0.34	0.37	0.46	1.23	1.92	2.47	0.03	0.07	0.04	0.11	0.15	0.15	0.6	0.53	2	1.38	1.89	0.07	0.04	0.06	0.28	0.23	0.16
ncbi-103378169	green	0.48	0	0.92	0.87	0	0.4	90.09	94.21	101.07	6.53	2.64	9.44	2.43	0.88	0.43	4.26	0.26	1.08	99.92	100.48	56.3	12.42	8.99	7.33	4.25	0.25	4.1	0.41	6.01	55.82	114.76	120.98	4.22	29.52	16.78
ncbi-103378170	blue	2.55	4.28	5.2	1.6	1.92	1.77	0	0.04	0	0.31	0	0.33	4.85	6.05	4.1	0.79	0.49	0.61	0.06	0	0	0.03	0.05	0	5.43	8.09	0.82	0.98	1.03	0	0.01	0	0.02	0.11	0.01
ncbi-103378177	green	6.12	4.85	5.04	2.28	0.15	1.75	42.84	48.26	33.64	9.5	10.89	9.88	6.93	3.69	4.28	4.57	2.46	2.37	30.06	31.24	32.1	12.47	9.16	10.61	5.32	4.84	3.1	2.17	2.45	25.27	18.8	17.77	8.19	10.13	9.61
ncbi-103378178	pink	11.36	13.33	10.79	22.94	21.54	18.95	0.1	0.1	0.07	3.41	0.72	2.59	9.37	12.61	11.87	2.74	3.84	2.93	0.12	0.02	0.13	0.13	0.41	0.17	10.57	14.23	3.2	2.71	3.32	0.2	0.06	0	0.41	0.25	0.15
ncbi-103378179	brown	1.98	2.48	2.1	1.45	2.09	2.21	1.07	1.18	0.73	1.14	0.93	0.54	2.79	2.22	2.45	4.07	4.72	4.5	1.18	0.95	0.83	0.84	0.61	0.73	1	2.23	5.08	4.36	5.43	0.98	0.75	0.97	0.68	0.52	0.86
ncbi-103378184	pink	0.22	0.02	0.1	0.04	0.2	0.11	0	0	0	0	0	0.03	0.1	0.02	0.12	0	0	0	0	0	0	0	0	0	0.07	0.06	0.04	0.02	0.02	0	0	0	0	0	0.01
ncbi-103378185	turquoise	1.57	0.73	0.49	6.52	5.48	5.39	0.96	0.47	0.92	0.51	0.01	0.25	0.66	0.39	0.88	3.33	2.42	2.45	1.56	0.62	0.72	0	0.16	0.03	1.09	0.54	2.94	2.82	2.67	1.04	1.03	0.38	0.13	0.07	0.07
ncbi-103378186	turquoise	1.22	1.47	0.8	6.1	3.2	5.56	0.24	0.01	0.04	2.51	0.52	1.23	0.51	0.74	1.36	1.84	2.23	2.75	0.03	0.11	0.11	0	0.16	0.35	0.41	0.8	3.32	2.36	2.68	0	0.06	0	0.47	0.33	0.4
ncbi-103378194	turquoise	0	0	0	1.31	0.39	1	0	0	0	0.17	0	0.08	0	0	0	0	0	0.03	0	0	0	0	0	0	0	0	0	0	0.01	0	0	0	0.01	0	0
ncbi-103378195	turquoise	0	0	0	0.08	0.12	0.14	0	0	0	0.01	0.01	0.01	0	0	0	0	0	0.01	0	0	0	0	0	0	0	0	0	0	0	0	0	0	0	0	0
ncbi-103378198	turquoise	0	0	0	0.21	0.25	0.13	0	0	0	0.03	0	0	0	0	0	0	0	0	0	0	0	0	0	0	0	0	0.07	0	0.04	0	0	0	0	0	0
ncbi-103378200	brown	0	0	0	0	0	0.04	0	0	0	0	0	0	0	0	0	0	0.11	0	0	0	0	0	0	0	0	0	0.15	0.28	0.11	0	0	0	0	0	0
ncbi-103378203	turquoise	0	0.29	0.3	0.09	0.26	0.26	0	0.11	0.34	0	0.15	0.01	0	0	0	0.02	0	0.02	0	0	0	0	0	0	0	0	0	0.07	0.02	0	0	0	0	0	0
ncbi-103378206	turquoise	0	0.07	0	0.05	0.08	0.07	0	0.04	0.01	0	0.01	0	0	0	0	0	0	0	0	0	0	0	0	0	0	0.03	0	0	0	0	0	0	0	0	0
ncbi-103378208	turquoise	0	0	0.01	0.02	0.15	0.07	0	0.01	0	0	0	0.01	0	0	0	0.01	0	0	0	0	0	0	0	0	0	0	0	0.02	0.02	0	0	0	0	0	0
ncbi-103378210	blue	5.11	5.04	4.11	0.19	0.16	0.24	0.15	0.11	0.18	0.25	0.36	0.34	3.64	4.83	5.89	0.81	0.7	0.59	0.34	0.28	0.33	0.4	0.32	0.27	4.37	4.32	0.5	0.49	0.69	0.3	0.27	0.31	0.39	0.5	0.48
ncbi-103378211	blue	5.16	7.63	6.61	0.38	0.42	0.47	0.06	0	0	0.15	0.09	0.29	6.01	5.75	5.12	1.62	1.1	1.44	0.06	0.01	0.05	0.22	0.04	0.07	6.94	7.31	1.46	1.08	1.47	0.03	0.06	0.03	0.21	0.41	0.1
ncbi-103378217	yellow	11.47	12.49	9.71	3.88	2.89	2.92	1.66	2.6	2.79	4.5	7.05	4.82	9.45	9.79	12.74	15.52	24.09	20.62	2.56	2.17	2.88	5.04	5.34	6.54	12.22	12.24	15.21	13.23	16.43	3.09	2.04	3.23	5.1	6.07	5.08
ncbi-103378218	turquoise	1.8	1.73	2.83	40.08	34.67	39.2	0	0	0	8.37	0	2.9	2.59	1.52	1.23	0	0	0	0	0	0	0	0	0	1.5	2.25	0	0	0	0	0	0	0	0	0
ncbi-103378219	brown	4.86	5.43	3.99	7.25	4.18	5.84	0.88	0.92	1.34	2.24	1.64	2.27	3.28	4.68	5.08	9.24	13.85	12.64	1.29	1.2	1.63	1.7	1.43	1.5	4.16	4.61	8.03	7.79	8.95	1.52	1.02	1.77	1.41	1.6	1.4
ncbi-103378222	brown	0.06	0.07	0.08	0.1	0.1	0.05	0	0	0	0.06	0.08	0.07	0.09	0.06	0	1.18	2.67	2.11	0	0	0.15	0.08	0	0.03	0	0.07	1.2	1.87	2.59	0	0	0	0.06	0.02	0
ncbi-103378225	green	24.1	25	23.92	42.92	36.02	40.89	11.92	11.09	10.57	30.7	39.62	32.01	22.94	24.81	24.53	13.09	10.69	10.97	10.56	10.79	8.98	29.51	34.74	39.42	24.26	23.12	11.46	11.55	12.36	10.75	10.51	11.42	34.08	32.33	32.74
ncbi-103378228	blue	3.46	3.92	4.76	2.4	1.32	2.15	0.02	0.21	0.04	0.27	0.4	0.37	4.23	2.76	3.19	0.64	0.64	0.72	0.11	0.21	0.04	0.08	0.07	0.04	3.64	4.34	0.48	0.78	0.42	0.02	0.02	0.17	0.03	0.03	0
ncbi-103378229	turquoise	9.05	10.19	10.52	120.71	124.21	99.06	6.42	6.08	4.61	28.55	8.04	16.66	8.8	9.6	9.71	9.63	12.2	10.83	5.23	6.84	6.7	5.01	5.09	5.82	9.78	8.55	12.58	12.18	11.17	6.41	6.59	6.77	6.77	7.21	5.73
ncbi-103378233	blue	2.79	3.26	3.41	1.56	1.37	1.41	0.01	0	0	0.39	0.21	0.15	4.07	4.59	4.68	2.14	1.33	1.51	0.01	0.01	0	0	0.04	0.05	4.04	4.92	1.82	1.97	1.42	0	0.02	0	0	0.04	0.04
ncbi-103378234	blue	31.42	28.51	37.6	0.03	0.05	0.08	0.03	0.01	0.05	0.06	0	0.02	39.02	30.66	35.06	0.83	0.87	0.82	0.05	0.07	0.07	0.05	0.05	0.03	38.03	37.24	0.66	0.63	0.84	0.03	0.11	0.03	0.01	0.17	0.05
ncbi-103378236	green	9.23	1.24	7.21	2.33	1.06	1.74	888.81	956.3	1017.73	33.53	66.25	90.77	24.21	1.82	0.68	38.53	4.69	10.92	931.33	780.25	901.73	150.55	64.43	83.92	32.06	2.96	29.26	7.11	47.69	924.54	828.32	928.5	27.59	188.88	106.34
ncbi-103378237	turquoise	5.61	5.44	5.7	27.94	21.85	24.77	1.97	2.09	1.95	11.75	6.82	9.63	5.59	5.8	5.61	13.87	10.83	10.83	2.66	2.04	2.58	4.54	4.02	3.84	5.6	5.94	12.67	12.42	12.1	2.14	1.89	2.04	4.32	4.57	4.98
ncbi-103378239	turquoise	2.58	2.69	1.95	6.18	6.71	6.55	1.98	0.37	0.67	2.85	2.87	3.52	3.22	4.17	2.32	2.83	2.52	2.57	1.65	1.74	2.89	2.21	3.12	2.66	2.83	1.8	2.59	3	2.85	1.31	1.5	2.24	2.84	3.26	2.01
ncbi-103378240	brown	4.08	4.21	4.28	0.85	0.81	1.77	1.3	0.98	1.11	1.74	2.06	1.74	3.47	1.9	4.98	9.82	9.68	11.16	1.37	1.27	2.39	1.61	1.73	1.23	2.79	4.27	8.96	6.49	9.22	1.99	1.25	1.23	1.97	2.13	2.63
ncbi-103378244	brown	7.8	8.79	8.12	7.7	6.15	6.55	5.02	4.91	5.45	6.14	7.17	5.35	8	6.79	7.6	21.92	29.32	26.76	4.82	4.99	4.4	4.92	5.45	5.67	7.86	8.89	25.53	22.49	27.33	6.43	4.52	4.81	5.32	5.39	5.95
ncbi-103378246	blue	9.1	13.59	16.96	0.46	0.33	0.13	5.95	6.33	5.84	0.64	2.82	2.55	14.87	15.61	15.71	10.05	8.87	8.3	5.36	4.29	4.13	2.74	1.72	2.56	14	12.12	11.46	10.49	11.65	6.86	6.5	5.85	2.17	4.76	3.34
ncbi-103378250	brown	0	0.16	0	0	0	0	0	0	0	0	1.04	0	0	0	0	3.73	4.12	4.08	0	0	0	0.24	0.32	0.37	0	0	3.86	3.94	4.25	0	0	0	0.59	0.07	0.56
ncbi-103378251	turquoise	2.51	2.86	3.38	16.51	18.54	23.58	1.02	0.88	0.69	3.9	1.66	3.25	3.04	2.43	2.75	1.84	1.22	0.68	0.95	0.5	0.69	1.24	0.98	0.53	2.19	3.11	1.03	1.38	1.69	1.07	0.78	0.69	0.72	0.64	0.73
ncbi-103378252	turquoise	7.5	9.38	9.48	28.04	26.68	30.05	1.94	2.29	1.93	8.63	4.28	6.35	8.74	8.85	9.93	9.79	8.97	7.37	2.31	1.94	1.73	2.46	2.97	3.55	9.24	9.3	9.15	9.21	8.87	1.8	2.48	2.04	2.92	2.9	2.77
ncbi-103378254	blue	7.99	8.51	8.81	0.54	0.37	0.54	1.05	0.34	0.5	3.91	8.2	5.04	9.41	7.41	9.68	7.98	4.49	5.73	0.52	0.57	0.75	3.84	3.64	2.86	8.11	8.68	4.46	4.09	4.41	1.08	0.92	1.12	4.24	3.79	5.41
ncbi-103378255	turquoise	7.96	9.19	7.43	16.95	12.61	14.87	1.6	1.17	1.38	5.69	3.89	4.11	7.62	8.58	7.93	4.17	5.56	5.04	1.02	1.31	0.85	2.33	3.35	3.01	7.87	6.33	3.43	4.83	4.37	1.1	0.75	1.11	3.22	2.51	2.35
ncbi-103378256	turquoise	9	9.11	8.52	49.49	55.15	45.34	5.82	5.52	5.02	17.15	9.74	13.18	10.95	9.65	9.98	10.72	10.34	9.65	5.47	5.27	5.5	9.98	8.32	12.24	10.79	10.32	11.05	10.01	10.81	4.34	5.93	4.82	12.71	11.36	9.23
ncbi-103378258	turquoise	25.48	31.83	23.9	46.69	43.33	47.94	19.41	18.5	13.82	24.68	22.28	25.64	23.94	25.47	22.75	30.53	19.93	17.78	21.36	18.22	19.99	17.72	18.3	16.64	24.23	22.11	22.23	24.57	24.55	18.07	18.61	22.07	18.4	20.95	16.27
ncbi-103378259	blue	5.64	3.72	5.88	0.02	0	0.08	0.27	0.33	0.25	0.5	0.55	0.58	3.72	4.79	11.18	2.59	2.25	2.08	0.52	0.37	0.67	0.8	0.52	0.43	2.08	4.67	2.68	2.87	2.89	0.59	0.29	0.49	0.4	0.56	0.69
ncbi-103378260	yellow	16.03	12.89	15.89	1.11	0.34	0.92	6.92	6.45	5.75	6.02	11.4	6.98	16.08	8.52	11.13	20.9	14.46	15.26	6.02	9.26	7.66	7.96	7.34	7.79	11.77	12.97	18.04	14.88	21.12	5.88	4.03	7.14	7.01	9.67	9.32
ncbi-103378261	turquoise	3.04	3.09	3.32	13.01	11.97	13.77	0.85	0.79	0.82	4.84	1.89	3.2	2.34	2.92	3.05	3.26	2.94	2.38	0.66	0.68	0.91	1.92	2.53	2.3	2.53	2.94	2.61	3.17	2.52	1.31	0.62	0.87	1.89	2.35	1.55
ncbi-103378263	turquoise	9.92	9.45	8.96	43.3	43.68	49.39	3.05	2.96	2.62	16.41	7.86	11.02	9.98	10.18	9.61	7	5.9	6.64	2.55	2.9	3.33	6.74	5.48	6.62	8.08	8.74	4.78	5.39	5.67	2.54	3.66	2.93	5.82	4.55	5.3
ncbi-103378264	turquoise	6.68	7.63	7.19	30.99	27.51	30.19	1.6	1.74	1.14	7.36	4.48	5.16	7.15	7.74	8.2	11.26	11.93	12.91	2.15	2.27	2.29	4.12	3.44	2.99	7.66	7.76	10.06	10.62	9.41	2.06	1.72	2.12	2.9	3.65	3.21
ncbi-103378267	brown	0	0	0	6.13	5.53	5.23	0	0	0	5.99	8.08	5.53	0	0	0	6	9.35	8.66	2.29	0.99	0	6.16	5.86	5.09	0	0	8.89	9.19	8.14	0.54	1.4	0.77	5.66	5.8	6.53
ncbi-103378270	green	0.08	0.06	0.08	0	0	0.02	6.28	8.69	6.89	0.23	0.37	0.92	0.1	0.05	0.02	0.26	0	0.11	6.87	3.71	3.51	0.66	0.65	0.35	0.14	0.07	0.22	0.09	0.3	9.41	6.37	4.62	0.07	0.74	0.63
ncbi-103378271	green	551.15	541.11	950.48	39.75	16.83	27.4	13623.4	15592.2	16565.2	565.47	977.79	1626.4	1154.99	557.39	383.25	547.86	72.13	165.06	12528.6	13021.9	14345.4	2398.12	1106.83	1690.17	1094.69	1250.59	475.04	120.63	707.03	16185.4	15450.2	14732.7	591.44	4061.68	1839.97
ncbi-103378272	brown	7.45	9.71	7.32	18.91	20.55	22.23	5.84	4.69	13.8	20.88	16.43	11.7	5.66	6.42	6.67	676.93	384.77	294.84	4.88	6.06	4.77	10.45	14.34	9.36	9.31	7.5	327.87	296.42	333.96	4.47	4.75	27.68	15.21	17.85	12.93
ncbi-103378275	blue	4.63	6.49	4.4	0.24	0.22	0.46	0.56	0.55	0.66	1.74	5.71	2.4	3.92	3.34	4.35	2.16	1.6	1.68	0.63	0.52	0.57	3.27	2.49	2.27	4.9	5.31	1.39	1.42	1.64	0.67	0.63	0.52	3.23	2.36	2.62
ncbi-103378276	turquoise	0	0	0.38	21.23	20.25	21.31	0	1.91	0.58	7.99	1.55	2.32	1.95	0.6	1.53	3.32	0	1.87	0.63	0	0.28	1.57	1.62	1.48	0.79	1.65	3.97	0	5.36	0	0	0.29	0.03	0.41	1.19
ncbi-103378277	turquoise	1.14	0.27	1.36	142.15	177.38	172.63	0.25	0.1	0.2	36.13	6.75	17.71	0.21	0.22	0.02	0.67	0.54	0.36	0	0.03	0.02	1.87	1.31	0.9	0.56	0.15	0.38	0.54	0.47	0.05	0.1	0.06	2.43	0.93	0.73
ncbi-103378279	brown	0.34	0.21	0.15	1.66	1.91	1.28	0	0	0	0.35	0.19	0.25	0.1	0.05	0.16	3.75	7.81	4.05	0	0	0.09	0.04	0.16	0.16	0.18	0.27	7.05	6.29	6.64	0	0.03	0	0	0	0
ncbi-103378280	blue	1.84	1.26	1.99	0.05	0.08	0.05	0.28	0.1	0	0.39	0.35	0.23	2.08	1.93	2.27	1.29	0.79	0.68	0.35	0	0.16	0.3	0.16	0.32	1.34	1.83	0.14	0.18	0.88	0.13	0.22	0.23	0.56	0.28	0.3
ncbi-103378282	black	1.79	1.7	2.12	1.03	0.31	1.14	0.03	0	0.07	0.43	0	0.25	2.35	2.39	2.61	1.6	1.45	1.66	0.01	0	0	0.12	0.01	0.01	2.54	3.26	2.96	1.66	2.54	0	0.02	0.04	0.07	0.16	0.09
ncbi-103378283	turquoise	2.7	1.86	1.56	21.75	21.57	18.47	0	0.24	0.45	3.78	0.53	2.49	2.07	1.76	1.78	6.59	6.52	6.34	0.44	0.12	0	0.59	0.28	0.33	2.26	0.96	7.55	5.49	7.15	0	0.18	0.23	1.17	0.88	0.62
ncbi-103378288	brown	0.01	0.15	0.09	2.48	1.76	2.62	0.01	0.01	0.03	0.49	0.18	0.44	0.45	0.03	0.14	79.88	76.41	84.06	0.06	0.1	0.09	0.6	1.06	2.45	0.73	0.23	79.39	91.39	66.34	0	0.08	0.07	1.41	0.47	0.24
ncbi-103378290	tan	0	0	0	0.2	0.17	0.11	0.01	0	0	0.2	83.32	1.79	0.05	0	0	1.44	1.91	1.57	0.01	0	0	1.4	0.18	0.91	0.07	0.12	2.36	3.36	2.47	0	0.04	0	1.78	0.56	0.79
ncbi-103378291	turquoise	0.41	0.35	0.57	26.9	29.01	28.39	0	0.02	0.09	5.6	0.58	3.4	0.55	0.38	0.3	2.5	4	3.73	0.04	0	0	0.33	0.13	0.13	0.23	0.44	4.36	6.51	4.77	0.02	0.13	0	0.39	0.21	0.1
ncbi-103378292	blue	46.29	65.55	85.42	5.31	7.26	2.92	36.85	46.94	38.1	34.47	45.02	33.34	90.02	87.37	59.94	55.87	55.07	41.39	43.27	44.21	35.11	45.56	39.61	40.45	92.01	78.15	60.72	53.28	57.72	36.44	44.8	48.85	43.77	42.78	37.59
ncbi-103378294	turquoise	2.42	0.36	3.66	102.33	118.69	89.59	1.65	1.93	1.38	20.35	5.04	15.03	2.45	3.43	2.15	4.57	1.58	1.32	1.47	1.48	1.83	3.27	2.75	2.43	3.28	4.46	3.77	6.09	4.64	1.71	2.15	2	3.29	2.77	2.51
ncbi-103378295	green	0.07	0.04	0	0.02	0.02	0.02	3.2	2.92	3.4	0.11	0.21	0.54	0	0	0.01	0.92	1.08	0.41	3.77	4.31	4.7	0.6	0.24	0.37	0.23	0.02	1.25	0.24	1.27	4.44	4.96	6.27	0.12	1.15	0.44
ncbi-103378300	turquoise	7.3	8.49	8.73	14.64	15.33	14.56	2.71	2.96	1.87	6.56	4.61	4.56	6.66	7.15	6.64	8.17	6.22	5.87	2.65	2.43	2.54	3.3	3.47	3.22	7.44	8.5	5.31	5	5.99	2.36	3.11	2.3	3.84	3.72	3.53
ncbi-103378301	turquoise	6.87	6.16	6.95	62.57	73.03	56.48	4.2	4.37	2.71	17.62	6.93	12.24	7.46	6.53	5.19	7.93	7.25	6.42	3.48	3.39	3.38	4.36	3.55	3.56	6.88	6.25	8.2	9.4	7.98	3.36	3.16	4.05	4.53	3.69	3.86
ncbi-103378302	turquoise	7.5	5.81	6.96	23.23	14.83	14.84	5.48	3.69	6.13	10.26	6.87	11.54	5.57	5.03	4.34	8.32	7.72	6.48	2.01	2.6	2.61	7.43	4.52	6.51	8.18	6.1	9.49	10.14	8.74	3.59	4.42	3.52	9.12	6.64	4.9
ncbi-103378304	brown	3.81	3.76	4.28	1.15	0.54	1.18	3.34	1.97	2.64	3.24	4.57	3.15	2.99	3.32	4.41	8.02	8.21	7	3.12	3	3.31	2.56	2.54	2.77	4.46	4.88	7.74	6.82	8.17	2.98	3.12	4.06	2.92	3.54	3.76
ncbi-103378307	blue	1.91	1.48	1.59	0.29	0.22	0.23	0	0	0.01	0.05	0.07	0.01	1.01	1.23	2.48	0.56	0.68	0.97	0	0	0	0.03	0.01	0	1.16	1.83	0.68	0.43	0.85	0	0	0	0	0.05	0
ncbi-103378311	blue	3.42	3.03	4.01	0.31	0.09	0.17	0	0	0.1	0.11	0.07	0.1	3.81	4.22	4.71	1.97	0.88	0.6	0	0.04	0	0	0.04	0.1	3.48	4.81	0.44	0.86	1.52	0	0.02	0.09	0	0	0.1
ncbi-103378313	magenta	1.23	3.32	1.56	0.46	0.45	0.48	0.22	0.31	0.19	0.87	2.25	1.01	1.47	2.28	2.43	2.03	3.04	2.3	0.17	0.33	0.17	1.24	0.94	0.81	2.31	2.06	2.13	2.66	1.79	0.13	0.17	0.33	1.1	0.7	0.93
ncbi-103378314	green	0.14	0.05	0.1	0.04	0.01	0.05	2.03	1.73	0.82	0.1	0.16	0.07	0.24	0.07	0	0.12	0.37	0.16	0.76	3.45	2.12	0.27	0.15	0.21	0	0.04	0.58	0.27	0.32	0.75	0.78	1.43	0.06	0.4	0.22
ncbi-103378315	blue	10.7	9.74	12.06	0.02	0	0.03	1.74	0.86	0.74	1.17	0.85	1.03	10.8	12.43	11.8	2.96	0.99	2.41	1.27	1.39	1.57	1.71	1.05	0.74	10.45	18.25	2.3	2.5	2.7	1.65	1.06	1.46	1.08	0.83	1.5
ncbi-103378316	brown	3.35	2.86	2.09	4.54	3.31	5.14	3	2.21	2.22	2.33	3.29	2.83	1.94	1.49	2.01	13.43	15.64	15.59	2.17	2.04	2.06	2.51	1.85	2.06	2.21	1.58	15.04	14.45	15.91	2.62	2.49	2.34	2.16	2.25	1.86
ncbi-103378317	turquoise	2.22	1.47	1.69	28.22	31.99	31.76	0.09	0.04	0.08	5.06	0.93	2.86	0.98	0.85	1.56	4.75	4.1	3.96	0.22	0.17	0.28	0.36	0.53	0.42	0.88	1.07	3.64	4.88	5.07	0.04	0.14	0	0.31	0.44	0.4
ncbi-103378318	blue	3.45	4.38	6.53	0.31	0.32	0.63	0	0	0.02	0	0.07	0.11	4.1	2.82	2.55	0.31	0.53	0.16	0.04	0	0.02	0	0	0.05	6.87	8.21	0.54	0.62	0.51	0.02	0.02	0.01	0	0	0.03
ncbi-103378320	blue	3.48	2.55	4.27	0.19	0.07	0.03	0.14	0	0.17	0.07	0.53	0.47	5.17	4.05	3.63	2.09	2.1	2.14	0	0	0	0.22	0.43	0.4	3.93	5.04	2.43	3.48	2.09	0.04	0.16	0	0.37	0.36	0.46
ncbi-103378321	brown	0	0	0	0	0	0	0	0	0	0	0	0	0	0	0	0.22	0.13	0.49	0	0	0	0	0	0	0	0	0.44	0.11	0.42	0	0	0	0	0	0
ncbi-103378323	turquoise	1.27	1.6	0.86	8.03	9.75	9.66	0.02	0.02	0.04	0.92	0.06	0.8	0.46	1.1	0	1.36	4.11	4.1	0	0.02	0.02	0.57	0.07	0.22	1.83	2.02	2.9	3.69	3	0.04	0.01	0	0.13	0	0.52
ncbi-103378325	turquoise	0.53	0.8	0.43	11.07	11.64	11.08	0.01	0.05	0	3.26	1.59	3.01	0.16	0.37	0.31	1.31	2.06	1.46	0	0	0.01	0.55	0.91	0.74	0.3	0.37	1.9	1.89	2.19	0.01	0.02	0	0.94	1.24	0.77
ncbi-103378326	turquoise	0.04	0	0.03	2.15	1.83	2.17	0.02	0.06	0.07	0.61	0.87	1.81	0	0	0	1.35	0	0.38	0.06	0.02	0.08	1.73	2.37	1.73	0	0	0.27	0	0.33	0.21	0	0	1.3	1.25	0.67
ncbi-103378328	brown	1.63	1.54	1.32	6.98	4.48	5.79	0	0.1	0.05	1.25	0.04	1.06	1	0.88	1.83	5.34	9.64	5.58	0	0	0.06	0.19	0.36	0.06	1.43	1.05	7.8	7.11	6	0	0.02	0	0	0	0
ncbi-103378330	blue	5.1	6.43	5.29	1.6	0.85	1.7	0.01	0.01	0	0.19	0.07	0.2	6.37	7.19	7.42	0.63	0.51	0.41	0.03	0.01	0.05	0.08	0.11	0.06	5.56	9.98	0.19	0.27	0.41	0.01	0.04	0	0.05	0	0.07
ncbi-103378331	turquoise	2.83	2.73	2.27	14.85	16.99	17.06	0.67	0.69	0.8	2.98	1.43	1.91	1.87	2.34	2.86	4.93	7.52	6.67	1.36	1.1	0.92	0.9	1.22	0.86	3.1	2.81	3.78	4.26	5.32	1.54	0.34	1.31	0.97	1.02	0.99
ncbi-103378338	turquoise	11.09	11.26	10.92	33.5	27.42	31.62	5.41	5.71	5	14	9.69	11.16	8.44	11.39	9.28	14.69	16.71	15.03	5.01	4.92	2.54	5.29	8.02	4.84	10.53	10.15	13.85	16.68	11.55	5.03	5.89	5.27	6.39	9.05	6.73
ncbi-103378340	turquoise	2.81	3.35	3.69	79.63	85.74	61.19	2.67	2.89	1.43	18.9	5.58	11.29	3.41	3.03	2.72	13.46	12.23	11.03	1.83	1.44	1.71	4.06	4.67	4.19	2.49	3.3	24.49	25.18	17.32	2.41	2.01	2.18	5.45	3.22	4.01
ncbi-103378341	yellow	10.23	10.13	9.5	1.31	0.96	1.51	1.92	1.74	1.2	2.4	2.62	1.7	8.78	11.47	9.63	13.47	15.73	11.57	3.01	1.58	1.5	1.87	1.82	1.61	10.69	10.62	14.52	14.72	14.9	1.88	1.78	2.05	2.05	2.01	2.03
ncbi-103378342	turquoise	0.49	0.28	0.5	1.49	1.49	1.5	0.04	0.12	0.12	0.46	0.25	0.48	0.47	0.78	0.35	0.72	0.71	0.46	0.23	0.07	0.07	0.24	0.46	0.13	0.49	0.5	0.36	0.98	0.51	0.17	0.11	0.08	0.2	0.17	0.19
ncbi-103378343	turquoise	5.83	5.38	6.01	33.92	38.85	38.07	2.95	2.89	2.53	11.09	4.77	6.79	5.13	5.32	5.1	9.21	12.94	10.79	2.8	2.81	2.74	3.94	3.56	4.29	5.15	5.99	11.44	9.69	11.14	3.31	2.59	2.64	3.77	3.52	4.05
ncbi-103378346	turquoise	2.44	3.01	3.23	27.74	26.55	15.57	0.77	0.49	0.39	6.49	1.96	4.05	3.11	3.49	3.15	0.66	0.99	0	1.3	0.56	0.86	1.34	1.26	1.11	2.9	2.18	1.46	1.34	1.66	1.11	0.95	1.03	1.25	1.11	1.11
ncbi-103378347	blue	13.99	13.48	14.25	0.02	0.14	0.04	0.39	0.28	0.51	1.29	1.28	1.21	16.69	11.67	12.72	1.33	0.81	0.59	0.8	0.22	0.87	0.86	1.22	1.29	9.73	9.48	0.68	0.82	0.62	0.64	0.62	0.3	0.78	1.04	0.53
ncbi-103378348	red	5.85	5.64	4.05	0.32	0.32	0.34	12.8	15.68	14.71	19.56	25.75	28.26	9.05	4.6	5.33	6.57	0.77	2.76	11.04	9.53	12.63	25.08	24.96	25.5	7.36	4.77	4.57	3.41	3.92	13.03	16.61	17.4	28.92	20.99	21.07
ncbi-103378350	yellow	18.43	21.28	16.51	8.21	7.08	7.57	17.28	16.18	12.8	13.71	18.01	11.52	19.51	20.89	17.93	26	27.85	24.4	13.14	14.75	14.73	12.2	13.03	11.54	19.38	21.53	28.55	27.48	29.05	13.4	16.92	15.5	12.23	13.04	12.98
ncbi-103378351	turquoise	0.34	0.46	0.4	20.65	18.04	40.39	1.06	2.48	2.11	6.06	1.44	2.9	0.34	0.23	0.09	0.86	0.44	0.1	4.61	2.15	3.9	0.7	0.08	0.22	0.07	0.27	0.04	0.21	0.34	4.19	2.7	3.17	0.26	0	0.23
ncbi-103378353	blue	7.23	8.63	6.42	0.09	0	0	0.03	0.04	0.08	0.71	0.13	0.3	6.09	8.19	3.99	0.63	0.54	0.2	0.05	0	0	0	0.36	0.1	4.68	9.86	0.29	0.24	0.43	0	0	0	0	0	0.42
ncbi-103378354	brown	0	0.03	0	0.41	0.32	0.08	0.03	0.01	0	0.03	0	0.15	0	0	0.16	19.93	22.74	23.65	0.04	0.08	0.16	0.33	0.15	0.39	0.42	0.27	29.55	29.17	24.95	0.02	0.02	0	0.56	0.21	0.11
ncbi-103378355	blue	112.46	106.02	105.23	0.66	0.56	1.33	0.08	0.08	0.23	3.07	1.24	1.07	118.63	107.47	114.8	20.31	17.72	14.79	0.22	0	0.09	0.37	1.19	0.64	101.65	132.07	19.58	15.88	19.32	0.24	0.54	0.16	1.04	0.67	1.03
ncbi-103378358	turquoise	7.07	6.91	6.46	29.54	30.3	29.14	3.03	3.03	2.59	10.77	7.6	8.21	6.82	7.33	7.52	9.65	11.83	11.08	3.22	3.03	2.63	5.67	5.86	6.55	7.56	7.82	10.93	8.42	10.79	2.76	3.34	2.8	5.64	5.4	5.93
ncbi-103378364	blue	0.95	5.84	1.23	1.7	2.27	2.47	0.01	0.02	0.01	0.6	0.57	0.28	0.8	0.77	2.34	1.02	0.56	0.58	0.01	0.02	0.07	0	0.05	0.09	2.69	3.64	1.67	1.51	1.27	0.03	0	0	0.17	0.24	0.3
ncbi-103378365	turquoise	3.72	4.93	4.11	28.74	24.61	27.77	1.26	1.55	1.38	8.29	2.66	5.12	4.2	5.72	5.12	6.47	6.13	7.48	1.02	1.37	1.56	1.87	2.43	2.02	4.25	4.48	8.43	8.58	9.08	1.25	1.39	1.41	2.35	2.86	2.32
ncbi-103378366	turquoise	2.11	3.35	2.47	47.28	59.92	45.07	1.3	1.05	1.31	9.29	3.27	5.79	1.9	3.32	2.05	0.61	0.37	0.2	1.13	1.03	0.97	2.05	1.62	1.66	2.46	2.3	0.2	0.7	0.18	1.19	1.51	1.41	1.53	1.88	1.21
ncbi-103378368	yellow	4.02	5.64	4.71	4.31	3.82	3.82	0.27	0.42	0.53	2.56	2.6	3.14	3.96	5.32	4.71	6.71	10.41	8.82	0.53	0.5	0.45	1.71	2.29	2.53	4.05	3.84	9.66	10.15	7.94	0.38	0.21	0.38	2.78	2.02	1.65
ncbi-103378371	green	164.77	40.45	38.01	3.25	2.43	5.46	177.59	487	889.06	38.72	37.28	157.23	148.92	30.73	40.11	135.68	90.02	40.22	220.11	418.97	268.6	341.43	100.01	71.11	54.72	55.32	67.05	42.77	90.35	471.7	279.02	227.37	61.23	133.92	49.24
ncbi-103378375	brown	15.33	14.21	15.49	31.97	23.66	37.31	6.06	7.55	6.15	17.41	13.77	12.16	14.37	14.63	17.08	75.83	89.86	97.05	7.3	6.86	7.43	11.43	11.38	13.52	15.12	15.67	93.93	101.91	84.05	8.23	6.32	6.65	11.41	9.54	12.74
ncbi-103378377	turquoise	4.55	4.23	3.57	12.23	11.69	14.28	0.05	0.02	0.01	2.83	0.86	2	1.97	1.66	3.05	6.15	6.51	9.39	0.02	0	0.03	0.74	0.79	0.52	2.54	3.33	4.65	2.79	5.86	0.01	0.01	0.01	1.47	2.77	2.12
ncbi-103378382	green	1.64	2.22	2.6	0.37	0.27	0.69	10.39	10	13.4	3.15	3.76	3.86	1.7	2.49	2.85	3.55	2.26	2.65	6.59	8.71	7.46	3.18	2.83	2.44	2.9	3.35	3.2	2.11	2.88	10.8	10.97	10.23	5.09	5.97	3.92
ncbi-103378383	turquoise	0.03	0.03	0.04	3.54	3.07	4.75	0	0	0	1.09	0.11	0.44	0	0	0	0	0	0	0	0	0	0.03	0	0.02	0	0	0	0.03	0	0	0.02	0.02	0.05	0.02	0
ncbi-103378386	green	1.43	1.63	1.09	0.45	0.46	0.41	2.99	3.23	3.39	1.1	2.46	1.39	1.34	0.77	1.71	1.67	1.43	1.89	3.04	2.17	3.84	1.16	0.94	0.97	1.58	1.67	1.6	0.61	1.47	3.43	2.11	3.64	1	1.12	1.12
ncbi-103378387	brown	0	0	0	0	0	0	0	0	0	0	0	0	0.03	0.15	0.03	0.06	0.74	1.3	0	0	0	0	0	0.01	0.75	0.12	0	0	0.09	0	0	0	0	0	0
ncbi-103378388	turquoise	0	0	0	1.46	1.67	2.37	0	0	0	0	0	0	0	0	0	0.09	0	0	0	0	0	0	0	0	0	0	0	0	0	0	0.82	0	0	0	0
ncbi-103378389	brown	0	0.31	0.61	0.43	0	0.14	0.01	0	0	0	0	0	0.32	0	0	0.27	0.38	0.09	0	0	0	0	0	0.06	0.23	0.15	0.24	0.76	0.21	0	0	0	0.14	0.17	0
ncbi-103378392	tan	0.35	0.45	0.52	3.61	3	3.13	1.36	1.12	0.91	1.62	8.35	3.13	1.13	0.53	0.92	0	0	0.13	2.46	1.47	1.68	1.96	1.34	1.31	0.9	0.49	0.29	0	0	0.83	0.17	0.71	1.73	0.68	2.19
ncbi-103378393	turquoise	0.17	0.17	0.14	4.18	4.13	4.79	1.07	0.68	0.54	1.15	0.71	1.01	0.19	0.19	0.18	1.64	1.73	1.84	0.71	1.04	0.93	0.28	0.29	0.29	0.21	0.17	1.43	1.14	1.63	0.53	0.38	0.52	0.42	0.16	0.23
ncbi-103378395	turquoise	6.18	5.8	5.23	24.06	17.84	20.24	2.58	2.83	2.38	9.2	5.53	7.22	4.76	4.48	4.97	8.35	8.14	7.72	2.66	2.61	2.68	3.85	4.26	3.61	5.36	4.19	8.48	8.92	9	3.57	2.33	2.9	4.46	3.97	4.11
ncbi-103378396	turquoise	0.07	0.03	0.13	1.01	1.94	1.43	0.01	0	0	0.57	0.45	0.33	0.16	0.02	0.02	0.83	1.15	0.82	0.01	0.01	0	1.14	0.2	0.54	0.19	0.01	2.05	2.25	1.56	0	0.03	0	0.52	0.17	0.79
ncbi-103378397	turquoise	1.98	1.67	2.31	40.91	42.16	46.09	0.39	0.34	0.41	10.3	2.87	5.52	1.65	1.31	1.9	4.99	3.5	5.03	0.5	0.36	0.45	1.37	1.92	0.97	2.14	1.75	5.91	6.15	4.6	0.52	0.38	0.52	1.51	1.54	1.67
ncbi-103378400	turquoise	4.72	5.05	5.59	10.15	9	9.23	3.66	3.63	3.96	4.59	5.99	4.18	4.21	3.36	4.76	4.14	3.58	3.44	4.16	3.55	4.44	3.51	3.34	3.29	5.79	5.2	3.61	3.5	3.45	4.52	3.92	4.95	3.41	4.4	4.13
ncbi-103378402	turquoise	22.88	26.59	29.09	50.38	61.74	95.88	7.98	10.32	6.71	17.47	7.47	10.2	29.65	28.43	23.25	2.11	0	0	9.35	7.57	8.02	4.74	4.93	3.37	30.15	22.48	0	0	0	7.24	5.67	6.52	3.99	4	2.87
ncbi-103378403	blue	22.79	23.08	30.32	0.12	0.02	0.11	0.5	0.33	0.44	0.83	0.27	0.59	33.64	32.46	29.51	1.27	0.87	1.5	0.66	0.38	0.57	0.7	1	1.08	25.06	41.74	1.12	0.52	1.26	0.56	0.5	0.51	0.41	0.32	0.11
ncbi-103378407	turquoise	0.73	1.78	1.3	9.63	7.32	13.42	0	0	0	1.78	0	0.57	1.41	2.45	2.16	3.13	4.52	4.42	0	0	0	0	0	0	0.57	0.85	5.01	5.09	4.36	0	0	0	0	0	0
ncbi-103378408	turquoise	1.65	1.2	1.26	6.31	3.29	4.65	1.89	2.47	1.9	0.96	1.32	1.02	1.24	1.08	1.51	0.65	0.6	0.27	1.49	2.04	1.54	1.01	1.12	0.79	1.86	1.92	0.62	0.01	0.39	2.4	2.71	2.47	0.82	0.93	0.76
ncbi-103378409	turquoise	3.24	2.22	3.45	261.3	278.78	286.73	0	0	0	44.34	15.08	28.86	0	0	0.6	247.24	284.35	285.4	0	0	0	6.42	6.34	12.38	4.68	2.02	294.92	392.44	222.56	0	0	0	7.3	2.66	4.34
ncbi-103378410	blue	48.15	32.1	36.95	0.03	0.16	0	0.07	0.23	0.28	0.24	0.24	0.05	26.1	37.39	85.26	0.18	0.58	0.44	0.04	0.27	0.15	0.23	0.47	0.52	20.04	38.83	0.6	0.28	0.25	0.27	0.04	0.26	0.06	0.2	0
ncbi-103378411	blue	5.22	6.03	4.79	1	0.7	0.56	0.34	0.5	0.3	0.22	0.18	0.19	6.04	5.87	4.21	2.21	2.19	1.95	0.51	0.39	0.31	0.2	0.15	0.17	5.18	4.84	3.33	2.41	3.46	0.41	0.39	0.57	0.22	0.17	0.33
ncbi-103378412	blue	5.74	8.23	6.64	0	0	0.02	0	0.03	0.02	0.6	1.5	0.42	6.54	4.47	7.42	2.29	0.88	1.01	0.02	0.01	0	0.62	0.87	0.31	7.24	9.19	0.48	0	0.63	0.02	0	0	0.41	0.64	0.33
ncbi-103378416	green	2.31	0.6	2.59	1.28	0.5	0.64	235.95	315.37	312.34	10.75	19.82	22.42	4.79	0.65	0.3	11.08	1.65	3.29	299.95	251.75	220.28	52.89	25.16	25.53	18.14	1.2	12.23	3.83	19.44	284.25	393.2	432.62	11.81	85.36	56.18
ncbi-103378417	turquoise	5.43	4.14	4.63	19.08	21.35	17.02	1.13	0.73	1.21	4.64	1.6	3.59	4.04	3.22	3.93	3.76	2.66	2.23	0.67	0.92	0.79	1.52	1.25	0.99	4.53	3.79	3.1	3.33	3.43	0.59	0.83	0.66	1.86	2.21	1.09
ncbi-103378418	blue	7.31	6.13	6.8	0.32	0.02	0.01	0	0.01	0.01	0.14	0.12	0.19	7.63	9.25	10.36	1.22	1.14	1.89	0.03	0.01	0.02	0.11	0.21	0.17	9	12.23	1.67	1.15	1.91	0	0.03	0.02	0.17	0.21	0.16
ncbi-103378423	yellow	10.27	10.2	9.56	7.3	4.97	6.13	5.08	4.52	4.28	4.08	4.87	3.96	9.16	10.76	10.09	17.11	17.42	17.3	5.05	4.91	4.68	4.6	3.94	4.18	10.71	10.97	17.56	15.82	18.29	4.41	4.21	5.14	4.07	4.05	4.01
ncbi-103378426	turquoise	0.2	0.18	0.11	1.68	0.89	1.46	0	0	0.02	0.51	0.08	0.18	0.13	0.33	0.15	0.27	0.61	0.35	0.02	0	0.02	0.02	0.02	0	0.07	0.04	0.22	0.17	0.32	0	0	0.01	0.07	0.02	0
ncbi-103378433	red	0.51	0.15	0.37	0	0	0.02	0.02	0.05	0.06	0.42	0.96	0.92	0.34	0.13	0.07	0.26	0.12	0.22	0.05	0.09	0.08	0.73	0.67	0.55	0.32	0.08	0.08	0.18	0.08	0.12	0	0.08	0.53	0.42	0.68
ncbi-103378435	blue	1.32	0.96	1.09	0.06	0.05	0.05	0.02	0.01	0.02	0.49	4.47	0.5	3.21	1.72	2.27	0.92	1.44	1.45	0.11	0.03	0.02	0.55	0.52	0.33	5.09	1.69	0.86	0.75	1.18	0.04	0.02	0.03	0.21	0.09	0.13
ncbi-103378438	tan	0.13	0.09	0.12	0.04	0.12	0.1	0.17	0.39	0.33	2.44	16.74	6.66	2.22	0.82	0.18	0.68	0.19	0.28	0.51	0.54	0.52	7.71	4.66	5.07	3.27	0.15	0.16	0.08	0.28	0.38	0.41	0.47	9.98	2.61	6.43
ncbi-103378439	blue	7.93	7.5	6.67	0.1	0.14	0.11	1.28	0.96	1.75	1.88	3.56	2	7.11	4.25	6.54	2.7	1.91	1.59	1.3	1.39	1.63	2.16	2.24	2.14	4.09	7.55	2.67	2.35	2.35	2.06	1.03	1.82	2.55	2.94	3.1
ncbi-103378440	magenta	0.57	0.31	0.24	9.6	12.16	16.21	5.64	7.31	8.84	4.58	7.66	5.37	0.78	0.44	0.35	1.4	0.76	0.31	12.78	9.46	10.3	5.95	2.48	3.38	1.04	0.34	0.74	0.27	1.02	8.08	7.88	8.4	3.89	2.83	3.49
ncbi-103378443	turquoise	1.76	2.83	1.58	17.42	16.53	20.33	0.51	0.37	0.62	4.67	1.41	2.45	1.08	1.01	3.18	3.64	3.27	3.08	0.66	0.49	0.53	0.96	1.15	0.63	1.53	1.58	3.41	3.27	3.98	0.68	0.37	0.57	1.03	0.94	0.94
ncbi-103378445	turquoise	23.37	22.84	22.26	72.13	64.38	52.75	7.78	10.72	8.35	24.29	17.7	18.03	22.43	25.98	24.77	25.64	31.99	27.32	10.94	9.75	10.57	17.61	17.28	16.42	23.83	26	29.5	29.03	28.41	9.8	8.47	10.39	16.83	16.26	16.93
ncbi-103378446	turquoise	8.93	9.09	9.17	272.41	299.06	204.5	4.37	2.87	3.65	36.04	8.73	24.62	7.25	7.73	6.45	13.76	14.11	13.64	4.45	4.09	4.78	5.44	5.45	4.22	6.75	7.23	15.2	13.38	17.49	4.07	5.06	4.25	5.84	5.87	5.44
ncbi-103378447	brown	4.41	4.56	3.56	6	5.48	4.98	3.04	2.7	2.96	5.8	7.72	5.52	4.39	4.46	3.58	18.41	14.37	17.96	2.28	2.15	3.29	6.27	6.03	7.87	5.38	4.53	22.5	24.6	18.53	2.72	4.17	3.02	7.91	5.71	5.47
ncbi-103378448	blue	1.14	1.94	1.71	0.12	0.08	0.15	0.15	0.06	0.13	1.02	0.79	0.8	1.54	1.64	1.57	0.42	0.33	0.41	0.09	0.01	0.06	1.22	0.97	0.73	1.35	2.29	0.41	0.22	0.24	0.08	0.07	0.08	0.85	0.71	1.81
ncbi-103378449	turquoise	3.4	1.5	3.03	8.35	6.69	7.17	1.5	1.65	1.46	1.96	2.67	0.32	2.98	1.92	1.75	3.09	0.86	3.86	0.63	0.36	2.34	0.36	0	0.55	3.37	2.28	3.75	2.83	3.66	0.32	1.14	0.57	0.46	1.15	0.39
ncbi-103378450	turquoise	7.01	7.56	6.51	19.28	18.41	25.46	0.26	0.44	0.52	4.89	5.82	4.91	6.85	6.06	5.77	3.21	2.49	2.52	0.57	0.38	0.57	3.2	2.55	2.38	4.25	6.01	2.22	1.8	2.17	0.43	0.29	0.47	2.85	2.01	2.61
ncbi-103378451	red	0.29	0.23	0.39	2.84	2.9	3.25	0.06	0.02	0.27	34.69	39.96	22.9	0.73	0.68	0.59	15.91	9.42	8.41	0.15	0.04	0.08	15.11	12.25	14.39	1.16	0.43	11.3	11.81	10.93	0.03	0.05	0.04	30.87	19.75	25.01
ncbi-103378452	purple	0.12	0.83	0.76	0.31	0.16	0	0.05	0.15	0	0.87	7.3	1.12	1.01	0.42	0.59	2.55	2.7	2.75	0.03	0	0.23	2.08	2.73	1.07	0.37	1.18	3.85	5.69	2.03	2.69	0.08	0.15	1.5	1.21	2.53
ncbi-103378453	turquoise	3.78	4.59	2.7	45.81	46.18	71.03	1.63	1.2	1.91	9.31	4.13	7.66	4.01	3.2	3.76	6.73	6.5	6.19	1.58	1.31	1.26	3.7	4.21	4.07	2.9	3.87	5.59	4.95	5.13	1.51	1.45	1.2	3.14	3.55	3.27
ncbi-103378455	blue	8.51	8.36	8.32	0.01	0	0	1.7	2.93	2.74	1.16	1.9	2.01	6.82	8.91	8.36	4.44	5.49	5.13	2.78	2.4	3.91	2.01	2.02	2.04	7.54	8.57	3.01	3.32	3.43	2.99	2.4	3.38	1.58	1.61	1.72
ncbi-103378456	turquoise	3.72	6.58	6.03	63.2	71.63	81.5	2.86	3.47	2.89	14.94	8.42	12.4	5.34	6.17	3.51	7.87	10.14	6.63	2.07	2.76	2.1	3.57	4.87	3.08	5.14	4.95	8.35	8.5	10.78	2.88	2.56	2.78	5.44	3.91	4.81
ncbi-103378457	turquoise	8.68	6.98	8.9	276.69	305.22	335.27	3.51	3.28	2.84	62.56	12.46	33.05	6.1	6.45	5.38	7.24	5.68	5.5	2.99	2.65	3.01	8.15	8.14	6.71	6.86	6.44	7.02	6.51	6.43	2.91	3.63	3.53	8.8	9.29	8.21
ncbi-103378461	turquoise	2.11	3.33	2.3	28.16	33.21	29.61	2.23	1.89	1.86	7.83	3.3	5.72	1.83	1.35	2.16	8.07	6.93	7.26	1.7	2.05	2.36	4.15	4.42	4.42	2.64	2.16	6.83	6.1	7.09	1.99	2.66	2.1	4.53	4.67	3.81
ncbi-103378462	turquoise	10.71	11.09	12.39	31.56	38.15	32.34	9.96	12.21	8.08	14.36	12.08	14.75	10.77	9.47	9.92	16.59	17.64	13.97	9.04	9.76	9.16	12.03	11.12	11.43	9.7	9.6	18.79	22.08	15.44	8.99	8.77	8.32	10.22	11.02	10.1
ncbi-103378463	brown	0.58	0.76	0.88	0.05	0.04	0.09	0.11	0	0.08	0.68	0.56	0.6	0.72	0.65	0.37	4.99	8.77	5.83	0.06	0.06	0.04	1.98	3.47	1.63	0.52	1.15	7.7	7.96	5.88	0.14	0.06	0.05	1.67	1.78	2.37
ncbi-103378464	turquoise	3.31	2.14	3.24	48.98	54.45	56.15	0.33	0.48	0.06	10.22	1.19	6.05	2.61	2.05	2.43	5.11	5.1	5.49	0.47	0.27	0.53	0.63	0.83	0.48	2.3	2.58	4.9	4.84	4.28	0.44	0.31	0.3	0.81	0.49	0.47
ncbi-103378465	brown	6.04	6.18	7.28	3.6	2.41	3.75	2.21	2.71	2.28	4.57	5.28	3.78	8.56	7.56	4.32	16.67	14.07	18.64	2.1	2.35	2.15	3.37	3.48	3.99	7.19	7.32	16.54	16.84	16.08	2.2	2.09	2.56	3.98	4	4.24
ncbi-103378466	blue	39.66	39.72	39.6	0.67	0.51	0.84	2.01	2.61	2.45	1.49	2.17	1.57	36.85	39.45	38.04	2.61	2.39	2.26	2.87	2.97	2.43	1.15	1.74	0.95	36.68	34.86	2.09	2.52	2.56	2.07	1.77	2.05	1.14	1.82	1.08
ncbi-103378467	turquoise	1.93	1.92	1.84	16.66	15.39	16.06	0.76	0.75	1.12	4.75	3.39	5.05	1.43	1.53	1.94	2.3	3.35	2.2	0.97	1.26	0.49	2.27	2.83	2.18	1.57	1.57	2.25	3.24	2.15	0.77	1.08	1.14	3.91	3.77	2.65
ncbi-103378470	blue	11.08	13.37	13.8	1.82	1.76	1.53	2.01	2.81	2.79	0.45	0.32	0.46	17.07	16.32	14.25	0.91	0.85	0.59	3.47	2.97	3.38	0.43	0.38	0.46	16.25	18.7	0.19	0.6	0.5	3.51	2.69	2.77	0.26	1.21	0.28
ncbi-103378471	brown	0.32	0.09	0.13	0.03	0	0.04	0	0	0.03	0.02	0.02	0	0.18	0.08	0.05	1.27	1.84	1.38	0	0	0.01	0.04	0	0	0.24	0.05	1.54	1.85	1.83	0	0	0	0	0	0
ncbi-103378472	turquoise	1.88	2.48	2.11	7.88	8.36	10.63	0.06	0.05	0.01	2.45	1.68	2.17	2.66	2.15	2.1	1.19	0.71	1.21	0.01	0.02	0.03	1.35	1.26	1.24	2.33	1.71	1.25	0.83	0.86	0	0.1	0.02	1.57	1.55	1.94
ncbi-103378475	black	79.18	77.09	82.56	28.76	19.49	27.92	20.05	20.55	18.69	21.71	24.01	20.86	84.39	85.52	82.77	75.39	78.11	79.87	21.49	20.78	20.17	20.05	19.59	20.97	82.39	84.6	76.56	75.36	81.69	20.76	20.08	20.52	19.89	21.32	21.3
ncbi-103378476	brown	0.81	0.98	1	0.81	0.58	1.19	1.17	0.99	1.25	0.73	0.68	0.82	0.86	0.74	0.72	2.79	2.04	2.5	0.93	0.83	0.87	0.4	0.69	0.56	1.01	1.24	2.66	1.91	2.99	1.1	0.54	0.63	0.18	0.82	0.73
ncbi-103378478	blue	5.76	6.28	6.45	0.16	0.06	0.14	0.19	0.13	0.38	0.24	0.42	0.41	6.39	6.78	8.66	2.97	2.89	3.48	0.19	0.02	0.18	0.48	0.14	0.43	6.44	8.34	2.39	2.43	2.5	0.13	0.13	0.05	0.3	0.09	0.36
ncbi-103378480	turquoise	0.71	1.42	0.75	77.61	100.21	54.78	0.57	1	0.62	14.32	10.72	9.93	1.43	0.77	0.53	6.92	5.74	5.21	1.47	1.52	1.09	5.48	2.66	2.95	2.02	0.62	5.31	5.66	5.43	0.58	0.29	0.47	4.71	1.82	4.25
ncbi-103378482	brown	2.67	2.18	1.88	0.34	0.21	0.35	1.85	1.1	0.91	1.15	2.13	1.59	2.37	2.29	2.01	3.61	2.51	3.39	1.84	1.44	0.69	1.9	1.43	1.56	1.41	1.52	3.27	2.43	4.09	2.48	1	1.87	1.78	1.2	1.43
ncbi-103378485	turquoise	2.6	2.86	2.57	13.97	19.61	18.59	1.04	1.35	1.24	4.67	2.64	3.58	3.05	2.6	2.34	7.04	4.67	5.03	0.9	0.71	1.18	1.5	1.98	1.26	2.77	2.11	7.57	5.39	7.6	0.97	0.77	1.23	1.54	1.97	2.22
ncbi-103378487	red	1.29	1.19	0.53	0.09	0.08	0.05	3.42	3.07	2.64	30.03	41.23	29.77	0.71	0.78	1.31	0.24	0	0.12	1.53	1.32	0.69	31.03	44.08	29.49	0.94	0.33	0.04	0.39	0.08	1.36	0.97	1.81	30.98	37.7	31.98
ncbi-103378488	blue	8.74	7.67	4.25	3.46	3.45	2.21	0.81	0.75	1.02	1.73	0.28	0.86	3.75	3.96	3.35	1.01	1.09	1.07	0.52	0.62	0.61	0.97	1.76	0.75	2.25	13.3	0.46	0.46	1.33	0.97	1.02	0.38	0.72	1.1	2.16
ncbi-103378489	turquoise	18.66	16.45	16.97	128.75	144.16	140.18	22.06	21.03	14.8	49.99	31.52	39.01	16.21	16.55	16.66	43.26	39.42	35.81	16.78	18.67	19.82	29.33	31.68	40.02	18.41	17.47	44.11	43.25	41.37	18.53	21.11	20.26	33.22	36.61	28.64
ncbi-103378491	turquoise	0.07	0.08	0.08	13.6	17.05	16.26	0.03	0	0.02	3.09	0.37	1.6	0	0.02	0	0.06	0	0.16	0	0.01	0.01	0.05	0.04	0.01	0	0	0.22	0	0.47	0	0	0	0.09	0.04	0.03
ncbi-103378492	turquoise	9.43	9.9	12.78	51.34	53.31	50.8	3.66	5.05	3.61	14.55	8.21	11.16	10.3	10.72	9.14	17.1	17.79	18.36	3.46	3.27	2.62	6.2	5.79	5.72	11.73	11.59	20.84	19.45	18.35	4.01	3.8	2.91	5.91	6.48	5.47
ncbi-103378493	magenta	17.01	17.58	16.72	6.81	5.77	6.6	2.31	2.21	1.78	15.46	17.15	13.12	16.56	19.31	18.52	19.48	24.81	22.69	2.65	2.5	1.9	13.54	14.22	15.51	17.19	17.24	22.48	27.86	20.68	2.5	1.93	2.49	17.08	14.27	18.39
ncbi-103378495	brown	2.72	2.32	1.81	1.48	1.27	1.55	0.68	0.53	0.58	0.83	0.53	0.57	2.7	2.7	2.79	6.2	5.99	5.17	1.05	1.02	0.58	0.49	0.31	0.42	2.22	1.93	6.08	5.52	7.18	0.75	0.56	0.54	0.58	0.6	0.54
ncbi-103378496	red	3.07	1.68	4.32	28.58	32.54	32.38	0.09	0.17	0.08	124.08	112.21	119.15	2.77	3.54	2.48	1.74	2.62	1.74	0.32	0.17	0.1	98.81	104.28	93.9	3.46	1.66	2.41	2.92	2.83	0.14	0.33	0.14	93.58	78.68	105.55
ncbi-103378500	black	2.59	3.76	2.54	0.21	0.12	0	0.2	0	0	0.2	0.55	0.36	2.73	2.87	3.21	2.66	2.04	2.51	0.16	0.09	0.33	0.59	0.6	0.68	2.92	1.08	1.19	2.29	1.33	0.16	0	0.34	0.43	0.42	0.13
ncbi-103378501	black	1.95	2	2.29	0	0.02	0	0	0.05	0	0.11	0.14	0.14	2.65	2	1.97	1.26	0.77	1.33	0	0	0.02	0.16	0.2	0.17	2.48	1.88	2.73	1.92	2.92	0	0.01	0.01	0.13	0.03	0.09
ncbi-103378503	blue	4.13	4.56	3.15	0.12	0.05	0.23	0.41	1.03	1.1	0.38	0.38	0.36	1.99	3.41	4.61	1.68	1.22	0.78	1.11	1.4	1.25	0.37	0.2	0.24	3.77	3.92	1.17	1.1	1.1	1.19	1.33	0.97	0.22	0.38	0.38
ncbi-103378506	turquoise	12.06	14.15	11.53	150	150.99	95.43	5.97	8.28	6.58	25.4	10.6	18.5	11.34	11.53	11.54	32.99	47.24	39.45	4.83	7.27	6.8	7.79	8.28	9.73	10.76	11.67	41.57	42.28	37.32	6.85	5.95	6.93	10.14	8.18	7.23
ncbi-103378507	turquoise	3.16	2.77	3.41	73.22	85.57	67.76	1.26	1.43	1.62	15.99	4.84	8.3	2.43	1.9	2.37	3.47	3	2.75	1.21	1.26	1.27	2.79	2.76	2.12	2.53	3.14	3.24	3.25	4.72	1.79	1.41	2.5	3.34	2.36	3.86
ncbi-103378509	blue	5.85	5.6	4.99	0.01	0	0	0	0	0	0.01	0	0	4.42	6.7	7.29	0.48	0.24	0.35	0.02	0	0.02	0	0.02	0.02	5.99	7.64	0.25	0.16	0.12	0	0.03	0	0	0	0.06
ncbi-103378511	turquoise	10.95	13.78	11.7	49.29	56.06	51.88	7.02	8.14	7.74	9.34	5.68	8.78	9.98	10.84	10.61	13.69	7.68	8.37	5.75	5.93	7.44	5.22	5.3	5.44	10.65	9.75	12.85	10.17	12.21	6.47	6.65	7.11	4.03	6.36	5.02
ncbi-103378512	brown	9.13	9.02	11.17	3.25	3.12	2.69	1.4	1.32	1.56	6.13	9.21	7.27	11.08	11.47	12.5	29.9	28.53	29.91	1.43	1.94	1.23	6.08	6.22	6.4	10.04	9.27	28.05	32.86	24.36	1.11	1.36	1.4	5.31	6.57	5.57
ncbi-103378514	blue	35.16	32.4	28.58	43.19	22.87	38.33	118.78	158.1	57.09	86.08	128.51	62.17	31.27	26.11	24.01	80.57	67.97	49.91	97.74	123.64	84.56	71.55	96.87	53.15	24.77	22.3	72.72	80.02	65.91	131.27	73.96	93.12	71.79	68.47	77.35
ncbi-103378516	blue	2.63	2.11	2.14	0	0	0.23	0.13	0.38	0.22	0	0.25	0	1.4	2.83	2.86	1.19	0.49	0.74	0	0.01	0	0.21	0	0.12	1.69	2.83	0.94	1.46	1.73	0.04	0.24	0.07	0	0.12	0
ncbi-103378517	red	3.41	1.89	3.29	1.21	4.2	3.35	0.73	0.48	0.81	4.75	11.35	11.25	5.34	0.73	0.86	9.47	3.99	3.27	3.63	1.13	1.47	14.93	15	10.53	4.76	3.81	6.45	6.99	4.2	3.18	6.32	4.4	9.51	22.54	18.42
ncbi-103378521	turquoise	4.24	4.12	3.95	19.33	17.15	22.04	1.72	2.46	1.77	6.33	4	5.84	3.82	4.93	4.4	8.28	8.27	8.02	1.42	1.37	1.54	3.38	3.35	3.41	4.11	4.37	9.25	8.9	7.75	1.77	1.67	2.31	3.69	3.55	3.33
ncbi-103378524	black	8.58	10.98	6.4	0.42	0.2	0.78	0.22	0.09	0.91	0.61	0.37	0.24	8.18	10.61	7.91	5.35	5.18	5.48	0.51	0.58	0.62	0.06	0.79	0.5	6.75	13.64	7.89	1.78	12.6	0.23	0.33	1.87	0.71	0.31	0.26
ncbi-103378525	blue	3.68	2.83	2.81	0.32	0.16	1.39	0.18	0.01	0.06	1.31	2.18	0.58	3.53	1.96	2.72	2.07	1.15	1.44	0.07	0.22	0.03	1.85	2.36	2.18	2.56	3.4	1	1.23	1.33	0.03	0.08	0.06	2.2	3.13	4.55
ncbi-103378527	brown	6.93	7.3	6.32	1.56	1.48	1.51	0.47	0.2	0.36	0.94	0.85	0.31	8.13	7.02	6.32	19.63	16.92	19.1	0.41	0.71	0.55	0.55	0.96	0.77	6.81	5.6	29.62	31.05	25.94	0.38	0.42	0.5	0.85	0.39	0.43
ncbi-103378528	purple	0	0	0	0	0	0	0	0	0	0.1	0.22	0.18	0.03	0	0	0.27	0.21	0.05	0	0	0	0.18	0.04	0.06	0	0	0	0	0.15	0	0	0	0.09	0	0.04
ncbi-103378531	brown	5.83	4.84	4.99	1.43	0.93	1.14	4.38	4.07	4.18	2.89	3.99	2.83	4.41	4.91	5.32	10.44	13.64	12.95	3.62	3.13	3.92	2.62	2.82	3.47	6.35	3.86	10.5	11.58	10.16	3.28	3.13	2.93	3.16	3.34	3.57
ncbi-103378532	blue	10.42	12.58	9.72	0	0.02	0.03	0.56	0.39	0.51	0.33	0.13	0	10.06	11.78	13.19	1.73	0.53	0.65	0.49	0.87	0.62	0.02	0.11	0.07	9.89	14.96	0.39	0.28	0.42	0.81	0.3	0.28	0.09	0.14	0.05
ncbi-103378534	red	0.72	0.7	0.62	0.37	0.32	0.51	0.5	0.43	0.42	2.25	3.51	1.57	0.5	0.22	0.4	1.54	0.94	1.2	0.6	0.84	0.71	1.68	2.39	1.05	0.38	0.58	0.72	0.98	0.7	0.75	0.39	1.03	2.24	1.51	1.49
ncbi-103378535	yellow	1.73	1.42	1.39	0.07	0.15	0	0.07	0	0	0.11	0.03	0.12	1.52	1.53	1.03	1.83	1.65	1.89	0.03	0	0	0	0.1	0.07	1.08	1.9	1.78	1.02	1.65	0.02	0.07	0	0	0.09	0
ncbi-103378536	blue	0.43	0.61	0.83	0.02	0	0.11	0.08	0.07	0.24	0.13	0.18	0.22	0.59	0.55	0.6	0.68	0.27	0.28	0.1	0.1	0.13	0.31	0.17	0.16	0.58	0.5	0.37	0.62	0.29	0.11	0.12	0.1	0.25	0.21	0.15
ncbi-103378537	yellow	2.09	2.11	2.58	1.25	0.98	0.96	0.24	0.24	0.19	0.9	1.02	0.85	2.27	2.74	2.4	2.51	3	2.1	0.13	0.19	0.34	0.8	0.46	0.47	2.44	1.62	2.41	2.47	2.08	0.39	0.07	0.2	0.6	0.64	0.62
ncbi-103378539	red	2.77	3.06	2.93	1.11	0.72	1.23	0.67	0.46	0.74	6.14	6.53	7.17	2.2	2.77	2.97	3.51	2.09	3.01	1.19	0.78	1.22	5.52	6.59	6.05	2.85	3.18	2.74	2.35	2.76	1.26	0.68	0.86	9.2	5.66	8.52
ncbi-103378540	yellow	6.63	5.4	6.11	2.2	1.96	2.3	0.26	0.47	0.62	2.15	2.17	1.61	5.49	6.37	7.34	8.48	11.31	11.06	0.62	0.82	0.86	1.6	1.49	1.7	6.57	6.45	9.01	7.37	9.39	0.73	0.35	0.77	1.84	1.61	1.53
ncbi-103378541	green	1	1.46	1.24	0	0.19	0	1.6	4.13	7.27	0.9	1.05	1.39	6.88	0.58	1.36	6.17	0.71	1.22	6.74	3.83	7.68	3.82	1.54	1.23	8.06	1.46	3.02	4.69	1.42	11.15	13.52	8.49	3.56	6.82	2.05
ncbi-103378542	turquoise	18.82	12.69	21.49	56.71	50.81	50.04	10.23	9.49	11.38	24.7	19.47	18.05	16.7	12.76	13.61	17.41	11.51	13.49	9.8	9.71	11.13	12.14	13.66	13.89	12.01	14.88	13.37	15.17	12.08	10.89	9.98	10.55	12.07	14.16	13.31
ncbi-103378545	black	0.43	0.2	0.59	0.02	0.01	0.01	0	0	0	0.25	0.13	0.24	0.99	0.45	0.64	0.53	0.24	0.55	0.09	0.02	0.05	0.72	0.3	0.65	0.54	0.89	0.7	0.29	0.67	0.01	0	0.01	0.48	0.09	0.41
ncbi-103378546	brown	7.37	11	9	4.34	3.83	6	2.79	5.09	4.49	7.23	12.13	8.35	6.47	2.94	4.8	12.27	11.2	8.67	3.52	1.7	4.89	4.58	4.07	4.86	8.96	8.11	10.55	9.89	15.91	3.36	6.07	4.65	6.84	4.9	8.38
ncbi-103378547	yellow	0.27	0.46	0.28	0	0.07	0	0	0	0	0	0	0	0.33	0.31	0.39	0.52	1.36	0.52	0	0	0	0	0.09	0.09	0.18	0.29	0.71	0.55	0.27	0	0	0	0.04	0	0
ncbi-103378550	turquoise	3.67	4.79	2.83	36.19	41.15	16.85	0.94	0.65	0.72	7.22	2.89	8.63	3.23	5.56	2.97	3.65	4.38	3.1	0.75	0.98	0.91	1.33	1.89	1.74	2.84	3.54	2.98	2.98	4.84	1.24	0.92	0.98	2.64	1.78	1.46
ncbi-103378552	brown	1	0.04	0.05	0.06	0	0.1	0.86	1.34	0.46	0.22	0.04	0	1.67	0	0	6.88	2.18	2.39	1.15	1.2	1.34	3.5	0.55	0.25	0	0	2.43	2.14	3.23	0.14	0.81	0.25	0	0.17	0.1
ncbi-103378554	turquoise	0	0	0.1	1.86	1.4	0.18	0	0	0	0	0	0	0.11	0.36	0.08	0	0.18	0.05	0	0	0	0.1	0.06	0.02	0.28	0.21	0	0	0.07	0	0	0.04	0	0	0
ncbi-103378555	blue	22.41	26.3	25.31	0.51	0.73	0.84	7.95	12.2	9.72	3.61	8.43	4.94	21.72	23.4	22.68	5.47	4.43	5.85	11.29	13.17	10.76	10.22	5.49	5.84	22.03	22.27	5.72	5.29	6.75	7.72	16.61	14.8	5.53	5.48	3.7
ncbi-103378558	brown	26.79	26.8	25.88	24.78	18.08	21.27	9.09	9.31	8.79	20.95	20.49	19.5	23.14	24.23	24.98	61.97	65.04	69.57	9.5	9.21	8.95	16.33	17.92	19.13	24	26.03	66.98	64.3	71.75	9.46	8.48	9.21	18.46	16.78	19.12
ncbi-103378559	turquoise	0.79	0.74	0.9	3.99	3.37	5.23	0	0	0	0.81	0	0.24	0.3	0.57	1.16	1.82	0.86	0.88	0	0	0	0.03	0.11	0	0.28	0.66	1	0.96	1.17	0	0	0	0	0	0.04
ncbi-103378560	yellow	2.8	3.7	2.5	1.41	0.64	0.88	0.33	0.23	0.05	0.66	0.51	0.38	1.66	2.37	1.91	5.66	7.79	5.57	0.13	0.13	0.33	0.4	0.35	0.36	2.9	2.96	6.74	8.1	5.48	0.21	0.37	0.16	0.19	0.16	0
ncbi-103378562	blue	3.5	2.81	2.99	0.02	0.05	0.06	0.07	0.01	0.06	0.02	0.13	0.05	1.7	3.63	3.04	0.3	0.16	0.25	0.01	0.06	0.03	0.01	0.12	0.14	1.37	5.79	0.27	0.17	0.35	0.09	0.05	0.01	0	0	0.12
ncbi-103378564	turquoise	0.49	0.21	0.31	16.28	9.73	15.51	0.13	0.07	0.05	4.72	0.86	2.64	0.16	0.1	0.14	9.15	9.89	10.88	0.05	0.07	0.06	0.32	0.24	0.35	0.23	0.11	11.87	8.55	13.91	0.04	0.05	0.05	0.39	0.25	0.21
ncbi-103378565	black	13.85	14.32	11.77	0.58	0.36	0.95	6.14	5.22	5.05	6.29	8.45	5.3	12.12	12.09	14.03	13.21	12.95	11.1	5.72	5.57	6.39	7.49	7.36	6.63	14.4	11.9	10.72	10.42	11.85	6.85	5.1	4.21	6.87	7.73	5.98
ncbi-103378568	turquoise	6.19	6.5	7.16	28.42	20.36	17	0.85	1.22	1.45	7.64	3.26	5.34	6.61	4.1	3.31	6.54	4.64	7.31	1.05	1.28	1.73	3.09	2.69	2.04	7.27	6.32	7	6.45	9.66	0.6	1.36	1.43	2.36	3.08	1.84
ncbi-103378569	purple	24.77	27.85	28.56	33.39	28.14	27.55	38.04	39.75	33.13	12.62	9.4	12.66	28	22.73	26.48	18.78	13.24	14.76	43.24	39.24	44.73	13.11	6.71	8.86	31.05	27.9	14.63	12.06	16	36.37	49.69	42.03	6.55	17.58	11.05
ncbi-103378570	turquoise	0.06	0	0.07	2.17	2.31	0.4	0.11	0.07	0.03	0.71	0.26	0.16	0.14	0	0.07	0.47	0.85	0.54	0	0.02	0.03	0.09	0.05	0.2	0.04	0.06	0.52	0.53	0.65	0	0.02	0	0.07	0.1	0.08
ncbi-103378571	blue	7.57	8.43	7.45	1.02	1.81	1.4	0.32	0.18	0.53	2.68	3.52	2	7.36	10.82	8.81	0.23	0.54	0.44	0.56	0.46	0.97	2.85	5.11	3.96	7.38	9.47	0.55	0.31	0.4	0.44	0.5	0.27	3.75	2.39	1.94
ncbi-103378573	turquoise	7.11	8.04	8.66	15.63	17.68	8.85	1.75	1.84	1.92	6.27	5.63	7.47	8.31	6.72	8.17	5.95	7.12	4.41	1.95	1.05	1.47	4.77	4.86	6.15	8.22	7.9	6.15	5.99	5.67	1.94	1.85	1.94	6.93	6.01	4.42
ncbi-103378575	blue	124.89	107.1	92.99	14.42	9.5	13.53	31.95	28.57	28.92	69.32	78.64	48.78	94.37	109.9	96.59	32.22	25.68	27.08	27.59	27.38	30.52	59.68	71.68	55.52	103.13	89.65	28.94	22.24	30.52	33.88	33.41	35.81	63.43	62.99	73.26
ncbi-103378576	green	4.61	4.41	4.54	0.21	0.05	0.36	14.02	13.22	18.57	4.29	5.19	4.08	4.96	4.75	5.45	3.14	2.1	2.24	13.15	13.13	19.6	5.61	4.69	4.82	5.23	5.41	1.83	1.69	2.27	19.83	13.35	15.5	3.01	4.71	4.23
ncbi-103378578	turquoise	19.94	21.04	21.57	137.51	138.65	125.54	15.48	16.35	14.38	56.48	43.48	38.84	22.32	21.74	17.44	21.55	18.14	15.32	14.16	13.58	14.29	32	34.42	33.01	23.57	23.93	18.68	20.57	19.51	12.75	18.55	17.7	30.97	29.52	27.22
ncbi-103378579	pink	9.86	9.79	10.79	15.66	13.31	13.92	0.69	1.44	1.24	4.56	2.56	2.93	7.59	8.76	11.16	6.06	5.52	5.96	1.35	1.4	1.17	1.99	1.99	1.76	11.73	10.04	4.23	4.73	4.95	1.8	1.38	1.77	1.97	1.76	1.67
ncbi-103378580	blue	34.23	36.47	34.89	0.46	0.21	0.54	2.77	3.5	4.09	3.47	5.47	4.77	28.49	35.73	36.9	5.74	4.56	3.97	2.91	3.22	3.11	4.74	3.78	4.44	34.55	34.46	6.1	6.8	5.37	4.33	3.21	4.11	4.19	4.25	3.81
ncbi-103378581	blue	48.14	45.25	60.79	0.01	0.03	0.01	0.03	0.02	0.03	0.01	0	0.04	57.27	62.45	55.35	0.25	0.38	0.2	0.01	0.03	0	0.06	0.12	0.03	57.21	88.48	0.26	0.12	0.24	0.1	0.02	0.06	0.03	0.2	0.02
ncbi-103378582	blue	13.56	14.93	16.75	1.11	0.74	1.23	7.56	6.36	6.09	4.28	6.48	5.44	18.6	17.51	15.97	7.53	4.37	4.65	6.09	6.7	3.96	5.33	4.23	3.89	16.91	20.47	4.21	5.09	4.55	7.05	5.5	5.43	5.5	6.35	4.86
ncbi-103378583	brown	0.67	1	0.1	0.12	0.04	0	0.69	0.13	0.26	0.71	1.26	0.5	0	0	1.26	2.07	2.04	2.34	0.88	0.05	0.67	0.84	0.68	0.93	0.43	0	3.32	3.59	2.46	0.7	0.18	0.78	0.6	0.69	1.23
ncbi-103378584	turquoise	3.71	2.88	3.2	13.99	22.46	15.37	2.61	2.81	3.14	3.65	5.34	4.86	1.93	2.88	2.95	4.78	6.42	5.14	1.75	1.52	1.08	3.16	1.21	2.17	4.71	4.37	7.15	7.29	5.57	2.86	3.63	2.25	3.2	2.43	1.75
ncbi-103378585	brown	42.48	43.5	42.35	34.63	28.81	35.94	22.24	21.98	22.24	51.83	52.47	51.41	40.02	40.18	44.19	93.57	89.09	100.42	22.88	22.72	24.44	47.97	46.74	49.28	39.26	47.13	100.57	98.49	99.77	25.33	21.59	24.06	46.11	41.12	52.01
ncbi-103378587	turquoise	9.82	12.68	9.2	42.51	51.83	43.15	3.17	3.48	3.48	12.06	7.34	10.14	9.89	8.47	12.34	13.32	14.15	14.15	3.2	3.49	3.19	4.5	4.17	4.49	12.61	11.94	14.44	12.28	15.43	4.19	2.84	3.59	4.33	5.12	4.74
ncbi-103378589	black	9.2	12.9	11.07	7.24	6.99	4.87	4.05	7.09	3.91	6.33	12.08	6.51	3.37	5.41	5.33	5.66	6.12	7.09	2.12	2.04	1.95	3.14	2.64	3.08	10.17	9.24	10.33	9.39	12.45	3.05	3.84	2.71	5.51	6.46	4.55
ncbi-103378591	brown	0.16	0.08	0	0	0.01	0.12	0	0	0	0.03	0.08	0	0.15	0	0.1	5.82	3.82	2.46	0	0	0	0.16	0	0.04	0.62	0.29	3.04	4.41	3	0	0	0	0.12	0.01	0.01
ncbi-103378592	brown	0.98	0.69	0.26	0.31	0.18	0.17	0.84	0.2	0.95	3.24	1.56	1.84	0.67	0.68	1.16	5.04	3.45	1.42	0.56	0.62	0.94	1.4	1.44	1.72	0.82	0.85	2.16	1.79	3.01	1.73	1.51	1.22	3.43	2.16	1.95
ncbi-103378595	brown	0.09	0.02	0	0.02	0.04	0	0.07	0	0	0	0.08	0	0.32	0.02	0.56	2.93	2.15	4.86	0.02	0	0.05	0.07	0.06	0.13	0.09	0.16	2.45	2.37	2.38	0.05	0.04	0.03	0.13	0.02	0.06
ncbi-103378596	turquoise	3.88	4.86	3.83	39.16	32.38	52.12	0.98	1.17	1.28	7.38	1.65	5.12	4.24	4.95	5.23	2.53	3.29	3.67	1.58	1.52	2.04	1.26	0.94	1.12	4.61	6.15	3.85	2.55	4.15	1.35	1.28	1.58	0.71	1.1	0.56
ncbi-103378598	brown	0.47	0.94	0.35	0.26	0.1	0.93	0.25	0	0.61	0.84	0.48	0.2	1.57	2.1	0.94	0.33	1.69	1.01	0.18	0.63	0.8	0.32	0.8	0.86	0.94	0.69	1.47	2.61	1.61	2.18	0.78	0.48	0.76	0.24	1.89
ncbi-103378600	turquoise	2.55	2.88	3.21	21.02	24.23	13.57	0.7	0.84	0.73	4	3.83	4.85	3.51	4.72	5.3	5.66	5.29	4.62	0.98	0.97	0.98	2.87	2.5	3.01	3.43	3.6	6.16	5.63	4.99	1.21	0.55	0.68	2.63	2.39	1.33
ncbi-103378601	brown	0.06	0.24	0.2	0.17	0.05	0.06	0.13	0.11	0.21	0.15	0.96	0.48	0.06	0.12	0.29	0.41	0.5	0.66	0.05	0.1	0	0.14	0.46	0.56	0.14	0.35	2.08	2.04	2.13	0	0.04	0.13	0.32	0.45	0.31
ncbi-103378603	turquoise	4.26	4.9	3.89	31.1	37.76	8.52	1.59	1.76	1.13	7.87	3.66	5.21	5.44	6.13	6.57	7.87	10.29	11.15	1.8	1.95	1.83	2.29	3.12	3.86	5.14	4.6	9.09	7.22	8.58	1.51	1.73	1.24	2.17	2.4	2.71
ncbi-103378609	turquoise	2.7	1.81	3.6	19.59	15.66	13.15	0.49	0.16	0.39	3.96	0.74	2.39	2.13	1.95	1.1	6.85	5	3.93	0.19	0	0.44	0.4	0.28	0.34	2.4	2.99	7.79	5.3	8.11	0.43	0.2	0.41	0.35	0.2	0.08
ncbi-103378610	turquoise	10.3	10.3	9.27	32.49	19.38	24.25	1.28	1.5	0.44	9.6	5.99	7.71	11.72	10.2	9.45	11.09	10.67	10.64	0.93	1.36	1.34	8.25	6.77	7.33	13.01	9.42	9.25	10.69	8.05	2.11	1.64	0.75	8.42	8.91	4.88
ncbi-103378611	turquoise	9.61	10.44	9.27	25.48	26.96	18.37	2.88	2.28	3.07	8.22	4.52	6.13	8.12	7.95	8.9	7.85	9.26	9.03	3.13	2.67	2.25	3.68	2.23	2.21	8.88	10.58	9.19	7.94	8.61	3.89	2.23	2.65	2.52	2.92	2.52
ncbi-103378612	red	0.06	0.16	0.07	0.06	0	0.13	0	0.02	0	17.75	11.45	13.49	0.14	0.1	0.1	0.67	0.63	0.52	0	0.02	0	16.33	17.13	15.49	0.07	0.25	0.66	0.51	0.53	0	0	0.07	17.36	10.95	13.12
ncbi-103378615	red	0.54	0.65	0.85	0.26	0.33	0.22	0.46	3.4	0.95	219.74	13.16	73.81	0.54	0	0.98	1.68	0.42	2.31	2.35	1.53	3.76	63.51	41.11	100.35	0	0.81	0.68	1.03	0.75	0.42	1.09	0.42	74.79	1.52	96.28
ncbi-103378617	turquoise	1.46	1.21	0.79	18.66	30.5	12.47	3.19	3.66	2.69	5.28	2.84	5.1	1.24	0.91	0.91	2.64	1.4	1.44	2.93	2.67	1.41	2.17	2.06	2.38	1.43	0.81	1.08	2.13	1.27	2.62	2.63	1.87	2.58	2.91	1.56
ncbi-103378619	turquoise	1.9	0.84	2.51	249.48	267.6	244.85	0.96	0.71	0.95	51.01	5.78	27.48	0.48	0.75	0.55	1.52	1.62	1.19	0.73	0.58	0.57	1.32	1.03	0.42	0.94	0.9	1.17	1.76	1.82	0.93	0.92	1.04	1.09	1.14	0.64
ncbi-103378620	brown	5.78	6.39	5.17	0.36	0.41	0.57	1.95	4.52	3.35	6.03	8.24	4.99	3.17	1.88	3.41	7.73	12.72	8.12	2.96	2.94	2.88	3.6	3.49	3.85	2.82	5.24	8.63	7.54	7.46	1.32	2.86	3.91	5.02	3.22	4.84
ncbi-103378621	blue	8.42	8.25	7.57	1.55	0.58	2.52	0	0.01	0.01	0.93	0.53	0.61	8.05	9.69	9.91	4.02	4.91	4.82	0.06	0	0.01	0.79	0.67	0.77	8.93	11.49	4.68	3.46	4.85	0	0.06	0.01	0.67	0.58	0.83
ncbi-103378622	turquoise	12.91	14.22	11.95	70.13	70.36	75.43	7.28	8.74	6.68	20.29	11.71	14	12.36	13.1	12.24	25.8	24.61	26.59	7.51	6.79	5.75	8.99	7.9	6.96	14.06	14.96	27.2	28.79	24.99	6.87	7.72	6.77	7.58	9.32	8.32
ncbi-103378626	pink	18.44	18.72	19.77	18.1	35.27	16.16	3.62	3.39	3.56	8.11	5.77	4.08	19.85	20.42	18.25	6.36	8.3	6.3	2.87	4.02	4.44	3.33	3.34	2.83	17.1	22.98	8.41	7.3	7.85	3.48	4.25	3.59	3.31	4.15	2.48
ncbi-103378627	black	8.84	11.28	10.19	0.79	0.13	0.61	0.08	0.06	0.11	0.53	0.93	0.66	12.27	12.44	12.36	6.62	5.41	7.05	0.06	0.04	0.03	0.3	0.49	0.45	10.24	11.11	7.9	9.28	7.01	0.01	0.11	0.08	0.73	0.61	0.47
ncbi-103378628	turquoise	11.45	12.61	12.66	65.3	52.94	66.71	6.89	7.3	6.56	17.53	8.05	11.25	11.89	11.29	11.16	14.31	13.24	12.37	7.61	7.13	6.9	6.87	6.08	5.45	13.27	9.07	11.95	17.6	15.73	6.97	8.99	7.22	6.57	8.24	5.97
ncbi-103378630	turquoise	0.36	0	0.23	3.33	2.89	3.2	0	0	0	0.34	0.08	0.7	1	0	1.31	0.18	0.05	0.17	0	0	0	0	0	0.03	0.19	0	0.22	0.33	0.22	0.02	0.03	0	0	0	0
ncbi-103378632	purple	21.93	22.47	23.9	8.92	7.63	7.46	8.24	8.47	7.6	30.3	34.42	26.06	20.65	22.83	22.83	22.75	21.66	21.43	8.33	7.41	7.47	26.21	29.63	26.26	20.51	23.34	22.24	19.35	21.4	8.78	7.52	9.85	28.78	27.04	35.2
ncbi-103378634	yellow	0.96	1.57	1.6	0.09	0.01	0	0.13	0.28	0	0.44	0.67	0.61	2.04	1.6	1.72	2.69	2.98	2.25	0	0	0.28	1.3	0.98	1.11	1.69	2.4	3.3	2.69	2.14	0	0.18	0.11	0.47	0.86	1.04
ncbi-103378635	green	6.44	3.45	5.54	0.4	0.18	0.4	18.09	25.88	46.73	1.13	2.38	5.76	5.89	5.82	6.64	2.15	1.97	2.09	6.88	18.3	15.56	3.18	1.8	1.96	6.88	5.38	2.44	3.13	2.58	58.01	25.11	8.59	1.98	11.21	2.23
ncbi-103378636	green	0.08	0	0.05	0.04	0	0	0.98	1.25	1.64	0	0.09	0.17	0.28	0.04	0.05	0.18	0.15	0.13	4.17	2.22	5.15	0.75	0.29	0.32	0.35	0.09	0.11	0.05	0.18	2.32	3.45	2.3	0	0.56	0.31
ncbi-103378637	blue	9.46	11.98	11.79	1.91	0.73	3.75	3.13	3.49	3.87	0.74	0.52	0.65	11.96	12.37	12.77	1.29	0.73	0.51	3.79	4.39	4.26	0.82	0.44	0.52	10.93	17.49	1.34	0.98	1.36	5.3	4.87	5.81	0.47	1.02	0.82
ncbi-103378638	blue	14.3	15.92	15.12	0.91	0.46	1.03	0.1	0.09	0.11	0.39	0.63	0.43	12.06	15.09	13.29	0.3	0.64	0.16	0.05	0.14	0.12	0.34	0.21	0.15	15.29	14.37	0.51	0.19	0.44	0.14	0.11	0.1	0.3	0.16	0.25
ncbi-103378640	tan	0	0.05	0	0.01	0.01	0.01	0.08	0.03	0.04	0.1	0.19	0.13	0	0.06	0	0.05	0.13	0.26	0.05	0.07	0.01	0.26	0.07	0.07	0.02	0.05	0.08	0.02	0.1	0.18	0.08	0	0.1	0.07	0.09
ncbi-103378645	blue	1.23	1.35	3.06	0.98	1.23	1.61	0.02	0.02	0.01	0.13	0	0	3.92	2.82	3.9	0.13	0	0.12	0.02	0	0	0.05	0	0.01	2.46	3.28	0	0.09	0	0.02	0.01	0.02	0	0.05	0.04
ncbi-103378646	blue	17.29	16.26	16.06	0.11	0.04	0.13	0.01	0.01	0	0.07	0.16	0.15	14.02	21.47	18.3	1.24	1.13	0.65	0.03	0.07	0.09	0.16	0.2	0.12	19.21	18.06	0.47	0.19	0.4	0	0.04	0.07	0.07	0.17	0.09
ncbi-103378647	yellow	0.41	0.44	0.15	0.01	0	0.02	0	0	0	0	0	0	0.27	0.49	0.82	0.28	0.56	0.3	0	0	0.02	0	0	0.02	0.37	0.47	0.67	0.61	0.65	0.02	0	0	0	0	0
ncbi-103378648	turquoise	3.94	3.46	3.36	33.75	29.75	42.24	2.2	2.08	2.37	9	2.76	6.75	3.18	2.96	3.22	4.78	5.03	4.93	1.93	2.11	2.12	1.76	1.61	1.99	2.98	2.66	6.36	6.61	5.85	2.1	2.74	3.39	2	2.21	1.75
ncbi-103378649	turquoise	0.19	0.05	0.12	1.64	1.7	2.81	0.03	0.07	0.08	0.35	0.29	0.33	0.21	0.21	0.35	0.97	0.93	0.92	0.05	0.06	0.12	0.21	0.34	0.15	0.1	0.11	0.66	0.55	0.73	0.01	0.1	0.09	0.13	0.19	0.17
ncbi-103378652	brown	0.52	0.23	0.37	1.08	1.06	2.68	0.42	0.44	0.4	0.48	0.71	0.5	0.47	0.54	0.61	3.76	5.89	4.99	0.41	0.53	0.59	0.22	0.34	0.64	0.54	0.32	3.82	4.83	3.77	0.87	0.56	0.51	0.28	0.4	0.47
ncbi-103378653	blue	48.01	48.8	47.8	9.67	8.61	10.31	12.56	12.72	13.67	19.99	20.75	20.63	48.57	51.35	47.71	37.32	28.91	30.02	12.82	13.43	13.44	21.12	20.91	20.11	46.2	51.78	32.71	29.47	36.07	14.67	13.61	13.38	20.19	18.58	18.35
ncbi-103378654	brown	0.32	0.52	0.46	0.79	0	0.95	0.15	0.11	0.04	14.32	13.24	12.34	0.73	0.28	1.13	158.02	293.93	213.48	0.39	0.39	0.4	10.02	18.05	18.18	1.92	0.68	201.88	207.81	211.96	0.09	0.27	0.17	14.64	8.35	8.42
ncbi-103378656	magenta	2.74	3.31	2.66	0.08	0.01	0.12	0.05	0.02	0.15	1.95	2.05	2.95	2.72	4.45	3.51	3.28	5.18	4.6	0.1	0.3	0.29	3.25	5.66	4.25	2.83	2.72	3.41	3.55	3.55	0.48	0.17	0.23	4.71	2.47	3.3
ncbi-103378657	turquoise	7.63	3.65	8.25	738.87	814.74	629.81	1.55	0.65	0.55	143.11	14.81	81.53	3.09	3.09	3.79	3.71	2.38	3.14	0.1	0.06	0	2.93	1.88	0.17	2.55	3.24	3.31	3.81	4.66	0.25	0.62	0.07	2.77	1.66	0.12
ncbi-103378658	yellow	15.2	16.33	11.74	3.21	2.15	3.04	7.53	6.21	5.32	8.25	12.11	10.7	15.4	12.82	9.36	23.43	21.95	15.66	3.91	5.49	5.79	10.27	10.79	7.59	14.55	13.52	21.18	20.46	21.55	3.17	5.39	5.77	11.27	10.57	7.27
ncbi-103378659	blue	6.6	4.6	4.31	0.17	0	0	0.31	0.27	0	1.43	0.99	0.28	8.64	5.28	3.82	1.67	1.7	2.06	0.47	0.73	0.28	0.5	1.23	0.52	4.78	5.57	1.43	1.18	0.92	0.15	0.56	0.52	0.92	0.84	0.87
ncbi-103378660	pink	7.27	9.1	8.19	9.46	8.84	11.93	1.94	2.01	1.87	3.9	3	3.26	7.9	6.55	7.97	4.49	2.04	2.69	3.16	1.33	2.57	2.25	0.84	1.11	6.11	6.71	3.1	2.56	3.28	3.18	2.5	2.67	1.14	2.18	2.61
ncbi-103378662	blue	17.57	18.96	18.41	0.29	0.35	0.85	11.75	11.83	16.97	2.54	2.82	3.68	19.93	20.14	18.66	7.77	4.22	5.04	11.92	10.51	13.39	2.68	2.65	2.34	16.88	18.78	4.77	4.09	4.03	23.68	12.26	13.34	2.42	4.08	2.93
ncbi-103378664	red	0.03	0.03	0.02	0	0.01	0	0	0	0	0.83	0.04	0.03	0.05	0	0.02	0.03	0	0.06	0.03	0.01	0	0.34	0.11	0.03	0.06	0.03	0.2	0	0.4	0	0.02	0	0.08	0.05	0.21
ncbi-103378667	brown	2.4	2.26	1.35	0.37	0.19	0.28	0.09	0.07	0.4	0.29	0.68	0.11	2.31	2.79	1.34	6.17	6.39	4.52	0.09	0.13	0	0.38	0.85	0.13	2.14	1.73	6.15	3.36	7.62	0.03	0.11	0.46	0.25	0.5	0.55
ncbi-103378668	turquoise	0.94	2	0.66	41.88	42.48	52.17	1.56	2.29	1.27	11.23	9.3	7.33	1.42	0.87	0.9	12.32	11.49	13.73	4.39	2.32	3.31	4.05	2.52	3.16	1.78	0.75	12.81	14.2	11.02	1.17	1.98	2.89	4.02	1.43	3.56
ncbi-103378670	red	3.84	4.92	4.2	0.28	0.31	0.3	0.15	0.15	0.11	12.27	14.4	14.67	2.86	3.26	3.7	3.62	1.67	2.67	0.27	0.17	0.31	14.58	12.92	13.17	2.97	3.28	1.72	1.76	1.55	0.14	0.1	0.1	12.87	12.79	11.7
ncbi-103378671	brown	0.48	0.2	0.16	6.65	6.42	4.6	0.02	0.13	0.1	1.62	0.48	1.4	0.54	0.43	0.42	11.96	12.73	10.34	0.05	0.09	0.03	0.23	0.21	0.22	0.12	0.4	13.69	9.31	14.23	0.06	0.03	0.07	0.29	0.32	0.27
ncbi-103378675	turquoise	13.99	13.75	15.25	103.54	120.12	116.05	56.64	60.25	45.83	31.45	16.04	24.3	14.29	15.06	13.35	24.95	23.71	21.68	41.8	44.81	41.54	13.09	10.8	9.67	15.88	15.27	30.33	25.84	29.86	43.22	64.85	62.43	8.39	20.65	15.27
ncbi-103378676	black	8.92	10.97	11.1	2.39	1.59	3.79	4.98	4.84	6.01	4.12	7.93	5.14	11.9	11.94	12.28	11.51	9.83	8.63	4.69	4.98	3.83	4.73	5.69	4.83	12.53	15.24	11.2	9.09	9.37	5.68	4.35	5.89	5.3	6.64	6.1
ncbi-103378678	red	1.36	0.78	1.44	0	0	0	0	0	0	2.08	3.04	4.09	2.26	3.39	2.92	0.09	0.28	0	0	0	0	5.47	4.64	6.19	2.14	2.91	0.34	0	0	0	0.01	0.09	6.46	5.68	5.47
ncbi-103378679	turquoise	2.12	1.75	3.06	8.9	7.5	8.59	0.93	0.64	0.86	1.77	0.33	0.94	1.46	1.37	1.33	4.03	2.93	2.53	0.94	0.74	0.78	0	0	0	2.07	4.14	3.54	3.48	3.3	0.64	0.68	0.68	0	0	0
ncbi-103378680	turquoise	0.06	0.06	0.11	2.88	1.35	3.76	0	0	0	0.53	0.35	0.62	0.17	0.46	0.3	0.47	0.23	0.49	0.05	0.08	0.05	0.24	0.04	0.04	0.41	0.14	0.34	0.12	0.23	0	0	0.08	0	0	0.08
ncbi-103378681	red	54.2	48.82	45.94	18.35	16.82	19.05	9.17	10.05	8.95	54.76	71.18	52.04	41.73	39.24	45.96	45.21	40.68	43.61	13.34	10.46	10.56	65.29	68.78	74.87	42.09	43.71	40.07	36.36	41.52	10.45	9.4	12.69	59.94	62.65	67.29
ncbi-103378682	red	32.8	25.17	23.04	69.27	73.6	63.93	16.28	10.73	9.14	79.43	74.08	76.62	24.54	29.49	27.65	22.29	14.93	23.16	13.79	14.58	12.82	76.87	61.12	94.86	31.22	33.8	21.94	18.93	22.03	9.75	11.82	14.82	70.14	75.78	87.76
ncbi-103378683	black	3.45	4.17	3.49	0.41	0.6	0.33	0.64	0.72	0.56	0.93	2.77	1.21	3.38	3.27	3.04	2.87	2.71	2.83	0.76	0.83	0.5	1.1	0.96	1.19	2.84	3.61	2.98	3.84	2.97	0.73	0.58	0.76	1.19	1.11	1.5
ncbi-103378685	blue	2.04	1.59	1.31	0.74	0.21	0.89	0	0.03	0.02	0.24	0	0.1	1.08	0.57	1.3	0.17	0.23	0.12	0.03	0	0.01	0	0.03	0.01	1.53	1.86	0.33	0.11	0.3	0.01	0.03	0.02	0	0.03	0.01
ncbi-103378686	brown	0.08	0.06	0.2	0.04	0.02	0.1	0	0	0	0.45	0.46	0.24	0.03	0.13	0	0.31	0.64	0.46	0.03	0	0	0.41	0.52	0.42	0.03	0.03	0.59	0.46	0.92	0.05	0.07	0	0.34	0.85	0.07
ncbi-103378689	brown	0.1	0	0	0	0	0	0.03	0	0.11	0	0.05	0	0.1	0	0	0.06	0.44	0.2	0.04	0.01	0	0	0	0	0	0.07	0.1	0.09	0.19	0.07	0.07	0	0.08	0	0
ncbi-103378690	yellow	9.5	7.82	0.2	0.85	0.47	0.81	0.97	0	1.5	2.61	5.92	2.42	5	0.01	2.65	8.13	5.91	7.11	1.97	1.58	1.73	2.87	3.51	1.69	7.48	5.71	8.62	7.54	9.01	1.53	0.86	1.35	4.04	3.26	0.88
ncbi-103378692	green	3.22	2.92	2	0.23	0.35	0.53	47.38	55.79	41.27	5.18	8.58	6.36	1.84	1.55	1.96	8.65	7.52	7.38	34.4	35.05	41.34	6.92	4.34	5.64	3.01	1.95	12.8	10.46	14.28	32.25	29.35	33.7	3.99	8.72	5.82
ncbi-103378693	yellow	0.93	0.67	0.6	0.18	0.06	0	0.31	0.53	0.41	0.28	0.46	0.26	0.57	0.83	0.8	0.92	0.45	0.88	0.41	0.1	0.39	0.38	0.47	0.11	1.05	0.49	1.21	1.56	1.13	0.81	0.05	0.3	0.55	0.29	0.24
ncbi-103378696	blue	17.54	25.22	19.36	0.52	0.1	0.26	1.11	0.92	1.04	2.71	5.79	2.06	19.86	22.27	15.8	3.3	1.34	2.79	1.15	1.06	1.41	2	4.02	2.32	11.71	18.2	3.8	2.63	2.63	0.63	1.14	1.47	3.07	2.24	2.54
ncbi-103378697	brown	0.28	0.24	0.24	0.55	0.13	0.9	0	0	0.03	2.57	2.03	0.46	0.28	0.51	0.47	19.28	18.03	18.95	0.02	0	0	0.92	0.97	0.46	0.62	0.28	14.78	17	16.73	0	0	0.03	2.94	1.44	1.18
ncbi-103378698	black	12.15	11.82	11.78	4.32	5.13	6.41	3.38	3.64	3.69	6.55	6.81	5.34	12.06	10.6	13.4	11.75	12.06	12.69	3.82	3.7	4.29	6.34	6.13	5.48	11.27	12.5	11.01	10.76	11.94	4.08	3.94	3.72	5.53	5.56	5.64
ncbi-103378699	greenyellow	4.08	4.32	4.87	26.56	29.72	32.56	20.34	20.23	19.14	9.69	6.06	7.8	4.91	4.55	4.44	10.92	9.7	10.01	19.32	16.44	18.16	6.33	5.03	4.44	5.83	4.85	11.32	9.61	12.39	15.99	17.27	18.4	4.09	6.74	5.59
ncbi-103378700	turquoise	0.66	0.64	0.45	7.73	9.86	8.27	0.15	0.14	0.1	1.5	0.61	1.27	0.91	0.81	0.66	2.18	2.1	2.26	0	0.12	0.17	0.3	0.2	0.49	0.56	0.85	2.14	2.55	1.79	0.1	0.18	0.1	0.35	0.49	0.37
ncbi-103378701	turquoise	4.21	4.83	5.37	19.39	18.14	16.64	1.66	1.97	2.34	4.37	1.11	2.6	5.88	4.51	4.68	1.98	2.28	1.07	2.11	2.02	1.78	1.15	0.61	0.82	5.12	3.88	1.86	2.17	2.39	2.82	2.14	2.53	0.75	1.18	0.64
ncbi-103378702	turquoise	3	0.8	0.95	15.38	11.28	10.99	0.07	0.29	0.29	3.15	1.08	2.69	2.36	0.95	1.06	4.74	15.72	5.63	0.27	0.36	0.57	0.6	0.95	0.45	1.49	2.08	3.18	2.52	6.88	0.23	0.18	0.31	0.5	0.44	0.06
ncbi-103378703	blue	0.89	0.93	1.82	0.02	0	0	0	0	0	0.03	0	0.07	0.5	1.32	1.46	0.4	0	0.16	0	0	0.08	0.04	0.03	0	1.35	2.38	0.49	0.33	0.25	0	0	0	0	0.03	0
ncbi-103378708	turquoise	3.31	2.22	2.42	23.74	12.95	16.7	0.82	1.29	0.14	6.75	1.87	2.53	1.39	2.57	0.55	4.28	2.23	0.83	0.24	0.86	0.35	1.06	1.9	1.52	1.51	1.95	0.28	2.41	2.14	0.1	0.94	1.09	1.49	2.16	1.05
ncbi-103378709	turquoise	6.05	7.56	6.32	49.46	55.03	32.18	10.09	6.68	6.15	9.82	6.29	9.24	8.66	5.87	8.59	11.85	10.68	10.83	7.32	8.93	8.62	5.23	4.02	4.65	7.45	5.83	12.48	11.84	13.28	4.6	7.86	5.55	4.96	5.02	3.1
ncbi-103378710	magenta	70.4	62.17	42.69	30.56	29.66	14.92	28.44	23.69	13.82	74.62	78.52	34.63	66	58.36	61.24	91.92	59.88	69.58	25.08	22.32	22.15	58.77	55	51.51	55.98	53.07	68.7	77.61	65.3	20.58	21.24	20.56	53.9	51.96	54.21
ncbi-103378711	blue	9.53	10.36	10.65	0	0.01	0	0.05	0	0.05	0.06	0.09	0	11.99	13.75	11.77	0.54	0.39	0.42	0	0	0.05	0	0.02	0.02	17.84	14.13	0.83	0.63	0.56	0.03	0.02	0.05	0.03	0.07	0.07
ncbi-103378713	green	0.16	0.06	0	0	0	0.01	0.27	1	0	0	0	0	0.01	0	0.2	0	0	0.03	0	0	0	0	0	0.03	0.08	0	0	0	0.01	0	0	0.08	0	0	0.09
ncbi-103378714	green	2.98	1.04	3.83	1.98	0.37	0.49	498.55	170.85	170.42	23.41	16.38	24.18	6.6	0.9	0.87	8.14	1.82	2.29	210.97	212.15	32.84	45.28	18.96	10.18	9.41	1.38	8.1	2.13	10.55	129.8	191.88	213.68	7.82	48.8	26.09
ncbi-103378717	turquoise	0.06	0	0.2	1.44	1.67	2	0	0.6	0.16	0.44	0.31	0.6	0	0	0	0.06	0.07	0	0.69	0.17	0.34	0.17	0.05	0.13	0.07	0	0	0	0	0.26	0.36	0.85	0.09	0.28	0.1
ncbi-103378718	turquoise	21.79	22.6	21.88	73.1	77.36	67.82	4.46	4.4	4.96	21	10.7	16.25	23.29	25.68	19.12	23.44	27.97	21.38	4.03	3.85	4.01	7.33	10.2	8.43	20.85	22.85	27.01	21.9	25.97	5.32	3.34	5.9	9.8	8.78	10.47
ncbi-103378719	turquoise	3.99	4.06	4.55	40.58	41.02	27.14	3.38	1.88	2.7	12.22	4.83	8.51	4.37	4.79	3.96	8.2	11.91	10.28	2.38	2.45	3.03	4.23	4.42	3.48	6.48	4.84	9.92	10.68	9.61	3.06	1.4	3.01	3.93	2.98	3.52
ncbi-103378722	blue	46.45	50.09	52.32	0.07	0.01	0.01	0.05	0.11	0.05	0.26	0.46	0.36	49.96	58.79	49.15	1.75	1.41	1.13	0.08	0.12	0.08	0.46	0.62	0.3	48.79	56.71	1.33	1.06	1.45	0.17	0.05	0.06	0.49	0.52	0.49
ncbi-103378723	turquoise	16.03	18.02	16.35	31.6	32.2	24.33	2.43	2.89	2.21	10.42	8.18	8.16	15.03	16.59	14.72	12.16	13.09	12.66	3.37	2.87	2.87	6.62	6.12	6.62	15.7	15.52	11.12	11.15	11.25	3.33	2.39	2.81	6.7	6.34	6.64
ncbi-103378724	purple	4.05	3.76	3.03	2.83	1.64	4.28	1.15	0.88	1.3	6.44	7.38	4.67	2.67	1.55	3.4	5.3	6.76	6.19	1.65	1.65	1.32	4.36	5.12	4.32	2.41	4.99	5.26	4.92	6.13	1.84	1.21	1.67	3.67	4.44	4.06
ncbi-103378725	green	2.54	1.98	3.12	6.54	7.07	5.7	23.69	35.54	23.84	3.61	4.05	3.97	4.26	2.3	3.05	17.07	20.52	19.42	29.14	20.98	27.26	11.74	5.39	6.6	4.02	2.86	14.45	18.75	15.24	40.94	37.97	33.95	3.93	9.61	6.75
ncbi-103378727	black	5.28	5.39	5.07	2.11	1.82	1.8	0.79	0.73	0.77	1.77	2.13	2.4	3.82	4.6	4.93	4.15	3.84	3.66	0.81	0.86	0.75	2.06	2.3	2.18	5.13	4.47	3.38	3.33	3.49	1.12	0.74	0.94	2.37	2.4	2.2
ncbi-103378731	brown	13.74	14.89	12.95	4.27	2.79	3.06	4.47	4.77	3.95	7.8	9.88	6.55	12.96	12.79	14.12	31.06	26.88	31.35	3.55	4.37	4.54	7.08	8.37	8.97	13.79	12.79	29.64	32.82	29.04	4.03	4.46	4.38	8.49	8.47	9.19
ncbi-103378732	turquoise	5.48	5.57	6.02	13.26	10.12	11.09	5	4.51	5.07	7.29	8.21	6.21	5.69	4.18	4.21	5.99	6.14	4.83	4.87	4.5	4.87	5.62	5.17	4.58	4.47	4.5	6.81	5.52	7.67	5.81	3.67	4.36	5.13	4.95	5.83
ncbi-103378733	turquoise	14.6	15.58	13.99	31.7	22.97	32.55	6.4	6.83	5.28	13.62	13.17	11.04	15.04	14.18	16.02	14.12	11.89	11.75	6.82	6.59	6.6	10.03	8.52	8.77	15.61	13.12	10.76	6.57	12.05	7.43	5.59	7.13	8.8	9.44	9.2
ncbi-103378737	red	2.84	2.65	2.44	0.76	0.87	0.93	6.18	3.79	4	0.95	0.72	0.9	2.16	2.85	2.96	3.27	4.15	3.71	3.41	3.11	3	0.93	0.74	0.57	2.88	2.99	3.59	3.14	3.28	4.48	3.85	3.32	0.54	1.42	1.06
ncbi-103378738	pink	23.04	21.16	30.29	61.52	55.21	41.59	0.07	0.09	0.04	15.53	3.41	7.41	33.54	35.11	29.22	4.05	2.7	2.14	0.06	0.1	0.14	1.4	1.23	1	27.86	31.08	3.99	3.43	4.49	0.07	0.09	0.06	1.46	1.24	0.75
ncbi-103378739	turquoise	0.65	0.94	0.56	9.57	9.46	6.6	0.29	0.25	0.07	1.73	0.85	0.97	0.48	0.44	0.43	2.34	2.84	2.19	0.24	0.04	0.21	0.44	0.27	0.2	0.71	0.31	2.58	2.67	2.36	0.35	0.18	0.4	0.42	0.06	0.25
ncbi-103378741	purple	0.38	0.37	0.26	0	0	0.09	0.02	0	0	1.15	0.61	0.39	0.24	0.34	0.68	1.32	0.05	0.87	0	0	0	0.58	0.49	0.56	0.5	0.58	1.34	0.87	0.34	0	0.03	0	0.42	0.83	1.25
ncbi-103378742	blue	4.45	5.42	3.86	0.86	0.34	0.86	0.06	0.12	0.25	1.31	1.51	1.14	4.21	4.51	6.47	2.21	1.15	1.96	0.25	0.2	0.32	1.26	1.12	1.24	4.61	7.43	1.56	1.29	1.78	0.3	0.25	0.08	1.25	1.32	0.91
ncbi-103378745	turquoise	0.6	0.81	0.27	2.37	1.27	2.79	0.72	0.75	0.34	0.28	0.46	0.62	0	0	0.46	1.29	0.61	1.04	0.67	0.48	0	0.59	0.32	0.86	0.51	0.37	0	0	0.31	0	0	0.49	0	0.44	0.72
ncbi-103378747	blue	2.12	1.61	2.4	0.04	0.01	0.06	0.05	0.03	0.14	0.41	0.62	0.25	2.34	1.45	1.52	0.18	0.28	0.46	0.12	0.12	0.02	0.31	0.11	0.43	2.28	2.37	0.16	0.23	0.26	0.04	0.13	0.01	0.42	0.32	0.28
ncbi-103378748	turquoise	19.76	19.21	15.76	65.07	54.25	52.94	16.44	13.53	12.55	49.63	36.14	29.24	13.78	17.28	16.05	18.02	22.15	18.24	18.77	16.13	16.28	36.25	44.21	34.69	17.88	17.36	19.47	21.26	20.45	16.97	16.94	16.11	29.54	46.28	34.84
ncbi-103378750	yellow	0.44	0.42	0.79	0.02	0.01	0	0	0.05	0	1.56	0.14	0.03	0.55	0.38	0.18	1.54	0.94	0.69	0	0	0	0.09	0.09	0.15	0.33	0.43	0.68	0.42	0.61	0.02	0.04	0	0.15	0.19	0.2
ncbi-103378751	turquoise	23.65	24.53	28.27	61.17	71.04	59.11	8.45	8.43	8.42	15.03	9.26	12.37	25.71	26.86	25.38	19.02	19.78	16.77	7.78	8.2	7.83	8.52	8.44	7.82	23.46	29.36	18.1	17.46	16.97	8.11	9.07	8.68	7.78	8.32	8.86
ncbi-103378757	turquoise	11.31	11.54	14.99	43.09	29.62	19.39	5.15	4.41	5.93	15.76	9.36	13.97	12.57	11.7	12.43	16.03	15.01	13.85	4.33	4.74	5.51	8.16	10.34	9.17	12.44	10.3	12.91	15.35	14.26	5.03	6.03	5.57	11.53	8.46	6.98
ncbi-103378759	green	24.85	22.65	20.79	12.96	13.43	12.83	290.05	268.05	346.32	20.38	23.6	31.29	22.61	20.46	18.57	31.02	24.34	21.39	150.03	153.49	112	30.46	19.69	19.41	26	17.1	27.15	21.51	33.35	148.9	191	205.59	15.59	53.33	24.84
ncbi-103378760	brown	0.28	0.22	0	0.37	0.82	0.32	0	0	0	0	0	0.08	0.42	0	0.24	0.8	0.68	0.94	0	0	0	0.09	0	0.04	0.4	0	1.69	2.68	1.41	0	0.03	0	0.1	0	0
ncbi-103378761	tan	0.06	0.09	0.07	0.02	0.03	0.02	0	0	0	24.66	42.18	10.69	0	0	0.02	0.17	0.17	0.17	0	0	0	11.35	8.82	10.02	0.13	0.02	0.17	0.11	0.29	0	0.03	0.02	13.7	14.24	10.49
ncbi-103378762	yellow	9.1	8.69	7.2	4.59	3.16	5.31	2.14	1.7	2.1	2.71	2.12	2.15	7.17	8.61	9.02	12.65	12.26	11.27	2	1.1	1.64	1.19	2.15	1.39	6.9	7.5	13.21	10.6	14.82	1.86	1.39	1.7	1.91	2.07	1.7
ncbi-103378763	brown	0.14	0.1	0.07	0.08	0	0	0	0	0	0	0.12	0	0.29	0.24	0.6	33.51	33.67	32.12	0	0.06	0.05	0.29	0.54	1.57	0.53	0.55	32.78	52.71	13.61	0	0.07	0	0.9	0.08	0.04
ncbi-103378764	blue	1.98	0.5	0.74	0	0	0	0.06	0	0.03	0	0.11	0	1.7	2.02	0	0.12	0	0.01	0.07	0	0	0	0	0.07	1.54	3.41	0.11	0	0.24	0	0	0.03	0	0.04	0
ncbi-103378769	turquoise	0	0.46	0.26	5.62	3.73	5.17	0.35	0	0.16	1.68	1.13	2.11	0.25	0.15	0.15	2.15	1.57	1.8	0.16	0.28	0.48	1.99	2.01	1.62	0.25	0.14	1.42	2.27	1.65	0.46	0.35	0.09	1.31	1.3	1.54
ncbi-103378770	red	0	0.42	0	0	0	0	0	0	0	1.63	9.19	11.54	0	0	0	0	0	0.16	0	0	0	7.33	12.81	2.52	0.29	0.42	0	0	0	0	0	0	2.48	3.1	8.47
ncbi-103378773	blue	57.17	40.04	17.13	0.1	0.03	0.25	0.6	0.26	0.61	1.84	3.76	5	8.66	5.72	5.16	2.07	1.73	0.76	0.37	0.27	0.28	3.44	8	1.57	22.66	21.51	1.01	0.8	0.98	0.11	0.31	0.06	3.53	5.35	4.91
ncbi-103378775	turquoise	0	0	0	1.34	1.84	2.82	0	0	0	0.42	0	0.15	0	0.1	0	0.01	0	0.12	0	0	0	0.05	0	0.03	0	0.08	0	0.03	0.06	0	0	0	0	0	0
ncbi-103378776	blue	7.71	7.06	7.44	0.34	0	0.25	3.29	2.92	5.37	1.11	2.98	1.76	5.42	5.7	7.25	3.78	4.77	3.86	2.89	2.83	3.4	1.82	1.85	1.3	6.42	7.82	3.99	0.72	4.81	0.25	1.61	3.64	0.14	1.05	1.86
ncbi-103378779	blue	5.09	5	4.59	1.56	0.52	2.08	0	0.01	0	0.41	0	0.09	4.6	4.71	4.32	0.12	0.1	0.1	0	0	0	0.02	0	0	4.76	5.1	0.08	0.04	0.17	0	0	0	0.01	0	0
ncbi-103378780	purple	0.17	0.58	0.21	0.16	0	0.04	0	0	0	1.74	0.91	0.96	0.21	0.1	0.36	1.07	0.62	0.73	0	0	0	0.52	0.36	0.39	0.28	0.38	0.64	0.88	0.57	0.08	0.03	0	0.85	0.51	1.45
ncbi-103378781	turquoise	3.78	4.44	3.42	32.47	26.27	31.67	0.2	0.05	0.98	8.38	4.08	5.09	2.39	2.75	2.52	3.06	3.02	2.4	0.65	0.81	0.48	1.44	1.51	0.94	4.51	2.83	3.63	3.5	2.84	0.52	0.12	0.95	0.52	1.99	2.23
ncbi-103378782	turquoise	21.21	24.25	22.57	31.69	30.64	37.16	14.56	16.29	20.44	8.52	5.68	9.93	24.02	23.13	25.64	13.07	14.01	14.69	15.53	16.7	15.33	4.05	3.63	3.55	21.96	19.5	15.1	11.54	15.16	18.62	13.72	14.98	2.55	5.53	4.14
ncbi-103378784	green	2.01	2.4	1.62	2.62	1.3	4.5	7.22	8.01	12.72	2.55	2.29	3.36	1.11	2.46	2.39	1.3	1.17	1.17	6.61	5.26	7.81	2.32	2.43	2.53	2.52	3.06	1.38	0.71	1.38	10.24	8.93	6.53	1.97	3.3	2.55
ncbi-103378785	turquoise	0.56	0	0.26	5.82	6.44	4	0	0	0	1.5	11.44	3.5	0.96	0.3	0.96	0	0.91	0.8	0.31	0	0.08	5.14	2.51	2.76	0.89	0	1.17	0.42	1.2	0.17	0	0.13	2.88	2.61	1.98
ncbi-103378786	turquoise	0	0.06	0.08	16.99	21.5	13.58	0	0	0	3.05	0.88	2.45	0	0.1	0	0.69	0.78	2.23	0	0	0	0.37	0.14	0.21	0.03	0.02	1	0.69	1.16	0	0	0	0.35	0.17	0.29
ncbi-103378787	purple	0	0	0	0.04	0.02	0	0	0	0	0.26	0.97	0.57	0.27	0.17	0	0.6	0.19	0.45	0.07	0	0	0.8	0.56	0.54	0.51	0	0.6	0.18	0.68	0	0	0	0.88	0.45	0.74
ncbi-103378789	brown	0.13	0.12	0.15	0	0	0	0	0	0	0.09	0.24	0.15	0.25	0.23	0.12	1.19	1.44	1.8	0.01	0	0.02	0.16	0.04	0.13	0	0.26	0.81	1.92	0.7	0	0	0.02	0.09	0.07	0.04
ncbi-103378791	blue	17.37	19.04	16.07	5.56	4.91	5.95	0.08	0.08	0.08	1.35	0.52	0.61	16.4	19.28	18.92	4.98	3.73	3.96	0.03	0.07	0.03	0.22	0.32	0.21	20.5	23.04	4.55	4.6	4.35	0.06	0.06	0.06	0.26	0.29	0.25
ncbi-103378793	blue	3.42	2.13	2.74	0.01	0	0	0	0.02	0.02	0.22	0.04	0.03	3.37	4.13	3.68	0.85	0.97	1.75	0.02	0.02	0	0	0.11	0.07	2.81	4.84	1.47	1.36	1.3	0.05	0	0	0.02	0.1	0.1
ncbi-103378794	brown	0	0	0	0.03	0	0	0	0	0	0	0.08	0	0	0	0	6.64	7.37	7.66	0	0	0	0	0.08	0.25	0.11	0	9.15	9.77	6.1	0	0	0	0	0	0
ncbi-103378795	turquoise	8.3	9.67	9.83	44.45	48.55	47.37	8.98	7.73	8.11	13.31	13.14	11.04	11.48	10.44	10.54	14.48	12.21	12.69	7.95	8.25	9.92	8.79	5.87	7.47	10.49	8.97	14.54	14.9	13.3	7.36	10.64	9.63	7.95	7.65	7.75
ncbi-103378796	turquoise	0	0.06	0.06	1.46	0.87	5.03	0	0	0	0.37	0.04	0.43	0	0.05	0.11	0	0	0	0	0	0	0.11	0	0	0	0	0	0.04	0	0	0	0	0.06	0.08	0
ncbi-103378797	tan	0.18	0.77	0.51	0.07	0.21	0.12	0.23	0.07	0.19	5.91	28	6.19	1.45	1.62	0.19	3.55	0.6	0.45	0.13	0.05	0.09	13.06	9.1	6.95	1.47	0.7	0.18	0.24	0.55	0.3	0.25	0.79	11.36	6.01	7.67
ncbi-103378798	turquoise	2.95	2.28	1.59	29.39	24.76	17.52	1.02	0.85	0.84	6.01	2.21	4.55	2.09	1.83	1.45	5.01	5.01	5.32	0.5	0.79	0.89	1.24	2.01	1.79	1.67	1.61	4.56	4.42	4.73	0.45	0.88	0.61	1.85	2.49	1.79
ncbi-103378801	brown	19.25	16.7	17.09	0.61	0.38	0.68	11.89	10.05	7.97	6.54	10.73	6.56	19.14	14.35	14.17	23.33	31.31	32.19	9.86	10.5	9.34	10.98	10.8	9.39	20.06	18.23	26.26	27.84	27.28	14.64	14.32	13.47	12.45	13.66	11.47
ncbi-103378802	greenyellow	5.83	3.54	5.25	0.03	0	0	0.02	0.01	0.01	5.55	6.85	4.52	6.67	3.57	5.87	1.44	0.89	0.62	0	0	0	4.22	5.05	5.33	4.16	5.9	0.87	0.47	1.12	0.02	0	0	10.51	11.81	8.3
ncbi-103378803	tan	0.19	5.94	0.61	0.04	0.06	0.06	0	0.03	0	1.87	12.89	3.85	1.61	0.82	1.04	1.41	0.97	0.48	0.05	0.06	0.07	4.56	2.71	3.02	2.9	0.91	0.35	0.04	0.58	0.01	0.01	0.03	5.06	1.98	3.68
ncbi-103378805	blue	9.16	9.9	9.33	0.13	0.08	0.29	0	0	0	0.07	0	0	10.4	11.88	10.17	0	0	0	0.03	0	0.09	0	0	0	8.42	10.91	0	0	0.03	0	0	0.03	0	0.06	0
ncbi-103378807	turquoise	0.16	0.12	0.13	2.58	2.97	14	0	0	0	0.17	0	0.44	0	0.38	0.39	0.67	0.14	0.31	0	0	0	0	0	0	0.07	0.12	0.07	0.13	0.19	0	0	0	0.04	0.09	0
ncbi-103378808	turquoise	2.32	3.49	4.09	15.27	16.15	16.87	6.24	5.66	4.95	8.19	5.38	4.74	2.78	2.87	2.28	12.55	9.31	8.29	6.66	6.15	4.58	2.63	3.21	2.53	3.06	3.26	7.86	8.52	8.79	6.51	5.71	7.53	2.87	3.46	3.65
ncbi-103378809	turquoise	0.05	0	0.09	7.21	6.34	18.35	0.01	0	0.02	1.27	0.12	1.53	0.01	0.02	0	0.03	0.05	0.01	0	0	0	0.03	0.02	0	0	0.04	0.05	0.06	0.03	0.02	0.01	0	0.12	0.02	0
ncbi-103378813	green	12.13	3.42	21.69	7.21	3.28	7.86	7646.36	7649.2	7318.08	159.5	81.86	185.35	43.63	7.07	3.86	103.94	17.02	21.84	8192.65	8455.25	8986.38	163.87	66.71	43.27	41.71	3.55	69.36	7.32	112.1	5467.1	10483.3	7675.7	70.68	216.85	237.15
ncbi-103378814	green	0.17	0	0.42	0.14	0	0.17	241.15	153	323.7	11.11	1.99	13.1	0.07	0.19	0	0	0	0	2.45	10.79	4.17	0	0	0.04	0.43	0.1	1.78	0.19	2.52	77.26	72.07	83.2	0.29	5.92	5.74
ncbi-103378815	brown	0.05	0.29	0.25	0	0	0	0	0	0.05	0	0	0	0	0	0.06	0.59	0.41	0.24	0.15	0.12	0.11	0	0	0	0	0.17	0.57	0.44	0.18	0	0	0.04	0	0	0
ncbi-103378819	turquoise	1.12	1.03	0.92	0	0.04	0.15	0	0.28	1.79	0.94	0.61	0.67	0.4	0.72	0.19	1.68	0.23	0	0.45	0.36	0.17	0.37	1.26	0.2	0.77	1.31	0.89	0.28	1.15	1.49	0.86	0.91	0.42	0.66	0.81
ncbi-103378820	green	5.66	1.58	6.56	2.12	0.81	3.25	2520.51	1963.07	2365.48	44.78	27.07	61.56	8.66	1.99	1.44	32.88	5.44	5.65	1975.35	1998.36	2800.42	40.68	20.58	11.74	7.77	1.98	19.68	1.52	37.17	1446.67	1446.11	2471.08	15.44	39.57	61.83
ncbi-103378824	brown	4	4.56	3.3	7.72	5.43	6.9	1.45	0.96	2.13	3.17	1.47	2.59	3.92	4.37	6.62	23.71	27.8	35.05	1.36	1.28	2.5	2.35	1.79	2.8	2.52	6.61	24.23	32.66	18.68	2.85	1.36	2.26	1.06	0.78	1.45
ncbi-103378825	turquoise	2.58	3.24	3.16	0.19	0.23	0.26	6.16	6.35	7.38	2.71	5.93	3.12	2.81	3.28	2.51	10.23	6.25	5.04	2.88	4.78	5.57	4.23	6.39	5.52	4.25	3.27	5.32	2.98	6.18	5.49	3.91	5.93	6.99	6.1	6.45
ncbi-103378826	turquoise	1.47	1.54	1.81	5.58	4.26	5.47	0.03	0.03	0.07	1.48	0.39	0.83	1.33	1.39	2.86	2.97	3.6	5.45	0.07	0.17	0.09	0.14	0.16	0.19	1.8	2.37	4.03	3.78	3.89	0.09	0.03	0.04	0.1	0.14	0.12
ncbi-103378827	red	1.65	1.06	0.59	0	0	0	0	0	0	3.79	1.77	0.91	0.2	0.45	0.36	0.07	0.06	0	0.03	0	0	0.72	3.26	0.33	1.22	0.68	0	0	0	0	0	0	1.2	1.44	1.86
ncbi-103378828	black	3.31	5.57	6.13	0.43	0.71	1.34	0.51	2.18	2.41	0.93	2.49	1.26	8.56	7.51	3.49	8.94	2.52	3.47	2.11	1.92	1.2	2.02	1.5	1.2	5.37	4.93	4.6	5.2	2.52	2.16	1.32	1.61	1.64	3.03	1.81
ncbi-103378830	yellow	11.75	14.01	11.48	0.15	0	0.12	0.56	0.31	0.29	1.27	3.25	1.99	12.1	13.68	14.97	13.49	17.09	15.98	0.68	0.38	0.48	1.99	1.57	1.57	13.44	16.74	16.51	20.84	12.64	0.33	0.52	0.09	2.07	1.56	1.44
ncbi-103378831	turquoise	1.69	2.05	2.42	0.35	0.44	0.54	2.02	1.31	1.89	1.54	2.42	2.12	1.76	1.09	1.67	1.48	1.32	0.84	2.27	2.31	2.41	1.61	2.28	1.74	1.92	2.58	1.16	1.13	1.27	2.78	2.54	2.11	2.33	2.43	2.23
ncbi-103378832	green	1.99	3.77	1.71	1.17	0.58	1.45	9.3	8.29	8.42	2.22	5.64	2.87	2.65	1.22	2.05	4.86	2.99	3.68	7.59	10.53	8.77	3.35	2.71	2.62	2.08	1.57	2.77	2.15	3.04	10.68	12.39	14.9	2.61	3.85	4.33
ncbi-103378834	turquoise	1.56	2.72	2.49	23.38	37.66	30.08	0.71	1.41	0.73	5.01	2.93	4.82	1.25	1.55	1.25	2.32	3.53	1.44	0.79	1.07	0.57	1.92	1.97	1.31	1.28	2.04	4.13	2.7	3.82	0.28	0.41	0.83	1.74	1.12	1.54
ncbi-103378836	blue	0.55	0.66	0.81	0.04	0.01	0.02	0.02	0.08	0	1.4	0.06	0.08	0.91	1.16	1	0.14	0.19	0.08	0.01	0	0.03	0.66	0.15	0.02	1.03	1.29	0.3	0.02	0.79	0.02	0.01	0	0.11	0.23	0.12
ncbi-103378839	turquoise	9.28	8.37	8.86	1.61	1	1.14	21.6	10.29	11.23	24.33	22.7	25.15	6.85	4.58	6.47	12.21	8.7	9.42	25.9	14.67	16.85	19.33	12.18	13.75	7.4	8.34	9.31	7.42	8.42	28.45	26.99	19.96	17.34	18.85	18.58
ncbi-103378841	turquoise	3.87	0.52	4.34	554.6	689.98	514.47	0.62	0.32	0.27	88.82	10.69	66.48	1.68	0.49	0.31	1.48	0.79	0.44	0.07	0.09	0.04	2.09	0.97	0.11	1.16	0.36	1.25	1.71	1.99	0.07	0.46	0.09	1.94	1.35	0.13
ncbi-103378842	turquoise	12.24	14.32	10.97	107.11	85.62	124.28	0.54	0.34	1.05	29.48	5.66	19.46	6.19	10.16	4.53	2.96	4.55	1.18	0.39	0.44	0.39	1.51	2.32	0.79	5.76	3.32	0.85	1.99	0.8	0	0.61	0.63	0.53	3.19	0.83
ncbi-103378843	red	1	1.82	1.75	0.07	0.29	0.19	0.72	1.1	1.47	5.23	6.49	1.49	1.56	1.3	0.59	0.75	1	1.14	0.4	0.22	0	5.32	7.9	3.03	0.84	1.49	0.66	0.62	0.97	0.42	0	0.5	2.67	2.6	2.63
ncbi-103378845	turquoise	1.05	1.63	1.52	5.45	4.87	8.23	0.22	0.7	0.37	2.46	1.65	2.08	1.8	0.87	1.72	2.59	2.49	3.99	0.68	0.82	0.91	1.57	1.53	2.17	1.43	0.9	2.69	3.27	2.4	0.43	0.9	0.6	1.3	1.91	1.21
ncbi-103378846	yellow	1.65	1.75	1.04	0.36	0.46	0.79	0.14	0.07	0.13	0.18	0.03	0.04	1.6	2.15	2.11	3.76	4.14	6.13	0.05	0.05	0.13	0	0.16	0.24	2.28	2.09	4.08	3.77	3.69	0.14	0.08	0.05	0.08	0.06	0
ncbi-103378851	red	5.7	5.04	5.09	2.59	1.53	2.96	8.65	7.95	6.08	20.59	26.13	21.06	5.61	5.28	4.11	10.34	11.81	10.98	7.98	7.56	6.8	22.56	21.44	20.3	3.68	5.91	11.88	11.36	9.5	7.91	9.85	8.34	23.21	20.68	34.49
ncbi-103378853	blue	0.3	0.27	0.37	0	0	0	0.04	0.07	0.01	0.08	0.08	0	0.11	0.26	0.22	0.07	0.16	0.14	0.01	0.02	0	0.02	0.01	0	0.27	0.16	0.12	0.05	0.16	0.03	0.04	0.01	0.01	0.08	0.04
ncbi-103378855	turquoise	4.72	8.76	5.91	28.28	25.47	26.07	3.49	3.84	2.68	11.81	10.81	9.3	4.11	3.85	6.61	11.05	11.93	12.62	3.05	3.54	2.92	5.11	6.62	6.36	5.1	6.45	15.2	16.23	13.03	3.37	3.12	4.08	7.38	6.16	6.86
ncbi-103378857	brown	27.43	25.77	28.33	19.59	16.55	14.77	5.1	4.56	5.01	29.31	25.26	22.28	23.81	25.42	27.41	56.34	59.21	59.75	5.02	4.46	5.15	16.91	20.39	22.07	21.67	23.94	63.56	70.09	59.61	4.96	3.51	4.7	18.83	18.11	21.81
ncbi-103378858	pink	6.82	8.42	8.79	14.38	10.59	10.07	3.82	3.63	3.17	3.43	2.6	2.75	8.36	8.95	8.81	3.98	1.69	2.93	3.16	3.41	2.19	1.73	1.1	0.99	9.6	10.6	4.5	3.36	4.32	3.15	3.54	3.07	1.02	1.63	0.77
ncbi-103378859	brown	0.21	0.25	0.18	0.61	0.32	0.28	0.03	0.04	0.04	0.06	0.08	0.1	0.12	0.18	0.21	1.15	1.83	0.84	0.02	0.03	0.03	0.02	0.12	0.05	0.29	0.27	1.38	1.39	1.78	0.15	0.03	0.12	0.07	0.1	0.05
ncbi-103378860	blue	5.01	6.02	5.65	4.48	2.87	4.62	0.04	0.01	0.13	1.45	0.77	1.25	5.34	6.67	5.97	2.57	1.95	1.59	0.1	0.06	0.05	0.5	0.57	0.43	4.68	6.59	1.9	1.77	2.05	0.13	0.04	0.08	0.61	0.44	0.53
ncbi-103378861	brown	0	0	0	0	0	0	0	0.01	0	0	0	0	0.12	0	0.01	62.42	56.67	85.78	0	0	0	0.46	0.61	1.55	0.88	0.04	53.61	60.29	47.94	0	0	0.02	2.43	0.38	0.08
ncbi-103378862	turquoise	70.42	81.1	73.36	126.48	157.65	127.15	52.72	53.08	38.82	101.27	86.62	88.68	60.94	64.74	58.43	54.02	53.31	46.62	43.41	42.42	37.78	78.96	99.3	87.34	67.35	63.44	60.23	65.87	51.49	36.37	50.61	40.02	91.55	73.03	76.59
ncbi-103378863	turquoise	0.44	0.36	0.32	1.33	2.21	2.55	0	0	0	0.27	0.05	0.23	0.56	0.37	0.32	0.16	0.29	0.14	0	0	0	0.06	0.02	0.01	0.1	0.2	0.27	0.27	0.19	0	0	0	0.03	0.02	0.09
ncbi-103378864	blue	18.32	20.21	15.92	0	0.22	0.07	0	0	0	1.35	1.6	0.96	19.02	21.3	22.24	7.9	8.98	6.09	0	0	0	1.8	2.88	2.03	19.41	17.22	4.76	4.92	4.13	0	0	0	3.05	2.42	2.52
ncbi-103378865	turquoise	1.87	1.48	1.05	11.08	10.89	9.6	0.33	0.27	0.25	2.09	0.84	1.06	2.03	1.47	2.43	2.12	2.5	2.12	0.52	0.44	0.46	0.92	0.75	0.84	2.2	1.36	1.76	1.88	1.75	0.53	0.35	0.41	0.71	1.07	0.55
ncbi-103378869	brown	7.69	9.51	7	4.83	4.62	6.27	1.81	2.71	1.58	2.89	2.83	3.75	7.36	5.13	8.27	13.03	13.85	16.3	2.98	2.2	2.55	3.28	2.71	3.42	8.32	8.84	18.43	16.18	16.11	1.62	1.72	2.03	2.83	3.56	3.67
ncbi-103378870	turquoise	15.23	12.26	14.91	42.67	49.08	41.11	4.32	3.22	4.89	17.73	9.83	13.64	13.82	17.3	15.31	16.5	24.27	21.93	4	3.4	3.6	4.58	5.25	3.72	12.87	17.11	24.53	22.22	23.33	5.02	3.26	5.15	8.1	4.01	6.58
ncbi-103378871	turquoise	0.44	0.76	1.1	2.08	1.92	3.26	0.22	0.55	0.39	1.37	1.11	1.81	0.88	1.34	0.75	0.73	0.34	0.86	0.16	0.93	0.71	1.26	0.97	0.8	1.48	1.6	0.79	0.18	0.52	1.1	0.35	0.25	0.64	0.94	0.75
ncbi-103378872	turquoise	0.66	0.06	0.57	76.4	102.76	74.56	0.42	0.05	0.02	15.75	2.33	8.59	0.07	0.15	0.02	0.19	0.02	0.11	0	0.01	0	0.36	0.27	0.08	0.46	0.06	0.1	0.23	0.16	0	0.09	0	0.46	0.32	0.12
ncbi-103378873	brown	0	0	0	0	0	0	0	0	0	0	0	0.14	0	0	0	17.34	16.98	22.74	0	0	0	0	0	1.29	0	0	28.23	15.39	17.81	0	0	0	0	0	0
ncbi-103378875	blue	97.62	110.27	108.61	19.51	18.91	18.43	19.46	20.96	21.36	36.88	48.07	44.33	107.18	116.1	112.04	66.05	62.99	59.76	20.95	20.44	22.21	34.48	34.34	56.76	93.79	109.71	65.8	79.78	59.98	13.11	14.94	19.8	41.01	37.04	34.61
ncbi-103378876	turquoise	1.01	1.08	1.52	4.61	6.99	3.97	0.31	0.25	0.19	1.05	0.36	0.62	0.54	0.32	0.49	2.21	1.85	1.26	0.18	0.24	0.32	0.18	0	0.2	0.5	0.86	2.11	0.97	1.68	0.23	0.34	0.19	0.06	0.09	0.11
ncbi-103378877	green	519.76	683.02	609	381	484.15	311.42	1046.16	1183.42	1124.57	391.36	575.83	512.15	676.8	578.32	530.81	951.94	641.6	600.3	930.46	971.48	1039	484.71	470.33	447.24	543.02	591.73	888.75	807.13	861.59	937.13	1133.72	1033.88	539.19	671.24	462.81
ncbi-103378878	turquoise	4.59	3.97	4.84	41.92	43.83	30.32	1.72	1.6	1.86	9.37	3.99	7.43	3.48	3.43	2.53	0.53	1.68	0	1.8	2.11	1.84	3.28	2.54	3	2.81	3.82	0	0	2.22	2.12	2.33	2.3	3.21	3	2.68
ncbi-103378879	turquoise	1.03	0.62	1.21	3.61	4.85	2.09	0.05	0.32	0.43	1.1	0.95	0.9	0.92	1.02	0.33	0.75	0.84	0.27	0.18	0.08	0.17	0.24	0.25	0.17	0.81	0.57	0.53	0	0	0.55	0.43	0.32	0.85	0.51	0.43
ncbi-103378880	turquoise	3.25	2.74	2.69	13.35	16.72	14.97	0.68	0.76	0.75	3.24	1.14	2.75	2.61	3.03	2.84	5.41	7.2	5.9	0.79	0.58	0.64	1.36	0.71	1.14	2.46	2.63	6.69	6.19	5.85	1.19	0.67	0.8	1.06	1.05	1.11
ncbi-103378882	turquoise	16.86	21.39	21.91	142.39	148.17	128.77	8.91	9.64	8.79	28.23	9.19	17.47	18.87	18.85	18.08	9.42	8	6.46	11.15	9.99	11.66	7.59	4.86	5.62	18.82	22.42	8.22	8.53	7.24	12.98	12.35	13.61	5.55	8.71	6.68
ncbi-103378884	turquoise	3.41	3.23	3.33	18.51	15.99	18.78	2.26	2.02	2.64	6.4	4.93	4.4	2.72	3.41	3.43	5.79	6.9	7.46	1.75	1.54	1.76	2.58	2.93	2.48	4.42	3.57	6.33	5.26	5.12	2.07	1.8	1.81	2.34	2.39	3.13
ncbi-103378886	green	9.31	7.88	8.12	6.69	6.67	8.93	242.3	201.69	181.14	22.54	29.5	23.8	14.45	4.5	5.1	18.76	12.47	16.98	140.5	221.68	138.27	33.55	23.54	20.65	15.51	8.51	19.5	15.35	20.83	119.25	177.72	179.88	13.53	38.97	35.47
ncbi-103378888	brown	2.13	1.95	3.27	1.84	2.3	1.46	0	0.04	0.01	0.96	7.06	1.06	7.17	3.82	2.28	9.34	8.39	8.66	0.28	0.03	0.01	0.73	0.7	0.43	5.85	2.75	9.78	10.41	9.77	0.01	0	0	1.24	0.57	0.76
ncbi-103378890	turquoise	10.63	9.92	10.05	67.62	75.24	71.86	5.29	5.16	4.19	18.92	5.64	12.25	7.47	8.56	7.64	6.68	7.26	4.84	3.94	3.92	2.91	3.73	3.74	3.68	8.31	9.6	5.4	4.64	7.74	4.19	3.79	4.95	3.72	4.05	4.08
ncbi-103378891	turquoise	16.3	12.58	14.51	339.71	344.99	252.2	6.6	5.62	6.27	44.08	10.53	34.23	15.52	9.31	10.55	26.91	22.64	22.13	6.2	5.49	5.11	5.08	4.71	4.7	12.55	12.64	21.91	26.03	29.02	5.56	7.02	8.01	4.54	4.92	4.78
ncbi-103378893	turquoise	0.84	0.08	0.69	73.87	84.43	87.88	0.31	0	0.03	13.87	2.36	12.44	0	0.2	0.04	3.54	2.89	4.44	0.07	0.03	0.04	0.46	0.62	0.13	0.23	0.15	3.79	3.25	5.57	0	0.11	0.14	0.22	0.24	0.16
ncbi-103378895	greenyellow	3.63	5.36	4.89	0	0.01	0.07	0.08	0.05	0.09	5.11	7.03	5.82	3.45	2.94	5.52	0.63	0.44	0.16	0.06	0.06	0	2.33	3.94	3.57	3.73	5.9	0.37	0.32	0.24	0.06	0	0.05	5.03	5.64	6.37
ncbi-103378897	blue	12.64	10.93	13.74	0.51	0.3	0.53	1.17	1.77	2.31	3.82	6.21	3.28	12.38	9.98	13.62	6.52	4.71	7.01	1.51	1.41	2.13	2.81	4.39	3.57	11.31	10.91	5.74	6.11	6.09	1.14	1.33	2.49	3.45	4.78	4.24
ncbi-103378898	brown	0.08	0.01	0.09	0.01	0	0	0	0.02	0	0.03	0.08	0.04	0.23	0.08	0.1	0.24	0.3	0.13	0.01	0.01	0	0.04	0.06	0.04	0.09	0.12	0.21	0.25	0.29	0.01	0	0.02	0.03	0.1	0
ncbi-103378905	turquoise	2.06	1.76	1.16	66.34	48.03	34.26	6.83	3.35	3.88	11.4	9.52	11.09	2.12	1.24	1.61	9.81	6.73	10.37	3.4	3.05	3.36	6.48	5.11	4.51	3	0.82	8.81	9.33	10.08	3.5	2.13	3.22	6.23	3.7	4.95
ncbi-103378906	blue	4.84	4.7	7.41	0	0	0.07	0.03	0	0.03	0.04	0.09	0.02	3.1	1.72	2.34	0.85	0.91	1.07	0.03	0.02	0.03	0.03	0.04	0.05	5.12	1.4	0.66	0.42	0.61	0.02	0.02	0	0.02	0.02	0.02
ncbi-103378907	brown	0.22	1.73	0.46	0.2	0.28	0.13	0.04	0.02	0.02	0.22	0.49	0.15	0.4	0.25	0.85	0.61	0.99	1.93	0.02	0	0.04	0.12	0.12	0.3	0.34	0.55	0.86	1.58	0.53	0.01	0.01	0.03	0.16	0.22	0.22
ncbi-103378913	turquoise	1.81	0.8	1.79	125.69	136.83	132.08	0.7	0.59	0.78	25.28	2.84	13.32	0.92	1.03	0.68	5.22	4.32	4.48	0.34	0.82	0.38	0.92	0.88	0.47	1	0.89	4.7	5.09	5.59	0.48	0.6	0.74	1.02	0.88	0.6
ncbi-103378914	brown	0.14	0.22	0.06	0.26	0.3	0.46	0	0.01	0	0.06	0.09	0.06	0.12	0.11	0.08	1.94	2.09	1.54	0.01	0.01	0	0.08	0.05	0.05	0.07	0.13	1.95	1.58	1.92	0	0	0.01	0.07	0	0.05
ncbi-103378915	yellow	37.35	35.31	34.59	23.88	24.81	18.24	11.84	13.49	9.9	25.34	27.67	18.18	40.22	34.81	35.98	56.47	54.82	50.45	15.12	13.53	15.2	23.23	22.18	21.37	38.31	38.64	60.13	62.95	56.77	14.96	14.79	14.7	28.68	22.33	22.06
ncbi-103378916	green	1.51	0	0	0	0	0.04	61.03	59.37	65.45	2.44	4.5	6.34	1.25	0	0.05	1.53	0.79	0.59	45.33	48.74	56.65	8.31	4.08	6.2	2.09	0.43	1.49	0.28	2.67	51.36	52.29	50.03	1.81	13.13	6.56
ncbi-103378918	blue	6.81	6.2	9.59	0.59	0.04	0.36	0.65	0.74	0.6	1.19	2.65	1.09	6.15	6.45	5.99	1.62	0.69	0.87	0.23	0.07	0.84	1.08	1.59	0.85	5.95	8.33	2.33	0.91	1.89	0.15	0.49	0.26	2.5	1.22	1.82
ncbi-103378919	yellow	0.34	0.17	0.37	0.2	0.09	0.2	0.01	0.01	0	0.19	0.14	0.09	0.53	0.46	0.61	0.46	0.34	0.95	0	0	0	0.15	0.07	0.12	0.24	0.49	0.48	0.28	0.51	0	0.01	0.01	0.18	0.22	0.36
ncbi-103378921	yellow	27.47	23.31	25.87	4.19	3.25	3.93	11.47	12.93	11.53	9.11	11.82	9.75	19.85	26.05	22.99	28.62	25.53	29.13	8.67	11.08	9.88	7.92	11.1	7.36	25.84	29.44	31.63	27.7	30.11	13.9	11.02	9.94	8.92	8.42	9.48
ncbi-103378923	magenta	1.48	1.45	2.32	8.62	8.62	5.36	4.67	5.83	7.46	3.35	3.16	4.34	1.74	1.06	1.02	3.21	3.1	1.77	4.57	6	4.46	2.33	1.51	1.32	1.82	1.14	2.59	2.88	2.98	3.08	8.08	5.65	1.58	2.67	1.64
ncbi-103378925	blue	1.67	1.88	2.01	1.11	1.15	2.02	0	0	0	0.24	0.2	0.31	0.82	1.77	0.94	0.25	0	0.11	0	0.06	0	0.45	0.19	0.13	2.37	2.61	0.36	0.12	0.32	0.22	0	0	0.36	0.45	0.07
ncbi-103378929	turquoise	2.06	2.48	2.28	10.44	10.45	9.3	0.95	1.19	0.74	5.04	4.72	4.05	1.39	1.69	1.86	3.61	4.14	3.98	0.84	0.76	0.75	2.9	2.73	3.18	1.68	1.92	4.35	3.56	3.92	1.11	0.74	0.96	3.02	2.68	3.16
ncbi-103378931	black	5.81	6.36	5.38	0.96	1.22	1.65	0.51	0.66	0.27	1.25	1.89	1.64	5.52	5.11	5.74	4.03	3.85	4.72	0.66	0.67	1.47	1.37	1.2	1.02	6.14	6.66	3.81	3.17	4.8	0.89	0.9	0.68	1.77	0.99	0.87
ncbi-103378932	black	0.29	0.38	0.21	0	0	0	0.02	0	0.19	0	0	0	0.46	0.47	0.52	0.24	0.28	0.19	0.05	0	0.02	0.1	0.02	0.01	0.25	0.45	0.26	0.43	0.32	0	0	0.04	0	0	0
ncbi-103378933	red	2.38	4.09	4.17	5.19	3.7	4.04	2.3	3.5	3.17	17.98	17.21	12.41	3.29	2.78	3.21	11.8	15.08	14.98	2.68	3.23	1.81	11.75	14.96	17.36	4.18	3.44	14.9	14.03	11.87	2.27	2.77	3.17	18.09	14.77	24.53
ncbi-103378934	turquoise	7.99	7.75	7	64.86	73.57	56.89	1.44	1.63	1.6	13.38	4.5	8.71	7	7.18	7.94	7.68	6.73	7.05	1.67	1.37	1.74	2.45	2.44	2.46	6.86	8.25	7.59	6.8	7.41	2.29	1.42	2.16	2.28	3.19	2.23
ncbi-103378935	green	22.89	20.25	29.5	0.99	0.09	0.03	134.96	170.02	132.33	12.18	16.04	17.3	23.43	18.5	15.03	11.14	7.97	7.1	100.15	106.96	120.35	20.66	17.47	17.07	25.11	27.13	10.86	12.65	8.98	105.06	84.27	76.26	11.02	22.7	16.6
ncbi-103378936	yellow	1.91	0.97	2.55	1.32	0.99	0.94	0.13	0.18	0.06	1.14	1.32	0.64	1.52	1.03	2.05	2.74	2.08	2.43	0.24	0.2	0.36	0.7	0.89	0.65	1.73	1.3	1.89	2.95	1.87	0	0.17	0	0.98	1.2	0.25
ncbi-103378937	brown	5.11	7.08	6.43	2.77	4.08	1.39	3.25	2.48	1.81	2.29	6.82	3.02	7.1	5.32	5.71	22.52	20.58	18.02	4.95	3.6	2.95	3.74	2.99	2.7	6.38	6.03	19.13	16.01	20.8	2.35	2.38	2.72	3.76	2.25	3.36
ncbi-103378941	brown	7.89	10.36	7.84	5.9	4.57	7.86	8.45	10.47	11.45	6.7	8.44	6.54	7.79	6.98	7.45	19.25	18.16	17.05	9.79	10.59	13.03	7.25	6.02	4.76	6.35	9.56	16.01	13.04	16.89	10.36	8.68	9.43	4.39	5.75	6.35
ncbi-103378942	turquoise	4.4	5.13	3.31	14.29	14.44	16.33	2.65	2.25	1.44	5.9	6.84	3.49	5.7	4.26	4.98	7.96	4.05	8.18	4.54	2.71	3.51	6.81	5.23	5.89	4.18	3.42	6.06	6.12	6.35	1.95	2.76	1.9	4.13	6.83	3.4
ncbi-103378944	red	2.61	2.57	3.35	4.82	3.53	5.99	1.14	0.89	1.46	6.2	9.74	6.7	1.55	2.63	1.68	1.32	1.21	1.35	1.07	1.11	0.85	5.28	8.74	3.66	0.99	2.74	2.26	2.03	2.18	0.9	0.41	1.47	4.48	3.59	8.79
ncbi-103378949	turquoise	1.15	0	0.92	2.02	0	1.32	0.34	0	0	0.2	1.78	0.64	0.76	0.17	0.84	0	0.1	2.21	0.03	0.04	0.12	0.35	0.05	0	1.98	0.89	1.75	0.97	0.73	0	0	0	0.71	0.58	0
ncbi-103378951	yellow	31.46	33.92	34.94	9.23	8.18	12.89	10.76	10.36	9.6	15.56	16.03	11.99	36.9	41.18	30.35	40.35	40.15	40.36	13.27	13.35	9.9	14.99	16.98	11.95	37.7	40.34	49.67	46.75	54.94	9.34	13.78	13.9	15.21	16.33	17.67
ncbi-103378953	turquoise	0.83	0.89	0.54	8.98	11.29	13.14	0.05	0.04	0.14	2.28	1.08	1.84	0.54	0.66	0.47	0.63	0.84	0.58	0.05	0.05	0.04	0.44	0.74	0.59	0.7	0.42	0.9	0.92	1.06	0.03	0.03	0.08	0.75	0.86	0.86
ncbi-103378954	turquoise	3.48	3.28	3.35	30.79	35.6	32.94	0.14	0.16	0.16	7.25	4.17	5.68	5.63	4.22	6.31	1.69	1.16	1.49	0.23	0.21	0.13	3.7	2.17	2.29	4.98	3.63	1.18	2.38	0.8	0.14	0.08	0.2	2.31	1.77	1.59
ncbi-103378955	green	2.64	1.71	7.01	2.63	1.58	2.55	2069.11	1524.99	2220.81	48.64	20.05	71.16	18.01	2.55	1.68	55.54	9.9	8.57	4145.06	3742.57	4300.31	79.61	29.84	18.09	18.04	2.13	32.04	3.53	53.92	2727.42	4730	3723.49	29.15	78.39	103.29
ncbi-103378957	brown	23.24	21.92	20.47	23.16	15.77	12.53	14.83	11.79	10.43	16.89	16.13	15.13	22.99	20.77	21.96	49.77	58.83	51.9	15.21	13.08	15.71	14.12	13.17	15.36	23.64	20.09	53.96	69.78	47.04	9.4	16.21	13.98	15.78	14.36	14.44
ncbi-103378960	blue	42.98	32.6	34.71	3.27	1.92	3.01	1.81	2.21	2.18	12.72	14.67	6.06	28.19	27.65	24.82	7.96	9.07	7.15	2.4	2.12	1.74	3.71	6.23	5.19	25.47	30.08	8.52	9.02	8.14	2.22	1.76	2.15	5.91	6.24	7.69
ncbi-103378961	blue	1.35	1.35	2.04	0.01	0	0.05	0.02	0.16	0.14	0.03	0.1	0.06	1.49	1.42	1.4	0.26	0.34	0.16	0.29	0.04	0.11	0.04	0.07	0.05	1.78	1.89	0.24	0.38	0.19	0.11	0.15	0.14	0.06	0.07	0.03
ncbi-103378964	turquoise	6.67	6.12	7.2	24.08	24.21	44.23	2.72	2.79	2.23	13.06	7.5	8.29	6.34	5.82	7.27	8.83	11.66	10.18	2.61	2.14	2.27	4.48	5.46	5.81	5.75	5.05	11.55	11.68	12.46	2.66	2.65	2.91	6.43	5.04	4.53
ncbi-103378965	turquoise	19.52	18.5	20.43	3.01	1.64	3.22	14.3	14.74	16.46	16.68	19.24	14.71	19.68	19.88	19.36	24.56	20.72	22.82	15.77	13.58	16.21	21.28	15.8	14.29	19.58	21.67	24.53	22.89	25.93	17.87	17.57	16.46	17.47	16.83	21.26
ncbi-103378966	turquoise	5.9	6.81	7.95	13.29	15.84	14.62	0.09	0.08	0.17	2.6	1.38	2.33	5.45	8.65	8	4.24	4.94	3.12	0.02	0.07	0.12	0.47	0.62	0.2	7.23	7.9	3.11	4.59	3.25	0.04	0.06	0.08	0.61	0.41	0.32
ncbi-103378967	turquoise	1.72	1	0	8.24	7.84	0	0	0.19	0.11	1.44	1.37	0.5	1.53	1.17	0.54	0.23	0.67	0.3	0	0.06	0.05	0.77	0.63	0.44	1.41	1.07	0.49	0	0.78	0.03	0	0.04	0.45	0	0.66
ncbi-103378970	turquoise	0.07	0.41	0.58	5.87	6.28	9.51	0.01	0.03	0.02	1.23	0.48	0.87	0.76	0.45	0.55	2.5	1.58	2.04	0	0.02	0.02	0	0.08	0.08	0.27	0.33	1.43	1.42	1.68	0	0.06	0.01	0	0.05	0
ncbi-103378973	turquoise	2.77	1.8	3.93	45.83	43.61	39.46	6.51	5.89	5.37	22.35	14.79	15.77	7.46	7.97	8.28	17.92	14.97	17.05	8.67	5.99	7.44	14.29	8.28	13.38	7.26	6.67	16.47	16.74	14.43	6.56	8.34	6	15.24	10.55	12.67
ncbi-103378977	yellow	20.93	23.3	26.39	9.43	9.44	8.62	7.91	5.82	6.33	10.74	14.86	13.92	22.8	22.36	20.37	32.81	35.17	30.65	7.95	7.06	6.85	11.73	10.33	10.99	20.49	19.47	34.19	36.54	32.82	5.33	6.97	5.71	10.44	9.55	10.79
ncbi-103378978	brown	0	0	0	0.08	0	0	0	0	0	0	0	0	0	0	0	1.42	1.85	1.62	0	0	0	0	0	0.24	0	0	1.39	1.8	0.97	0	0	0	0	0	0.14
ncbi-103378984	red	0.15	1.64	0.53	0.13	0	0.01	0.34	0	0.21	0	0	0	2.4	2.18	1.25	1.29	0.57	0.82	0.56	0.64	0.69	6.37	4.07	0	1.07	2.16	0.74	0.55	1.17	0.78	0.37	0.58	3.47	1.33	5.17
ncbi-103378987	blue	44.52	43.62	47.1	29.88	32.22	29.75	10.12	9.05	8.95	18.33	20.9	16.76	46.73	46.35	46.05	15.98	12.91	12.71	8.04	8.56	8.27	11.38	12.03	10.45	46.08	48.78	15.03	13.38	13.86	9.85	8.43	10.34	13.27	11.89	13.16
ncbi-103378988	red	80.37	74.94	86.09	9.59	6.7	13.96	12.07	8.37	8.8	151.09	154.03	163.63	70.03	48.07	41.29	120.43	70.53	67.62	12.49	10.02	12.55	135.64	134.8	110.41	64.11	62.46	70.03	67.68	70.52	11.92	9.42	14	158.01	152.51	163.35
ncbi-103378993	blue	20.32	20.7	19.65	2.83	1.75	2.77	14.14	11.4	9.28	5.92	5.61	3.8	18.57	18.07	18.02	6.48	5.55	6.34	11.83	12.81	11.47	4.96	5.4	3.76	18.54	16.76	5.82	6.57	5.72	14.49	12.1	11.83	3.9	6.69	4.53
ncbi-103378994	purple	0.74	1.13	1.32	0.06	0.11	0.1	0.07	0.18	0.11	1.63	1.66	2.52	0.98	0.94	0.36	1.72	0.63	0.93	0.14	0.09	0.08	1.24	1.24	1.37	0.91	0.69	1.21	1.65	1.66	0.17	0	0.15	2.09	1.26	1.95
ncbi-103378999	blue	37.15	37.08	38.83	27.7	23.55	21.94	0.06	0.08	0.09	5.93	3.29	4.52	37.52	49.27	40.28	0.54	0.63	0.39	0.24	0.04	0	1.56	0.79	0.86	42.47	41.16	0.54	0.29	0.58	0.09	0.12	0.04	1.82	1.33	0.9
ncbi-103379001	turquoise	2.65	4.36	2.99	24.35	47.24	41.06	1.85	2.6	1.28	10.64	7.38	6.03	4.36	3.45	4.62	7.83	3.39	4.64	3.72	0.84	3.53	5.46	3.63	4.44	5.1	5.2	7.58	5.24	6.5	3.78	3.87	3.96	2.24	4.42	3.91
ncbi-103379002	turquoise	5.96	5.62	6.09	144.84	156.07	148.67	18.2	21.69	12.18	39.31	14.37	27.23	7.45	6.2	4.03	21.64	20.54	15.23	20.82	18.15	18.4	15	11.34	14.83	5.95	5.41	20.05	21.25	18.68	13.41	22	18.72	13.59	14.52	12.94
ncbi-103379003	black	61.97	63.28	64.67	36.61	35.11	28.1	41.94	43.38	44.77	31.92	34.75	36.05	68.87	55.69	63.83	77.04	46.75	62.55	48.29	40.73	49.06	40.75	35.62	38.99	60.22	62.86	66.35	72.15	65.66	41.65	45.12	42.95	34.96	35.95	33.14
ncbi-103379005	turquoise	0.36	0.16	0.4	40.37	40.61	41.71	0.15	0.54	0.29	6.31	0.65	3.85	0.32	0.09	0.36	1.92	2.25	2.76	0.35	0.4	0.52	0.44	0.15	0.19	0.56	0.48	2.12	1.41	1.94	0.49	0.23	0.32	0.37	0.06	0.1
ncbi-103379007	black	3.79	3.73	3.24	0.72	0.23	0.64	0.44	0.71	0.55	1.99	3.03	1.6	2.35	3.46	3.47	1.64	2.38	1.62	0.3	0.35	0.88	1.91	2.88	1.96	3.59	5.17	4.39	3.77	4.66	0.87	0.75	1.17	2.41	1.82	1.38
ncbi-103379008	brown	0.15	0.09	0.14	0.71	0.42	0.6	0.01	0	0	0.17	0	0.05	0.1	0.09	0.26	1.43	2.09	0.95	0	0	0	0.04	0	0.07	0.15	0.13	1.88	1.24	2.03	0	0	0.01	0.02	0.05	0
ncbi-103379009	turquoise	32.5	13.69	8.76	139.9	105.08	125.07	7.76	5.75	3.86	85.61	22.22	11.9	17.85	10.46	19.71	21.42	15.89	32.79	6.8	3.53	9.31	19.35	16.11	34.35	30.43	26.44	30.82	36.05	40.05	15.83	12.93	11.74	52.99	27.35	36.38
ncbi-103379010	brown	0.26	0.19	0.2	0.04	0.01	0.06	0	0	0	0.03	0.12	0.03	0.14	0.2	0.4	18.15	19.6	19.27	0	0	0	0.11	0.2	0.57	0.05	0.21	16.34	19.23	15.11	0	0.03	0	0.04	0.1	0.08
ncbi-103379011	brown	0.1	0.11	0.05	0.28	0.11	0.36	0	0	0	0.16	0	0	0.05	0.06	0.08	8.06	8.74	9.03	0	0.01	0	0.07	0.1	0.28	0.19	0.14	7.77	7.87	5.51	0	0	0	0.19	0.02	0.05
ncbi-103379012	brown	9.04	7.8	7.31	3.98	4.13	2.83	8.09	7.39	7.52	5.14	11.4	6.55	8.41	3.58	9.92	1.34	0.65	0	5.75	4.12	6.5	6.58	6.36	9.88	9.42	9.59	1.54	1.02	0.69	4.63	12.34	6.4	6.73	9.07	5.63
ncbi-103379013	black	0.27	1.07	0.53	1.77	0.96	1.51	1.25	1.02	1.75	2.09	2.22	3.18	0.49	0.41	0.37	1.29	0.74	0	0.54	0.69	0.44	1.04	0.48	1.48	0.41	0.2	0.96	0.61	0.34	0.77	0.4	0.56	1.5	1.81	1.16
ncbi-103379015	turquoise	1.75	1.26	1.85	23.22	21.23	25.37	0.55	0.44	0.57	5.41	1.17	3.32	1.15	1.45	1.21	2.13	2.06	1.82	0.44	0.44	0.31	0.68	0.46	0.63	1.07	0.94	1.91	2.62	1.53	0.47	0.65	0.64	0.65	0.54	0.82
ncbi-103379016	turquoise	9.38	8.95	9.39	72.66	59.19	79.14	2.93	3.62	2.57	18.69	4	11.02	8.51	9.73	9.11	23.83	26.61	29.62	3.46	3.47	2.91	4.26	3.43	3.56	9.91	8.89	30.39	27.77	31.52	4.02	3.1	3.6	3.79	4.09	3.02
ncbi-103379018	turquoise	4.56	0.51	4.72	539.12	732.53	728.75	0.8	0.33	0.39	111.38	10.82	55.99	0.39	0.58	0.34	6.68	7.05	6.97	0	0	0.03	2.14	0.82	0.36	1.1	0.55	11.62	10.07	14.7	0.02	0.5	0	2.37	1.63	0.31
ncbi-103379019	turquoise	4.25	3.66	4.24	38.52	34.25	33.71	2.72	2.51	3.58	8.07	3.76	7.14	4.08	3.79	3.53	0.62	1.43	0.4	2.9	2.34	2.92	2.62	2.32	2.18	4.9	3.69	0.46	0.25	0.48	2.6	2.33	1.96	2.04	3.27	2.2
ncbi-103379025	tan	0.36	0.16	0.29	0.1	0.11	0.19	0.13	0.02	0.14	19.48	52.28	36.42	0.81	0.86	0.45	0.19	0.38	2.96	0.15	0.14	0.19	36.9	22.78	19.84	1.24	0.26	0.29	0.13	0.65	0.02	0.05	0.24	32.39	14.57	27.8
ncbi-103379026	turquoise	0.81	1.85	1.34	5.46	2.38	9.08	0.68	0.42	1.2	3.35	1.23	1.41	0.64	0.95	1.3	3.24	2.77	3.8	1.04	1.01	1.06	1.04	0.25	0.45	0.96	1.99	2.97	2.73	1.49	2.09	1.14	0.89	0.44	0.04	0.51
ncbi-103379028	magenta	0.47	0.63	0.88	0.05	0	0.05	0	0	0	0.33	0.42	0.3	0.88	0.21	0.22	0.7	1.04	0.66	0.02	0	0	0.68	1.15	0.79	0.2	2.38	0.62	1.22	1.16	0	0	0	1.02	1.01	0.58
ncbi-103379029	turquoise	2.18	2.44	2.69	35.44	37.73	29.59	0.35	0.43	0.78	7.06	1.85	4.58	2.26	1.92	2.55	18.53	31.23	29.28	0.46	0.63	0.77	1.06	1.03	1.66	2.24	2.43	23.95	32.18	19.41	0.59	0.8	0.81	1.47	1.21	0.72
ncbi-103379030	blue	62.06	60.8	70.83	12.98	13.36	13.03	9.4	12.23	12.56	26.22	28.93	16.64	70.58	82.92	60.79	40.39	31.15	30.99	13.2	12.67	10.94	18.05	27.16	16.67	55.98	74.77	38.03	29.82	31.01	13.94	11.38	14.26	14.05	18.34	22.67
ncbi-103379031	turquoise	0.42	0.39	0.44	1.05	0.26	1.18	0	0	0	0	0	0	0.31	0.48	0.37	0.09	0.02	0	0	0	0	0	0.01	0	0.28	0.71	0.14	0.01	0.03	0	0	0.01	0.01	0	0
ncbi-103379033	blue	0.65	2.42	4.2	0	0	0	0	0	0	0	0	0	0	1.01	2.37	0	0	0.32	0	0	0	0	0	0	2.79	2.09	0	0	0	0	0	0	0	0	0
ncbi-103379034	brown	3.95	4.17	2.46	2.32	2.35	1.76	1.5	1.84	2.04	0	0	0	3.37	3.17	3.62	6.78	5.94	6.29	2.06	2.38	2.28	0	0	0	3	4.38	8.38	9.57	6.19	1.53	1.98	2.33	0	0	0
ncbi-103379038	black	1.33	1.96	0.78	0.04	0.05	0.22	0.25	0.23	0.27	0.16	0	0.13	0.86	1.33	0.86	1.29	1.04	1.62	0.3	0.42	0.31	0	0	0.07	0.47	1.05	0.82	0.55	1.07	0.39	0.52	0.37	0.23	0.23	0
ncbi-103379039	green	6.39	13.14	6.47	0.93	0.46	1.08	38.24	40.29	29.6	2.44	3.88	3.73	7.04	6.16	10.29	8.08	5.01	5.47	24.86	27.91	24	4.39	2.59	3.16	8.72	8.99	6.14	5.87	6.33	34.58	18.21	23.99	1.66	6.37	3.42
ncbi-103379040	pink	0.37	0.63	0	0.89	0.09	1.51	0	0	0.05	0	0	0.04	0.28	0.95	0.06	0	0	0.48	0	0	0.48	0	0	0	0.22	1.7	0	0	0	0.12	0	0.05	0	0	0.17
ncbi-103379043	blue	3.87	3.74	3.74	1.08	0.61	1.06	0	0	0.03	0.18	0.13	0.21	4.81	3.82	4.5	1.58	2.56	1.93	0	0.04	0.02	0.09	0.11	0.08	3.96	4.79	1.82	2	2.63	0	0	0.02	0.21	0.09	0.19
ncbi-103379044	turquoise	9.3	11.48	9.32	15.38	15.74	17.5	5.04	5.73	5.17	8.58	8.17	6.37	7.92	9.32	10.53	5.06	3.81	4.24	4.41	5.14	4.91	5.63	5.84	5.04	9.23	11.83	3.9	4.06	4.45	5.94	5.33	4.92	4.96	5.28	5.53
ncbi-103379045	turquoise	18.73	22.31	22.96	45.36	42.64	52.52	11.37	9.12	11.32	27.72	25.04	25.95	19.98	17.58	18.21	17.81	16.48	14.47	10.52	7.46	7.7	17.85	19.13	18.58	21.11	18.54	13.46	15.2	16.75	9.2	10.16	10.53	22.94	21.58	19.68
ncbi-103379049	brown	4.63	5.73	3.87	2.57	2.62	2.04	1.35	1.23	0.99	2.09	2.93	2.06	3.36	4.39	3.29	13.56	10.28	13.83	1.22	1.18	1.18	2.57	2.57	2.62	4.34	4.76	13.32	13.88	12.98	1.21	1.46	1.48	2.75	3.31	2.32
ncbi-103379054	green	7.18	6.79	6.88	20.57	18.62	16.28	64.31	51.78	62.7	8.52	6.86	8.77	8.85	5.3	5.75	6.03	3.17	4.8	53.78	45.9	53.87	12.13	5.81	8.49	12.02	5.28	6.12	3.78	8.93	60.71	93.67	99.19	6.55	21.52	14.19
ncbi-103379055	red	0	5.32	6.54	0.31	0.43	0.05	0.35	0.93	0.37	1.85	1.24	11.84	1.27	2.43	1.01	0.22	0.47	0	0.16	0.11	0.56	4.32	8.02	0	5.76	5.37	0.83	0.68	0.73	0.33	1.08	1.25	5.84	0.1	5.86
ncbi-103379056	pink	6.6	6.98	6.62	10.61	7.37	10.15	2.44	1.95	1.95	5.01	3.37	3.64	6.89	6.47	7.71	2.51	2.62	2.24	2.05	1.98	2.03	2.47	2.52	1.99	7.09	6.94	2.53	2.08	2.51	2.16	2.24	2.51	2.72	2.48	3.09
ncbi-103379059	turquoise	1.89	1.84	3.17	9.96	6.73	14.64	0.64	0.59	0.8	7	3.93	4.76	2.16	2.93	2.68	1.03	1.46	0.75	0.51	0.87	0.73	3.58	4.23	4.09	3.31	3.1	1.37	0.82	1.29	0.62	0.62	0.57	4.12	3.75	3.86
ncbi-103379060	turquoise	10.56	12.39	15.72	86.03	67.07	19.94	5.73	3.61	4.52	19.09	8.17	19.26	12.43	12.78	15.95	26.04	25.15	22.71	5.62	4.37	3.82	7.25	6.94	6.83	16.22	8.48	24.14	33.1	17.03	4.39	5.52	4.54	9.11	10.04	4.46
ncbi-103379063	black	40.06	37.45	42.26	19.75	15.51	17.76	12.82	13.58	12.18	14.37	14.73	13.33	34.36	42.19	41.66	33.82	35.41	34.58	12.98	12.49	13.43	11.49	13.1	14.51	34.12	40.76	37.87	35.03	38.26	12.66	12.09	12.29	13.78	15.72	12.98
ncbi-103379064	blue	16.04	16.75	16.7	0.34	0.1	0.23	8.31	8.59	10.22	1.45	1.84	1.76	14.64	18.24	17.4	4.41	3.38	4.7	6.87	8.96	10.57	2.88	2.16	2.34	20.38	19.05	3.92	4.73	3.35	7.72	7.8	9.23	1.92	3.45	2.4
ncbi-103379065	turquoise	2.74	0.14	2.85	383.08	393.64	372.2	0.53	0.05	0.06	65.54	3.77	50.39	0.15	0.21	0	0.62	0	0.14	0	0	0.06	1.37	0.46	0.05	0.55	0.07	0	0.52	0.64	0	0.2	0.15	0.87	0.63	0.33
ncbi-103379066	blue	0.49	1.27	0.45	0.02	0.01	0.01	0.02	0	0.06	0.82	0.22	0.1	0.44	0.72	0.39	0.25	0.25	0.35	0.12	0.04	0.13	0.23	0.13	0.07	0.97	0.64	0.37	0.27	0.53	0	0.03	0.01	0.18	0.45	0.2
ncbi-103379067	turquoise	0.16	0.94	0.46	6.46	9.86	60.57	0.16	0	0.01	0.93	0.56	5.18	0.38	0.96	1.46	0.07	0.9	0	0	0.06	0.04	0.13	0.25	0.05	0.95	0.77	0.62	0	0.1	0.11	0.03	0.13	0.2	0.04	0.26
ncbi-103379068	blue	6.98	7.76	6.77	0	0	0	0	0	0	0	0.08	0.02	6.84	8.22	7.73	0.51	0.3	0.26	0	0	0	0	0.05	0.04	7.5	7.23	0.31	0.36	0.27	0	0	0	0.06	0.03	0
ncbi-103379069	turquoise	0	0	0	0.2	0.78	0	0	0	0	0	0	0	0	0	0.07	0	0.23	0	0	0	0	0	0	0	0	0	0	0	0	0	0	0	0	0	0
ncbi-103379070	turquoise	1.61	1.06	1.36	58.37	59.49	60.89	0.47	0.62	0.71	13.37	3.57	8.37	1.23	1.05	1.4	25.83	32.7	28.09	0.96	0.87	0.65	2.59	2.48	2.82	1.28	1.15	30.55	30.31	30.82	0.6	0.39	1.05	2.45	2.1	3.16
ncbi-103379072	brown	0.03	0	0	0.11	0.33	0.83	0	0.04	0.04	0.02	0.06	0.09	0.11	0.02	0.04	2	0.76	1.91	0.11	0.05	0.01	0.04	0.1	0.1	0	0.06	3.25	2.28	2.61	0.07	0.02	0.09	0.1	0	0.09
ncbi-103379075	blue	1.97	2.12	1.33	0.13	0.13	0.12	0	0	0.01	0.01	0	0.01	0.98	1.6	3.32	0	0	0	0	0	0	0	0	0	1.4	2.75	0	0	0.01	0	0	0	0	0	0
ncbi-103379076	black	30.61	26.61	29.85	11.12	8.66	10.18	12.28	8.86	8.4	9.93	15.31	11.28	24.41	29.24	15.7	20.29	24.79	15.84	8.39	9.76	5.64	10.57	11.13	7	20.41	30.65	24.21	20.38	27.6	11.1	6.2	10.58	10.57	9.95	11.02
ncbi-103379078	blue	34.96	397.19	39.84	1.23	1.05	0.87	14.1	7.14	5.88	0.91	2.77	1.27	36.47	30.59	162.01	3.06	2.95	3.44	3.25	2.4	3.48	1.91	0.84	0.63	151.95	135.83	3.19	2.18	4.52	3.79	0.76	6.48	1.17	1.06	1.83
ncbi-103379080	turquoise	6.01	7.29	6.57	13.54	9.88	16.47	2.94	2.77	1.24	3.82	3.29	3.01	6.38	6.34	5.44	3.71	3.19	2.53	2.32	1.71	2.46	2.11	2	1.63	4.46	6.66	2.27	1.56	2.91	1.43	1.02	1.78	2.02	1.91	1.85
ncbi-103379081	blue	11.95	12.06	20.69	1.08	0.77	1.11	6.42	8.08	5.39	2.87	2.63	2.26	15.81	15.29	18.94	4.36	2.46	2.97	8.88	10.7	7.34	2.55	0.67	1.42	18.72	18.66	2.94	1.99	2.69	3.77	6.09	7.88	0.38	1.57	2
ncbi-103379082	turquoise	2.75	5.3	3.6	0.37	0.11	0.63	1.1	1.52	3.79	1.27	6.85	6.32	2.5	3.64	2.97	3.39	3.99	4.82	0.86	2.05	1.99	0	6.09	2.5	4.26	4.19	4.2	4.03	4.58	1.84	2.43	2.92	1.75	6.86	2.81
ncbi-103379083	turquoise	2.15	1.71	1.45	0.29	0.17	0.43	1.21	1.43	1.22	0.92	1.26	0.82	1.33	1.24	1.57	2.01	1.28	1.58	1.51	1.41	1.69	1	1.07	1.09	1.07	1.49	1.28	0.75	1.42	0.92	0.76	1.55	1.1	1.22	1.41
ncbi-103379085	yellow	1.66	1.96	1.94	0.12	0.1	0.29	0	0.53	0.26	0.33	1.04	0.73	1.99	2.61	0.9	4.61	4.92	2.45	0.35	0.16	0.13	0.98	1.53	0	0.8	3.52	2.04	1.76	3.09	0.02	0.24	0.39	0.65	0.26	1.13
ncbi-103379087	blue	42.81	40.98	41.8	4.28	1.88	3.67	7.59	6.02	3.44	12.01	13.99	9.99	38.73	41.44	44.87	26.53	25.23	25.49	9.97	8.16	13.19	16.43	17.52	21.01	44.99	44.02	25.72	25.51	25.61	8.71	11.7	12.83	14.91	18.42	17.61
ncbi-103379088	turquoise	1.57	5.06	2.86	5.52	12.65	1.37	0.06	0.06	0	3.35	3.82	1.66	1.64	1.12	4.15	1.1	1.25	1.66	0.04	0.04	0.08	1.32	5.23	5.5	3.59	3.01	1.22	1.18	1.32	0.03	0.1	0	1.94	5.92	3.86
ncbi-103379090	turquoise	4.93	4.18	4.04	14.85	10.05	13.41	1.31	1.22	1.82	5.77	2.43	3.68	2.2	3.14	3.42	3.49	4.33	5.41	1.43	1.25	1.1	1.4	0.98	1.09	3.58	4.28	3.57	3.44	4.61	1.44	0.73	1.91	0.98	1.05	0.62
ncbi-103379091	blue	7.77	9.86	11.69	8.21	7.71	5.45	2.24	2.46	2.4	1.84	3.05	3.99	9.44	8.33	5.02	3.58	2.26	1.81	1.44	1.56	1.47	2.24	2.01	1.49	7.88	12.24	3.51	4.37	4.4	1.61	2.66	3.51	2.13	3.11	2.72
ncbi-103379092	turquoise	11.89	12.19	12.05	17.72	16.89	14.4	6.4	6.95	4.94	6.55	6.15	5.61	9.63	9.66	10.09	8.05	8.91	7.97	9.45	7.99	8.15	5.39	5.29	5.63	9.69	9.35	7.17	6.43	6.99	10.08	8.27	7.17	4.5	8.1	5.36
ncbi-103379093	turquoise	6.72	6.44	4.5	56.32	73.98	53.62	0.27	2.04	0.42	55.41	48.99	55.6	4.24	2.97	5.92	3.95	1.26	3.34	0.92	0.94	1.14	44.59	51.24	49.33	5.28	3.18	2.05	1.48	2.17	0	0.85	0.13	55.36	39.09	52.43
ncbi-103379094	turquoise	4.22	3.09	3.39	13.35	12.37	16.36	0.98	0.85	1.07	4.88	1.9	3.26	3.36	3.73	3.8	4.22	4.14	4.13	1.05	0.95	1.13	1.36	1.61	1.17	3.8	3.35	3.58	2.82	4.3	1.21	0.9	1.23	1.28	1.64	1.43
ncbi-103379095	turquoise	1.46	1.2	1.76	19.75	21.55	17.74	0.73	0.75	0.98	5.67	2.04	3.36	1.13	1.42	1.42	3.94	3.41	3.94	0.64	0.67	0.85	1.14	1.11	1.16	1.31	1.58	5.45	5.22	4.93	0.86	0.96	0.89	0.94	1.21	1.25
ncbi-103379096	brown	0	0	0	0.05	0.08	0	0	0	0	0	0	0.1	0	0.38	0.13	8.35	9.82	9.56	0	0	0	0.11	0.63	0.86	0	0	7.92	8.04	7.83	0	0	0	0.07	1.56	0
ncbi-103379098	turquoise	2.12	2.78	3.17	34.67	38.69	41.96	1.78	2.85	1.74	9.91	3.9	10.03	3.16	2.35	1.69	3.59	3.53	4.69	2.1	1.61	2.02	3.43	3.83	3.51	2.18	2.17	4.48	4.37	4.93	1.4	1.94	2.2	2.9	2.83	2.8
ncbi-103379101	turquoise	0.51	0.21	0.78	68.21	50.66	50.92	0.06	0.05	0.03	11.44	1.09	8.24	0.07	0.1	0.04	0.99	0.28	0.28	0	0.02	0	0.18	0.2	0	0.04	0.17	0.95	0.91	0.86	0	0.07	0.02	0.1	0.03	0
ncbi-103379104	blue	6.59	13.35	11.47	3.03	2.02	2.13	3.27	2.16	4.54	1.07	0.98	1.13	7.96	6.81	9.34	1.3	1.68	2.26	3.29	2.3	4.09	1.48	0.36	0.61	9.28	20.03	1.44	1.23	0.82	1.88	4.13	2.33	0.45	1.98	0.26
ncbi-103379105	turquoise	1.56	2.07	1.26	7.64	8.76	7.66	0.42	0.41	0.05	1.35	0.84	0.85	1.28	1.61	1.66	1.47	2.05	3.16	0.23	0.27	0.35	0.65	1.07	0.91	1.03	1.37	2.89	1.56	1.68	0.41	0.12	0.65	0.72	0.64	0.39
ncbi-103379106	green	5.8	6.87	4	2.77	1.9	1.32	8.68	6.35	6.26	2.53	2.81	2.45	1.76	4.69	4.76	5.14	4.25	5.55	5.57	8.41	5.2	2.83	2.68	1.59	3.29	3.76	3.99	5.04	5.18	8.11	6.27	7.28	1.6	2.83	3
ncbi-103379107	black	4.8	6.07	5.69	1.28	0.67	1	1.55	1.16	2.12	2.06	2.65	2.53	4.87	5.07	5.97	5.61	5.18	4.72	2	1.3	1.78	1.99	1.88	1.98	4.73	5.67	5.04	3.61	4.99	2.25	1.42	1.57	2.36	1.94	1.69
ncbi-103379108	brown	0	0	0	0	0	0	0	0	0	0	0	0	0	0	0	0.36	0.51	0.24	0	0	0	0	0.06	0	0	0.08	0.14	0.26	0.21	0	0	0	0.06	0	0
ncbi-103379109	magenta	32.84	38.04	37.42	7.22	5.55	8.34	11.05	10.37	9.38	20.41	31.38	26.57	31.73	36.99	35.43	29.74	25.03	26.63	10.79	10.86	8.94	24.9	25.59	24.14	37.45	35.24	29.69	28.48	30.91	11.95	13.55	11.86	29.5	30.46	30.55
ncbi-103379113	turquoise	4.8	4.85	5.54	29.65	27.37	28.32	1.96	3.91	2.34	7.75	4.42	3.94	5.15	5.15	5.25	9.35	9.68	8.37	1.48	1.48	2	2.43	2.04	1.66	4.44	6.23	10.62	9.4	10.36	1.85	2.61	2.25	1.61	2.56	2.78
ncbi-103379116	brown	0.78	1.51	0.39	1.63	1.5	2.82	0.09	0.35	0.22	1.06	1.33	0.4	0.58	0.6	1.41	4.88	4.29	5.67	0.01	0.25	0.41	0.25	0.63	0.58	0.9	0.99	3.82	5.26	4.26	0.42	0	0.32	0.47	1.07	0.44
ncbi-103379121	blue	10.35	9.73	7.85	0.04	0.12	0.1	0.28	0.26	0.44	4.02	10.03	4.17	6.97	8.99	8.69	0.95	0.2	0.44	0.2	0.32	0.14	2.66	6.4	3.6	8.63	8.05	0.93	0.19	0.93	0.25	0.19	0.58	4.21	4.89	5.53
ncbi-103379122	pink	3.35	3.27	4.08	5.17	7.91	8.44	0.02	0	0.01	1.41	0.03	0.87	4.45	5.07	5.19	2.87	2.93	2.89	0.01	0.01	0	0.05	0.06	0.06	3.96	7.8	3.49	3.06	3.24	0.01	0.03	0.01	0.11	0.05	0.04
ncbi-103379128	turquoise	0.48	0.89	0.92	3.56	3.49	3.93	0	0.31	0.34	1.25	0.56	2.58	0.51	0.82	0.32	1.68	0.81	0.8	0.84	0.6	0.6	0.79	0.51	0.65	0.84	0.68	1.46	0.87	0.82	0.94	0.53	0.62	1.08	0.64	0.55
ncbi-103379129	turquoise	5.12	5.09	3.64	22.89	21.73	39.26	5.21	3.94	2.98	7.95	4.43	6.01	4.03	4.72	5.81	8.47	7.5	5.9	5.47	5.25	5.3	3.92	3.35	5.01	4.69	4.42	6.5	7.78	6.11	4.15	5.34	3.8	5.22	6.11	3.18
ncbi-103379131	green	0.14	0.58	0.27	3.87	7.43	3.22	45.97	47.8	28.91	0.55	5.05	6.38	1.53	0.33	0.52	2.25	0.45	0.52	36.85	20.41	44.9	9.28	2.37	4.45	0.09	0	0.53	0.51	0.13	10.77	12.09	6.22	1.15	4.21	0.15
ncbi-103379133	blue	0.26	0.3	0.37	0	0.04	0	0	0	0	0	0	0.15	0.56	0.4	0.72	0	0	0.45	0	0	0.03	0.11	0.31	0.04	1.13	1.83	0	0.31	0.07	0	0	0.08	0.03	0.05	0.2
ncbi-103379135	green	0.18	0	0.04	0.04	0	0	3.53	5.83	4.24	0.49	0.57	0.36	0.09	0	0	0.24	0.09	0.08	2.04	1.68	2.35	0.73	0	0.39	0.05	0	0.1	0	0.59	2.92	2.02	1.96	0.17	0.46	0.16
ncbi-103379136	turquoise	0.72	0.63	0.32	34.33	43.68	28.27	0.35	0	0.16	8.66	1.5	3.49	0.88	0.16	0.93	2.44	2.21	3.08	0.17	0.37	0.57	0.19	0.14	0.52	0.99	0.89	3.18	3.07	3.57	0.55	0.43	0.69	0.07	0.39	0.5
ncbi-103379138	turquoise	4.08	2.91	2.06	31.94	42.97	32.63	2.82	3.12	2.83	4.57	4.83	5.66	2.53	2.02	3.89	8.16	9.1	8.87	1.57	2.44	3.4	1.94	3.33	2.93	2.26	1.71	10.73	10.54	10.55	2.61	2.29	3.37	2.82	3.82	3.78
ncbi-103379140	turquoise	15.05	16.37	15.04	42.07	28.68	22.66	1.69	2.31	1.86	8.11	3.88	5.14	14.73	15.53	14.09	9.92	10.61	6.85	2.03	3.12	2.74	2.29	2.52	1.91	14.37	19.46	11.41	10.16	11.09	2.35	1.52	2.1	2.7	2.51	2.49
ncbi-103379141	brown	0	0	0.04	1.92	1.15	1.96	0.12	0.19	0.05	0.32	0.12	0.55	0.13	0	0	9.11	8.31	8.94	0.07	0.09	0.2	0.11	0.21	0.09	0.13	0.08	10.86	10.41	10.1	0.08	0.06	0.11	0.26	0.23	0.05
ncbi-103379143	turquoise	0	0.17	0	1.74	1.84	1.84	0.17	0.28	0.4	0.53	0.21	0.36	0.15	0	0	0.74	0.89	0.23	0.41	0.26	0.37	0.18	0.37	0.05	0.21	0.11	0.47	0.09	0.56	0.27	0.61	0.44	0	0.14	0.21
ncbi-103379145	turquoise	11.09	10.8	10.37	31.71	22.17	32.95	3.07	3.57	3.64	12.34	7.09	8.04	8.94	10.4	8.91	11.16	9.64	9.46	4.48	3.86	3.76	4.35	5.15	4.32	9.09	11.09	10.03	7.96	11.61	4.41	3.04	3.84	5.21	5.27	5.44
ncbi-103379146	turquoise	2.3	1.73	2.63	18.75	20.49	20	0.03	0.01	0	5.83	3.33	3.4	2.51	1.53	2.54	0	0	0	0	0	0	2.83	2.78	2.44	1.79	2.25	0	0	0	0.05	0.02	0.06	2.81	1.9	2.63
ncbi-103379147	brown	11.86	14.54	8.79	1.39	0.63	1.98	4.42	4.34	4.41	12.49	13.85	8.74	9.17	9.83	14.28	29.13	27.6	40.2	6.11	4.58	6.17	10.68	12.23	11.46	13.33	14.3	31.03	32.34	30.87	5.72	5.3	5.17	10.91	11.79	11.09
ncbi-103379149	yellow	2.6	2.95	2.67	0.17	0.13	0.67	0.01	0.01	0.02	0.1	0.12	0	2.73	2.82	3.3	6.17	7.4	7.33	0	0	0.01	0.07	0.08	0.22	2.93	4.37	6.96	5.69	7.15	0	0	0.03	0.12	0.09	0.18
ncbi-103379150	brown	3.48	3.71	3.07	2.83	1.93	4.79	1.95	1.68	1.77	3.13	2.65	1.67	4.08	2.44	2.88	6.54	6.81	8.75	1.73	1.51	1.23	2.55	1.98	1.73	3.59	3.79	8.26	7.68	8.45	1.66	1.89	1.5	2.06	2.72	2.37
ncbi-103379153	turquoise	1.1	0.55	0.97	101.19	117.71	119.48	0.28	0.13	0.08	11.25	1.98	10.47	0.55	0.39	0.41	7.33	8.24	8.05	0.17	0.08	0.11	0.23	0.55	0.25	0.65	0.35	8.33	8.84	8.87	0.15	0.12	0.19	0.46	0.31	0.16
ncbi-103379156	blue	4.18	5.09	4.35	0.4	0.4	0.41	0.21	0.53	0.5	1.05	1.51	0.86	4.75	5.17	6.01	1.47	1.56	2.16	0.84	0.88	0.9	0.9	1.26	0.85	4.41	3.25	0.82	1.22	0.37	1.09	0.49	0.14	1.26	0.97	0.77
ncbi-103379157	blue	1.8	4.75	2.09	0.08	0.07	0	0	0	0	0	0.15	0.18	1.81	1.94	1.43	1.13	0.41	1.18	0.07	0	0.47	0	0	0.02	1.09	3.73	0.9	0.1	0.85	0.89	0.25	1.02	0	0.14	0
ncbi-103379158	turquoise	6.34	5.56	5.28	54.39	41.62	37.42	13.55	6.33	9.42	23.59	13.04	17.83	6.45	3.56	4.82	17.85	15.91	16.68	12.7	12.91	12.71	20.79	24.15	22.13	6.27	6.46	19.15	17.47	18.81	11	13.51	10.87	20.71	20.81	18.92
ncbi-103379160	turquoise	0.13	0.29	0.31	13.02	10.77	8.33	0.09	0	0	1.61	0.21	0.8	0.15	0.22	0.19	0.72	1	0.95	0	0	0	0.16	0.08	0.06	0.12	0.35	1.05	0.69	0.86	0	0.05	0	0.2	0.05	0.11
ncbi-103379163	blue	21.65	23.67	21.14	0.19	0.19	0.84	1.34	0.98	1.7	2.27	3.59	2.01	20.74	14.1	13.97	3.19	1.58	1.7	2.05	1.53	1.44	2.36	3.28	1.66	13.28	20.26	3.28	1.81	3.63	1.18	1.02	2.32	1.92	2.11	2.51
ncbi-103379165	blue	46.87	31.69	31.49	0.04	0.05	0.09	0.11	0.02	0.37	0.29	0	0.24	36.19	43.51	40.66	0.39	0.84	0.44	0.42	0.32	0.2	0.37	0.07	0.18	38.93	46.29	0.55	0.34	0.45	0.35	0.54	0.14	0.06	0.27	0.14
ncbi-103379166	red	1.8	1.36	1.57	1.7	2.08	1.96	0.22	0.28	0.41	2.77	3.83	2.38	1.46	1.34	1.25	1.45	0.45	0.98	0.23	0.63	0.51	2.7	2.93	3.15	1.52	1.89	0.87	0.63	0.41	0.5	0.46	0.49	2.66	2.44	2.67
ncbi-103379170	blue	15.96	16.06	18.57	0.01	0.11	0.19	0.07	0.02	0.07	0.01	0.03	0.06	18.78	17.88	17.78	1.05	1.02	1.19	0.18	0.11	0.16	0.2	0.12	0.05	13.98	20.36	1.14	0.77	0.85	0.04	0.21	0.04	0.1	0.24	0.18
ncbi-103379172	red	0	0.21	0.33	0	0	0.07	0	0	0	0.04	0	0	0.03	0.1	0.04	0	0	0	0	0	0	0.2	0.4	0.64	0	0.13	0.18	0	0	0	0	0	0	0	0.19
ncbi-103379173	yellow	0.83	1.52	0.89	0.07	0.02	0.08	0.95	0.53	0.61	0.26	0.14	0.11	0.66	0.64	0.65	2.05	1.67	1.17	0.55	0.74	1.02	0.11	0.14	0.08	0.74	0.7	0.87	0.64	0.66	1.18	0.87	0.44	0.15	0.27	0.06
ncbi-103379180	turquoise	2.54	2.33	2.15	7.05	10.64	12.92	0.07	0.37	0.21	2.82	4.07	2.43	1.79	0	3.01	1.81	0.36	1.32	0.34	0.09	0.43	1.59	0	1.23	2.32	2.54	0.94	0.13	0.72	0.04	0.19	0	1	0.1	1.88
ncbi-103379182	turquoise	5.92	5.35	5.8	35.78	35.43	35.22	1.65	2.13	0.99	11.39	5.42	9.58	4.96	5.03	5.18	11.24	10.12	12.14	1.31	1.85	1.16	4.36	5.37	5.61	4.59	4.93	9.73	14.58	9.88	1.51	1.32	1.31	6.01	4.92	2.5
ncbi-103379183	magenta	2.53	1.24	3.23	11.37	10.17	7.12	9.09	9.82	8.42	3.66	2.27	2.58	2.29	2.08	2.48	3.67	1.33	1.75	7.7	6.45	11.89	2.45	1.85	2.68	0.88	1.79	1.36	1.12	1.66	14.95	9.41	8.25	1.71	3.39	1.8
ncbi-103379185	blue	5.27	9.93	9.09	0.87	0.83	1.75	0	0	0.04	0.39	0.36	0.12	7.75	9.07	10.91	0	0.05	0.51	0.04	0.01	0.02	0.19	0.13	0.11	6.3	10.45	0.28	0.07	0.18	0	0.02	0.05	0.2	0.06	0.08
ncbi-103379187	turquoise	3.66	4.65	4.13	15.06	25.82	24.84	2.88	3.81	2.45	11.23	8.73	7.9	4.63	4.81	3.81	7.1	3.96	6.31	4.1	3.31	4.14	10.83	8.07	7.04	3.22	5.23	3.64	3.78	3.76	2.63	1.82	1.87	5.94	5.8	5.31
ncbi-103379188	turquoise	26.96	29.29	33.73	61.02	84.61	57.11	10.7	11.23	7.44	23.9	24.7	29.24	32.07	29.16	37.16	26.18	20.99	33.49	9.37	7.52	10.27	19.28	17.34	24.91	31.33	21.04	29.27	28.72	24.75	11.77	9.15	7.24	23.87	21.67	18.64
ncbi-103379189	green	0.47	0.08	0.45	0.04	0.05	0	24.1	20.6	39.75	1.24	1.71	3.46	0.65	0.31	0.09	1.64	0.55	1.09	20.13	21.91	22.96	3.16	1.81	2.33	1.04	0.14	1.27	0.15	1.58	25.24	26.19	18.15	0.57	6.97	2.37
ncbi-103379192	turquoise	5.39	5.05	5.11	47.87	50.71	37.4	7.62	9.42	9.81	14.14	9.29	10.29	6.23	4.03	6.84	12.77	8.31	11.97	8.71	6.71	9.2	7.21	6.49	8.14	5.76	5.12	10.6	8.87	11.29	8.5	7.88	8.66	6.15	8.1	6.79
ncbi-103379194	blue	2.19	2.84	2.71	0.52	0.42	0.86	0.65	0.78	0.64	0.79	1.29	1.14	3.33	3	2.43	2.21	1.82	1.6	1.23	1.28	1.23	0.89	0.9	0.61	2.06	3.46	1.96	2.1	2.63	1.29	1.35	1.61	0.82	0.69	0.83
ncbi-103379195	yellow	0	1.99	0	0.32	0.36	0	0	0	0	0	0	0	3.51	0	2.33	4.27	0.49	2.38	1.23	0	1.34	1.98	0	2.08	0.64	0	0	0	0	1.34	0	0	0.62	0	0
ncbi-103379196	turquoise	2.03	3.09	0.89	22.92	22.03	29.16	2.45	1.98	2.41	10.12	6.5	6.54	0	0.96	0	13.27	10.87	10.37	2.18	2	2.13	3.81	4.72	4.97	1.39	0	14.72	11.95	14.26	2.24	2.49	2.36	6.73	4.49	5.07
[truncated: 11,241 more rows]

## Sheet: Figure 2B
Source data for Figure 2B
Module	length.pvalue.Cor.pvalue	width.pvalue.Cor.pvalue	weight.pvalue.Cor.pvalue
MM.green	-0.0466757122627652(7.900438e-01)	-0.0507774324061347(7.720608e-01)	-0.0478650901430258(7.848178e-01)
MM.turquoise	0.427045485543307(1.051143e-02)	0.426114636775513(1.069967e-02)	0.429685692057117(9.992731e-03)
MM.greenyellow	-0.0732357775702403(6.758771e-01)	-0.0705654273294163(6.870865e-01)	-0.0753902817231613(6.668826e-01)
MM.magenta	-0.252428808561525(1.434769e-01)	-0.247170172168185(1.522888e-01)	-0.253441912609641(1.418230e-01)
MM.purple	-0.210800271097984(2.241619e-01)	-0.211657792464757(2.222393e-01)	-0.215041378379208(2.147630e-01)
MM.red	-0.0555981750460997(7.510743e-01)	-0.0560772971826376(7.489978e-01)	-0.0576112275307233(7.423615e-01)
MM.tan	0.0905217594874315(6.050524e-01)	0.0844011285350512(6.297694e-01)	0.0705444103711648(6.871750e-01)
MM.brown	-0.316815496709545(6.369244e-02)	-0.316675275825292(6.381632e-02)	-0.318215241672194(6.246609e-02)
MM.black	-0.20262254543003(2.430674e-01)	-0.19497866058284(2.616791e-01)	-0.199879549800043(2.496413e-01)
MM.yellow	-0.289296828941038(9.187181e-02)	-0.283515199994721(9.885161e-02)	-0.288138399735744(9.323914e-02)
MM.salmon	0.304795896370977(7.501972e-02)	0.259108691425844(1.328287e-01)	0.302507016581657(7.734435e-02)
MM.blue	-0.0169030256856299(9.232230e-01)	-0.0106575659155348(9.515481e-01)	-0.014248510872611(9.352527e-01)
MM.pink	0.322957401693747(5.844927e-02)	0.327743434874805(5.460550e-02)	0.3284080985232(5.408798e-02)
MM.grey	0.00127092241952773(9.942187e-01)	0.0514220544058212(7.692449e-01)	0.0297940640865357(8.650887e-01)

## Sheet: Figure 2C
Source data for Figure 2C
Source	Target	Type	Weight
MSTRG.24599	tcte1	undirected	0.591226
tcte1	mfsd11	undirected	0.585317
tcte1	cobl	undirected	0.583322
clgn	mfsd11	undirected	0.577712
MSTRG.24599	clgn	undirected	0.574034
tcte1	mep1b	undirected	0.572469
clgn	cobl	undirected	0.568546
tcte1	larp4	undirected	0.564963
tc1	tcte1	undirected	0.5644
tcte1	mark2	undirected	0.563767
tcte1	clgn	undirected	0.563116
tcte1	slc25a29	undirected	0.562837
tcte1	syvn1	undirected	0.562276
tcte1	slamf7	undirected	0.561222
col26a1	tcte1	undirected	0.561035
tcte1	metap2	undirected	0.560108
clgn	larp4	undirected	0.55966
tcte1	anxa5	undirected	0.558583
clgn	mep1b	undirected	0.557287
tcte1	enthd2	undirected	0.556886
tcte1	l3mbtl4	undirected	0.555322
tc1	clgn	undirected	0.554839
mfsd11	cyhr1	undirected	0.554347
enthd2	clgn	undirected	0.553937
col26a1	clgn	undirected	0.553662
tcte1	des	undirected	0.553561
clgn	anxa5	undirected	0.553224
MSTRG.24599	mep1b	undirected	0.552554
tcte1	trim71	undirected	0.552088
tcte1	ampkg	undirected	0.551422
MSTRG.24599	cyhr1	undirected	0.551279
cobl	cyhr1	undirected	0.55111
clgn	slamf7	undirected	0.551009
rttn	tcte1	undirected	0.550328
slc25a29	clgn	undirected	0.550071
mark2	clgn	undirected	0.549776
metap2	clgn	undirected	0.549256
tcte1	adcy4	undirected	0.548244
MSTRG.8405	tcte1	undirected	0.547973
cpne3	tcte1	undirected	0.547371
larp4	cyhr1	undirected	0.546781
tcte1	acsbg2	undirected	0.546549
clgn	syvn1	undirected	0.5452
mep1b	cyhr1	undirected	0.545095
tcte1	cyhr1	undirected	0.543898
clgn	l3mbtl4	undirected	0.543755
tc1	cyhr1	undirected	0.543678
tcte1	nlrc3	undirected	0.543513
anxa5	cyhr1	undirected	0.542743
clgn	adcy4	undirected	0.54257
clgn	ampkg	undirected	0.542212
tcte1	dnmt3b	undirected	0.542158
rttn	clgn	undirected	0.541979
col26a1	cyhr1	undirected	0.541268
cpne3	clgn	undirected	0.541225
tcte1	rxfp3	undirected	0.541138
clgn	cyhr1	undirected	0.541018
mark2	cyhr1	undirected	0.540515
clgn	col8a2	undirected	0.540357
tcte1	cyb5r4	undirected	0.540238
MSTRG.24732	tcte1	undirected	0.539499
metap2	cyhr1	undirected	0.539272
clgn	des	undirected	0.53926
tcte1	col8a2	undirected	0.538875
clgn	dnmt3b	undirected	0.538309
cyhr1	slamf7	undirected	0.53826
slc25a29	cyhr1	undirected	0.53768
clgn	trim71	undirected	0.537617
clgn	nlrc3	undirected	0.537043
rttn	cyhr1	undirected	0.537032
enthd2	cyhr1	undirected	0.537017
clgn	cyb5r4	undirected	0.536113
syvn1	cyhr1	undirected	0.53585
l3mbtl4	cyhr1	undirected	0.535232
cpne3	cyhr1	undirected	0.534811
tcte1	nfil3	undirected	0.534498
cobl	mep1b	undirected	0.534416
ampkg	cyhr1	undirected	0.5343
adcy4	cyhr1	undirected	0.534272
cyhr1	trim71	undirected	0.533493
des	cyhr1	undirected	0.532655
cyb5r4	cyhr1	undirected	0.531856
tcte1	tmem245	undirected	0.531694
MSTRG.8405	clgn	undirected	0.53102
clgn	rxfp3	undirected	0.530934
col8a2	cyhr1	undirected	0.530681
rxfp3	cyhr1	undirected	0.529797
MSTRG.24599	tc1	undirected	0.529698
MSTRG.8405	cyhr1	undirected	0.52951
tcte1	hrh2	undirected	0.5295
nlrc3	cyhr1	undirected	0.528995
mark2	mep1b	undirected	0.52845
tcte1	mfsd8	undirected	0.528209
clgn	acsbg2	undirected	0.528109
clgn	s100a11	undirected	0.528096
clgn	nfil3	undirected	0.527887
nfil3	cyhr1	undirected	0.52781
tcte1	pias2	undirected	0.527772
tcte1	s100a11	undirected	0.527583
cyhr1	acsbg2	undirected	0.527344
clgn	hrh2	undirected	0.526535
s100a11	cyhr1	undirected	0.526513
wdr93	tcte1	undirected	0.526032
clgn	tmem245	undirected	0.525885
tc1	mep1b	undirected	0.525264
mep1b	acsbg2	undirected	0.525187
MSTRG.24732	clgn	undirected	0.525052
tcte1	rsad1	undirected	0.524501
cyhr1	mfsd8	undirected	0.524449
MSTRG.24599	slamf7	undirected	0.524076
clgn	mfsd8	undirected	0.523315
slc25a29	rsad1	undirected	0.523107
des	mep1b	undirected	0.522989
tmem245	cyhr1	undirected	0.522517
dnmt3b	cyhr1	undirected	0.522384
rsad1	slamf7	undirected	0.521943
tc1	cobl	undirected	0.521594
MSTRG.24732	cyhr1	undirected	0.521341
cobl	slamf7	undirected	0.521177
MSTRG.24732	rsad1	undirected	0.520736
clgn	rsad1	undirected	0.520325
wdr93	clgn	undirected	0.520269
tcte1	lonrf2	undirected	0.520095
tcte1	birc2	undirected	0.519894
ube4a	tcte1	undirected	0.519715
mep1b	mfsd11	undirected	0.518729
des	slamf7	undirected	0.518674
tc1	mark2	undirected	0.51867
metap2	rsad1	undirected	0.518512
cobl	rsad1	undirected	0.518344
wdr93	rsad1	undirected	0.518209
ube4a	cyhr1	undirected	0.517991
clgn	lonrf2	undirected	0.517813
nipblb	mfsd8	undirected	0.51745
anxa5	mep1b	undirected	0.517303
rsad1	birc2	undirected	0.517186
lonrf2	cyhr1	undirected	0.516933
rttn	rsad1	undirected	0.516909
nipblb	trim71	undirected	0.516783
rsad1	cyhr1	undirected	0.51663
dnmt3b	rsad1	undirected	0.516484
rsad1	trim71	undirected	0.516431
mep1b	rsad1	undirected	0.516299
nipblb	rxfp3	undirected	0.516192
clgn	birc2	undirected	0.516084
mep1b	nipblb	undirected	0.515989
l3mbtl4	rsad1	undirected	0.515915
setd4	rsad1	undirected	0.515806
cyhr1	pias2	undirected	0.515745
lonrf2	mfsd11	undirected	0.515739
mark2	nipblb	undirected	0.51568
cobl	nipblb	undirected	0.515599
lonrf2	slamf7	undirected	0.51548
mfsd11	slamf7	undirected	0.51547
des	nipblb	undirected	0.515462
tcte1	sdccag8	undirected	0.51543
mep1b	slamf7	undirected	0.515361
rttn	nipblb	undirected	0.515223
wdr93	cyhr1	undirected	0.515179
col26a1	lonrf2	undirected	0.515093
tmem245	rsad1	undirected	0.515091
MSTRG.24732	nipblb	undirected	0.514989
cobl	lonrf2	undirected	0.514725
rsad1	rxfp3	undirected	0.51458
des	lonrf2	undirected	0.514453
trim71	acsbg2	undirected	0.514359
ube4a	clgn	undirected	0.514333
cyhr1	birc2	undirected	0.514234
MSTRG.8405	mep1b	undirected	0.513805
elk1	nipblb	undirected	0.513731
elk1	rsad1	undirected	0.513661
mep1b	lonrf2	undirected	0.513657
hrh2	cyhr1	undirected	0.51333
mep1b	syvn1	undirected	0.513324
nipblb	acsbg2	undirected	0.513204
syvn1	rsad1	undirected	0.51319
tc1	nipblb	undirected	0.512994
nipblb	slamf7	undirected	0.512978
tc1	lonrf2	undirected	0.512852
clgn	pias2	undirected	0.512752
tc1	anxa5	undirected	0.512631
metap2	nipblb	undirected	0.512489
fkbp14	nipblb	undirected	0.512484
nfil3	rsad1	undirected	0.512384
mark2	rsad1	undirected	0.512383
tmem245	nipblb	undirected	0.512372
nipblb	pias2	undirected	0.512247
cyhr1	ei24	undirected	0.512195
tc1	rsad1	undirected	0.51215
fkbp14	rsad1	undirected	0.512148
tc1	mfsd11	undirected	0.511926
nipblb	syvn1	undirected	0.511902
tcte1	elk1	undirected	0.511843
MSTRG.8405	nipblb	undirected	0.511754
ampkg	lonrf2	undirected	0.511504
cpne3	rsad1	undirected	0.511503
tcte1	fkbp14	undirected	0.511427
larp4	rsad1	undirected	0.511404
fbxo38	rsad1	undirected	0.511403
nipblb	rsad1	undirected	0.511385
nfil3	nipblb	undirected	0.511311
nipblb	l3mbtl4	undirected	0.511274
lonrf2	l3mbtl4	undirected	0.511159
hrh2	rsad1	undirected	0.510826
ube4a	rsad1	undirected	0.510812
slc25a29	nipblb	undirected	0.510785
metap2	mep1b	undirected	0.510588
sdccag8	cyhr1	undirected	0.510554
fkbp14	cyhr1	undirected	0.510497
metap2	lonrf2	undirected	0.510127
nlrc3	rsad1	undirected	0.509967
mep1b	trim71	undirected	0.50975
lonrf2	rsad1	undirected	0.509456
cyb5r4	rsad1	undirected	0.509347
clgn	ei24	undirected	0.509287
rsad1	mfsd8	undirected	0.509278
tcte1	nipblb	undirected	0.509256
sdccag8	nipblb	undirected	0.509201
ip6k1	rsad1	undirected	0.509192
mark2	lonrf2	undirected	0.509168
enthd2	lonrf2	undirected	0.509162
larp4	mep1b	undirected	0.50874
cpne3	lonrf2	undirected	0.508707
sdccag8	rsad1	undirected	0.508517
larp4	lonrf2	undirected	0.508485
lonrf2	rxfp3	undirected	0.508465
des	rsad1	undirected	0.50842
MSTRG.8405	rsad1	undirected	0.50839
rsad1	eaat1	undirected	0.508274
rsad1	rnmt	undirected	0.508239
znf330	cyhr1	undirected	0.508237
nipblb	eaat1	undirected	0.508236
MSTRG.24599	metap2	undirected	0.508231
MSTRG.8405	lonrf2	undirected	0.508196
des	rxfp3	undirected	0.508144
slc25a29	slamf7	undirected	0.508121
rgs12	rsad1	undirected	0.508041
elk1	cyhr1	undirected	0.50798
lonrf2	trim71	undirected	0.50796
MSTRG.24599	lonrf2	undirected	0.507886
mfsd11	rsad1	undirected	0.507866
MSTRG.24599	trim71	undirected	0.507848
lonrf2	mfsd8	undirected	0.50778
clgn	sdccag8	undirected	0.507522
tubgcp5	rsad1	undirected	0.507346
lonrf2	acsbg2	undirected	0.507309
cobl	trim71	undirected	0.507306
nipblb	cyhr1	undirected	0.507233
slc25a29	lonrf2	undirected	0.507165
tmem245	lonrf2	undirected	0.507003
clgn	nipblb	undirected	0.506798
cpne3	nipblb	undirected	0.506648
nipblb	atxn2	undirected	0.506086
ube4a	nipblb	undirected	0.505956
clgn	fkbp14	undirected	0.505898
eif3i	rsad1	undirected	0.505726
col26a1	slamf7	undirected	0.505685
slamf7	acsbg2	undirected	0.505607
nipblb	samd9	undirected	0.505582
tcte1	ei24	undirected	0.50558
rttn	lonrf2	undirected	0.505506
col26a1	rsad1	undirected	0.505431
tc1	slamf7	undirected	0.505389
mark2	trim71	undirected	0.505317
rsad1	fbf1	undirected	0.505238
mark2	slamf7	undirected	0.505196
rsad1	samd9	undirected	0.504783
rttn	mep1b	undirected	0.504767
nipblb	birc2	undirected	0.504696
znf330	clgn	undirected	0.50469
MSTRG.24599	rsad1	undirected	0.504632
tcte1	znf330	undirected	0.504493
cyb5r4	lonrf2	undirected	0.504449
MSTRG.8405	slamf7	undirected	0.504416
setd4	nipblb	undirected	0.504401
s100a11	nipblb	undirected	0.504338
mep1b	l3mbtl4	undirected	0.504314
adcy4	lonrf2	undirected	0.504284
des	trim71	undirected	0.504272
tcte1	setd4	undirected	0.504015
tcte1	samd9	undirected	0.503764
larp4	nipblb	undirected	0.503618
anxa5	lonrf2	undirected	0.503427
adcy4	mep1b	undirected	0.503367
cyhr1	eaat1	undirected	0.503233
clgn	elk1	undirected	0.503202
tc1	s100a11	undirected	0.502765
mep1b	rxfp3	undirected	0.502625
tc1	metap2	undirected	0.502437
rxfp3	acsbg2	undirected	0.502302
rsad1	pias2	undirected	0.50213
metap2	cobl	undirected	0.502095
znf330	rsad1	undirected	0.501979
MSTRG.24599	rxfp3	undirected	0.501935
syvn1	slamf7	undirected	0.501934
nipblb	lonrf2	undirected	0.501797
rsad1	pitpnc1	undirected	0.501748
lonrf2	pias2	undirected	0.501566
cyhr1	samd9	undirected	0.501507
nipblb	rnmt	undirected	0.501278
cyb5r4	nipblb	undirected	0.501238
s100a11	lonrf2	undirected	0.501178
tc1	adcy4	undirected	0.501117
trim71	slamf7	undirected	0.501088
wdr93	nipblb	undirected	0.501088
rxfp3	slamf7	undirected	0.500981
tc1	larp4	undirected	0.500952
larp4	slamf7	undirected	0.500897
syvn1	lonrf2	undirected	0.500867
col26a1	mep1b	undirected	0.500826
MSTRG.8405	trim71	undirected	0.500676
sdccag8	lonrf2	undirected	0.500514
rsad1	acsbg2	undirected	0.500445
MSTRG.24599	nipblb	undirected	0.500122
setd4	cyhr1	undirected	0.500116
rsad1	col8a2	undirected	0.500084
nipblb	epg5	undirected	0.49991
s100a11	rsad1	undirected	0.499849
rnmt	cyhr1	undirected	0.499772
lonrf2	col8a2	undirected	0.499625
syvn1	trim71	undirected	0.49947
metap2	slamf7	undirected	0.499141
des	sdccag8	undirected	0.499023
tc1	acsbg2	undirected	0.498968
sdccag8	acsbg2	undirected	0.498908
tcte1	rnmt	undirected	0.498798
atf7	rsad1	undirected	0.498773
tcte1	epg5	undirected	0.498737
l3mbtl4	slamf7	undirected	0.498633
hipk3	cyhr1	undirected	0.498473
fbxo22	rsad1	undirected	0.498403
MSTRG.8405	rxfp3	undirected	0.498258
clgn	setd4	undirected	0.49823
rttn	slamf7	undirected	0.498203
rsad1	slc4a7	undirected	0.498148
metap2	mark2	undirected	0.497992
ip6k1	nipblb	undirected	0.497976
MSTRG.24599	cobl	undirected	0.497792
ube4a	lonrf2	undirected	0.497782
eif3i	nipblb	undirected	0.497761
mep1b	ampkg	undirected	0.497528
ampkg	rsad1	undirected	0.497466
sdccag8	epg5	undirected	0.497442
tc1	trim71	undirected	0.497373
mep1b	mfsd8	undirected	0.497216
tc1	syvn1	undirected	0.497124
nipblb	fbxo38	undirected	0.497027
cyb5r4	mfsd11	undirected	0.496884
MSTRG.24732	lonrf2	undirected	0.496684
ip6k1	cyhr1	undirected	0.496544
mep1b	pias2	undirected	0.496401
dnmt3b	nipblb	undirected	0.496314
dnmt3b	fbxo38	undirected	0.496294
cyhr1	dsc1	undirected	0.496116
elk1	fbf1	undirected	0.496087
nipblb	mfsd11	undirected	0.495961
nipblb	fbf1	undirected	0.495946
col26a1	nipblb	undirected	0.495839
tc1	l3mbtl4	undirected	0.495833
tcte1	ip6k1	undirected	0.495818
trim71	pias2	undirected	0.495624
nipblb	tubgcp5	undirected	0.495509
ampkg	slamf7	undirected	0.495492
tcte1	eaat1	undirected	0.49546
metap2	mfsd11	undirected	0.49538
cyhr1	epg5	undirected	0.495205
dcaf11	rsad1	undirected	0.495151
anxa5	nipblb	undirected	0.494975
anxa5	slamf7	undirected	0.494646
fbxo38	cyhr1	undirected	0.494646
cpne3	slamf7	undirected	0.494437
enthd2	slamf7	undirected	0.494376
tc1	des	undirected	0.494354
nfil3	lonrf2	undirected	0.494302
clgn	samd9	undirected	0.494088
s100a11	mep1b	undirected	0.493806
anxa5	rsad1	undirected	0.493694
sdccag8	pias2	undirected	0.493583
wdr93	lonrf2	undirected	0.493577
slc25a29	mep1b	undirected	0.493421
nlrc3	lonrf2	undirected	0.493398
tmem245	fbf1	undirected	0.493384
hipk3	rsad1	undirected	0.49335
clgn	eaat1	undirected	0.493346
hipk3	clgn	undirected	0.49324
MSTRG.24732	fbf1	undirected	0.493182
tcte1	fbxo38	undirected	0.493181
fbxo38	birc2	undirected	0.493078
ampkg	nipblb	undirected	0.492654
rsad1	atxn2	undirected	0.492642
clgn	ip6k1	undirected	0.49253
MSTRG.24732	slamf7	undirected	0.492398
clgn	rnmt	undirected	0.491967
rgs12	nipblb	undirected	0.491865
dnmt3b	lonrf2	undirected	0.491853
nipblb	col8a2	undirected	0.491832
tmem245	slamf7	undirected	0.491521
anxa5	cyb5r4	undirected	0.491449
slamf7	pias2	undirected	0.491364
tc1	col8a2	undirected	0.491362
lonrf2	epg5	undirected	0.491037
elk1	lonrf2	undirected	0.490811
mfsd8	slamf7	undirected	0.490771
slc4a7	cyhr1	undirected	0.490713
enthd2	rsad1	undirected	0.490713
clgn	fbxo38	undirected	0.490694
rsad1	ei24	undirected	0.490649
nlrc3	nipblb	undirected	0.490558
hrh2	lonrf2	undirected	0.490542
MSTRG.24599	rttn	undirected	0.490538
setd4	fbf1	undirected	0.49051
rsad1	ciao1	undirected	0.490239
lonrf2	samd9	undirected	0.490194
slc25a29	fbxo38	undirected	0.490107
fbxo38	slamf7	undirected	0.490055
znf330	nipblb	undirected	0.49003
tc1	rttn	undirected	0.489961
cyhr1	atxn2	undirected	0.489754
wdr93	fbxo38	undirected	0.489618
adcy4	rsad1	undirected	0.489513
mfsd8	acsbg2	undirected	0.489371
MSTRG.8405	sdccag8	undirected	0.489339
sdccag8	fbf1	undirected	0.489265
metap2	anxa5	undirected	0.489226
mep1b	nfil3	undirected	0.489224
des	mfsd8	undirected	0.489191
nipblb	ciao1	undirected	0.488899
MSTRG.24599	cyb5r4	undirected	0.488883
tcte1	slc4a7	undirected	0.48885
rttn	fbxo38	undirected	0.488837
clgn	slc4a7	undirected	0.488607
fbf1	trim71	undirected	0.488581
fbf1	mfsd8	undirected	0.488574
fbf1	rnmt	undirected	0.488424
tubgcp5	fbf1	undirected	0.488348
cpne3	mep1b	undirected	0.488251
eif3i	cyhr1	undirected	0.488229
hipk3	tcte1	undirected	0.488013
nipblb	dsc1	undirected	0.48781
fbf1	slamf7	undirected	0.487785
ip6k1	fbf1	undirected	0.487732
hipk3	nipblb	undirected	0.487616
rsad1	zfr2	undirected	0.487535
setd4	fbxo38	undirected	0.487501
l3mbtl4	trim71	undirected	0.48744
larp4	cyb5r4	undirected	0.487218
fbf1	pias2	undirected	0.487194
metap2	trim71	undirected	0.487154
rsad1	dsc1	undirected	0.48708
anxa5	trim71	undirected	0.487029
l3mbtl4	fbf1	undirected	0.486982
metap2	fbxo38	undirected	0.486972
fkbp14	fbxo38	undirected	0.486785
slc25a29	fbf1	undirected	0.486687
clgn	epg5	undirected	0.486671
fkbp14	fbf1	undirected	0.486534
MSTRG.24732	mep1b	undirected	0.486526
cobl	rxfp3	undirected	0.486436
fbf1	atxn2	undirected	0.486392
adcy4	nipblb	undirected	0.48637
cobl	cyb5r4	undirected	0.486364
lonrf2	ei24	undirected	0.486308
tc1	mfsd8	undirected	0.486303
rxfp3	trim71	undirected	0.486235
larp4	fbxo38	undirected	0.486224
enthd2	mep1b	undirected	0.486116
lonrf2	birc2	undirected	0.486115
mfsd11	trim71	undirected	0.486102
cobl	fbxo38	undirected	0.486075
MSTRG.24732	fbxo38	undirected	0.486045
fbf1	samd9	undirected	0.485878
adcy4	cyb5r4	undirected	0.485828
hrh2	nipblb	undirected	0.485825
nipblb	pitpnc1	undirected	0.48582
metap2	larp4	undirected	0.485801
mep1b	col8a2	undirected	0.485731
lonrf2	eaat1	undirected	0.485723
MSTRG.24732	cobl	undirected	0.485514
rsad1	epg5	undirected	0.485456
metap2	fbf1	undirected	0.485409
hrh2	fbxo38	undirected	0.485381
wdr93	fbf1	undirected	0.485375
fbf1	birc2	undirected	0.485363
atf7	nipblb	undirected	0.485082
MSTRG.8405	tc1	undirected	0.485065
nfil3	fbxo38	undirected	0.485047
tc1	col26a1	undirected	0.485025
fbf1	cyhr1	undirected	0.484862
enthd2	cyb5r4	undirected	0.484855
fkbp14	lonrf2	undirected	0.48484
clgn	dsc1	undirected	0.48483
nipblb	ei24	undirected	0.484756
tcte1	fbf1	undirected	0.48471
tcte1	dsc1	undirected	0.484503
fbxo38	fbf1	undirected	0.484377
syvn1	fbf1	undirected	0.484324
rsad1	rab5a	undirected	0.484213
fbxo38	eaat1	undirected	0.4842
sdccag8	slamf7	undirected	0.484148
rgs12	cyhr1	undirected	0.484116
mark2	fbf1	undirected	0.484103
dnmt3b	slamf7	undirected	0.48404
fbf1	ciao1	undirected	0.484013
hipk3	lonrf2	undirected	0.48398
ube4a	fbf1	undirected	0.483928
adcy4	slamf7	undirected	0.483838
mark2	rxfp3	undirected	0.483807
rttn	trim71	undirected	0.483771
dcaf11	cyhr1	undirected	0.483759
fbf1	rxfp3	undirected	0.483597
setd4	lonrf2	undirected	0.483532
rgs12	fbxo38	undirected	0.48349
metap2	l3mbtl4	undirected	0.483455
nlrc3	fbxo38	undirected	0.483436
cobl	fbf1	undirected	0.483224
mep1b	fbxo38	undirected	0.483194
lonrf2	fbf1	undirected	0.483054
ube4a	acsbg2	undirected	0.483051
tmem245	fbxo38	undirected	0.482943
rttn	fbf1	undirected	0.482909
lonrf2	atxn2	undirected	0.482865
lonrf2	rnmt	undirected	0.482807
znf330	lonrf2	undirected	0.482788
tcte1	tubgcp5	undirected	0.482786
tc1	ampkg	undirected	0.482784
clgn	fbf1	undirected	0.482773
fbxo38	rxfp3	undirected	0.482732
eif3i	fbf1	undirected	0.482705
nipblb	slc4a7	undirected	0.482652
pitpnc1	fbf1	undirected	0.482578
metap2	adcy4	undirected	0.482562
nfil3	fbf1	undirected	0.482544
zfr2	cyhr1	undirected	0.482539
tc1	cyb5r4	undirected	0.482535
ube4a	des	undirected	0.482251
tcte1	atxn2	undirected	0.482011
MSTRG.8405	ube4a	undirected	0.481972
metap2	syvn1	undirected	0.481944
trim71	mfsd8	undirected	0.481928
tc1	fbxo38	undirected	0.481909
cpne3	fbf1	undirected	0.481763
cyb5r4	slamf7	undirected	0.481728
tc1	rxfp3	undirected	0.481714
tubgcp5	cyhr1	undirected	0.48151
MSTRG.24732	acsbg2	undirected	0.481499
fbf1	eaat1	undirected	0.481435
MSTRG.24732	syvn1	undirected	0.48139
rgs12	fbf1	undirected	0.481387
ampkg	trim71	undirected	0.481317
mark2	mfsd8	undirected	0.481211
fbxo38	l3mbtl4	undirected	0.481197
mep1b	fbf1	undirected	0.481106
tc1	fbf1	undirected	0.480865
cobl	mfsd11	undirected	0.480845
cyb5r4	mep1b	undirected	0.480673
MSTRG.24732	des	undirected	0.480654
metap2	s100a11	undirected	0.480615
ube4a	cobl	undirected	0.480598
rxfp3	pias2	undirected	0.480501
tcte1	rgs12	undirected	0.480438
elk1	fbxo38	undirected	0.480415
atf7	cyhr1	undirected	0.480401
tc1	enthd2	undirected	0.480347
fbxo22	nipblb	undirected	0.480339
eif3i	tcte1	undirected	0.480154
fbxo38	trim71	undirected	0.480054

## Sheet: Figure 2D
Source data for Figure 2D
Source	Target	Type	Weight
tnfrsf16	sytl4	undirected	0.69147
tnfrsf16	vgll4	undirected	0.691092
tnfrsf16	pon2	undirected	0.688627
c5h16orf87	tnfrsf16	undirected	0.683022
csrnp1	tnfrsf16	undirected	0.681743
tnfrsf16	map2k6	undirected	0.681725
tnfrsf16	yap1	undirected	0.681169
tnfrsf16	ctdsp1	undirected	0.679952
tmem238	tnfrsf16	undirected	0.679019
tnfrsf16	ccdc61	undirected	0.678408
tnfrsf16	zfp2	undirected	0.677118
tnfrsf16	ppm1f	undirected	0.67708
slc46a1	tnfrsf16	undirected	0.676421
herpud1	tnfrsf16	undirected	0.675868
tnfrsf16	b4galt1	undirected	0.675144
lbh	tnfrsf16	undirected	0.674714
tnfrsf16	fam129a	undirected	0.674235
tnfrsf16	alg5	undirected	0.673935
tnfrsf16	rsrc2	undirected	0.673229
ddb_g0289901	tnfrsf16	undirected	0.672887
tnfrsf16	tcirg1	undirected	0.671984
tnfrsf16	p4ha2	undirected	0.671967
tnfrsf16	pptc7	undirected	0.671217
btbd9	tnfrsf16	undirected	0.670816
tnfrsf16	ube2g1	undirected	0.670803
tnfrsf16	zfp420	undirected	0.670796
tnfrsf16	osf1	undirected	0.669845
siah1	tnfrsf16	undirected	0.669782
tnfrsf16	ctso	undirected	0.668392
tnfrsf16	cpvl	undirected	0.668345
tnfrsf16	ppp1r9a	undirected	0.667863
MSTRG.21911	tnfrsf16	undirected	0.667824
b3gnt2	tnfrsf16	undirected	0.6676
qrich1	tnfrsf16	undirected	0.666571
hsd17b10	tnfrsf16	undirected	0.664391
mtarc1	tnfrsf16	undirected	0.663669
plekhb2	tnfrsf16	undirected	0.663417
tnfrsf16	nf7	undirected	0.663342
tnfrsf16	cldn1	undirected	0.663152
tnfrsf16	fgr	undirected	0.661474
tnfrsf16	snrnp35	undirected	0.661147
ctsc	tnfrsf16	undirected	0.66009
tmem238	sytl4	undirected	0.659619
tnfrsf16	si:ch211-13c6.2	undirected	0.659149
tmem238	vgll4	undirected	0.658594
[truncated: 500 more rows]
