# Supplementary material for: Integration of Transcriptome and Methylome Highlights the Roles of Cell Cycle and Hippo Signaling Pathway in Flatfish Sexual Size Dimorphism
Source: Front Cell Dev Biol. 2021 Dec 2;9:743722. doi: 10.3389/fcell.2021.743722 (PMC8675331; doi:10.3389/fcell.2021.743722)
Supplement: Supplementary file 2 [file DataSheet2.ZIP › Source data for Figures and Tables/Source data for Figure 3.xlsx]

## Sheet: Figure 3AB
Source data for Figure 3AB
Modules	KEGG_A_class	KEGG_B_class	Pathway	turquoise (1711)	All (7623)	Pvalue	Qvalue	Pathway ID	Genes	K_IDs
turquoise	Cellular Processes	Cell growth and death	Cell cycle	76	145	1.91e-15	6.45e-13	ko04110	ncbi-103377546(ywhaq);ncbi-103378036(orc3);ncbi-103378619(ccne1);ncbi-103378649(e2f2);ncbi-103378807(LOC103378807);ncbi-103379018(LOC103379018);ncbi-103379080(LOC103379080);ncbi-103379082(LOC103379082);ncbi-103379187(LOC103379187);ncbi-103379550(anapc13);ncbi-103379853(ccnd1);ncbi-103380040(wee2);ncbi-103380321(cdkn1b);ncbi-103381610(pkmyt1);ncbi-103381923(LOC103381923);ncbi-103381958(bub3);ncbi-…	K16197+K02605+K06626+K09389+K09993+K21770+K04503+K04500+K04402+K12456+K04503+K06632+K06624+K06633+K06067+K02180+K02607+K06067+K05866+K02213+K03358+K17454+K02365+K02206+K02089+K21771+K04377+K02540+K02087+K04451+K06626+K06629+K06620+K06670+K08866+K02537+K05868+K03875+K03875+K06637+K02606+K03357+K04500+K03359+K02210+K06627+K04683+K03353+K03364+K03350+K02209+K06620+K02091+K02216+K06618+K03355+K03364+…
turquoise	Genetic Information Processing	Transcription	Spliceosome	65	131	5.62e-12	9.5e-10	ko03040	ncbi-103377623(snrpd2);ncbi-103377922(srsf7);ncbi-103378294(LOC103378294);ncbi-103378446(snrpa);ncbi-103378456(LOC103378456);ncbi-103379502(sf3b3);ncbi-103380125(prpf18);ncbi-103381036(srsf5);ncbi-103381856(LOC103381856);ncbi-103381857(LOC103381857);ncbi-103382150(phf5a);ncbi-103382353(ppie);ncbi-103382356(nhp2l1);ncbi-103382608(snrpf);ncbi-103383391(snrpb2);ncbi-103383469(sart1);ncbi-103383609(p…	K11096+K12896+K12890+K11091+K12897+K12830+K12817+K12893+K12818+K12818+K12834+K09564+K12845+K11098+K11094+K11984+K12862+K12820+K12881+K09567+K12893+K12861+K12741+K12865+K12733+K12892+K12892+K11097+K12622+K11095+K11086+K12832+K12839+K12871+K12836+K11088+K21123+K12662+K12885+K10599+K12880+K12819+K12836+K12867+K12881+K12873+K12823+K12626+K12893+K12857+K11087+K12859+K12827+K12890+K12863+K12883+K12878+…
turquoise	Genetic Information Processing	Translation	Ribosome biogenesis in eukaryotes	40	66	2.38e-11	2.69e-09	ko03008	ncbi-103376664(fcf1);ncbi-103378489(nmd3);ncbi-103378708(mphosph10);ncbi-103378870(LOC103378870);ncbi-103379755(cirh1a);ncbi-103380096(rbm28);ncbi-103382238(heatr1);ncbi-103382269(rpp30);ncbi-103382349(dkc1);ncbi-103382356(nhp2l1);ncbi-103383459(LOC103383459);ncbi-103384695(nop10);ncbi-103386235(nop56);ncbi-103386413(gnl3l);ncbi-103386751(eif6);ncbi-103387772(nvl);ncbi-103387800(pop4);ncbi-103387…	K14566+K07562+K14559+K03097+K14548+K14573+K14550+K03539+K11131+K12845+K14570+K11130+K14564+K14538+K03264+K14571+K03538+K14568+K14525+K14523+K03115+K01164+K14558+K14565+K11128+K14575+K14527+K14285+K14555+K14545+K14553+K11129+K13288+K14567+K14560+K18532+K14561+K14570+K14549+K07179
turquoise	Genetic Information Processing	Replication and repair	DNA replication	24	34	2.82e-09	2.39e-07	ko03030	ncbi-103376939(fen1);ncbi-103376976(pola1);ncbi-103378878(pole3);ncbi-103379540(pole2);ncbi-103382599(ssbp1);ncbi-103383987(rnaseh2a);ncbi-103384450(rfc2);ncbi-103385416(prim1);ncbi-103386846(mcm2);ncbi-103387435(prim2);ncbi-103387890(rpa2);ncbi-103390614(mcm7);ncbi-103390724(pola2);ncbi-103390827(rnaseh2c);ncbi-103393735(mcm5);ncbi-103394505(LOC103394505);ncbi-103395227(rfc3);ncbi-103396258(mcm6…	K04799+K02320+K02326+K02325+K03111+K10743+K10755+K02684+K02540+K02685+K10739+K02210+K02321+K10745+K02209+K10740+K10756+K02542+K02212+K02324+K03506+K04802+K02328+K10755
turquoise	Genetic Information Processing	Translation	RNA transport	72	170	3.8e-09	2.57e-07	ko03013	ncbi-103376670(LOC103376670);ncbi-103376784(LOC103376784);ncbi-103377086(tacc3);ncbi-103377166(eif1ax);ncbi-103377398(LOC103377398);ncbi-103377785(gemin4);ncbi-103377947(clns1a);ncbi-103377985(nup88);ncbi-103378058(gemin7);ncbi-103378402(LOC103378402);ncbi-103378445(senp2);ncbi-103378489(nmd3);ncbi-103378769(eif3j);ncbi-103379348(eif4e);ncbi-103379637(nup160);ncbi-103380043(nup205);ncbi-103380802…	K03540+K03246+K14283+K03236+K03231+K13132+K05019+K14318+K13135+K12160+K03345+K07562+K03245+K03259+K14303+K14310+K03754+K14305+K10577+K03252+K03539+K14301+K14295+K14302+K14291+K13137+K13134+K12160+K13130+K14300+K12881+K13126+K14294+K14320+K14298+K13176+K14529+K14004+K03259+K03538+K14525+K14523+K01164+K14299+K12160+K13136+K14324+K03239+K14317+K14308+K03259+K12880+K14527+K14285+K14313+K03257+K14306+…
turquoise	Metabolism	Nucleotide metabolism	Pyrimidine metabolism	48	104	6.46e-08	3.64e-06	ko00240	ncbi-103376816(dtymk);ncbi-103376976(pola1);ncbi-103377448(tyms);ncbi-103377627(polr2i);ncbi-103378457(LOC103378457);ncbi-103378834(dut);ncbi-103378878(pole3);ncbi-103379540(pole2);ncbi-103380876(LOC103380876);ncbi-103381268(cad);ncbi-103381368(rrm2);ncbi-103382188(LOC103382188);ncbi-103382632(polr2d);ncbi-103383403(polr3f);ncbi-103383879(dctd);ncbi-103384004(nt5c2);ncbi-103384349(tk1);ncbi-10338…	K00943+K02320+K00560+K03017+K10807+K01520+K02326+K02325+K01513+K11540+K10808+K00940+K03012+K03025+K01493+K01081+K00857+K01489+K02684+K01489+K01518+K03008+K02685+K03002+K00857+K03027+K01937+K01489+K03023+K00893+K02321+K03015+K03020+K13421+K03019+K12304+K00940+K03014+K03016+K03009+K03000+K00876+K00876+K03006+K02324+K03506+K02328+K03024
turquoise	Genetic Information Processing	Replication and repair	Homologous recombination	23	37	2.29e-07	1.11e-05	ko03440	ncbi-103377022(rbbp8);ncbi-103377331(xrcc2);ncbi-103377392(topbp1);ncbi-103377753(brip1);ncbi-103378186(brca2);ncbi-103379453(blm);ncbi-103380184(rad52);ncbi-103380636(rad51);ncbi-103381460(brca1);ncbi-103382190(eme1);ncbi-103382599(ssbp1);ncbi-103383450(palb2);ncbi-103384370(rad51c);ncbi-103386116(mus81);ncbi-103387890(rpa2);ncbi-103388160(rad54b);ncbi-103389098(brcc3);ncbi-103392231(bard1);ncbi…	K20773+K10879+K10728+K15362+K08775+K10901+K10873+K04482+K10605+K10882+K03111+K10897+K10870+K08991+K10739+K10877+K11864+K10683+K10740+K10866+K10871+K02328+K10875
turquoise	Genetic Information Processing	Replication and repair	Fanconi anemia pathway	29	53	3.09e-07	1.3e-05	ko03460	ncbi-103377753(brip1);ncbi-103378186(brca2);ncbi-103379453(blm);ncbi-103379685(c6h19orf40);ncbi-103379781(fanca);ncbi-103380200(fancf);ncbi-103380636(rad51);ncbi-103381460(brca1);ncbi-103382099(ercc4);ncbi-103382190(eme1);ncbi-103382340(pms2);ncbi-103383450(palb2);ncbi-103384370(rad51c);ncbi-103384417(LOC103384417);ncbi-103385227(fanci);ncbi-103385639(LOC103385639);ncbi-103385922(LOC103385922);nc…	K15362+K08775+K10901+K10898+K10888+K10893+K04482+K10605+K10848+K10882+K10858+K10897+K10870+K13960+K10895+K11511+K10891+K08991+K03509+K10739+K08734+K15078+K10849+K15360+K10740+K11832+K03510+K10990+K10894
turquoise	Cellular Processes	Cell growth and death	p53 signaling pathway	40	88	1.31e-06	4.92e-05	ko04115	ncbi-103377750(ppm1d);ncbi-103378619(ccne1);ncbi-103378954(LOC103378954);ncbi-103378967(LOC103378967);ncbi-103379018(LOC103379018);ncbi-103379080(LOC103379080);ncbi-103379187(LOC103379187);ncbi-103379529(gtse1);ncbi-103379652(siah1);ncbi-103379853(ccnd1);ncbi-103380444(cd82);ncbi-103380653(sesn1);ncbi-103381368(rrm2);ncbi-103383467(LOC103383467);ncbi-103386039(cdk2);ncbi-103386052(cdk4);ncbi-1033…	K10147+K06626+K06509+K06509+K21770+K04503+K04402+K10129+K04506+K04503+K06509+K10141+K10808+K02187+K02206+K02089+K10127+K10135+K02087+K04451+K22745+K22744+K06626+K05868+K10142+K10145+K02187+K08738+K02159+K02159+K02091+K10147+K02216+K04402+K04398+K04398+K10143+K04402+K06641+K19748
turquoise	Genetic Information Processing	Transcription	Basal transcription factors	21	38	1.09e-05	0.000369	ko03022	ncbi-103377916(ercc2);ncbi-103378600(LOC103378600);ncbi-103378603(tbp);ncbi-103379610(LOC103379610);ncbi-103380215(gtf2h1);ncbi-103380664(gtf2h5);ncbi-103381809(tbpl2);ncbi-103383883(taf5l);ncbi-103384008(taf5);ncbi-103384483(taf10);ncbi-103384679(taf13);ncbi-103385309(taf11);ncbi-103388964(taf12);ncbi-103391750(taf6l);ncbi-103392323(gtf2e1);ncbi-103394478(gtf2h4);ncbi-103395162(gtf2ird1);ncbi-10…	K10844+K03123+K03120+K03129+K03141+K10845+K03120+K03130+K03130+K03134+K03127+K03135+K03126+K03131+K03136+K03144+K03121+K03131+K03143+K02202+K03129
turquoise	Genetic Information Processing	Replication and repair	Nucleotide excision repair	22	41	1.27e-05	0.000391	ko03420	ncbi-103377916(ercc2);ncbi-103378878(pole3);ncbi-103379540(pole2);ncbi-103380215(gtf2h1);ncbi-103380664(gtf2h5);ncbi-103382099(ercc4);ncbi-103384122(xpa);ncbi-103384450(rfc2);ncbi-103387890(rpa2);ncbi-103390574(cul4b);ncbi-103392048(ercc1);ncbi-103394478(gtf2h4);ncbi-103394505(LOC103394505);ncbi-103395227(rfc3);ncbi-103397307(pole);ncbi-103397516(gtf2h3);ncbi-103397641(pole4);ncbi-103397789(pcna)…	K10844+K02326+K02325+K03141+K10845+K10848+K10847+K10755+K10739+K10609+K10849+K03144+K10740+K10756+K02324+K03143+K03506+K04802+K02328+K02202+K10570+K10755
turquoise	Genetic Information Processing	Translation	Ribosome	49	129	4.22e-05	0.00119	ko03010	ncbi-103377135(mrpl35);ncbi-103377183(rpl22l1);ncbi-103377421(mrpl15);ncbi-103377548(LOC103377548);ncbi-103378064(mrpl28);ncbi-103379299(mrps11);ncbi-103380481(rsl24d1);ncbi-103380659(mrps10);ncbi-103380789(mrps18a);ncbi-103381476(LOC103381476);ncbi-103381871(mrpl10);ncbi-103382191(mrpl27);ncbi-103382555(LOC103382555);ncbi-103383148(mrpl4);ncbi-103383157(mrpl21);ncbi-103383648(rps6);ncbi-10338563…	K02916+K02891+K02876+K02918+K02902+K02948+K02896+K02946+K02963+K02885+K02864+K02899+K02960+K02926+K02888+K02991+K02959+K02887+K02943+K02891+K02988+K02874+K02990+K02886+K02956+K02950+K02978+K02911+K02879+K02996+K02967+K02963+K02881+K02907+K02935+K02885+K02992+K02919+K02939+K02895+K02970+K02961+K02890+K02914+K02954+K02921+K02918+K02863+K02918
turquoise	Human Diseases	Cancers	Bladder cancer	22	45	8.33e-05	0.00217	ko05219	ncbi-103376625(map2k2);ncbi-103378649(e2f2);ncbi-103379080(LOC103379080);ncbi-103379853(ccnd1);ncbi-103379969(dapk2);ncbi-103380146(kras);ncbi-103381605(erbb2);ncbi-103383021(braf);ncbi-103384742(e2f1);ncbi-103385533(raf1);ncbi-103386052(cdk4);ncbi-103386740(LOC103386740);ncbi-103386756(LOC103386756);ncbi-103387239(tp53);ncbi-103387719(LOC103387719);ncbi-103388290(e2f3);ncbi-103390839(vegfb);ncbi…	K04369+K09389+K04503+K04503+K08803+K07827+K05083+K04365+K17454+K04366+K02089+K05704+K04377+K04451+K05689+K06620+K05448+K07827+K06620+K08803+K06618+K08803
turquoise	Organismal Systems	Environmental adaptation	Thermogenesis	81	248	0.000110299	0.00256	ko04714	ncbi-103377345(prkag2);ncbi-103378019(LOC103378019);ncbi-103378038(LOC103378038);ncbi-103378492(kdm1a);ncbi-103379815(LOC103379815);ncbi-103380146(kras);ncbi-103380373(LOC103380373);ncbi-103380625(ndufaf4);ncbi-103381174(ndufaf1);ncbi-103381233(ndufb1);ncbi-103381313(LOC103381313);ncbi-103381535(LOC103381535);ncbi-103381571(LOC103381571);ncbi-103381654(acsl5);ncbi-103381808(LOC103381808);ncbi-103…	K07200+K04277+K03968+K11450+K16816+K07827+K08765+K18161+K18159+K03957+K02270+K02270+K18175+K01897+K02257+K03964+K22429+K18183+K02258+K03949+K04441+K02136+K03962+K02991+K08046+K04441+K11351+K02127+K15109+K07200+K00414+K11650+K18181+K00413+K18184+K22410+K22410+K12323+K18163+K11653+K00234+K09048+K09048+K04362+K02133+K02131+K07198+K00419+K18178+K02128+K02260+K02133+K07827+K03961+K11340+K03955+K03950+…
turquoise	Genetic Information Processing	Replication and repair	Mismatch repair	13	21	0.000113567	0.00256	ko03430	ncbi-103381539(msh2);ncbi-103382340(pms2);ncbi-103382599(ssbp1);ncbi-103384450(rfc2);ncbi-103387730(exo1);ncbi-103387890(rpa2);ncbi-103391348(mlh1);ncbi-103394505(LOC103394505);ncbi-103395227(rfc3);ncbi-103397624(msh3);ncbi-103397789(pcna);ncbi-103398037(pold2);ncbi-103398523(rfc4)	K08735+K10858+K03111+K10755+K10746+K10739+K08734+K10740+K10756+K08736+K04802+K02328+K10755
turquoise	Genetic Information Processing	Transcription	RNA polymerase	16	30	0.000216464	0.00457	ko03020	ncbi-103377627(polr2i);ncbi-103382632(polr2d);ncbi-103383403(polr3f);ncbi-103386825(polr2j);ncbi-103387493(polr1b);ncbi-103387788(LOC103387788);ncbi-103388249(polr3c);ncbi-103391042(polr2g);ncbi-103391314(LOC103391314);ncbi-103392766(polr3k);ncbi-103393349(polr2f);ncbi-103394099(polr2h);ncbi-103394380(polr2k);ncbi-103394482(znrd1);ncbi-103396043(LOC103396043);ncbi-103398258(polr3g)	K03017+K03012+K03025+K03008+K03002+K03027+K03023+K03015+K03020+K03019+K03014+K03016+K03009+K03000+K03006+K03024
turquoise	Human Diseases	Infectious diseases	Herpes simplex infection	63	187	0.000240645	0.00478	ko05168	ncbi-103376701(LOC103376701);ncbi-103377208(myd88);ncbi-103377922(srsf7);ncbi-103378258(gltscr2);ncbi-103378294(LOC103378294);ncbi-103378603(tbp);ncbi-103378870(LOC103378870);ncbi-103379610(LOC103379610);ncbi-103380393(irf7);ncbi-103381036(srsf5);ncbi-103381769(LOC103381769);ncbi-103381809(tbpl2);ncbi-103382011(LOC103382011);ncbi-103382342(eif2ak1);ncbi-103383077(LOC103383077);ncbi-103383467(LOC1…	K02223+K04729+K12896+K14840+K12890+K03120+K03097+K03129+K09447+K12893+K04696+K03120+K05411+K16194+K02296+K02187+K03130+K05132+K03130+K12881+K14966+K03134+K12893+K15409+K03127+K12892+K12892+K02206+K11674+K02087+K04451+K03115+K05152+K05653+K03875+K03875+K21123+K03173+K02187+K05131+K08738+K03131+K05131+K12881+K02308+K12893+K12890+K03121+K15414+K05425+K03131+K02207+K03006+K02633+K04398+K04398+K12886+…
turquoise	Metabolism	Metabolism of other amino acids	Selenocompound metabolism	10	15	0.000308448	0.00579	ko00450	ncbi-103376809(ccbl2);ncbi-103380126(sephs1);ncbi-103381954(pstk);ncbi-103382206(mtr);ncbi-103386336(LOC103386336);ncbi-103387685(LOC103387685);ncbi-103390101(ccbl1);ncbi-103390481(sepsecs);ncbi-103390582(mars2);ncbi-103398073(txnrd2)	K00816+K01008+K10837+K00548+K22182+K13811+K00816+K03341+K01874+K22182
turquoise	Human Diseases	Immune diseases	Systemic lupus erythematosus	27	66	0.000567981	0.0101	ko05322	ncbi-103378060(LOC103378060);ncbi-103379065(LOC103379065);ncbi-103379246(LOC103379246);ncbi-103379255(LOC103379255);ncbi-103379257(LOC103379257);ncbi-103381127(LOC103381127);ncbi-103381709(LOC103381709);ncbi-103382060(h3f3b);ncbi-103382513(LOC103382513);ncbi-103382514(LOC103382514);ncbi-103382516(LOC103382516);ncbi-103382528(LOC103382528);ncbi-103385172(LOC103385172);ncbi-103386822(snrpb);ncbi-10…	K11251+K11252+K11251+K11251+K11252+K11251+K11253+K11253+K11253+K11254+K11252+K11254+K11251+K11086+K11088+K11252+K11252+K10651+K11087+K11251+K11251+K11253+K11251+K11251+K11251+K11252+K11251
turquoise	Metabolism	Energy metabolism	Oxidative phosphorylation	43	121	0.000656357	0.0111	ko00190	ncbi-103378038(LOC103378038);ncbi-103381233(ndufb1);ncbi-103381313(LOC103381313);ncbi-103381535(LOC103381535);ncbi-103381808(LOC103381808);ncbi-103381933(ndufb8);ncbi-103381965(lhpp);ncbi-103382260(LOC103382260);ncbi-103382432(ndufa5);ncbi-103382591(atp6v1f);ncbi-103383096(atp5c1);ncbi-103383531(ndufb6);ncbi-103384857(ndufb11);ncbi-103385065(atp5f1);ncbi-103385173(LOC103385173);ncbi-103386173(LOC…	K03968+K03957+K02270+K02270+K02257+K03964+K11725+K02258+K03949+K02151+K02136+K03962+K11351+K02127+K03662+K00414+K00413+K01507+K00234+K02133+K02131+K00419+K02154+K02128+K02260+K02133+K03961+K02154+K03955+K03950+K02128+K03939+K00417+K02271+K03946+K03951+K00416+K11353+K03943+K03956+K02132+K02132+K02132
brown	KEGG_A_class	KEGG_B_class	Pathway	brown (710)	All (7623)	Pvalue	Qvalue	Pathway ID	Genes	K_IDs
brown	Cellular Processes	Cell growth and death	Cellular senescence	42	223	6.18e-06	0.00194097	ko04218	ncbi-103376789(tgfb3);ncbi-103376867(LOC103376867);ncbi-103377430(LOC103377430);ncbi-103377438(LOC103377438);ncbi-103377491(LOC103377491);ncbi-103377492(LOC103377492);ncbi-103377545(LOC103377545);ncbi-103379147(hipk3);ncbi-103380652(foxo3);ncbi-103382478(LOC103382478);ncbi-103382708(ccnd2);ncbi-103383083(dyrk4);ncbi-103383534(LOC103383534);ncbi-103383928(tsc2);ncbi-103384274(LOC103384274);ncbi-10…	K13377+K02183+K05863+K05863+K08826+K08826+K08826+K08826+K09408+K08826+K10151+K08826+K04685+K07207+K08826+K08826+K08826+K08826+K08826+K03982+K10151+K21769+K08826+K02678+K08826+K08826+K08826+K08826+K02091+K08826+K08826+K08826+K04446+K08826+K08826+K08826+K10995+K04402+K10138+K08826+K08826+K08826
brown	Environmental Information Processing	Signal transduction	Hippo signaling pathway	31	198	0.00262283	0.371259	ko04390	ncbi-103376633(amh);ncbi-103376789(tgfb3);ncbi-103377036(LOC103377036);ncbi-103377146(LOC103377146);ncbi-103379582(wnt2);ncbi-103381167(mpp5);ncbi-103382170(LOC103382170);ncbi-103382461(wnt16);ncbi-103382708(ccnd2);ncbi-103383345(smad1);ncbi-103383499(LOC103383499);ncbi-103384774(LOC103384774);ncbi-103385014(LOC103385014);ncbi-103385015(LOC103385015);ncbi-103385566(LOC103385566);ncbi-103385889(cc…	K04665+K13377+K04490+K04490+K00182+K06091+K21283+K01558+K10151+K04676+K06091+K04490+K04490+K04490+K03982+K10151+K16621+K04671+K00182+K16682+K13578+K02235+K16622+K04492+K16684+K16060+K04490+K09782+K16684+K04501+K04490
brown	Metabolism	Lipid metabolism	Steroid hormone biosynthesis	10	42	0.00432166	0.371259	ko00140	ncbi-103378914(LOC103378914);ncbi-103380225(LOC103380225);ncbi-103383286(srd5a2);ncbi-103388284(LOC103388284);ncbi-103388483(LOC103388483);ncbi-103389439(LOC103389439);ncbi-103390712(LOC103390712);ncbi-103391994(hsd3b1);ncbi-103393165(hsd17b1);ncbi-103395421(LOC103395421)	K07434+K00498+K12344+K00497+K00513+K00512+K00545+K00070+K00044+K10251
brown	Human Diseases	Cancers	Thyroid cancer	11	50	0.00538989	0.371259	ko05216	ncbi-103377036(LOC103377036);ncbi-103377146(LOC103377146);ncbi-103384774(LOC103384774);ncbi-103385014(LOC103385014);ncbi-103385015(LOC103385015);ncbi-103390235(LOC103390235);ncbi-103394580(LOC103394580);ncbi-103397348(LOC103397348);ncbi-103398131(polk);ncbi-103398452(gadd45b);ncbi-103399103(LOC103399103)	K04490+K04490+K04490+K04490+K04490+K09293+K04492+K04490+K03511+K04402+K04490
brown	Cellular Processes	Cellular community - eukaryotes	Adherens junction	22	134	0.00591177	0.371259	ko04520	ncbi-103377036(LOC103377036);ncbi-103377146(LOC103377146);ncbi-103377746(LOC103377746);ncbi-103380396(LOC103380396);ncbi-103381105(LOC103381105);ncbi-103381106(mllt4);ncbi-103381500(vcl);ncbi-103382144(LOC103382144);ncbi-103384092(LOC103384092);ncbi-103384774(LOC103384774);ncbi-103385014(LOC103385014);ncbi-103385015(LOC103385015);ncbi-103385834(LOC103385834);ncbi-103394337(wasf2);ncbi-103394580(L…	K04490+K04490+K04362+K05698+K05747+K05702+K05700+K04498+K04498+K04490+K04490+K04490+K04513+K05748+K04492+K05695+K05693+K04490+K04501+K04490+K05693+K05693
brown	Environmental Information Processing	Signaling molecules and interaction	ECM-receptor interaction	17	98	0.00848412	0.444002	ko04512	ncbi-103380641(lama4);ncbi-103381463(LOC103381463);ncbi-103381900(chad);ncbi-103382104(itga3);ncbi-103383178(LOC103383178);ncbi-103385260(LOC103385260);ncbi-103385274(hspg2);ncbi-103385425(col9a3);ncbi-103386192(col4a5);ncbi-103387278(thbs2);ncbi-103388070(LOC103388070);ncbi-103389457(LOC103389457);ncbi-103392033(lama1);ncbi-103393533(LOC103393533);ncbi-103394184(LOC103394184);ncbi-103396079(LOC1…	K06241+K06493+K06248+K06482+K08131+K06484+K06255+K08131+K06237+K04659+K08131+K06824+K05637+K16857+K08131+K06237+K06481
brown	Human Diseases	Cardiovascular diseases	Arrhythmogenic right ventricular cardiomyopathy (ARVC)	20	124	0.0102445	0.45954	ko05412	ncbi-103377036(LOC103377036);ncbi-103377146(LOC103377146);ncbi-103377464(cacnb2);ncbi-103380782(LOC103380782);ncbi-103381463(LOC103381463);ncbi-103382104(itga3);ncbi-103384774(LOC103384774);ncbi-103385014(LOC103385014);ncbi-103385015(LOC103385015);ncbi-103385260(LOC103385260);ncbi-103386364(LOC103386364);ncbi-103389544(des);ncbi-103392033(lama1);ncbi-103394580(LOC103394580);ncbi-103394990(LOC1033…	K04490+K04490+K04863+K07610+K06493+K06482+K04490+K04490+K04490+K06484+K07610+K07610+K05637+K04492+K05849+K07597+K07601+K04490+K06481+K04490
brown	Environmental Information Processing	Signal transduction	TGF-beta signaling pathway	18	111	0.0136613	0.527613	ko04350	ncbi-103376633(amh);ncbi-103376789(tgfb3);ncbi-103382144(LOC103382144);ncbi-103382170(LOC103382170);ncbi-103383345(smad1);ncbi-103383534(LOC103383534);ncbi-103384092(LOC103384092);ncbi-103385834(LOC103385834);ncbi-103386095(LOC103386095);ncbi-103386397(amhr2);ncbi-103387703(ltbp1);ncbi-103390142(LOC103390142);ncbi-103393533(LOC103393533);ncbi-103393890(bmp8a);ncbi-103395222(smad9);ncbi-103396393(…	K04665+K13377+K04498+K21283+K04676+K04685+K04498+K04513+K16621+K04671+K19559+K13578+K16857+K16622+K16791+K04514+K04679+K04501
brown	Human Diseases	Cancers	Basal cell carcinoma	15	88	0.0151227	0.527613	ko05217	ncbi-103377036(LOC103377036);ncbi-103377146(LOC103377146);ncbi-103379582(wnt2);ncbi-103382170(LOC103382170);ncbi-103382461(wnt16);ncbi-103384774(LOC103384774);ncbi-103385014(LOC103385014);ncbi-103385015(LOC103385015);ncbi-103386704(wnt2b);ncbi-103393162(fzd2);ncbi-103394580(LOC103394580);ncbi-103397348(LOC103397348);ncbi-103398131(polk);ncbi-103398452(gadd45b);ncbi-103399103(LOC103399103)	K04490+K04490+K00182+K21283+K01558+K04490+K04490+K04490+K00182+K02235+K04492+K04490+K03511+K04402+K04490
brown	Environmental Information Processing	Signal transduction	Jak-STAT signaling pathway	21	143	0.0235525	0.739548	ko04630	ncbi-103376780(LOC103376780);ncbi-103376855(LOC103376855);ncbi-103376992(socs6);ncbi-103379116(LOC103379116);ncbi-103380797(LOC103380797);ncbi-103381659(LOC103381659);ncbi-103382144(LOC103382144);ncbi-103382505(LOC103382505);ncbi-103382708(ccnd2);ncbi-103383624(LOC103383624);ncbi-103384092(LOC103384092);ncbi-103385889(ccnd3);ncbi-103387072(LOC103387072);ncbi-103389549(LOC103389549);ncbi-103391493…	K05064+K02539+K04699+K04706+K05136+K11224+K04498+K05445+K10151+K04694+K04498+K10151+K05139+K05080+K05135+K04705+K05089+K04696+K16063+K05060+K05060
brown	Genetic Information Processing	Folding, sorting and degradation	Ubiquitin mediated proteolysis	22	154	0.0276492	0.789259	ko04120	ncbi-103378136(ube4a);ncbi-103378558(cul3);ncbi-103378585(trip12);ncbi-103379116(LOC103379116);ncbi-103382804(ube2h);ncbi-103383624(LOC103383624);ncbi-103384272(LOC103384272);ncbi-103384579(huwe1);ncbi-103388354(LOC103388354);ncbi-103389006(LOC103389006);ncbi-103391137(syvn1);ncbi-103392467(ube2f);ncbi-103392817(socs3);ncbi-103392889(LOC103392889);ncbi-103393514(LOC103393514);ncbi-103395117(birc2…	K10596+K03869+K10590+K04706+K10576+K04694+K03869+K10592+K20217+K03869+K10601+K10687+K04696+K10595+K03869+K16060+K10588+K16063+K04552+K10291+K10264+K10575
brown	Cellular Processes	Transport and catabolism	Autophagy - animal	22	158	0.0356653	0.933243	ko04140	ncbi-103376817(atg4b);ncbi-103378601(LOC103378601);ncbi-103380759(LOC103380759);ncbi-103380771(hddc2);ncbi-103383241(LOC103383241);ncbi-103383928(tsc2);ncbi-103385930(LOC103385930);ncbi-103386314(LOC103386314);ncbi-103386626(mtmr14);ncbi-103387047(eif2ak4);ncbi-103387166(gabarap);ncbi-103388479(deptor);ncbi-103389330(atg13);ncbi-103390553(lamp2);ncbi-103393297(wipi2);ncbi-103393541(LOC103393541);…	K08342+K01365+K17603+K07198+K08852+K07207+K07897+K20402+K18086+K16196+K08341+K20402+K08331+K06528+K17908+K17908+K21249+K07298+K17888+K18082+K18082+K08509
brown	Organismal Systems	Endocrine system	Ovarian Steroidogenesis	9	55	0.0658647	0.999999	ko04913	ncbi-103378914(LOC103378914);ncbi-103380225(LOC103380225);ncbi-103380838(LOC103380838);ncbi-103381541(LOC103381541);ncbi-103384541(LOC103384541);ncbi-103387286(LOC103387286);ncbi-103389439(LOC103389439);ncbi-103391994(hsd3b1);ncbi-103393165(hsd17b1)	K07434+K00498+K08048+K04247+K08044+K04248+K00512+K00070+K00044
brown	Genetic Information Processing	Translation	RNA transport	22	170	0.0699806	0.999999	ko03013	ncbi-103378222(LOC103378222);ncbi-103380001(snupn);ncbi-103382480(xpot);ncbi-103384039(LOC103384039);ncbi-103386460(LOC103386460);ncbi-103387472(eif3a);ncbi-103390831(nxf1);ncbi-103392282(ranbp2);ncbi-103393470(LOC103393470);ncbi-103394425(nup153);ncbi-103394645(LOC103394645);ncbi-103394659(upf1);ncbi-103395544(thoc2);ncbi-103395618(LOC103395618);ncbi-103395673(LOC103395673);ncbi-103395747(LOC103…	K03246+K13151+K14288+K03246+K03246+K03254+K14284+K12172+K03113+K14296+K03246+K14326+K12879+K14297+K14297+K14297+K03257+K03240+K02516+K03246+K03246+K03260
brown	Organismal Systems	Immune system	Antigen processing and presentation	9	56	0.0723194	0.999999	ko04612	ncbi-103378288(LOC103378288);ncbi-103378601(LOC103378601);ncbi-103388025(LOC103388025);ncbi-103388961(LOC103388961);ncbi-103391196(hspa4);ncbi-103393751(LOC103393751);ncbi-103395051(LOC103395051);ncbi-103395053(LOC103395053);ncbi-103395219(hsph1)	K03283+K01365+K06454+K06752+K09489+K08056+K03283+K03283+K09489
brown	Cellular Processes	Transport and catabolism	Autophagy - other eukaryotes	6	33	0.0809966	0.999999	ko04136	ncbi-103376817(atg4b);ncbi-103387166(gabarap);ncbi-103389330(atg13);ncbi-103393297(wipi2);ncbi-103393541(LOC103393541);ncbi-103396654(atg10)	K08342+K08341+K08331+K17908+K17908+K17888
brown	Cellular Processes	Transport and catabolism	Phagosome	20	155	0.0830787	0.999999	ko04145	ncbi-103376847(LOC103376847);ncbi-103376849(LOC103376849);ncbi-103378601(LOC103378601);ncbi-103381463(LOC103381463);ncbi-103382200(LOC103382200);ncbi-103385260(LOC103385260);ncbi-103385930(LOC103385930);ncbi-103387278(thbs2);ncbi-103388961(LOC103388961);ncbi-103390400(LOC103390400);ncbi-103390418(LOC103390418);ncbi-103390553(lamp2);ncbi-103391404(LOC103391404);ncbi-103392097(dync1i2);ncbi-1033929…	K07374+K07374+K01365+K06493+K07375+K06484+K07897+K04659+K06752+K06560+K06560+K06528+K07374+K10415+K07375+K07375+K16857+K07375+K07887+K06481
brown	Human Diseases	Cardiovascular diseases	Hypertrophic cardiomyopathy (HCM)	19	146	0.0838175	0.999999	ko05410	ncbi-103376789(tgfb3);ncbi-103377464(cacnb2);ncbi-103380771(hddc2);ncbi-103380782(LOC103380782);ncbi-103381463(LOC103381463);ncbi-103382104(itga3);ncbi-103385260(LOC103385260);ncbi-103386364(LOC103386364);ncbi-103389544(des);ncbi-103389875(LOC103389875);ncbi-103391372(LOC103391372);ncbi-103392033(lama1);ncbi-103393299(LOC103393299);ncbi-103394990(LOC103394990);ncbi-103396568(LOC103396568);ncbi-10…	K13377+K04863+K07198+K07610+K06493+K06482+K06484+K07610+K07610+K07200+K12314+K05637+K17751+K05849+K17751+K17751+K06481+K17751+K12045
brown	Human Diseases	Cardiovascular diseases	Dilated cardiomyopathy (DCM)	20	156	0.0874005	0.999999	ko05414	ncbi-103376789(tgfb3);ncbi-103377464(cacnb2);ncbi-103380782(LOC103380782);ncbi-103380838(LOC103380838);ncbi-103381463(LOC103381463);ncbi-103382104(itga3);ncbi-103384452(LOC103384452);ncbi-103384541(LOC103384541);ncbi-103385260(LOC103385260);ncbi-103386364(LOC103386364);ncbi-103389544(des);ncbi-103391372(LOC103391372);ncbi-103392033(lama1);ncbi-103393299(LOC103393299);ncbi-103394990(LOC103394990);…	K13377+K04863+K07610+K08048+K06493+K06482+K04141+K08044+K06484+K07610+K07610+K12314+K05637+K17751+K05849+K17751+K17751+K06481+K17751+K12045
brown	Cellular Processes	Cellular community - eukaryotes	Tight junction	31	261	0.0928706	0.999999	ko04530	ncbi-103376847(LOC103376847);ncbi-103376849(LOC103376849);ncbi-103377858(LOC103377858);ncbi-103379865(LOC103379865);ncbi-103380771(hddc2);ncbi-103381105(LOC103381105);ncbi-103381106(mllt4);ncbi-103381167(mpp5);ncbi-103382316(LOC103382316);ncbi-103383499(LOC103383499);ncbi-103384060(myh11);ncbi-103385086(LOC103385086);ncbi-103385834(LOC103385834);ncbi-103386121(LOC103386121);ncbi-103389875(LOC1033…	K07374+K07374+K06087+K06087+K07198+K05747+K05702+K06091+K20638+K06091+K10352+K12751+K04513+K12755+K07200+K06095+K09489+K07374+K21068+K08020+K06785+K06088+K16684+K09489+K05763+K07298+K06087+K04514+K06098+K16684+K10352

## Sheet: Figure 3C
Source data for Figure 3C
pathway	gene_id
ko04110	cyclin d
ko04110	cyclin e
ko04110	apc/c
ko04110	e2f1
ko04110	p53
ko04110	mcms
ko04110	pcna
ko04110	p300
ko04110	smad
ko04110	tgfβ
ko04110	yap/taz
ko04110	gadd45
ko04110	cdk4/6
ko04390	yap/taz
ko04390	apc/c
ko04390	tcf/lef
ko04390	smad
ko04390	cyclin d
ko04390	bmps
ko04390	e2f1
ko04390	wnt
ko04390	tgfβ
ko04218	cyclin d
ko04218	gadd45
ko04218	cdk4/6
ko04218	tgfβ
ko04218	foxo3
ko04350	tgfβ
ko04350	bmps
ko04350	smads
ko04350	p300
ko04350	bmps
ko03030	mcms
ko03030	pcna
ko03030	polds
ko04120	apc/c
ko04630	cyclin d
ko04630	socs
ko04630	pias
ko05216	tcf/lef
ko05216	gadd45
ko05216	ras
ko04115	p53
ko04115	cyclin d
ko04115	cyclin e
ko04115	cdk4/6
ko04115	gadd45
ko03440	polds
