# Supplementary material for: Integration of Transcriptome and Methylome Highlights the Roles of Cell Cycle and Hippo Signaling Pathway in Flatfish Sexual Size Dimorphism
Source: Front Cell Dev Biol. 2021 Dec 2;9:743722. doi: 10.3389/fcell.2021.743722 (PMC8675331; doi:10.3389/fcell.2021.743722)
Supplement: Supplementary file 2 [file DataSheet2.ZIP › Source data for Figures and Tables/Source data for Figure 4.xlsx]

## Sheet: Figure 4A
Source data for Figure 4A
id	FCB	MCB	PMCB	FCG	MCG	PMCG	FCL	MCL	PMCL	FCM	MCM	PMCM
103379082	3.88333	3.03667	4.225	0.37	4.06667	4.27	2.13667	1.63333	2.39667	4.81333	2.86333	3.80667
103396087	8.85667	9.79667	8.915	0.833333	11.6133	12.2333	11.1633	14.6267	13.4167	15.9833	18.0033	17.8067
103379853	2.12333	2.06667	1.455	2.88667	1.29333	1.19	0.0933333	0.0433333	0.03	0.51	0.13	0.283333
103377546	122.89	134.2	126.475	229.587	64.1767	70.2433	32.7533	29.56	32.7367	72.0367	38.98	42.77
103379080	6.62333	6.05333	5.56	13.2967	3.14333	2.24667	2.31667	2.16333	1.41	3.37333	1.91333	1.92667
103397671	17.3133	15.1567	14.81	41.0167	9.69	6.13667	2.68	3.23667	3.33333	11.01	4.33	5.93667
103386052	5.56	4.83667	4.905	17.2367	7.01	7.47333	10.05	9.66	10.5833	5.97	3.85333	3.53667
103384742	3.83667	3.04667	4.275	26.7367	4.28333	3.99333	0.963333	1.34667	1.42667	3.6	1.12	0.966667
103388613	63.6167	61.6267	61.39	226.893	58.95	64.9	19.47	18.6133	19.1867	50.01	28.4833	31.93
103380321	8.28667	8.39667	7.11	37.37	6.73667	4.36667	2.41	2.52333	1.99333	10.6867	7.41667	8.27667
103394142	7.06333	7.77	6.86	23.74	3.66333	2.88333	0.793333	1.81333	1.75667	7.00667	3.22667	3.18667
103379187	4.14667	4.41667	4.225	21.9067	5.79	3.72667	3.04667	3.85	2.10667	9.28667	8.64667	5.68333
103386756	9.22667	7.77	6.84	47.7	10.3367	7.55667	8.6	11.2933	8.77667	13.1133	12.0467	7.34
103397789	21.8467	31.28	19.6	1059.28	147.807	111.72	6.09	8.86	6.32333	115.253	31.73	23.6333
103378036	1.66	1.42667	1.415	78.5767	6.75	7.21667	0.393333	0.466667	0.306667	9.66	2.16333	2.07333
103386846	2.04333	0.946667	0.92	204.083	17.59	19.3167	0.323333	0.363333	0.243333	21.8533	1.09667	1.23
103396258	0.84	0.716667	0.96	75.9867	5.96333	7.01667	0.27	0.186667	0.156667	9.14	0.643333	0.853333
103382745	1.91333	1.42	1.38	35.6867	3.33333	3.78667	0.806667	0.776667	0.75	5.58	1.14	1.53333
103388290	2.67667	1.70667	2.215	74.4033	6.30667	6.42333	0.903333	1	1.15667	11.0233	0.573333	0.673333
103388039	0.0166667	0.0433333	0.03	31.3667	1.63333	2.67	0	0	0.00666667	1.98667	0	0
103385986	1.23	0.466667	0.62	146.433	8.62667	8.91333	0.166667	0.0833333	0.126667	16.3567	0.843333	0.85
103386374	1.61	0.64	0.615	253.453	13.75	18.23	0.29	0.153333	0.166667	21.73	0.78	0.503333
103388845	0.82	0.533333	0.295	153.9	6.4	7.70333	0.123333	0.0766667	0.0733333	12.67	0.5	0.346667
103388195	1.47333	1.10333	1.19	18.0667	2.49333	3.5	1.99333	1.57667	1.8	3.02	1.05	1.01667
103379550	6.22	5.03667	5.31	95.5267	8.97667	16.51	1.59667	1.08667	1.39	10.5033	1.77	1.73333
103389978	9.38667	9.67667	8.83	135.707	19.2333	20.88	4.65667	5.17	5.96333	15.5767	4.90333	4.97667
103378807	0.136667	0.256667	0.095	6.51667	0.373333	0.13	0	0	0	0.203333	0	0.0433333
103397943	1.52	1.22	1.225	22.7533	2.67333	1.60667	0.58	0.27	0.34	2.43333	0.586667	0.306667
103387239	9.58667	8.09667	8.565	118.127	6.81333	7.41667	3.08667	2.42667	2.13	16.6733	3.16667	2.87333
103395155	1.87667	1.85333	2.37	51.07	1.87333	2.31	0.686667	0.733333	0.77	7.17333	1.19667	1.69
103396257	1.68333	1.97333	1.655	37.47	1.74333	1.77667	0.716667	0.593333	0.606667	4.37667	0.916667	0.91
103389199	0.346667	0.286667	0.065	20.1967	0.433333	1	0.0933333	0.08	0.116667	1.88667	0.03	0.28
103397780	0.8	0.646667	0.74	64.92	2.80333	1.67333	0.143333	0.14	0.0666667	7.04	0.573333	0.496667
103389623	1.14667	0.39	0.585	135.727	3.63667	4.87333	0.596667	0.396667	0.366667	14.2433	0.593333	0.67
103399304	0.64	0.183333	0.315	94.6833	2.53333	2.64333	0.13	0.123333	0.0833333	9.52667	0.413333	0.416667
103393735	1.81667	1.61333	1.725	73.5267	3.30667	3.70333	0.15	0	0.2	8.67333	0.706667	1.11333
103383293	1.41667	0.353333	0.455	160.813	5.53667	7.61333	0.216667	0.0866667	0.176667	19.3167	0.63	0.53
103393369	0.533333	0.0933333	0.11	78.2667	2.55667	2.92333	0.106667	0.01	0.0133333	8.88	0.16	0.196667
103396298	0.9	0.453333	0.445	95.29	3.94333	3.99333	0.216667	0.156667	0.173333	10.66	0.656667	0.696667
103389033	5.12333	0.883333	2.01	2051.35	14.6033	26.2167	1.48667	0.256667	0.48	148.207	3.33333	2.83667
103389192	0.0766667	0.0466667	0.26	25.1433	0.166667	0.59	0.0133333	0.156667	0.123333	1.98	0	0.163333
103379018	3.26333	0.436667	0.825	666.8	6.9	12.13	0.506667	0.01	0.173333	59.3967	1.10667	1.43667
MSTRG.9184	2.17667	0.47	0.965	617.693	3.66667	7.08333	0.513333	0.0966667	0.323333	51.92	1.1	1.11333
103394109	0.263333	0.0933333	0.045	50.51	0.5	0.45	0.26	0.286667	0.233333	4.86333	0.226667	0.0866667
103396100	2.69333	1.88	2.515	295.7	4.98	4.44667	0.996667	1.04667	1.04333	28.9767	1.68333	1.83
103397674	10.9833	11.2167	9.26	819.667	15.9333	10.3267	10.7333	17.8	9.58333	86.0833	26.17	18.7567
103390716	8.73667	1.06333	1.735	1478.54	10.14	14.8867	1.77667	0.153333	0.456667	173.52	3.06333	3.64333
103378619	1.75	0.593333	0.92	253.977	1.44333	1.58333	0.873333	0.626667	0.963333	28.09	0.923333	0.956667
103390614	1.57333	0.476667	0.615	219.12	2.20667	1.92333	0.46	0.263333	0.333333	24.4433	0.64	0.81
103380040	1.99667	1.03	1.135	185.05	0.436667	0.283333	2.4	2.09667	1.97	20.4633	0.8	0.626667
103383896	0.433333	0.193333	0.185	64.17	0.34	0.556667	1.15333	0.936667	1.23333	7.16667	0.446667	0.46
103396810	0.05	0.03	0.03	2.17333	1.49	0.93	0.0866667	0.0133333	0.0333333	0.12	0.0333333	0.03
103381610	1.87	1.65333	1.67	24.6433	13.37	16.03	0.276667	0.23	0.326667	3.46333	1.06667	0.936667
103391686	10.5733	12.14	11.545	105.39	50.6567	59.6767	9.11333	8.26	9.76	21.1733	7.95333	8.61667
103397439	13.44	22.7967	13.235	57.5733	34.4833	21.5867	4.68667	7.03	4.08667	14.31	11.3167	7.76667
103398278	3.67667	7.56	3.4	22.2667	13.83	6.28667	3.31	5.26667	3.48667	5.39667	4.61	2.60667
103398076	10.1467	9.62	10.85	36.2	12.3067	15.48	1.97	2.34667	2.35333	7.77667	3.72333	4.29333
103390299	4.88	4.49	3.51	23.02	8.08667	5.89	1.71	1.55	1.39	4.14	2.12333	2.17
103395441	1.22	1.19333	1.255	6.90333	2.21	2.71	0.326667	0.35	0.453333	1.22	0.91	1.05333
103395959	15.24	14.5533	14.735	79.7767	24.1033	26.5933	4.37	4.79333	4.81333	22.9667	11.94	14.6533
103390359	2.82333	2.71333	3.565	24.39	5.44667	6.69333	1.36667	1.12333	1.43667	3.9	2.23	3.27667
103382849	38.2967	36.0267	36.46	199.127	53.09	62.0067	13.93	14.8933	16.0433	40.68	20.55	23.37
103384290	1.98	2.67333	2.85	21.4467	4.56333	4.88333	0.753333	1.17	0.946667	2.68667	0.786667	0.786667
103391817	11.1933	10.46	10.745	132.303	29.2367	27.2233	3.68667	4.23	3.77667	20.28	5.95	6.01333
103395583	1.16667	1.01	1.01	9.04667	2.01333	1.64667	0.473333	0.42	0.45	1.91	0.566667	0.596667
103398315	2.39	1.70667	1.78	37.9733	6.93	7.45667	2.3	1.70333	2.03667	6.12	2.62	3.03333
103386961	0.576667	0.18	0.255	99.71	11.5367	15.5167	0.35	0.213333	0.06	13.2467	0.55	0.686667
103388675	0.816667	0.386667	0.475	49.1333	6.96333	8.37	0.103333	0.0566667	0.0533333	6.7	0.29	0.266667
103381923	1.15333	0.55	0.675	121.747	19.1967	19.7533	0.306667	0.05	0.193333	8.93333	0.143333	0.42
103386039	6.02	5.12	5.18	101.257	20.78	24.5967	3.90667	3.04	4.08667	15.82	6.99	7.29333
103396064	4.32	1.01	2.41	792.803	174.267	235.317	0.923333	0.27	0.34	77.4433	4.59667	3.58
103381958	24.28	20.8567	22.44	313.157	96.6333	119.98	10.4033	12.01	11.76	40.74	12.7267	12.8433
103389571	0.816667	0.46	0.615	54.9	14.03	20.93	0.276667	0.153333	0.2	5.15333	0.433333	0.376667
103393425	1.47333	1.34667	1.08	7.45333	3.26667	3.11333	0.396667	0.79	0.66	2.04333	0.963333	1.10333
103378649	0.12	0.256667	0.105	2.05	0.94	0.646667	0.06	0.0766667	0.0666667	0.323333	0.233333	0.163333
103398568	1.15333	1.66667	0.86	22.35	9.93333	8.39	0.00666667	0	0.04	3.39	0.923333	0.736667

## Sheet: Figure 4B
Source data for Figure 4B
name	FCB	MCB	PMCB	FCG	MCG	PMCG	FCL	MCL	PMCL	MCM	FCM	PMCM
103392753	0.0333333	0.05	0.005	0.303333	15.5967	19.5367	0.226667	0.0566667	0.13	0.0666667	0.146667	0.08
103376867	0.0266667	0.176667	0.46	0.12	70.6	66.3167	0.01	0.0133333	0.04	1.40333	0.11	0.516667
103388860	0.47	0.256667	0.23	0.05	0.88	0.816667	0.153333	0.106667	0.1	0.163333	0.443333	0.333333
103385566	1.67	1.43333	1.545	0.7	11.7533	22.2333	0.873333	0.406667	0.66	4.66333	11.24	6.79
103398452	1.25333	1.35333	1.25	0.336667	1.56333	3.08667	1.22333	1.19	1.43	0.88	0.56	0.683333
103393969	0.613333	0.34	0.65	0.313333	3.10667	1.97667	0.07	0.0933333	0.136667	1.10333	0.756667	0.786667
103383534	0.28	0.246667	0.17	0.283333	1.99333	2.37333	0.09	0.18	0.15	0.51	0.306667	0.5
103377430	0	0	0	0	0.2	0.16	0	0	0	0.00666667	0.01	0
103377438	0	0	0	0	0	0.3	0	0	0	0	0	0
103383928	14.5767	15.21	16.29	10.3	36.0967	35.1433	12.0533	11.4567	11.0433	13.36	14.1167	13.3333
103377491	0	0.0933333	0.25	0.0366667	42.45	33.0767	0	0.0366667	0.0133333	0.663333	0.0666667	0.486667
103377492	0.04	0.0833333	0.28	0	7.07333	19.46	0.01	0.0166667	0.00333333	0.0566667	0	0.0666667
103377545	0	0.00666667	0	0	1.35333	1.17333	0	0.0166667	0.00666667	0.0366667	0.01	0.0666667
103379147	11.73	11.0933	13.815	1.33333	32.31	31.4133	4.39	5.62	5.39667	11.4567	11.6933	11.2633
103382478	0.00666667	0.0833333	0.45	0.07	46.03	42.1767	0.0166667	0.0266667	0.0133333	0.833333	0.0866667	0.676667
103383083	0.373333	0.603333	0.62	0.253333	23.3767	28.16	0.133333	0.276667	0.33	0.566667	0.336667	0.786667
103384274	0.413333	0.82	0.48	0.2	5.57	3.67333	0.113333	0.233333	0.126667	0.516667	0.21	0.326667
103384684	0.0533333	0.08	0.145	0.02	9.98333	11.6	0.01	0.00666667	0.0166667	0.143333	0.05	0.136667
103384688	0.01	0.253333	0.61	0.236667	114.93	99.2567	0.0633333	0.123333	0.0633333	2.46	0.166667	1.21
103384851	0.246667	0.143333	0.325	0.0666667	20.5167	14.8433	0	0.01	0.00666667	0.306667	0.07	0.216667
103384863	0	0	0	0.0466667	38.4833	30.23	0.00666667	0.0466667	0.0266667	0.51	0.04	0.103333
103388724	0	0.0933333	0.2	0.0466667	41.3267	40.5567	0.01	0	0	0.94	0.0666667	0.53
103388885	0.01	0.4	0.52	0.243333	165.317	103.67	0.0633333	0.223333	0.0966667	3.13667	0.293333	1.03667
103388935	0.00666667	0.0433333	0.095	0.0366667	17.9733	23.1367	0	0.0233333	0.03	0.356667	0.0333333	0.24
103389581	0	0	0	0.383333	68.23	80.8667	0	0	0	0.866667	0	0.286667
103389616	0.00666667	0.0633333	0.06	0.0433333	14.78	16.5	0	0.02	0	0.133333	0	0.126667
103392862	0	0	0.005	0	15.33	12.72	0	0	0	0.266667	0	0.0766667
103393357	0	0.00333333	0	0.01	25.7933	24.1	0.01	0.0233333	0.01	0.333333	0.01	0.303333
103393362	0.01	0.16	0.345	0.0866667	49.9967	57.5667	0.02	0.0266667	0.05	0.96	0.116667	0.653333
103394094	0.116667	0.06	0.165	0.05	19.36	14.9133	0.0133333	0.0133333	0.00666667	0.3	0.0533333	0.18
103394208	0.07	0.19	0.33	0.223333	53.4433	40.0733	0.02	0.0266667	0.0166667	0.846667	0.0633333	0.533333
103396428	0	0.09	0.03	0	49.1067	47.1533	0	0	0	0.243333	0	0.21
MSTRG.18035	0.11	0.103333	0.195	0.0133333	0.463333	0.316667	0	0	0	0.02	0.0166667	0.0166667
MSTRG.9148	0.0633333	0.0666667	0.11	0.0233333	18.63	16.86	0.0133333	0.0166667	0.0233333	0.313333	0.0933333	0.283333
MSTRG.965	0.0266667	0.0333333	0.09	0.0166667	12.4633	12.2467	0.00333333	0.0133333	0.0266667	0.266667	0.0533333	0.1
103380652	9.20333	7.14667	9.24	0.92	26.8733	32.17	9.26667	9.58667	10.3367	12.5033	14.7833	14.22
103399857	2.29667	2.09333	2.135	0.28	5.01	5.67333	0.0866667	0.16	0.256667	1.75667	1.36333	1.56667
103382708	1.00333	1.57333	2.9	2.19667	4.22	3.48333	0.426667	1.17667	2.09667	0.506667	0.88	0
103385889	0	0	0	1.15	10.9433	14.86	0	0.0133333	0	0.0233333	0.196667	0
103397436	0.45	0.646667	0.615	0.0333333	2.18	1.66333	0.0433333	0.02	0.0166667	0.233333	0.22	0.1
103376789	5.61	6.04	5.39	1.28333	9.57333	10.2333	2.72333	3.36	2.82667	6.72	8	7.28667
103386344	2.93333	2.94	1.915	12.03	30.08	30.3433	0.603333	0.42	0.27	1.18667	1.61667	0.653333
103379582	0.0266667	0.0466667	0.03	0.03	0.33	0.306667	0.21	0.0133333	0.00333333	0.0166667	0.0266667	0.00666667
103386704	0.0833333	0.113333	0.185	0	2.12	0.486667	0	0	0	0.0166667	0.02	0.0366667
103382461	0.23	0.256667	0.1	0.493333	5.68333	6.14667	0.01	0.0166667	0.00333333	0.14	0.0666667	0.06
103393162	0.316667	0.283333	0.205	0.263333	0.513333	0.76	0.03	0.0566667	0.0433333	0.186667	0	0.213333
103377036	0.373333	1.54333	3.965	1.28333	830.68	748.14	0.236667	0.773333	0.433333	11.34	1.24667	4.60667
103377146	0.0133333	0.0333333	0	0.00666667	1.26	6.07	0	0.00666667	0	0.0833333	0.0633333	0.04
103384774	0.09	0.0966667	0.12	0.38	41.5567	52.93	0.0233333	0.0666667	0.0466667	0.61	0.193333	0.176667
103385014	0.0333333	0.38	0.47	0.23	141.853	148.16	0.05	0.176667	0.0433333	2.96	0.25	0.953333
103385015	0.0266667	0.15	0.38	0.213333	89.1367	111.117	0.08	0.02	0.07	1.57333	0.0866667	0.563333
103397348	2.86	3.76	2.905	0.34	8.41333	4.91333	0.39	0.576667	0.576667	3.54667	3.24667	3.36667
103399103	0.0133333	0.0633333	0.12	0.143333	49.75	60.3133	0.03	0.0433333	0.0333333	0.516667	0.106667	0.41
103394580	0.0866667	0.196667	0.455	0.03	44.7933	58.5333	0.02	0.12	0.0766667	0.983333	0.196667	0.783333
103397887	0.77	1.45667	1.04	0.66	3.11333	1.47667	0.37	0.74	0.433333	0.983333	0.57	0.473333
103376633	0.0166667	0	0	1.75333	17.6267	11.4067	0	0	0	0	0.0233333	0
103386397	0	0	0	0.293333	9.65333	8.54333	0.0266667	0.00333333	0.00333333	0	0	0
103383345	6.93	6.17333	5.335	2.87667	13.9667	13.33	2.01	2.17667	2.05667	7.49	15.2767	6.68
103381167	4.53	4.39333	4.245	1.58	7.48667	7.26	1.34667	1.71667	1.90333	4.27	4.41	3.60667
103383499	8.36667	8.13333	7.35	16.45	59.3067	47.15	3.89667	4.01667	5.39333	4.28	5.11667	4.98
103397597	0.0266667	0.0533333	0.065	0.00666667	0.67	0.0366667	0.01	0	0	0.263333	0.366667	0.14
103390142	0.376667	0.376667	0.62	0.326667	1.57667	2.29667	0.173333	0.11	0.196667	0.0966667	0.0533333	0.17
103395117	22.1033	22.5	20.6	5.53	51.9733	61.6733	14.9867	15.32	12.83	12.96	12.5833	12.4967
103386095	0.156667	0.153333	0.13	0.0133333	0.62	0.45	0.00333333	0.00333333	0	0.06	0.126667	0.0333333
103393890	0.68	0.66	0.61	5.32333	12.0533	9.73667	1.48667	1.76667	1.72667	0.86	1.41	1.12667
103388257	3.23333	2.89333	2.68	1.92333	6.75	6.77667	1.28333	1.49667	1.45667	3.96	5.46667	4.34333
103395004	8.44333	8.40333	7.64	0.78	20.0333	18.45	1.85	2.05667	2.05333	8.21	8.56667	10.54
103397842	4.68333	6.64	3.42	0.58	13.0933	6.36	2.57667	3.88	2.26667	5.1	3.08	2.92333
103382170	0.556667	0.603333	0.7	2.03667	5.21333	4.80333	0.0933333	0.16	0.226667	0.31	0.383333	0.13

## Sheet: Figure 4C
Source data for Figure 4C
genes	groups	log2RQ	SD	log2FC	pvalue	qvalue
gadd45	MB-vs-FB	15.5552	0.28848	14.7343	1.07e-17	4.24e-15
	MB-vs-PMB	14.1093	0.233333	13.7071	5.50389e-21	2.78699e-18
	PMB-vs-FB	1.44591	0.28848	1.02725	0.0101455	0.310911
UBE2L3	MB-vs-FB	6.37091	0.774443	11.3826	4.21635e-20	1.16533e-17
	MB-vs-PMB	6.28398	0.64825	11.3313	4.79427e-20	1.69907e-17
	PMB-vs-FB	0.0869341	0.774443	0.0513338	0.869391	0.996844
cdc7	ML-vs-FL	3.6928	0.666777	4.1055	1.22e-09	8.97e-08
	ML-vs-PML	0.290527	0.798203	0.120523	0.786492	0.999987
	PML-vs-FL	3.40228	0.666777	3.98498	4.24e-09	5.55e-07
cidec	ML-vs-FL	-2.04899	0.996262	-2.22597	9.49816e-06	0.000469116
	ML-vs-PML	0.354546	0.816283	-0.086499	0.771627	0.9937
	PML-vs-FL	-2.40354	0.996262	-2.13947	7.32606e-06	0.00177399
pcna	MG-VS-FG	5.73649	0.470972	2.84131	3.13953e-57	4.95461e-56
	MG-VS-PMG	-0.473743	0.811554	-0.403824	0.00220007	0.0415856
	PMG-VS-FCG	6.21024	0.470972	3.24513	9.3045e-79	1.87394e-77
mcm7	MG-VS-FG	9.67395	0.613888	6.63371	2.56943e-230	6.87051e-228
	MG-VS-PMG	0.977177	0.346829	-0.19826	0.439999	0.862738
	PMG-VS-FCG	8.69678	0.613888	6.83197	8.06963e-283	3.00982e-280
yap1	MG-VS-FG	5.39492	0.631597	4.58802	4.00639e-80	1.09598e-78
	MG-VS-PMG	-0.34204	0.381707	-1.4481	0.417476	0.85273
	PMG-VS-FCG	5.73696	0.631597	6.03612	0.000249688	0.000445592
bmp2	MG-VS-FG	-5.17844	0.621916	-1.356	0.000503353	0.000885896
	MG-VS-PMG	-0.799175	0.34871	-0.11817	0.618067	0.92637
	PMG-VS-FCG	-4.37926	0.621916	-1.23783	0.000757619	0.00129337
ubc	MM-VS-FM	-1.59377	0.353123	-1.48251	0.000131	0.001811
	MM-VS-PMM	-0.0658995	0.167807	0.0250491	0.982405	0.999987
	PMM-VS-FCM	-1.52788	0.353123	-1.50756	4.27e-07	2.53e-05
orc5	MM-VS-FM	2.5334	0.316111	2.29123	2.55e-06	6.84e-05
	MM-VS-PMM	-0.524524	0.16786	0.427638	0.194969	0.999987
	PMM-VS-FCM	3.05792	0.316111	1.86359	0.000187238	0.00374946
cdc7	MM-VS-FM	3.6928	0.666777	4.1055	1.22e-09	8.97e-08
	MM-VS-PMM	0.290527	0.798203	0.120523	0.786492	0.999987
	PMM-VS-FCM	3.40228	0.666777	3.98498	4.24e-09	5.55e-07
ccnb1	MM-VS-FM	2.16868	0.309022	5.4745	1.36e-07	5.28e-06
	MM-VS-PMM	-0.786629	0.490939	-0.232769	0.733337	0.999987
	PMM-VS-FCM	2.95531	0.309022	5.70727	2.28049e-13	2.66391e-10
