# Supplementary material for: Integration of Transcriptome and Methylome Highlights the Roles of Cell Cycle and Hippo Signaling Pathway in Flatfish Sexual Size Dimorphism
Source: Front Cell Dev Biol. 2021 Dec 2;9:743722. doi: 10.3389/fcell.2021.743722 (PMC8675331; doi:10.3389/fcell.2021.743722)
Supplement: Supplementary file 2 [file DataSheet2.ZIP › Source data for Figures and Tables/Source data for Figure 9.xlsx]

## Sheet: Figure 9B
Name	FG_RNA	MG_RNA	PMG_RNA	FM_RNA	MM_RNA	PMM_RNA	FG_Meth.up	MG_Meth.up	PMG_Meth.up	FG_Meth.down	MG_Meth.down	PMG_Meth.down	FM_Meth.up	MM_Meth.up	PMM_Meth.up	FM_Meth.down	MM_Meth.down	PMM_Meth.down
APC4	36.2	12.3067	15.48	7.77667	3.72333	4.29333	0.640735	0.895591	0.87489	0.0297714	0.571779	0.712505	0.741749	0.796533	0.766083	0.169819	0.296237	0.320992
APC5	37.9733	6.93	7.45667	6.12	2.62	3.03333	0.121562	0.815581	0.768271	0.612738	0.125046	0.160921	0.42938	0.547058	0.535327	0.668803	0.639272	0.629365
APC6	132.303	29.2367	27.2233	20.28	5.95	6.01333	0.586574	0.962963	0.913228	0.584975	0.397186	0.380826	0.658796	0.489879	0.696531	0.637764	0.542283	0.54549
APC10	135.707	19.2333	20.88	15.5767	4.90333	4.97667	0.922623	1	0.969975	0.405865	0.883958	0.884647	0.939815	0.992754	0.984848	0.554911	0.683163	0.464187
APC13	95.5267	8.97667	16.51	10.5033	1.77	1.73333	0.609848	0.90729	0.894741	0	0	0	0.779557	0.819322	0.800282	0	0	0
BUB1B	54.9	14.03	20.93	5.15333	0.433333	0.376667	0.480499	0.961489	0.916002	0.601838	0.315318	0.286362	0.403027	0.606495	0.551769	0.70051	0.616882	0.676437
BUB3	313.157	96.6333	119.98	40.74	12.7267	12.8433	0	0	0	0.484404	0.968226	0.953418	0	0	0	0.793833	0.872038	0.834364
CCNB1	2051.35	14.6033	26.2167	148.207	3.33333	2.83667	0	0	0	0.449002	0.909722	0.912322	0	0	0	0.655948	0.688757	0.657231
CCNB2	666.8	6.9	12.13	59.3967	1.10667	1.43667	0.655506	0.965741	0.976984	0	0	0	0.775477	0.678078	0.797222	0	0	0
CCND1(chr6)	2.88667	1.29333	1.19	0.51	0.13	0.283333	0.633278	0.953868	0.925446	0.426652	0.842665	0.832183	0.617869	0.681376	0.690655	0.660562	0.679973	0.731177
CCND1(chr5)	13.2967	3.14333	2.24667	3.37333	1.91333	1.92667	0	0	0	0	0	0	0	0	0	0	0	0
CDC14B	41.0167	9.69	6.13667	11.01	4.33	5.93667	0	0	0	0.69545	0.964485	0.943622	0	0	0	0.883586	0.974159	0.631667
CDC14A	22.35	9.93333	8.39	3.39	0.923333	0.736667	0	0	0	0.398772	0.928281	0.943957	0	0	0	0.643913	0.582316	0.682269
CDC25B	160.813	5.53667	7.61333	19.3167	0.63	0.53	0.633906	0.814408	0.884204	0	0	0	0.656748	0.740845	0.716082	0	0	0
CDC45	64.92	2.80333	1.67333	7.04	0.573333	0.496667	0	0	0	0.448603	0.936353	0.966299	0	0	0	0.85933	0.87528	0.840023
CDC7	295.7	4.98	4.44667	28.9767	1.68333	1.83	0.630939	0.96433	0.922389	0	0	0	0.674676	0.709402	0.742101	0	0	0
CDH1	79.7767	24.1033	26.5933	22.9667	11.94	14.6533	0	0	0	0.299776	0.700888	0.694377	0	0	0	0.627736	0.660152	0.642842
CDK1	99.71	11.5367	15.5167	13.2467	0.55	0.686667	0.685582	0.964387	0.976109	0.730739	0.412967	0.500189	0.777616	0.86025	0.804056	0.805871	0.795772	0.778373
CDK2	101.257	20.78	24.5967	15.82	6.99	7.29333	0.588902	0.875672	0.921896	0	0	0	0.685098	0.777271	0.801196	0	0	0
CDK6	23.74	3.66333	2.88333	7.00667	3.22667	3.18667	0.653951	0.0166119	0.034102	0.585648	0.950319	0.96875	0.747243	0.583874	0.58781	0.92674	0.846901	0.92963
CDKN1B	37.37	6.73667	4.36667	10.6867	7.41667	8.27667	0	0	0	0	0	0	0	0	0	0	0	0
CDKN1C	6.51667	0.373333	0.13	0.203333	0	0.0433333	0	0	0	0	0	0	0	0	0	0	0	0
E2F1	26.7367	4.28333	3.99333	3.6	1.12	0.966667	0	0	0	0.631391	0.970781	0.98251	0	0	0	0.460505	0.524505	0.534176
E2F2	2.05	0.94	0.646667	0.323333	0.233333	0.163333	0.615047	0.982072	0.898362	0	0	0	0.508212	0.589504	0.671279	0	0	0
GADD45B	21.9067	5.79	3.72667	9.28667	8.64667	5.68333	0.477961	0.933754	0.923039	0.272931	0.878021	0.89126	0.647325	0.687434	0.705036	0.34387	0.454334	0.556711
GADD45G	819.667	15.9333	10.3267	86.0833	26.17	18.7567	0	0	0	0.183083	0.988811	0.95	0	0	0	0.258549	0.418208	0.44246
HDAC1_2	199.127	53.09	62.0067	40.68	20.55	23.37	0	0	0	0.587567	0.905093	0.914021	0	0	0	0.581526	0.696032	0.844584
MCM2	204.083	17.59	19.3167	21.8533	1.09667	1.23	0	0	0	0	0	0	0	0	0	0	0	0
MCM4	95.29	3.94333	3.99333	10.66	0.656667	0.696667	0.472215	0.811959	0.829594	0	0	0	0.277486	0.436772	0.347702	0	0	0
MCM6	75.9867	5.96333	7.01667	9.14	0.643333	0.853333	0.19731	0.487851	0.386868	0	0	0	0.161015	0.188772	0.277292	0	0	0
MCM7	219.12	2.20667	1.92333	24.4433	0.64	0.81	0	0	0	0.594639	0.853081	0.867616	0	0	0	0.587001	0.604893	0.601811
ORC1	94.6833	2.53333	2.64333	9.52667	0.413333	0.416667	0.901076	0.631913	0.531987	0.673518	0.958512	0.949744	0.890344	0.802381	0.901102	0.425705	0.55774	0.638776
ORC2	37.47	1.74333	1.77667	4.37667	0.916667	0.91	0	0	0	0.462751	0.899931	0.831023	0	0	0	0.591658	0.593241	0.593405
ORC3	78.5767	6.75	7.21667	9.66	2.16333	2.07333	0.712573	0.97204	0.950873	0.684752	0.966463	0.878715	0.793584	0.870984	0.8867	0.321385	0.41708	0.525161
ORC4	135.727	3.63667	4.87333	14.2433	0.593333	0.67	0	0	0	0.434524	0.813248	0.860303	0	0	0	0.629226	0.593086	0.607957
ORC5	35.6867	3.33333	3.78667	5.58	1.14	1.53333	0	0	0	0.557793	0.588588	0.859103	0	0	0	0.621937	0.677418	0.78428
PCNA	1059.28	147.807	111.72	115.253	31.73	23.6333	0.31443	0.403154	0.613519	0	0	0	0.384795	0.374148	0.470973	0	0	0
RB1	6.90333	2.21	2.71	1.22	0.91	1.05333	0	0	0	0.325	0.559742	0.320507	0	0	0	0.316468	0.501637	0.341018
SCC1	226.893	58.95	64.9	50.01	28.4833	31.93	0.567689	0.894029	0.904463	0	0	0	0.484094	0.555864	0.581486	0	0	0
SKP2	20.1967	0.433333	1	1.88667	0.03	0.28	0.48458	0.804581	0.821089	0	0	0	0.72964	0.800275	0.765292	0	0	0
SMAD2	23.02	8.08667	5.89	4.14	2.12333	2.17	0.604914	0.898346	0.904665	0	0	0	0.664035	0.766302	0.69744	0	0	0
TFDP1	105.39	50.6567	59.6767	21.1733	7.95333	8.61667	0.315572	0.946836	0.92527	0.758117	0.926579	0.94262	0.56836	0.573364	0.582364	0.379956	0.481627	0.668411
