# Supplementary material for: Integration of Transcriptome and Methylome Highlights the Roles of Cell Cycle and Hippo Signaling Pathway in Flatfish Sexual Size Dimorphism
Source: Front Cell Dev Biol. 2021 Dec 2;9:743722. doi: 10.3389/fcell.2021.743722 (PMC8675331; doi:10.3389/fcell.2021.743722)
Supplement: Supplementary file 2 [file DataSheet2.ZIP › Source data for Figures and Tables/Source data for Figure 5ABC.xlsx]

## Sheet: Figure 5A
Source data for Figure 5A
region	FG	MG	PMG	FM	MM	PMM
Upstream_2k	40.4867	47.18	48.0033	41.11	42.26	43.17
Downstream_2k	54.2033	62.2933	62.98	54.58	56.1567	57.0167
Genebody	66.6533	81.2133	81.3267	66.55	68.89	70.17
Exon	67.2267	83.2	83.0433	67.06	69.06	70.48
Intron	66.38	76.8867	77.49	66.2967	68.7267	69.93
Five_UTR	12.86	16.0233	16.4933	13.7933	14.41	15.0533
CDS	74.1767	84.4733	85.0667	73.7733	75.7433	77.47
Three_UTR	74.7767	87.2133	87.2567	74.76	76.9233	77.6567
Total	66	80.7933	80.9367	65.7133	68.0433	69.4567

## Sheet: Figure 5B
Source data for Figure 5B
Chro	FG	MG	PMG	FM	MM	PMM
1	65.4567	80.58	80.68	65.31	67.85	69.09
2	65.6667	81.8267	81.7933	65.7667	68.3133	69.6233
3	68.2033	83.6733	83.7433	67.62	70.1867	71.5433
4	65.87	82.3	82.2533	65.57	68.2567	69.5967
5	66.6867	82.0333	82.1333	66.0967	68.53	70.02
6	65.2633	80.2233	80.3533	65.18	67.5967	68.8533
7	66.0867	80.96	81.0133	66	68.4467	69.5733
8	66.44	81.35	81.4133	66.2333	68.7367	69.94
9	64.9833	79.77	79.9067	64.6267	67.1533	68.5467
10	64.9233	79.6067	79.81	64.8333	67.11	68.5
11	65.1467	80.51	80.5467	64.87	67.3067	68.65
12	65.7167	81.19	81.2833	65.86	68.2833	69.6167
13	64.99	80.6633	80.66	65.0967	67.5167	68.73
14	66.2967	81.4433	81.5033	65.55	68.1867	69.4967
15	65.15	80.7867	80.8467	64.6467	67.2267	68.6533
16	66.7	81.6033	81.6233	66.38	68.8367	70.2433
17	63.7567	78.0367	78.2833	64.12	66.5433	67.7667
18	66.2933	80.3733	80.57	66.32	68.5933	69.79
19	66.4033	81.1767	81.26	65.8	68.2133	69.5333
20	64.9267	80.47	80.6333	65.0067	67.4967	68.9067
W	73.3233	0	80.4233	70.2567	0	72.5133
Z	67.84	78.9333	79.4133	67.3933	68.8333	71.0767

## Sheet: Figure 5C-chromosome W
window	FG	MG	PMG	PMM
0	80.8379	82.2372	89.3524	78.844
1	76.036	77.6219	84.39	73.257
2	75.9512	82.7452	87.9561	73.4443
3	69.5045	72.8506	77.3928	69.6071
4	78.9518	74.4424	89.0068	76.868
5	75.8734	51.0175	86.567	74.7251
6	73.2164	75.5527	76.875	73.1212
7	71.9716	47.7417	81.4153	73.4107
8	70.2384	63.7773	80.6839	70.2211
9	72.0689	69.0134	72.7104	70.6977
10	62.3224	67.1856	71.6562	65.8548
11	79.4134	81.8097	90.6603	78.8469
12	69.4346	54.6941	81.7692	73.3607
13	77.9606	71.7564	85.1538	75.4626
14	79.0932	74.1155	80.496	75.9841
15	79.9319	71.0013	87.9592	79.2286
16	76.9577	81.6333	79.4007	78.2674
17	79.8988	76.8305	85.1078	81.0705
18	70.7631	82.3007	71.7897	74.1302
19	77.4126	77.5404	84.9613	82.7829
20	68.1471	58.824	70.4977	68.8712
21	78.3505	69.6404	81.9559	75.1856
22	79.5249	70.7447	87.5656	78.8221
23	68.8738	66.4559	80.8187	70.0753
24	74.2769	67.6784	79.9734	75.2382
25	72.6424	63.7626	80.4559	73.633
26	72.3273	62.7697	78.8621	73.7456
27	72.3701	73.306	79.3637	70.9787
28	63.6855	63.5456	68.6469	63.575
29	74.2767	84.6022	83.4922	71.5765
30	74.2249	68.8797	83.9936	74.9179
31	67.352	77.567	76.6842	71.06
32	79.2257	80.533	84.169	78.1921
33	68.1886	75.5942	81.3531	68.4581
34	63.7716	55.8598	69.3065	70.2301
35	76.1695	70.9532	88.3204	74.3774
36	72.4857	73.1468	84.8209	72.4843
37	76.9127	70.3898	85.6542	74.5812
38	75.5551	70.1357	86.6871	73.1008
39	77.8992	79.0495	87.2508	75.5888
40	73.7751	63.5395	79.8659	70.5431
41	73.8475	70.4633	81.8463	72.7878
42	70.9648	77.483	82.1457	71.5622
43	73.1043	74.7204	82.6978	71.5372
44	72.9979	78.8889	84.0893	72.3417
45	75.8703	66.8967	86.2037	76.9643
46	75.0888	54.328	82.2454	74.5355
47	72.319	64.8419	78.2954	73.6731
48	69.701	53.0013	71.6672	68.7669
49	72.3585	61.8581	79.6808	73.209
50	74.6993	60.4875	71.9296	69.3488
51	74.4805	72.9776	83.8724	73.722
52	71.0188	70.4746	73.0161	71.006
53	70.5058	59.046	66.829	68.1707
54	75.0463	60.87	77.0935	75.1211
55	81.4648	73.1521	88.1007	81.8773
56	71.8198	59.3895	82.2084	73.5095
57	73.108	76.956	86.886	75.1137
58	77.241	82.0657	86.6006	74.6598
59	60.2186	76.9035	70.9953	63.8756
60	76.7255	77.8148	84.0847	79.8378
61	66.6349	56.7916	71.8959	67.3377
62	75.5731	68.1369	86.8602	75.228
63	72.4991	55.9932	74.3922	69.2498
64	60.6867	68.6852	70.0989	61.7575
65	68.3054	58.5807	70.3246	67.7801
66	72.4046	79.2186	85.7771	73.1924
67	74.2792	59.2125	72.0191	69.5995
68	73.8496	70.5638	81.3514	73.6976
69	71.1759	59.4532	76.7002	72.0718
70	76.455	65.2859	78.4086	74.3243
71	78.6918	61.1651	81.349	76.4552
72	77.8401	78.5554	87.41	76.8037
73	68.3567	58.7098	73.8517	66.913
74	74.4624	76.8716	83.7593	73.6806
75	76.11	55.5054	78.5447	72.9529
76	69.8998	40.0749	67.5203	66.9994
77	76.0443	80.3911	85.4266	73.9892
78	77.3336	78.6716	88.9267	75.7569
79	69.8044	52.1727	68.3851	66.1607
80	71.4715	77.9063	81.784	73.4245
81	68.2238	53.9561	73.9969	69.7491
82	76.7732	74.6139	81.742	76.4632
83	72.6833	69.6255	82.3258	72.4851
84	70.4793	63.5404	75.6834	70.0082
85	74.7381	72.157	83.7491	71.5239
86	72.9055	61.4218	74.6062	70.5285
87	76.4309	82.3123	88.8338	74.7742
88	75.7803	73.9728	85.1382	73.3447
89	71.8956	85.441	89.0024	71.9637
90	79.6711	78.9842	86.759	75.853
91	68.0867	78.7912	78.8942	65.8867
92	70.943	74.958	72.4994	69.9415
93	69.0633	69.1223	73.4378	65.7509
94	64.9723	74.0012	70.4261	66.6538
95	68.7199	61.5315	73.3949	69.919
96	67.8274	66.9747	73.3927	68.8453
97	73.687	65.9698	81.2325	70.5146
98	78.2051	77.5376	89.0625	76.7089
99	72.8947	60.0655	77.7447	70.529
100	69.9895	47.16	66.3219	66.8026
101	67.0771	68.54	76.3205	67.4199
102	76.0689	71.1698	85.4249	75.7585
103	73.8008	87.4382	91.4473	74.4093
104	68.9333	75.2099	75.2055	67.3928
105	71.7658	55.3192	74.3391	70.8584
106	77.5984	71.8545	89.2528	77.9253
107	75.5481	61.6054	84.8742	73.7888
108	74.6614	62.109	84.8113	73.5283
109	71.823	74.277	79.3871	68.2633
110	83.0527	63.6166	92.5533	78.9384
111	78.0664	66.234	81.3604	75.3063
112	72.7009	64.4292	80.5063	73.2378
113	71.438	71.8688	82.6215	71.5273
114	62.6573	73.7457	73.5845	65.038
115	79.139	78.4113	89.9275	78.9803
116	74.3244	78.7869	83.8526	73.2575
117	77.8501	74.1811	84.8183	75.8503
118	70.1567	53.7278	73.7511	66.332
119	76.6503	73.4356	89.0053	74.6467
120	67.2908	81.2697	76.248	68.8255
121	69.5498	50.4033	76.5445	68.8141
122	71.4353	72.3624	75.9559	68.3922
123	77.8014	82.4834	91.5651	76.5288
124	73.8848	44.7189	76.9472	72.0142
125	70.0541	65.5175	77.4663	68.7842
126	72.9643	71.1107	82.4985	73.2619
127	75.6058	77.6273	82.516	73.7536
128	67.1814	64.4024	77.7437	67.3715
129	77.3528	71.3842	84.0316	78.1668
130	71.4994	50.8302	72.0202	68.6349
131	73.3859	58.6541	78.653	70.1669
132	69.6166	67.2333	78.2238	72.3053
133	69.2648	76.363	80.4391	71.6701
134	65.9256	63.3643	77.0311	68.0552
135	78.5751	56.4509	82.9003	74.9949
136	73.5527	56.3634	86.2025	72.3929
137	75.6125	70.4862	86.816	75.0703
138	72.1789	68.727	80.8498	70.5077
139	72.4887	67.0084	82.6941	68.9266
140	75.9115	73.0774	87.167	74.0527
141	75.548	61.2451	78.1	73.8761
142	75.7505	79.6255	87.7532	74.3678
143	69.6081	79.4387	79.3558	72.6238
144	70.307	58.5145	80.0969	71.4779
145	77.6727	67.8535	82.2857	75.2959
146	68.6999	64.673	72.7155	64.7218
147	70.1256	69.7508	71.6031	67.326
148	72.4947	73.3104	81.1478	71.1379
149	78.3129	68.5361	85.1739	78.1715
150	78.1426	79.1534	89.4398	75.2879
151	72.5156	83.2475	82.3095	69.9383
152	75.1912	70.9333	82.4051	73.7552
153	75.4995	69.2728	83.92	73.576
154	78.5971	74.1377	88.3067	75.9071
155	72.2953	62.1313	79.6227	70.6923
156	76.4747	66.6597	82.1714	72.7256
157	66.4848	64.6287	76.2386	67.0553
158	74.904	69.1143	81.59	72.9727
159	79.9555	78.7045	86.4614	75.8962
160	75.4762	78.8016	83.3503	72.9775
161	78.0946	63.4801	79.6225	75.1492
162	68.9243	60.1224	76.4843	67.6941
163	68.0574	74.8627	73.3079	67.1132
164	71.7874	59.8141	72.8037	71.4142

## Sheet: Figure 5C-chromosome Z
window	FG	FM	MG	MM	PMG	PMM
0	63.406	63.5771	74.3074	64.4922	74.4779	66.9028
1	67.1515	66.1866	78.0354	67.9879	78.3582	69.6789
2	67.8654	69.6548	85.984	69.747	85.9712	76.5954
3	64.3123	60.9563	67.7914	61.5726	69.6133	64.15
4	62.592	61.235	73.8134	62.8852	74.5809	64.3949
5	57.6948	58.6928	70.4319	58.7842	71.7111	62.7066
6	59.8235	62.2885	77.635	62.6372	77.7808	66.0929
7	69.5562	68.1172	78.0107	67.5651	79.4967	72.2166
8	67.5466	63.4924	85.1247	66.4953	86.1341	70.7232
9	61.399	59.4791	69.5396	60.0138	69.9857	61.9722
10	61.8631	61.6025	75.0403	61.6889	77.7236	68.0806
11	64.5559	61.6435	79.0686	64.7135	78.8591	65.1042
12	72.533	68.5527	89.6267	71.0966	89.8165	74.2624
13	66.4033	57.7202	76.4202	58.8804	77.8641	65.0869
14	68.2024	64.0355	78.3609	63.9813	80.3058	71.4444
15	60.5264	61.6926	68.1241	60.8574	67.4885	64.3974
16	58.587	61.0959	80.4551	63.3627	80.9887	66.3711
17	64.6945	65.7892	76.5031	66.8051	76.6557	69.18
18	67.581	67.1756	80.9746	67.3579	82.7182	71.6238
19	63.7974	64.5863	87.0898	66.0193	88.1674	70.9853
20	60.4557	59.9882	73.2086	61.6355	73.4968	61.6153
21	57.5493	64.4669	75.6974	65.0775	75.7436	67.297
22	62.7584	64.0238	82.3224	66.6405	81.6994	69.3338
23	65.0565	66.5341	83.0795	69.413	83.239	69.7067
24	63.4471	63.453	75.8971	64.4894	77.0415	67.7995
25	67.106	66.0961	80.9927	68.3165	80.8938	70.4618
26	61.8058	64.209	76.2766	65.7347	75.969	66.2224
27	64.4484	66.1028	83.3648	66.3188	84.0414	70.6872
28	70	69.752	90.7423	71.6314	90.5043	75.9389
29	71.5687	69.4406	87.5991	71.0467	88.0737	74.1146
30	71.3009	69.7039	83.871	71.458	83.3949	71.7462
31	54.0038	55.2612	66.5398	56.3548	67.48	57.7042
32	68.7727	67.4627	89.7711	69.1402	90.5898	74.6751
33	70.1421	67.7652	77.3082	68.3967	79.1105	71.4222
34	55.9848	56.8335	68.1356	57.6346	69.2676	60.8057
35	77.9628	75.1564	94.7358	75.9743	94.766	79.426
36	74.7367	75.5542	89.1199	75.5069	89.1522	78.5849
37	57.1733	58.761	65.7893	59.1469	66.7137	62.8366
38	61.2478	64.5143	67.6681	65.8194	68.3491	66.6191
39	68.6133	67.5938	79.4194	68.2579	79.8963	70.7819
40	58.8207	57.5438	70.2784	58.1933	71.9462	63.9874
41	71.0744	69.4381	89.5111	71.9595	89.6083	74.646
42	64.1482	62.6783	77.3494	63.6464	78.007	65.5421
43	62.0445	60.233	73.0405	61.9824	74.0643	64.1781
44	71.9527	70.8412	81.8271	73.2999	82.4714	73.6719
45	65.971	66.5482	86.3064	67.5631	86.3269	70.0255
46	77.657	75.205	91.5481	76.1936	91.2359	78.5195
47	53.9993	54.1635	70.3069	55.9594	70.1547	59.3938
48	61.661	61.6078	70.0904	62.2158	70.2344	62.9926
49	70.7594	69.8809	94.4181	72.4522	94.6164	76.051
50	66.1571	64.4057	83.2814	66.2393	84.634	70.4199
51	55.21	58.3441	68.3616	57.9432	70.3497	62.8779
52	72.9081	73.2494	90.7362	73.4774	90.578	76.0238
53	68.3791	67.5815	85.515	69.7477	85.2418	72.1613
54	70.513	70.8249	91.1721	71.4802	90.7368	74.964
55	71.8929	72.0645	83.0399	71.5106	83.1423	74.4885
56	59.8962	57.459	68.5354	58.1954	69.5693	62.1667
57	54.095	51.5802	64.7243	50.9228	65.1983	54.8083
58	62.5502	60.7178	78.4091	61.7544	78.7941	65.2227
59	70.2153	71.5504	80.6264	71.6483	80.9365	74.1618
60	71.2473	66.6854	82.3338	66.4156	84.1591	75.1098
61	65.1351	63.6264	78.3649	64.593	78.9634	68.9104
62	57.3853	60.6422	76.8744	61.303	78.2732	67.2303
63	72.6211	71.9866	91.0308	72.1576	91.6199	76.712
64	77.6877	75.0379	95.6998	75.0847	95.5507	78.8208
65	70.2962	71.1787	87.631	70.3692	89.4286	76.8568
66	81.9372	84.1423	95.9122	82.7437	96.2627	87.174
67	80.7707	82.6245	93.7781	81.5636	93.9758	85.0585
68	51.7718	51.4813	60.2377	52.8447	62.2598	57.4148
69	64.1414	63.6754	78.2401	65.2225	78.1256	69.1862
70	53.8029	55.6714	64.7059	57.2909	65.1002	60.8443
71	65.2679	68.9846	80.4597	69.6734	81.2427	72.3609
72	77.0298	76.9416	85.8079	76.8782	87.3472	81.7835
73	76.1041	76.6776	95.5184	76.4139	95.538	80.5101
74	77.7477	77.2897	91.8589	77.4572	92.1247	80.2267
75	54.7973	58.1571	67.1852	57.8467	68.6428	60.9847
76	55.603	54.1394	66.5685	54.1882	68.228	60.417
77	74.4149	72.0737	85.655	72.6177	86.2935	74.9145
78	59.935	61.4947	70.6152	59.8193	72.0065	65.9582
79	67.0052	65.3432	80.4874	65.5552	80.9137	69.3993
80	68.9895	66.1781	77.3261	67.4129	78.1867	68.584
81	67.1326	68.2608	76.1773	68.8582	76.5472	72.8293
82	77.3921	73.1883	89.5554	72.8909	90.1131	76.9083
83	80.8619	78.5228	93.1333	76.4334	93.3275	82.5018
84	76.5594	78.08	90.1916	78.5756	90.2934	82.0102
85	64.8007	64.9574	77.3843	65.3037	80.4085	70.0715
86	69.1079	71.7	84.0774	72.5915	85.0271	75.8942
87	63.6166	63.4246	70.6929	64.5334	70.6303	65.1816
88	65.1945	66.1563	83.3	68.6753	83.6798	71.3951
89	60.9769	61.8528	69.5724	62.5703	69.4439	64.2303
90	62.396	64.0785	74.0366	64.9266	74.9701	68.7921
91	56.2388	58.2316	66.9586	59.4922	66.668	60.7068
92	57.8282	61.6704	70.3868	61.6517	71.1965	65.5914
93	59.0771	59.4412	68.7565	59.7934	71.0845	68.2528
94	59.8975	61.4666	75.7268	64.6478	76.5453	65.7921
95	62.1719	62.386	73.2943	62.8172	75.1546	68.7749
96	70.8173	79.1593	93.4476	79.2116	92.9458	83.2833
97	61.239	61.6784	75.7738	62.4856	76.3816	67.8054
98	69.446	70.4108	82.6349	72.0671	82.8149	76.6325
99	56.5417	56.5156	61.4127	57.5104	62.7214	60.7465
100	58.9132	60.8444	71.9683	62.6635	71.3987	64.5683
101	75.3861	66.3254	85.5866	68.2626	85.4341	70.8161
102	67.001	66.6523	72.0364	66.8881	74.8209	70.9442
103	61.3195	63.36	69.6119	63.3386	72.3296	66.9644
104	66.8789	69.8986	79.4749	69.0081	78.722	72.131
105	68.5199	66.5428	81.2183	66.9087	81.8142	71.0955
106	57.9422	65.6099	82.1219	67.3558	82.0432	70.3038
107	73.8804	72.8518	86.5141	73.2858	87.7333	77.5943
108	69.5701	70.1086	76.8905	71.2041	77.5061	72.8499
109	65.0831	62.6352	61.4833	62.3393	63.0693	65.3503
110	74.3784	72.108	88.1409	72.7353	88.5887	75.9244
111	62.4792	63.5264	66.585	63.3378	67.6312	64.1026
112	77.5136	75.495	90.5772	76.7284	90.9597	79.9593
113	69.6655	68.0021	83.7153	68.808	84.8621	73.0514
114	72.6295	70.3554	88.9481	73.18	88.9547	75.1792
115	77.7946	74.2561	90.8961	76.6812	91.4401	79.9975
116	69.4977	67.8046	77.7586	68.6327	76.8952	70.4545
117	65.0403	63.4369	75.8231	65.6117	76.8318	68.0057
118	70.9271	68.0271	81.8436	69.6849	82.4123	72.5453
119	80.3736	75.7857	82.5478	76.9782	83.0748	78.5127
120	83.5353	81.2466	95.4318	82.9862	95.3267	83.737
121	69.7246	67.0271	76.8495	68.2943	77.865	70.8784
122	63.4882	63.7903	72.9202	65.9777	73.3133	66.9439
123	72.485	70.7343	80.2671	72.4101	81.232	72.5051
124	69.4819	69.5251	85.3269	71.4372	84.8573	72.0797
125	55.6999	57.2842	53.6359	56.8041	53.9663	57.9204
126	70.1037	69.6418	77.3088	72.0141	76.6425	72.1721
127	74.5065	76.9743	88.2073	79.1113	88.8677	81.0315
128	66.6012	67.1873	83.3761	70.4767	83.4916	73.7084
129	62.6941	65.0507	72.5699	66.208	73.284	66.8348
130	75.057	75.2493	83.3208	76.0058	83.9537	78.5168
131	77.8854	75.3512	94.0773	78.9777	93.4787	79.3597
132	80.2343	76.6375	93.1874	78.5835	93.495	80.9001
133	73.0806	70.9179	88.9016	74.5673	88.2572	75.7209
134	68.9397	68.4794	80.994	70.9124	81.5555	72.4112
135	63.2418	63.1212	70.3676	65.539	70.3703	65.7543
136	73.1691	70.8705	77.8418	73.4847	77.7835	72.8309
137	62.6145	62.7475	72.636	66.4778	71.5119	64.3426
138	66.5702	66.9461	70.5316	69.4611	70.2885	68.7868
139	73.4669	72.4113	79.8773	75.455	79.2669	74.0566
140	68.2211	70.3542	74.236	72.1607	75.4635	72.9849
141	74.5477	74.6841	77.3966	76.1736	77.0011	76.9495
142	74.9661	74.8327	81.3263	77.7441	79.8515	76.2641
143	62.5667	64.5277	64.8188	63.8203	67.3057	65.9052
144	70.3377	70.0293	66.9333	69.9744	67.6023	70.3559
145	68.3268	70.078	70.6088	71.8472	71.0921	70.5908
146	66.1253	67.242	65.6308	68.936	66.2409	67.8537
147	76.0291	77.6889	79.0251	79.0202	81.1413	81.087
148	71.9039	74.136	81.6357	75.1255	80.7602	77.6211
149	63.0092	63.8693	65.1454	65.5983	66.6828	66.3734
150	72.6151	72.2819	76.8672	75.1042	76.2269	72.9058
151	68.4576	69.5727	84.4966	73.1786	84.3463	75.6463
152	66.6298	68.0532	73.6999	70.7881	73.8613	70.9745
153	63.5997	68.0894	70.4065	68.818	69.2827	68.0038
154	71.0893	69.7581	86.8506	73.4058	86.1062	74.1603
155	74.135	74.769	82.2147	77.418	82.4928	78.3339
156	62.5978	62.0257	78.1555	64.0261	78.4873	65.1779
157	65.1351	63.1086	77.8923	65.1324	78.0126	66.9643
158	62.5117	60.5804	75.4028	62.8318	76.0408	65.8015
159	65.0898	63.5628	79.9178	65.6457	81.1664	71.1843
160	64.9307	65.2682	78.5635	65.7698	79.4806	68.0459
161	66.4302	65.0688	72.6925	66.4234	72.7808	66.8142
162	75.8214	70.5897	83.1966	73.9258	82.6711	73.6014
163	63.8712	62.4688	75.9249	64.948	75.7257	66.6137
164	74.5532	72.9196	83.0915	75.7101	83.287	75.1973
165	76.8203	69.989	87.1063	72.0746	88.6543	75.3484
166	79.8719	74.9331	87.0314	76.6803	87.9073	78.6157
167	63.5885	64.2389	71.5583	66.9716	71.7881	68.8988
168	71.4613	70.793	79.134	72.6291	80.079	73.1263
169	73.1285	69.3978	80.2082	71.6215	81.3206	72.077
170	72.9737	70.3332	83.8895	72.3618	83.2888	73.1648
171	75.8439	75.2465	84.1836	75.8738	85.9205	78.44
172	76.2129	74.6051	93.7841	78.0054	93.4692	79.2844
173	72.5108	68.542	87.3173	71.4804	87.3768	73.1583
174	76.5835	72.7589	92.0322	76.2309	91.9747	77.3458
175	67.3073	62.7971	76.9613	65.2565	77.3022	67.8161
176	55.0978	56.7345	64.8953	57.6589	65.3572	58.7098
177	60.9077	60.1092	71.9074	61.7541	72.4316	64.5321
178	66.9009	65.6252	87.6106	68.892	87.1912	70.6313
179	75.5329	70.459	92.1442	72.4218	92.2669	74.9173
180	73.8283	73.7417	90.1548	73.0271	89.8388	76.6144
181	63.2023	65.1827	80.1539	66.5973	79.2917	67.5661
182	58.4822	55.9089	52.498	54.7732	53.1665	56.7539
183	75.9205	76.0431	91.2648	76.6292	90.2907	78.4909
184	78.9157	75.7359	96.0159	76.625	95.6564	79.437
185	73.9094	71.4832	87.0534	74.2315	86.4236	74.4823
186	76.3388	71.2994	92.8529	74.4215	92.6937	76.3107
187	59.308	60.0145	70.7411	61.5409	71.8715	63.7245
188	70.037	65.9572	85.6733	68.4965	85.6468	71.4702
189	63.2235	60.3411	76.2364	62.0726	76.3555	64.175
190	67.5029	66.7378	82.1564	68.6411	82.2711	70.2923
191	67.0961	68.8505	88.4729	70.9552	88.818	73.2856
192	63.6244	63.3493	76.2598	64.8481	75.2353	65.0604
193	73.9352	69.0607	91.1446	71.9488	91.4732	75.1603
194	65.5463	66.1874	80.8916	67.092	82.4578	71.124
195	66.2491	62.0205	78.2143	63.7074	79.518	69.3556
196	63.7628	64.7284	83.0536	66.8613	83.2268	68.7341
197	67.8239	63.1698	85.653	66.4527	86.6044	69.9645
198	68.8986	66.3886	86.5376	66.9209	87.3756	71.3671
199	66.3254	68.6494	85.7875	68.768	87.7312	74.1976
200	67.6544	68.3166	82.5785	69.0842	83.547	71.237
201	60.4003	61.0502	62.9262	60.6414	62.693	62.9949
202	72.8658	67.133	80.3708	70.1047	80.3214	71.5964
203	75.092	70.6567	89.8459	74.6185	87.8764	73.8442
204	78.1787	72.3424	89.8315	75.4334	89.572	76.9435
205	68.8313	65.1351	80.8869	67.3303	82.3978	70.3325
206	70.0941	67.1134	70.2204	68.0243	71.5979	68.4117
207	57.0475	55.6235	68.9446	57.3508	70.0611	62.6764
208	79.3204	74.4957	88.5714	76.5517	87.1191	76.3848
209	80.4255	74.7667	88.414	77.0115	86.9472	76.8993
210	79.31	74.5893	94.3592	77.0876	94.9573	78.9647
211	78.4949	77.7484	88.8115	80.2399	89.0041	82.5252
212	66.6246	67.7646	69.7789	68.2206	71.5383	70.3717
213	64.8987	63.3535	73.5238	65.4804	73.8239	67.4097
214	60.2905	65.008	74.1556	67.6183	75.5984	67.7888
215	74.5404	78.175	90.8627	80.4134	90.2444	82.167
216	67.855	70.4538	78.2751	69.7975	79.2782	70.1817
217	61.615	65.4153	70.4975	66.2237	71.5282	67.0525
218	82.1073	79.5946	91.8142	81.3994	91.8487	83.096
219	77.6774	75.4786	83.4432	76.8088	83.256	77.4007
