# Supplementary material for: Integration of Transcriptome and Methylome Highlights the Roles of Cell Cycle and Hippo Signaling Pathway in Flatfish Sexual Size Dimorphism
Source: Front Cell Dev Biol. 2021 Dec 2;9:743722. doi: 10.3389/fcell.2021.743722 (PMC8675331; doi:10.3389/fcell.2021.743722)
Supplement: Supplementary file 2 [file DataSheet2.ZIP › Source data for Figures and Tables/Source data for Figure 5D.xlsx]

## Sheet: FG.CG
1	0.581378	0.581078
2	0.58434	0.579503
3	0.577515	0.577879
4	0.574781	0.576227
5	0.571384	0.572106
6	0.573117	0.567244
7	0.563734	0.561628
8	0.553204	0.555633
9	0.5467	0.549017
10	0.541409	0.542178
11	0.540038	0.536682
12	0.529537	0.529761
13	0.525726	0.52283
14	0.512094	0.514418
15	0.506756	0.50714
16	0.497979	0.498567
17	0.493145	0.489237
18	0.482861	0.478917
19	0.465443	0.468111
20	0.455157	0.456811
21	0.443951	0.444779
22	0.436645	0.434684
23	0.422698	0.423428
24	0.41497	0.412525
25	0.398874	0.39858
26	0.38944	0.386903
27	0.366915	0.373486
28	0.364318	0.359708
29	0.347884	0.344897
30	0.329985	0.330792
31	0.315383	0.313101
32	0.296392	0.29402
33	0.275864	0.274283
34	0.252475	0.25343
35	0.231304	0.232201
36	0.211116	0.209829
37	0.190249	0.187518
38	0.164	0.167624
39	0.140921	0.164469
40	0.131832	0.193123
41	0.195342	0.245991
42	0.333521	0.316297
43	0.42834	0.399597
44	0.49245	0.476926
45	0.548332	0.532439
46	0.58199	0.573844
47	0.611083	0.60602
48	0.635364	0.630295
49	0.653332	0.649679
50	0.669705	0.664988
51	0.678911	0.676926
52	0.687628	0.686938
53	0.695057	0.695175
54	0.703391	0.702842
55	0.710888	0.709357
56	0.717246	0.714679
57	0.720202	0.71851
58	0.72167	0.721855
59	0.722547	0.724276
60	0.727608	0.726436
61	0.729356	0.72856
62	0.731001	0.731355
63	0.732289	0.733175
64	0.736523	0.735633
65	0.736708	0.737253
66	0.741647	0.739179
67	0.739098	0.740342
68	0.74192	0.742714
69	0.742338	0.743642
70	0.748569	0.74529
71	0.746284	0.747319
72	0.747341	0.750246
73	0.752065	0.751596
74	0.756971	0.753609
75	0.755318	0.75621
76	0.756352	0.757616
77	0.760345	0.75861
78	0.759093	0.760098
79	0.761945	0.743424
80	0.762755	0.724374
81	0.672983	0.70185
82	0.665093	0.67591
83	0.646475	0.64677
84	0.632241	0.632019
85	0.617058	0.616353
86	0.599229	0.600977
87	0.586761	0.586113
88	0.569596	0.572449
89	0.557923	0.560089
90	0.548738	0.547866
91	0.537427	0.538304
92	0.525645	0.529506
93	0.521786	0.52189
94	0.513935	0.516887
95	0.510657	0.513094
96	0.512412	0.509908
97	0.506681	0.507706
98	0.505853	0.504843
99	0.502929	0.503204
100	0.496339	0.502215
101	0.504217	0.502597
102	0.501737	0.504339
103	0.507762	0.507628
104	0.511642	0.509642
105	0.512783	0.512214
106	0.514284	0.514839
107	0.514598	0.517616
108	0.52089	0.519794
109	0.525523	0.523855
110	0.523673	0.52839
111	0.534592	0.531731
112	0.537274	0.534163
113	0.537591	0.53919
114	0.537686	0.543404
115	0.548807	0.548741
116	0.55566	0.553348
117	0.563961	0.558071
118	0.560626	0.561614
119	0.561302	0.563103
120	0.566524	0.562817

## Sheet: MG.CG
1	0.685524	0.686011
2	0.690666	0.6832
3	0.681843	0.68086
4	0.674767	0.678047
5	0.671498	0.672122
6	0.67146	0.66643
7	0.661042	0.660928
8	0.653381	0.654609
9	0.647257	0.647365
10	0.639907	0.639871
11	0.635236	0.633067
12	0.623571	0.624025
13	0.61936	0.615251
14	0.602049	0.605917
15	0.596038	0.597416
16	0.588565	0.586808
17	0.58107	0.575644
18	0.56632	0.563238
19	0.546229	0.549224
20	0.534009	0.533542
21	0.518494	0.517741
22	0.502657	0.504507
23	0.487317	0.489506
24	0.480059	0.475194
25	0.459006	0.459475
26	0.446931	0.444911
27	0.424064	0.4278
28	0.414494	0.411149
29	0.394507	0.393076
30	0.37575	0.374218
31	0.356563	0.352749
32	0.329776	0.330826
33	0.307149	0.307692
34	0.284894	0.283316
35	0.260076	0.261246
36	0.234685	0.238331
37	0.219423	0.214993
38	0.192573	0.193107
39	0.168208	0.190337
40	0.150645	0.227212
41	0.220837	0.294944
42	0.403798	0.384995
43	0.531233	0.492055
44	0.618462	0.59421
45	0.685944	0.666668
46	0.731613	0.720198
47	0.766088	0.760356
48	0.798884	0.790403
49	0.819251	0.813442
50	0.836177	0.83156
51	0.846808	0.8446
52	0.856682	0.855584
53	0.864084	0.864719
54	0.874168	0.87259
55	0.881854	0.878448
56	0.88616	0.883507
57	0.885973	0.886724
58	0.889378	0.888511
59	0.890256	0.890354
60	0.890786	0.892674
61	0.895375	0.893565
62	0.897573	0.894805
63	0.893835	0.896328
64	0.896458	0.897432
65	0.8984	0.897713
66	0.900892	0.899056
67	0.898981	0.899242
68	0.900548	0.899339
69	0.897388	0.898386
70	0.898883	0.898165
71	0.896131	0.898338
72	0.897874	0.899315
73	0.901416	0.899314
74	0.902271	0.89985
75	0.898879	0.899946
76	0.89881	0.899137
77	0.898355	0.897755
78	0.897371	0.895768
79	0.895362	0.87143
80	0.888944	0.844263
81	0.77712	0.81254
82	0.762517	0.777669
83	0.738756	0.74089
84	0.721008	0.721973
85	0.70505	0.703299
86	0.682532	0.685549
87	0.66915	0.668584
88	0.650003	0.652453
89	0.636185	0.638204
90	0.624397	0.624007
91	0.611284	0.613831
92	0.598167	0.60404
93	0.599123	0.595521
94	0.587229	0.590198
95	0.581801	0.586749
96	0.584667	0.582901
97	0.580925	0.580276
98	0.579883	0.578289
99	0.574104	0.576662
100	0.571869	0.576454
101	0.57653	0.577483
102	0.579884	0.57921
103	0.585027	0.582925
104	0.582741	0.586183
105	0.590445	0.589228
106	0.592816	0.592756
107	0.595109	0.597241
108	0.60267	0.601301
109	0.605164	0.606249
110	0.610748	0.611626
111	0.617552	0.614955
112	0.621998	0.618475
113	0.619312	0.623095
114	0.622764	0.628541
115	0.633852	0.63457
116	0.64478	0.640874
117	0.652143	0.64649
118	0.650832	0.651383
119	0.650844	0.653034
120	0.658318	0.653331

## Sheet: PMG.CG
1	0.690914	0.690708
2	0.694845	0.688603
3	0.686365	0.686252
4	0.682289	0.683559
5	0.676848	0.678251
6	0.677448	0.673417
7	0.668305	0.667783
8	0.662194	0.661715
9	0.654121	0.654936
10	0.646509	0.647342
11	0.643552	0.640389
12	0.630332	0.631451
13	0.627431	0.622834
14	0.609428	0.613427
15	0.603427	0.604837
16	0.596516	0.594158
17	0.587383	0.583396
18	0.574033	0.571537
19	0.555621	0.55829
20	0.544133	0.543476
21	0.530279	0.528258
22	0.513312	0.515208
23	0.497947	0.500549
24	0.490368	0.485796
25	0.470842	0.469982
26	0.456514	0.455238
27	0.434242	0.438021
28	0.424225	0.420964
29	0.404283	0.403061
30	0.385557	0.384336
31	0.366997	0.362718
32	0.340617	0.340523
33	0.316139	0.316909
34	0.293306	0.29178
35	0.267486	0.2683
36	0.241351	0.244695
37	0.223219	0.220726
38	0.19811	0.198451
39	0.173461	0.196317
40	0.156111	0.234423
41	0.230683	0.302669
42	0.413747	0.392825
43	0.53934	0.499695
44	0.624243	0.600386
45	0.690464	0.671374
46	0.734137	0.723523
47	0.768686	0.76263
48	0.800086	0.791723
49	0.819775	0.814162
50	0.835932	0.831627
51	0.846328	0.844188
52	0.856014	0.854662
53	0.862889	0.863411
54	0.872147	0.87102
55	0.879677	0.876506
56	0.884375	0.881408
57	0.883443	0.884589
58	0.887396	0.886502
59	0.888054	0.888273
60	0.889244	0.890537
61	0.893229	0.891443
62	0.894764	0.892778
63	0.891923	0.893949
64	0.894731	0.894947
65	0.895095	0.895365
66	0.898222	0.896755
67	0.896852	0.896908
68	0.898873	0.897155
69	0.895497	0.896295
70	0.896333	0.896024
71	0.893921	0.896081
72	0.895498	0.897071
73	0.899156	0.897417
74	0.900448	0.89804
75	0.898063	0.898581
76	0.897037	0.898138
77	0.898204	0.897033
78	0.896937	0.89524
79	0.894927	0.872236
80	0.889095	0.84619
81	0.782015	0.815654
82	0.767974	0.782008
83	0.744257	0.746014
84	0.726699	0.727256
85	0.709124	0.708399
86	0.688226	0.690803
87	0.673691	0.673942
88	0.656277	0.65807
89	0.642393	0.644058
90	0.629762	0.630428
91	0.61817	0.620257
92	0.605537	0.610521
93	0.605421	0.602384
94	0.593716	0.596996
95	0.589074	0.593122
96	0.591233	0.589275
97	0.586168	0.587232
98	0.586183	0.585115
99	0.583504	0.583659
100	0.57849	0.583842
101	0.583949	0.585171
102	0.587082	0.58697
103	0.592828	0.590701
104	0.592502	0.593866
105	0.597142	0.596731
106	0.599775	0.599976
107	0.601409	0.604287
108	0.609054	0.608561
109	0.614056	0.61353
110	0.618509	0.619575
111	0.624622	0.623134
112	0.631632	0.626369
113	0.626849	0.631013
114	0.630233	0.636545
115	0.64173	0.64175
116	0.652283	0.647761
117	0.657658	0.653182
118	0.656899	0.657763
119	0.657338	0.659133
120	0.664636	0.659625

## Sheet: FM.CG
1	0.582791	0.581987
2	0.584062	0.580305
3	0.579108	0.578939
4	0.575258	0.57774
5	0.573477	0.573721
6	0.576792	0.569059
7	0.563969	0.564765
8	0.5558	0.559209
9	0.553789	0.552559
10	0.545697	0.546122
11	0.54354	0.540578
12	0.531786	0.533099
13	0.52808	0.526174
14	0.516393	0.518255
15	0.51107	0.511415
16	0.503949	0.503506
17	0.497585	0.494553
18	0.488534	0.484642
19	0.471626	0.473984
20	0.461516	0.462882
21	0.450662	0.450727
22	0.442074	0.440352
23	0.427756	0.429477
24	0.419751	0.418503
25	0.407141	0.405153
26	0.395791	0.393874
27	0.375328	0.381437
28	0.371357	0.367767
29	0.357567	0.353465
30	0.338795	0.340165
31	0.324277	0.323097
32	0.308832	0.304052
33	0.286017	0.28498
34	0.26234	0.264705
35	0.243433	0.24328
36	0.222902	0.220795
37	0.20171	0.198307
38	0.173591	0.177354
39	0.149902	0.172984
40	0.138668	0.200289
41	0.20105	0.251769
42	0.338236	0.320773
43	0.430988	0.40305
44	0.494925	0.479348
45	0.550053	0.53428
46	0.582537	0.575671
47	0.612897	0.608052
48	0.637941	0.632253
49	0.656832	0.651896
50	0.671057	0.666753
51	0.680753	0.678437
52	0.687183	0.687499
53	0.696363	0.695215
54	0.70214	0.702115
55	0.709636	0.707918
56	0.715254	0.712715
57	0.716195	0.716597
58	0.720352	0.71966
59	0.72155	0.722084
60	0.724948	0.724946
61	0.727375	0.726834
62	0.730503	0.729337
63	0.729795	0.731526
64	0.734063	0.734
65	0.735893	0.735475
66	0.739747	0.737679
67	0.737875	0.738742
68	0.740818	0.740331
69	0.739377	0.740616
70	0.743839	0.742118
71	0.741172	0.743713
72	0.745387	0.745931
73	0.748789	0.747237
74	0.750468	0.749453
75	0.750369	0.751324
76	0.75225	0.752482
77	0.754743	0.753754
78	0.754581	0.754786
79	0.756827	0.738581
80	0.75553	0.720269
81	0.671224	0.698986
82	0.663182	0.673813
83	0.648167	0.646035
84	0.63096	0.631925
85	0.61664	0.617149
86	0.600676	0.602025
87	0.5893	0.588
88	0.57255	0.575071
89	0.560833	0.562986
90	0.551995	0.551216
91	0.540252	0.542046
92	0.53045	0.533738
93	0.526698	0.526275
94	0.519296	0.521415
95	0.514677	0.516926
96	0.515953	0.51323
97	0.508004	0.510469
98	0.508218	0.507357
99	0.505494	0.50568
100	0.499117	0.505545
101	0.507566	0.507215
102	0.507331	0.508923
103	0.516569	0.51222
104	0.514032	0.514573
105	0.515601	0.517283
106	0.51933	0.519012
107	0.520885	0.522254
108	0.52521	0.525256
109	0.530243	0.529592
110	0.530612	0.534117
111	0.54101	0.537669
112	0.543511	0.540496
113	0.542968	0.544976
114	0.544379	0.548522
115	0.55301	0.553573
116	0.558743	0.557987
117	0.568764	0.562224
118	0.565039	0.565822
119	0.565562	0.567592
120	0.571003	0.567201

## Sheet: MM.CG
1	0.598569	0.599242
2	0.602884	0.597785
3	0.596272	0.596286
4	0.593413	0.594691
5	0.590293	0.5908
6	0.59059	0.586175
7	0.583431	0.581033
8	0.57315	0.574887
9	0.567703	0.56884
10	0.559559	0.561704
11	0.560359	0.55573
12	0.547748	0.548508
13	0.543282	0.541798
14	0.53159	0.533467
15	0.526009	0.526423
16	0.518703	0.518043
17	0.512529	0.50873
18	0.501383	0.498233
19	0.485027	0.48709
20	0.473525	0.475208
21	0.462986	0.462569
22	0.453121	0.451915
23	0.438188	0.44032
24	0.431757	0.428737
25	0.415547	0.414979
26	0.405072	0.403201
27	0.384332	0.389844
28	0.379295	0.376475
29	0.364976	0.361925
30	0.3487	0.348003
31	0.33232	0.330297
32	0.314725	0.31131
33	0.290766	0.291371
34	0.270041	0.270341
35	0.249001	0.249034
36	0.227173	0.226564
37	0.208188	0.203631
38	0.178416	0.182519
39	0.155376	0.178556
40	0.143441	0.206879
41	0.20736	0.260931
42	0.349805	0.33294
43	0.448674	0.418781
44	0.515422	0.498501
45	0.572642	0.555845
46	0.605964	0.598541
47	0.636521	0.631644
48	0.662156	0.656002
49	0.680938	0.675814
50	0.69443	0.691089
51	0.705024	0.702683
52	0.712897	0.712116
53	0.720124	0.720383
54	0.728102	0.727551
55	0.735767	0.733494
56	0.740864	0.738498
57	0.742612	0.74224
58	0.745143	0.745122
59	0.74681	0.747559
60	0.750181	0.750059
61	0.75305	0.752088
62	0.75511	0.754664
63	0.755289	0.75698
64	0.759693	0.759423
65	0.761761	0.761084
66	0.765263	0.763286
67	0.763415	0.764012
68	0.766297	0.765218
69	0.763323	0.765288
70	0.767789	0.766366
71	0.765616	0.767642
72	0.768804	0.769943
73	0.772676	0.771232
74	0.774827	0.773258
75	0.774234	0.77507
76	0.775748	0.775926
77	0.777866	0.776913
78	0.776957	0.777583
79	0.779761	0.759976
80	0.777583	0.740896
81	0.687711	0.718486
82	0.682466	0.691827
83	0.664907	0.662152
84	0.646467	0.647726
85	0.629211	0.632373
86	0.615579	0.617052
87	0.605701	0.602753
88	0.588302	0.59004
89	0.574972	0.578012
90	0.565647	0.565658
91	0.555436	0.556154
92	0.543933	0.547986
93	0.540779	0.540665
94	0.534135	0.535796
95	0.529044	0.531923
96	0.531087	0.528955
97	0.524572	0.526447
98	0.525938	0.523414
99	0.521595	0.521661
100	0.513879	0.521328
101	0.522323	0.52214
102	0.522905	0.523642
103	0.529997	0.527296
104	0.529104	0.53018
105	0.532149	0.533008
106	0.536747	0.535559
107	0.537045	0.538847
108	0.542749	0.542104
109	0.545545	0.546232
110	0.548432	0.550993
111	0.557386	0.553997
112	0.560852	0.556712
113	0.557772	0.560904
114	0.559121	0.564592
115	0.569389	0.569032
116	0.575826	0.573695
117	0.583052	0.578637
118	0.581087	0.582225
119	0.583833	0.583825
120	0.587327	0.584082

## Sheet: PMM.CG
1	0.690914	0.690708
2	0.694845	0.688603
3	0.686365	0.686252
4	0.682289	0.683559
5	0.676848	0.678251
6	0.677448	0.673417
7	0.668305	0.667783
8	0.662194	0.661715
9	0.654121	0.654936
10	0.646509	0.647342
11	0.643552	0.640389
12	0.630332	0.631451
13	0.627431	0.622834
14	0.609428	0.613427
15	0.603427	0.604837
16	0.596516	0.594158
17	0.587383	0.583396
18	0.574033	0.571537
19	0.555621	0.55829
20	0.544133	0.543476
21	0.530279	0.528258
22	0.513312	0.515208
23	0.497947	0.500549
24	0.490368	0.485796
25	0.470842	0.469982
26	0.456514	0.455238
27	0.434242	0.438021
28	0.424225	0.420964
29	0.404283	0.403061
30	0.385557	0.384336
31	0.366997	0.362718
32	0.340617	0.340523
33	0.316139	0.316909
34	0.293306	0.29178
35	0.267486	0.2683
36	0.241351	0.244695
37	0.223219	0.220726
38	0.19811	0.198451
39	0.173461	0.196317
40	0.156111	0.234423
41	0.230683	0.302669
42	0.413747	0.392825
43	0.53934	0.499695
44	0.624243	0.600386
45	0.690464	0.671374
46	0.734137	0.723523
47	0.768686	0.76263
48	0.800086	0.791723
49	0.819775	0.814162
50	0.835932	0.831627
51	0.846328	0.844188
52	0.856014	0.854662
53	0.862889	0.863411
54	0.872147	0.87102
55	0.879677	0.876506
56	0.884375	0.881408
57	0.883443	0.884589
58	0.887396	0.886502
59	0.888054	0.888273
60	0.889244	0.890537
61	0.893229	0.891443
62	0.894764	0.892778
63	0.891923	0.893949
64	0.894731	0.894947
65	0.895095	0.895365
66	0.898222	0.896755
67	0.896852	0.896908
68	0.898873	0.897155
69	0.895497	0.896295
70	0.896333	0.896024
71	0.893921	0.896081
72	0.895498	0.897071
73	0.899156	0.897417
74	0.900448	0.89804
75	0.898063	0.898581
76	0.897037	0.898138
77	0.898204	0.897033
78	0.896937	0.89524
79	0.894927	0.872236
80	0.889095	0.84619
81	0.782015	0.815654
82	0.767974	0.782008
83	0.744257	0.746014
84	0.726699	0.727256
85	0.709124	0.708399
86	0.688226	0.690803
87	0.673691	0.673942
88	0.656277	0.65807
89	0.642393	0.644058
90	0.629762	0.630428
91	0.61817	0.620257
92	0.605537	0.610521
93	0.605421	0.602384
94	0.593716	0.596996
95	0.589074	0.593122
96	0.591233	0.589275
97	0.586168	0.587232
98	0.586183	0.585115
99	0.583504	0.583659
100	0.57849	0.583842
101	0.583949	0.585171
102	0.587082	0.58697
103	0.592828	0.590701
104	0.592502	0.593866
105	0.597142	0.596731
106	0.599775	0.599976
107	0.601409	0.604287
108	0.609054	0.608561
109	0.614056	0.61353
110	0.618509	0.619575
111	0.624622	0.623134
112	0.631632	0.626369
113	0.626849	0.631013
114	0.630233	0.636545
115	0.64173	0.64175
116	0.652283	0.647761
117	0.657658	0.653182
118	0.656899	0.657763
119	0.657338	0.659133
120	0.664636	0.659625
