# Supplementary material for: Integration of Transcriptome and Methylome Highlights the Roles of Cell Cycle and Hippo Signaling Pathway in Flatfish Sexual Size Dimorphism
Source: Front Cell Dev Biol. 2021 Dec 2;9:743722. doi: 10.3389/fcell.2021.743722 (PMC8675331; doi:10.3389/fcell.2021.743722)
Supplement: Supplementary file 2 [file DataSheet2.ZIP › Source data for Figures and Tables/Source data for Figure 8.xlsx]

## Sheet: Figure 8A-1
Source data for Figure 8A (MG-vs-FG, genebody)
id	gene_fc	gene_p	meth.diff	qvalue
ncbi-103394124	-1.03173	1.60468e-06	-38.9605	4.87382e-19
ncbi-103385435	-2.68556	1.5439e-13	37.2258	3.23081e-14
ncbi-103394804	-6.33985	3.83273e-08	-39.8575	4.63953e-11
ncbi-103384961	-9.45121	7.44047e-12	-35.0661	1.97698e-15
ncbi-103379150	-1.21047	0.018096	-31.9397	5.07674e-13
ncbi-103384507	-3.31288	1.62494e-21	-26.5326	3.89063e-18
ncbi-103397535	-9.25613	1.1268e-51	-31.6987	1.82437e-17
ncbi-103383428	-1.2793	0.00614133	-46.9895	1.21667e-17
ncbi-103399832	-9.15496	1.08906e-161	-33.1899	3.48162e-16
ncbi-103389164	-11.3681	5.94016e-13	-36.5695	4.44038e-20
ncbi-103384985	-1.49551	1.39252e-12	-51.8841	5.75534e-11
ncbi-103395113	-9.32193	0.00179882	-58.354	3.40684e-54
ncbi-103380905	-6.69488	1.11685e-05	-34.13	8.58388e-13
ncbi-103396394	-1.54152	7.91577e-07	-49.013	1.52644e-14
ncbi-103397928	-1.69719	8.69206e-23	-26.7728	1.52592e-16
ncbi-103391120	-5.96578	0.00149251	-41.7763	1.57679e-14
ncbi-103394568	-7.44846	1.37591e-17	-43.0664	5.53181e-11
ncbi-103390700	-5.07261	1.11775e-05	-43.6175	1.79799e-14
ncbi-103383341	-1.0558	3.24982e-10	-28.7608	1.68721e-25
ncbi-103386208	-3.01874	7.37231e-15	-60.8401	8.08833e-18
ncbi-103395010	-4.16993	0.000897096	-46.8519	1.90979e-14
ncbi-103385593	-3.90406	1.48868e-16	-36.2519	1.72904e-19
ncbi-103384034	-6.0917	2.05125e-17	-30.0577	1.6213e-10
ncbi-103385086	-1.32984	3.05126e-11	-52.3116	5.97812e-13
ncbi-103377830	-2.96768	2.25145e-14	-40.8355	1.75068e-13
ncbi-103399915	-1.97383	5.70274e-11	-38.0796	3.83902e-16
ncbi-103383499	-1.85011	2.80652e-28	-52.0182	4.26697e-15
ncbi-103391906	-4.24793	0.0289277	-38.867	7.36073e-33
ncbi-103384383	-9.66888	1.73993e-233	-31.7666	1.69384e-17
ncbi-103378937	-2.89093	5.52359e-11	-46.3595	8.16324e-25
ncbi-103381455	-2.65755	3.39309e-15	-45.5722	1.31583e-13
ncbi-103397957	-5.10369	6.02859e-20	35.2896	1.78887e-42
ncbi-103376849	-9.14756	0	-84.4388	1.18131e-76
ncbi-103394710	-8.89071	1.53753e-112	-54.2405	4.7842e-14
ncbi-103384316	-4.60798	2.07586e-33	-32.3297	2.12374e-13
ncbi-103376682	-3.29956	2.1994e-07	-50.7132	3.33498e-15
ncbi-103389279	-6.22584	3.94799e-34	-41.5465	7.37133e-16
ncbi-103377303	-1.42838	4.89842e-06	-31.6511	3.39745e-10
ncbi-103393327	-1.38256	3.19531e-09	-45.8706	2.5993e-16
ncbi-103385430	-5.04439	0.000260446	-45.4515	7.63049e-12
ncbi-103379417	-2.50779	0.0182085	-47.1698	6.32959e-14
ncbi-103396428	-15.5836	1.20278e-32	-28.5556	5.32978e-17
ncbi-103388191	-1.33321	0.0080465	-45.8588	8.46164e-13
ncbi-103380468	-4.14709	1.22567e-26	-37.0409	3.52771e-14
ncbi-103396990	-4.08321	6.70365e-06	-37.2085	2.77145e-13
ncbi-103380259	-1.68226	0.0128571	-40.764	6.6765e-15
ncbi-103377104	-3.38313	3.58292e-05	-42.0763	9.13923e-16
ncbi-103397387	-2.19008	6.50754e-05	-49.5743	1.44682e-09
ncbi-103388989	-2.5998	4.32378e-09	-37.6853	1.86796e-17
ncbi-103391235	-1.5198	5.82245e-11	-52.7897	7.65692e-11
ncbi-103381167	-2.2444	1.65455e-12	-40.6865	6.71306e-20
ncbi-103388504	-1.25861	0.000532986	-41.0063	6.43145e-13
ncbi-103377545	-10.4023	7.67881e-11	-27.1368	4.53475e-10
ncbi-103384064	-8.49185	6.76816e-06	-39.0518	2.2288e-11
ncbi-103376855	-9.95968	1.13391e-78	-29.5376	2.33843e-13
ncbi-103387039	-4.68403	3.77396e-06	-50.7361	3.00305e-16
ncbi-103394976	-6.58049	0	28.253	1.77871e-29
ncbi-103390479	-3.93923	2.53354e-06	-43.1885	8.86541e-33
ncbi-103391942	-3.73863	9.78908e-43	-55.8246	1.81192e-12
ncbi-103398062	-1.46978	6.06683e-06	39.0891	2.94165e-59
ncbi-103378907	-2.53279	0.000617056	-39.7943	2.44644e-19
ncbi-103395301	-2.54	3.58486e-35	-47.9128	6.1427e-15
ncbi-103394366	-8.8251	2.36528e-56	-50.9844	7.99153e-18
ncbi-103377277	-1.07804	3.4791e-09	-50.5249	9.8629e-17
ncbi-103386908	-3.68637	3.29768e-27	-30.9305	1.21017e-10
ncbi-103396668	-10.1923	9.59103e-05	-52.1185	2.3044e-12
ncbi-103396331	-12.863	2.39929e-16	-27.6703	1.06474e-22
ncbi-103383949	-4.9542	5.94394e-27	-36.384	2.95619e-18
ncbi-103378652	-1.60281	0.00149881	-46.4148	1.96957e-09
ncbi-103396518	-6.28113	1.64159e-39	-39.2866	6.52471e-10
ncbi-103396688	-1.07656	0.000507797	-45.6789	1.36228e-13
ncbi-103395956	-4.38981	9.09055e-33	-44.3848	6.17728e-21
ncbi-103382140	-6.08583	5.78605e-09	-39.6245	1.00197e-13
ncbi-103393386	-3.74147	0.0272544	-32.7132	1.10391e-14
ncbi-103383711	-1.67163	1.50222e-10	-35.5435	2.3025e-12
ncbi-103397842	-4.49664	1.92828e-75	-45.079	2.14775e-14
ncbi-103378167	-4.8125	7.84255e-12	-27.1995	2.69868e-15
ncbi-103397683	-1.78952	3.46882e-18	-39.5315	3.81069e-16
ncbi-103395787	-2.79187	2.03015e-05	-38.6656	3.78472e-15
ncbi-103390797	-4.46561	1.35287e-43	-43.1713	4.43662e-52
ncbi-103393527	-2.38512	0.000207117	43.7379	1.11987e-09
ncbi-103392016	-1.46021	4.40272e-07	-55.2748	3.2189e-17
ncbi-103394959	-9.4815	1.89449e-201	-31.3697	5.72346e-19
ncbi-103388226	-2.8147	1.72714e-05	-62.7158	5.392e-22
ncbi-103379371	-6.70736	7.14788e-10	-43.8197	2.94467e-15
ncbi-103397371	-2.70044	5.70626e-36	-58.2491	1.67272e-13
ncbi-103397876	-2.28221	1.98511e-24	-41.8158	4.45683e-13
ncbi-103386661	-4.48099	4.17308e-94	-46.2043	1.92363e-14
ncbi-103386905	-1.85515	9.33689e-08	-31.9607	5.3127e-13
ncbi-103395303	-1.84823	2.34048e-13	-49.7698	1.02607e-09
ncbi-103388107	-7.66622	1.93114e-25	-47.6405	4.52098e-19
ncbi-103397689	-3.31508	6.32429e-22	-55.7631	3.4531e-29
ncbi-103392199	-5.72338	0.000417015	-34.072	6.51479e-17
ncbi-103396918	-2.74723	0.0197526	-29.7756	1.66186e-15
ncbi-103382050	-2.93712	1.00455e-05	-30.7968	3.30653e-18
ncbi-103376962	-1.66011	8.16242e-11	-48.39	1.53127e-12
ncbi-103397336	-4.7851	0.0187151	-25.3453	3.45112e-12
ncbi-103387398	-9.94471	5.51297e-48	-39.6378	1.2934e-13
ncbi-103377051	-2.17073	5.25618e-16	-39.9629	1.05231e-15
ncbi-103377856	-8.8392	6.67508e-20	-43.6601	1.06671e-17
ncbi-103385166	-2.5378	2.2896e-06	-45.6459	4.90291e-11
ncbi-103376942	-8.83624	9.7869e-140	-48.076	5.03678e-22
ncbi-103390575	-3.38414	1.04893e-50	-34.932	1.39256e-23
ncbi-103394204	-7.96578	0.0224375	-25.944	8.12057e-17
ncbi-103397645	-3.3409	2.43153e-18	-51.3421	6.19334e-31
ncbi-103398099	-1.78414	5.06001e-12	-43.6889	1.42e-18
ncbi-103388765	-10.6378	6.42672e-11	-42.5819	9.0873e-17
ncbi-103378094	-1.60157	2.98455e-13	-50.337	3.78307e-17
ncbi-103381090	-4.01362	8.18104e-75	-44.0688	4.6427e-15
ncbi-103388823	-2.13129	3.83314e-08	-52.3831	2.64567e-20
ncbi-103385675	-3.70854	0.000332919	-50.989	8.57883e-25
ncbi-103376890	-10.0256	6.59048e-69	-43.2436	2.45377e-18
ncbi-103399935	-1.26024	0.0284567	-25.5245	1.09112e-11
ncbi-103386241	-3.52792	5.67863e-13	-43.4495	9.08149e-10
ncbi-103384599	-1.16118	3.32987e-07	-35.2933	3.16853e-18
ncbi-103394223	-3.6045	6.92984e-51	-48.2614	2.74058e-17
ncbi-103394425	-1.89153	5.68686e-12	-40.1317	1.48695e-21
ncbi-103381829	-2.42786	1.92416e-07	-40.9016	8.78334e-15
ncbi-103381565	-4.60819	9.27656e-13	-63.8849	8.92923e-37
ncbi-103383240	-4.71469	4.51611e-06	-46.7992	5.84959e-14
ncbi-103388940	-1.67924	0.000252563	-64.3175	3.78899e-41
ncbi-103385175	-2.67578	6.57146e-28	-53.3191	2.04645e-10
ncbi-103385803	-1.71852	6.55778e-08	-26.7556	5.49072e-29
ncbi-103381859	-2.97134	1.24604e-20	-55.4991	2.1537e-22
ncbi-103389374	-3.83112	1.59078e-08	-81.8809	4.7174e-66
ncbi-103397990	-2.16993	0.0314472	37.9094	2.10881e-14
ncbi-103386121	-4.64372	4.97065e-57	-71.8166	2.61392e-20
ncbi-103380580	-4.73335	4.00671e-05	-59.6067	1.5881e-28
ncbi-103388229	-3.81669	0.0327625	-51.0551	7.97681e-17
ncbi-103384704	-6.36923	2.54485e-84	-43.2886	4.68509e-14
ncbi-103387713	-3.38525	3.68629e-07	-31.6611	7.78347e-35
ncbi-103394189	-1.05239	0.00753408	-41.713	3.62309e-14
ncbi-103397986	-1.32336	2.72822e-08	-45.2348	4.38236e-16
ncbi-103393470	-2.17124	1.44227e-43	-41.8598	3.1717e-25
ncbi-103392556	-1.42787	9.73104e-20	-31.536	9.5904e-15
ncbi-103388753	-9.55005	2.00961e-111	-39.2203	3.28678e-23
ncbi-103393208	-5.98841	1.445e-36	-53.1862	4.13298e-20
ncbi-103377986	-3.54184	2.8217e-32	-60.7479	1.0836e-11
ncbi-103383928	-1.80922	1.90003e-18	-61.6397	6.67054e-16
ncbi-103379418	-8.0634	7.32035e-12	-31.9306	1.1682e-20
ncbi-103388978	-1.64446	0.00384227	-30.6662	8.38295e-15
ncbi-103394491	-5.00899	0.0267104	-43.1487	1.01302e-33
ncbi-103392180	-6.84298	2.41075e-24	-37.7674	1.31815e-17
ncbi-103386910	-1.46949	0.00770485	-32.9239	4.37644e-11
ncbi-103391743	-1.62057	4.28498e-05	-41.8907	2.20687e-31
ncbi-103384541	-5.70736	4.25213e-10	-36.0369	4.08652e-12
ncbi-103381100	-2.02073	1.69117e-05	-55.6478	1.25253e-14
ncbi-103384446	-6.03823	1.96468e-24	-51.4969	1.0245e-16
ncbi-103388662	-2.98351	6.01924e-09	-38.556	8.10127e-10
ncbi-103377606	-6.10852	1.38741e-06	-48.3864	3.7968e-11
ncbi-103387468	-1.37676	0.0010152	-56.2906	3.49157e-16
ncbi-103387104	-2.38007	3.55887e-25	-44.7629	3.09455e-12
ncbi-103386146	-1.00056	2.89921e-05	-29.7973	9.66858e-14
ncbi-103381672	-1.47969	6.17026e-17	-55.8572	4.84696e-15
ncbi-103386556	-10.6165	1.53921e-08	-29.2073	3.14488e-21
ncbi-103380891	1.39422	9.05353e-11	-37.2712	3.11413e-13
ncbi-103394246	-5.60283	0.00594786	-41.9399	2.53873e-13
ncbi-103391748	-2.17907	8.27755e-12	-43.6761	2.43515e-12
ncbi-103396516	-6.00141	2.37694e-06	-41.0604	7.76318e-15
ncbi-103392477	-3.84435	0.0213251	-30.7085	2.06272e-12
ncbi-103386655	-8.69465	9.85848e-12	-42.7042	5.86048e-19
ncbi-103376686	-1.22706	5.83602e-12	-60.3756	1.91323e-60
ncbi-103378941	-1.57099	1.1434e-10	-54.8973	2.92448e-12
ncbi-103384953	-5.02112	4.42009e-113	-33.7632	7.33917e-11
ncbi-103384784	-4.59163	0.00606181	-36.558	4.89268e-15
ncbi-103397615	-6.79843	3.33388e-225	-41.207	1.0058e-11
ncbi-103388214	-6.23401	6.29016e-05	-65.763	1.31087e-40
ncbi-103378471	-6.00322	9.7695e-12	-49.8812	7.08229e-25
ncbi-103378731	-3.14129	4.92835e-53	-31.125	2.15494e-22
ncbi-103388994	-9.35902	7.86981e-05	-55.2163	6.63431e-15
ncbi-103396514	-5.0949	0.0101562	-52.9502	2.0325e-14
ncbi-103387829	-1.93587	0.0423848	-47.3322	6.76495e-47
ncbi-103386483	-8.73264	7.15009e-158	-26.98	7.51964e-31
ncbi-103380806	-3.37966	3.33649e-22	-52.3445	2.39161e-14
ncbi-103382373	-6.71621	1.08175e-29	-27.945	5.54078e-16
ncbi-103394651	-2.37948	1.16052e-11	-35.3755	2.21568e-30
ncbi-103379147	-4.59887	3.77525e-36	-48.4696	1.14858e-12
ncbi-103386040	-5.32954	6.5194e-62	-47.8443	1.85202e-19
ncbi-103389549	-3.82782	0.00316593	-34.5756	2.49557e-12
ncbi-103383838	-9.56986	4.64498e-12	-34.6437	2.48382e-19
ncbi-103381591	-1.59107	3.72633e-05	-34.2951	2.48197e-16
ncbi-103379534	-2.57081	8.93094e-26	-54.8598	1.65325e-13
ncbi-103380942	-4.6386	0.0472958	-32.0961	2.40811e-15
ncbi-103382377	-3.2862	5.97586e-56	-42.2083	1.64689e-21
ncbi-103392114	-3.6331	1.48114e-16	-36.3452	1.33683e-18
ncbi-103391151	-2.61321	1.55394e-14	-53.6922	2.19871e-17
ncbi-103398093	-9.27705	1.18093e-35	-26.0333	1.09287e-47
ncbi-103391673	-3.55644	6.8202e-17	-35.5528	2.33422e-13
ncbi-103395922	-4.54432	0.0203354	-38.9521	9.15937e-12
ncbi-103382293	-5.5259	1.89953e-127	-42.2766	1.46898e-19
ncbi-103386281	-9.00861	0	-26.4182	9.89228e-13
ncbi-103391672	-7.94837	1.30962e-08	-26.4493	1.36319e-11
ncbi-103379998	-4.31017	1.04611e-42	-33.0044	5.055e-18
ncbi-103397565	-2.00447	1.01777e-16	-48.3643	4.62781e-24
ncbi-103397348	-4.62907	1.23203e-43	-59.5977	4.08377e-15
ncbi-103391323	-7.11894	1.32555e-15	-26.6852	1.78474e-11
ncbi-103380838	-4.69674	1.21659e-30	-58.7675	1.06446e-29
ncbi-103396931	-8.82814	2.24324e-63	-45.0799	4.03653e-16
ncbi-103388589	-1.08286	4.54884e-08	-46.0634	5.03947e-10
ncbi-103379293	-4.58792	2.4206e-14	-48.7574	2.50938e-11
ncbi-103379034	-1.56387	2.25356e-05	-53.9397	1.62606e-21
ncbi-103382915	-5.04245	8.07531e-30	-53.0841	4.61913e-08
ncbi-103393969	-3.3096	1.63625e-09	-48.834	9.12119e-13
ncbi-103379536	-7.80843	9.24292e-68	-53.7517	2.83962e-30
ncbi-103397427	-1.68733	6.29284e-27	-30.902	2.05533e-09
ncbi-103388860	-4.1375	0.000381709	-40.6105	1.64069e-16
ncbi-103390057	-1.54243	1.87826e-11	-49.7905	5.63105e-09
ncbi-103385592	-1.92497	4.50259e-05	-27.5951	1.65429e-08
ncbi-103389956	-4.02323	4.45789e-96	-41.8427	2.58045e-43
ncbi-103382558	-2.71225	4.30818e-23	-47.4775	3.32125e-09
ncbi-103387098	-1.40629	5.1934e-09	-36.9146	2.33455e-13
ncbi-103392548	-10.5853	1.16636e-48	-43.1223	1.7515e-25
ncbi-103393180	-3.02536	5.77126e-08	-30.0809	1.19572e-10
ncbi-103391523	-1.67173	1.17589e-05	-56.1044	2.66567e-36
ncbi-103396333	-2.8327	5.07686e-69	-55.2794	1.17808e-22
ncbi-103386998	-3.43741	1.33516e-07	-40.4391	1.05901e-29
ncbi-103390940	-4.93369	9.49701e-17	-42.269	1.27982e-09
ncbi-103383443	-2.69883	1.27236e-23	-35.7397	4.79762e-25
ncbi-103385825	-3.79132	5.22742e-12	42.1893	2.56382e-27
ncbi-103392636	-7.92955	8.59971e-15	-34.0288	6.33144e-20
ncbi-103394318	-2.98751	1.40194e-26	-73.2447	1.55314e-69
ncbi-103391264	-10.5949	3.2775e-07	-39.8347	6.03518e-17
ncbi-103383745	-8.7879	2.12985e-18	-41.9016	2.89733e-18
ncbi-103387527	-8.22882	0.0108668	31.3962	2.06571e-24
ncbi-103378321	-8.12928	2.62665e-05	-40.7874	1.0932e-14
ncbi-103385247	-12.3544	9.31123e-20	-39.2778	8.92546e-12
ncbi-103387484	-2.09196	2.2212e-17	-59.8188	2.8715e-16
ncbi-103387703	-2.72583	8.29761e-10	-51.5943	1.08016e-14
ncbi-103384140	-3.7855	1.82179e-06	-50.4585	3.69651e-14
ncbi-103384192	-2.8557	1.58432e-05	-30.4066	1.95972e-15
ncbi-103377649	-3.84276	0.000113904	-59.3045	4.58586e-13
ncbi-103397765	-13.1721	6.69849e-19	-36.6372	9.87188e-11
ncbi-103389616	-8.41395	1.40311e-49	-33.5465	2.39816e-13
ncbi-103394538	-1.40866	6.93466e-05	-44.2496	6.42487e-12
ncbi-103394507	-11.359	8.62761e-10	27.8303	3.98135e-17
ncbi-103381869	-5.54432	0.000721177	-46.6614	1.81241e-13
ncbi-103395547	-1.78349	0.00252804	-34.3994	7.53539e-18
ncbi-103385930	-3.03756	2.16776e-20	-32.1937	7.20589e-11
ncbi-103384863	-9.68763	2.24278e-52	-31.2432	8.8295e-16
ncbi-103377702	-7.97601	6.98771e-35	-40.0824	1.83792e-08
ncbi-103386989	-3.90668	1.0496e-120	-44.4299	1.25575e-18
ncbi-103390890	-3.99808	1.46989e-05	-28.0594	7.40936e-19
ncbi-103395886	-8.46489	3.87259e-10	-37.8887	3.51245e-14
ncbi-103382319	-1.2314	0.000222906	43.0363	7.75305e-10
ncbi-103394224	-1.36128	0.000695739	-46.9832	3.67567e-15
ncbi-103395554	-1.42176	4.74722e-14	-32.2599	4.60298e-13
ncbi-103382857	-6.69349	1.62606e-08	-44.6852	3.18324e-14
ncbi-103393472	-9.40818	1.181e-07	44.1668	1.11643e-40
ncbi-103391083	-13.7683	1.11236e-26	-31.2903	4.64121e-22
ncbi-103391468	-6.57568	1.73418e-115	68.5906	1.2886e-106
ncbi-103391086	-6.44626	8.21302e-08	-36.0847	3.22765e-25
ncbi-103382904	-1.0615	1.06297e-07	-34.4144	1.60363e-18
ncbi-103392753	-5.68419	5.0838e-29	-35.5618	2.04079e-31
ncbi-103397792	-1.19518	0.00334214	-38.355	1.66245e-10
ncbi-103377225	-2.66477	2.78898e-08	-45.7979	2.43536e-13
ncbi-103388764	-10.3475	7.64936e-27	-53.4771	1.44427e-14
ncbi-103392057	-1.13133	5.96853e-05	-65.4188	6.77175e-23
ncbi-103385654	-2.95813	2.73626e-09	-33.1216	6.27356e-18
ncbi-103389594	-5.71149	4.43689e-05	-32.1462	4.84392e-20
ncbi-103394208	-7.90267	1.34041e-126	-45.7803	6.16815e-13
ncbi-103395376	-1.62131	0.000687533	-45.4715	6.45065e-13
ncbi-103386940	-6.86625	0.0232299	-36.4115	5.69592e-15
ncbi-103382133	-1.3456	1.13471e-07	-60.6888	1.63903e-37
ncbi-103384219	-12.0857	3.07012e-16	-42.0866	1.08337e-16
ncbi-103388026	-2.21941	0.0361398	-45.6538	7.10041e-14
ncbi-103384137	-8.56538	3.20475e-108	-29.6159	1.02945e-12
ncbi-103391618	-1.54962	1.22674e-14	-32.6166	1.15064e-14
ncbi-103377741	-4.87447	0.000743602	-38.807	8.71408e-15
ncbi-103387639	-2.3272	7.60689e-05	-43.6118	1.53775e-08
ncbi-103379520	-1.06687	0.000164377	-30.1896	6.4491e-20
ncbi-103395976	-6.30964	4.50525e-48	-53.3467	4.87019e-13
ncbi-103388669	-5.87283	1.33684e-07	-35.9914	4.87678e-18
ncbi-103392371	-1.98471	1.82135e-12	-37.4355	2.53469e-14
ncbi-103393489	-3.06413	2.02596e-05	-49.5371	1.69426e-11
ncbi-103394337	-1.84369	7.26978e-36	-35.7712	4.79918e-16
ncbi-103390374	-3.94907	1.48286e-19	-47.41	1.12979e-11
ncbi-103389996	-3.49801	2.66223e-34	-50.7151	3.5661e-14
ncbi-103379982	-1.94313	4.9499e-35	-47.5896	2.36917e-10
ncbi-103390147	-2.54419	5.80726e-32	31.058	8.83789e-20
ncbi-103379510	-6.04221	8.61253e-65	-27.0086	1.04878e-11
ncbi-103399427	-6.46216	1.2448e-07	-40.0826	1.67872e-19
ncbi-103393535	-1.91712	6.96146e-35	-69.616	5.07862e-60
ncbi-103385889	-3.25035	2.29045e-09	49.1994	6.13713e-17
ncbi-103390504	-9.86264	1.44075e-24	-31.2389	3.22549e-16
ncbi-103386936	-9.20457	0.0436539	-39.6351	1.07249e-11
ncbi-103376725	-7.88874	6.49362e-11	-47.6032	1.1711e-25
ncbi-103391546	-3.49309	3.50007e-41	-36.9804	3.79602e-15
ncbi-103382877	-1.98786	0.000260583	30.6704	1.1121e-47
ncbi-103384579	-1.79368	2.89854e-20	-42.7723	2.59937e-14
ncbi-103384036	-8.2234	4.74457e-26	-27.4907	1.70468e-17
ncbi-103388786	-7.61961	0.00404109	-34.8572	4.88779e-16
ncbi-103396486	-3.97331	4.28867e-23	36.0581	7.59797e-46
ncbi-103381895	-6.19794	1.9644e-53	-47.4113	2.0384e-18
ncbi-103391731	-2.35238	0.000254706	-28.4347	7.80406e-13
ncbi-103377911	-4.02342	3.95335e-46	-67.342	1.72294e-42
ncbi-103393757	-5.03185	6.09599e-43	-27.1803	5.76814e-22
ncbi-103386765	-9.38945	7.73661e-47	-28.3253	1.25315e-15
ncbi-103386277	-2.78338	1.26344e-10	-35.1064	4.67877e-13
ncbi-103385250	-1.6737	3.13613e-12	-38.4796	2.05771e-16
ncbi-103379865	-6.20401	5.58522e-192	-31.6489	2.24506e-08
ncbi-103378595	-7.37214	3.48858e-16	-36.0625	5.71115e-16
ncbi-103394770	-1.60816	2.853e-09	-50.1392	3.48732e-11
ncbi-103384451	-2.39133	1.99772e-36	39.1054	4.18547e-40
ncbi-103397874	-2.06949	5.82742e-05	33.1657	7.95303e-12
ncbi-103385292	-7.71253	1.48477e-05	-40.3003	1.20071e-14
ncbi-103397639	-6.91949	3.01234e-23	-46.9395	1.79471e-10
ncbi-103380480	-4.00998	4.83896e-21	-50.9865	6.05055e-12
ncbi-103399037	-3.49849	0.00521283	-61.1986	2.38281e-28
ncbi-103392273	-3.83124	3.27552e-42	-53.7945	9.20551e-11
ncbi-103381449	-3.8909	1.71548e-12	-30.791	2.11919e-15
ncbi-103388982	-2.26043	1.1783e-25	-30.2773	4.94185e-15
ncbi-103382390	-2	0.0348911	-28.9401	5.63934e-26
ncbi-103390592	-2.81735	1.82203e-06	-42.7085	9.3989e-16
ncbi-103396334	-4.23255	3.04932e-75	-48.8175	1.29866e-13
ncbi-103390183	-4.61579	9.65425e-57	-60.6821	8.14246e-34
ncbi-103394682	-1.41356	0.000460884	-43.1658	7.98515e-11
ncbi-103397984	-8.02588	1.5569e-255	-34.6572	3.54106e-28
ncbi-103397807	-12.3772	4.83469e-15	-55.5719	6.02787e-29
ncbi-103390161	-3.81307	1.99559e-17	-34.2793	2.33028e-33
ncbi-103384279	-2.04751	0.00214755	-45.9953	5.38314e-13
ncbi-103381082	-1.97236	2.21567e-06	-32.3549	1.04422e-12
ncbi-103391478	-1.93748	6.70209e-08	-26.4252	5.10868e-18
ncbi-103392428	-3.62623	3.62e-18	-50.3271	1.58266e-16
ncbi-103397898	-1.6527	1.29124e-13	-41.0025	7.67918e-20
ncbi-103392467	-1.71058	6.12786e-05	-34.0045	4.04196e-11
ncbi-103395222	-5.27037	7.82821e-33	-42.7922	8.50279e-19
ncbi-103395019	-11.6897	1.3561e-14	-51.4172	2.11949e-16
ncbi-103386493	-9.07871	1.85207e-107	-30.5076	5.35849e-28
ncbi-103385260	-2.4053	2.9297e-32	-40.8435	1.52688e-12
ncbi-103390050	-1.71752	4.72024e-25	-41.843	1.67649e-20
ncbi-103383687	-2.35122	4.73688e-22	-46.2015	3.90881e-17
ncbi-103384049	-1.0614	0.000489657	-52.74	1.20044e-14
ncbi-103387355	-8.02422	1.70734e-54	-43.0918	5.36024e-17
ncbi-103396570	-6.34873	8.81698e-40	-42.4844	4.36741e-13
ncbi-103389812	-3.81392	6.09889e-11	-37.7163	2.65666e-19
ncbi-103395372	-2.11548	0.00771614	-52.7677	4.28907e-11
ncbi-103388283	-6.44294	0.000280756	-28.623	1.82979e-10
ncbi-103381558	-5.50413	3.58965e-18	-36.8937	2.5633e-11
ncbi-103391844	-1.20719	0.0259434	-37.2619	9.44698e-13
ncbi-103388474	-2.07026	4.98001e-12	-44.8767	9.00319e-23
ncbi-103385141	-1.6003	6.59982e-08	-45.9939	3.90171e-13
ncbi-103392366	-4.8483	5.11046e-51	-40.0215	6.74574e-15
ncbi-103378375	-1.49926	5.32933e-11	-28.548	2.78729e-10
ncbi-103377541	-6.02554	0.000136085	-41.0036	1.71357e-36
ncbi-103389380	-4.56565	4.99874e-08	-42.9391	1.8758e-12
ncbi-103376804	-2.56604	1.15653e-07	-42.6351	4.68908e-10
ncbi-103391280	-1.64009	3.9423e-10	37.3282	1.06209e-24
ncbi-103380807	-2.04704	3.70148e-26	-40.1685	3.63969e-25
ncbi-103383532	-1.17225	4.98955e-10	-49.6219	2.95009e-14
ncbi-103377764	-7.31651	1.16547e-13	-36.8562	6.93218e-43
ncbi-103386112	-4.70157	1.49675e-44	-73.2952	4.19484e-47
ncbi-103381621	-6.67243	8.29461e-06	-48.9835	5.06565e-12
ncbi-103393627	-4.03752	7.71219e-45	-33.4499	6.22644e-11
ncbi-103384660	-3.65821	2.44249e-13	-50.4493	1.16608e-15
ncbi-103377425	-3.48622	3.6392e-19	-37.8951	8.86113e-19
ncbi-103390235	-3.07866	0.0337402	-39.0419	2.08044e-18
ncbi-103390836	-5.08746	0.0172423	-54.1986	1.0778e-31
ncbi-103376989	-4.73547	9.10611e-54	-30.0347	7.0895e-12
ncbi-103388414	-6.15015	1.04872e-23	-49.3901	1.51789e-13
ncbi-103396662	-1.81706	9.06266e-08	-62.0031	1.08635e-21
ncbi-103398383	-8.96717	3.2514e-124	-35.6957	3.796e-16
ncbi-103382677	-1.78868	6.76607e-19	-42.5797	2.59968e-10
ncbi-103397640	-1.24582	2.88617e-06	-43.095	8.13801e-17
ncbi-103383555	-3.61667	1.41857e-05	-29.2008	1.00655e-11
ncbi-103385921	-4.09217	2.50584e-05	-37.2591	1.61479e-11
ncbi-103394171	-5.0459	2.00281e-13	-28.6148	1.85922e-12
ncbi-103384092	-1.38122	1.02902e-11	-34.1718	2.86561e-18
ncbi-103391246	-1.53295	8.59948e-19	-49.0494	6.37726e-13
ncbi-103391994	-4.80661	2.12663e-21	-51.3048	1.16212e-38
ncbi-103394137	-3.48206	4.27844e-12	-33.6687	9.05351e-14
ncbi-103385972	-2.67635	8.42026e-10	-30.6293	2.30683e-16
ncbi-103378861	-16.0594	1.73253e-28	-34.6631	5.53412e-24
ncbi-103381004	-9.30682	1.4818e-05	-44.3331	3.10015e-45
ncbi-103388668	-12.8098	3.32361e-18	-32.0602	4.0039e-15
ncbi-103390530	-3.86507	0.00638292	-31.4617	6.36313e-17
ncbi-103397721	-4.44708	1.35267e-12	-26.0754	4.10141e-11
ncbi-103397763	-2.87646	1.53633e-29	-26.4423	4.38936e-25
ncbi-103394018	-1.35345	0.000864523	-61.3202	2.74208e-33
ncbi-103399975	-1.58299	0.00425015	-39.2861	2.22869e-15
ncbi-103392013	-3.41093	0.00229926	-75.8575	1.20722e-37
ncbi-103382800	-1.73968	2.94711e-12	-34.9256	1.56554e-10
ncbi-103395004	-4.68278	3.58495e-65	-32.9149	1.81176e-17
ncbi-103390279	-5.65176	9.37416e-09	-47.5932	2.36517e-13
ncbi-103390736	-2.01358	2.69401e-37	-32.852	5.32252e-20
ncbi-103381406	-2.19568	1.18558e-11	-32.4286	2.10604e-12
ncbi-103391392	-2.58597	5.39345e-09	25.5468	6.00172e-12
ncbi-103395285	-3.48829	0.0252445	-29.5809	1.86238e-11
ncbi-103384243	-3.45433	1.89334e-34	-42.2944	6.70364e-12
ncbi-103393716	-9.28077	1.06886e-41	-49.674	9.09036e-32
ncbi-103384769	-5.90851	1.8293e-82	-33.2247	4.93995e-13
ncbi-103386558	-2.32308	1.9493e-24	-44.9433	3.37132e-14
ncbi-103395719	-3.61555	9.7511e-20	-29.3355	1.80726e-12
ncbi-103378801	-5.70027	7.64033e-82	-47.053	2.52554e-15
ncbi-103378546	-1.18153	0.00240782	-26.1779	2.74828e-11
ncbi-103382343	-3.14303	7.03426e-49	-28.4966	5.33969e-14
ncbi-103391805	-1.79623	4.96299e-30	-41.4202	2.9869e-18
ncbi-103397240	-2.53563	1.81283e-06	-47.3593	3.90243e-12
ncbi-103381900	-4.39504	1.01614e-21	-36.4397	2.22169e-17
ncbi-103389038	-2.78136	0.00633045	-40.608	3.19931e-13
ncbi-103383565	-7.44514	8.05923e-81	-39.0931	9.79584e-16
ncbi-103380846	-5.11478	1.17634e-106	-45.0498	5.03379e-11
ncbi-103396487	14.2904	1.23878e-26	-29.8104	4.70296e-12
ncbi-103387787	-1.58496	0.00362354	-38.7316	6.23562e-21
ncbi-103377877	-4.54137	6.05781e-23	-45.3971	3.26759e-14
ncbi-103378136	-2.62131	4.10863e-39	-41.4044	1.37698e-24
ncbi-103384195	-9.57365	5.24012e-13	-35.9102	8.31268e-10
ncbi-103384700	-2.86699	1.11483e-38	-53.9416	6.63387e-21
ncbi-103386428	-1.39959	0.000238471	-31.9706	3.83485e-19
ncbi-103397597	-6.65105	0.0139836	-27.7897	3.13725e-19
ncbi-103395361	-5.47131	8.41781e-46	-43.3757	2.78142e-12
ncbi-103388141	-1.34676	0.00025813	-28.2606	3.51429e-17
ncbi-103395645	-10.0316	1.39345e-08	-31.4879	1.66264e-17
ncbi-103385407	-1.65601	0.00408017	-42.9809	2.96588e-12
ncbi-103388986	-13.8214	8.75074e-26	-26.0954	1.43771e-16
ncbi-103382709	-11.3219	2.4632e-12	-53.383	5.9251e-15
ncbi-103382762	-5.94902	1.1502e-16	-25.0721	2.13987e-12
ncbi-103380657	-5.46698	2.70793e-18	-43.0764	7.72734e-33
ncbi-103393283	-3.9542	9.59798e-07	-34.0937	2.39654e-19
ncbi-103384564	-11.7895	5.91923e-14	29.5199	1.24968e-16
ncbi-103376766	-2.9582	6.1162e-38	-52.8181	2.04464e-12
ncbi-103393072	-6.63981	1.08194e-06	-48.5475	4.76653e-17
ncbi-103382844	-15.5254	1.2843e-29	-30.8125	6.738e-23
ncbi-103378763	-10.2776	4.50862e-13	-35.6399	3.56195e-21
ncbi-103394813	-3.24807	7.93079e-30	-65.6132	3.14188e-82
ncbi-103396738	-2.25844	1.49396e-38	-44.8968	2.51726e-10
ncbi-103393124	-2.44445	6.27642e-07	-56.456	9.26309e-11
ncbi-103384305	-1.33734	7.97746e-09	-60.1038	2.73338e-38
ncbi-103392221	-6.11894	3.57529e-09	-43.7381	1.08935e-15
ncbi-103389852	-3.66558	9.17405e-15	-47.5196	1.9064e-13
ncbi-103382481	-8.60733	9.7651e-06	-33.774	9.96554e-10
ncbi-103376734	-1.08202	3.44951e-05	-39.5688	1.12335e-12
ncbi-103392954	1.10467	1.38478e-10	-29.1566	4.42434e-17
ncbi-103376925	-1.21169	0.000630474	-51.7826	8.41149e-19
ncbi-103393500	-9.1187	1.4163e-10	-81.9821	5.54674e-38
ncbi-103379413	-1.79119	0.000325971	-35.9443	1.13896e-15
ncbi-103384862	-1.27438	9.12488e-17	-27.2323	2.01253e-13
ncbi-103376633	-3.32959	1.32005e-09	-44.0505	2.59297e-13
ncbi-103384236	-1.24699	5.4505e-06	40.2905	2.2245e-61
ncbi-103394731	-1.82874	3.0876e-18	-46.5136	9.80622e-17
ncbi-103385652	-2.46673	2.68127e-27	-42.5169	7.26612e-17
ncbi-103391737	-1.05111	0.000207117	-40.6819	3.91826e-27
ncbi-103398144	-1.86773	8.77046e-24	-71.9822	3.57274e-46
ncbi-103380112	-1.30076	0.000112989	-26.4018	5.71455e-08
ncbi-103391143	-9.78154	6.15138e-72	-51.9984	1.77876e-16
ncbi-103386390	-1.84979	7.55881e-05	-39.4952	1.94148e-66
ncbi-103384170	-1.51425	0.0314655	-50.4399	8.31372e-18
ncbi-103392958	-3.91488	2.12e-11	-32.6628	9.36879e-13
ncbi-103386666	-4.23122	2.65394e-23	-49.1808	4.47689e-16
ncbi-103389044	-5.15785	9.70304e-18	-46.4077	1.89927e-14
ncbi-103397554	-2.59523	4.77614e-28	-49.915	2.93166e-31
ncbi-103394215	-6.88787	0.00817803	-48.7711	5.42034e-15
ncbi-103386574	-5.17356	9.96911e-11	-39.9306	2.15798e-31
ncbi-103397419	-13.4045	8.87867e-26	-39.1211	4.49709e-38
ncbi-103385754	-2.07843	0.000330088	30.1556	9.66593e-39
ncbi-103382894	-4.51481	1.0902e-22	60.313	1.91506e-104
ncbi-103394989	-7.73262	2.18343e-50	-48.0562	1.72349e-16
ncbi-103392748	-3.47697	1.33218e-41	-27.9585	6.65299e-18
ncbi-103391790	-2.35341	4.901e-08	-46.2014	5.57444e-17
ncbi-103383067	-2.45874	6.44367e-06	-51.7833	1.3505e-15
ncbi-103381420	-1.27237	0.00124076	-41.6786	5.87186e-14
ncbi-103381407	-14.3597	2.33515e-27	34.4469	7.55394e-09
ncbi-103379983	-1.42752	1.89415e-08	-34.465	3.62668e-14
ncbi-103396015	-11.9403	1.46667e-12	-42.306	1.88133e-13
ncbi-103383270	2.02172	4.93673e-07	-34.9559	2.2937e-27
ncbi-103378689	-7.86625	0.00549923	-30.5068	1.94769e-13
ncbi-103388354	-1.24814	1.11029e-05	-47.828	1.94503e-08
ncbi-103380797	-3.30505	5.44771e-08	-36.6084	2.17564e-15
ncbi-103397023	-7.28848	1.41582e-52	-35.0552	7.2763e-16
ncbi-103392948	-7.52356	0.00168334	-35.6085	6.40435e-23
ncbi-103381721	-8.57589	4.39383e-104	-54.7665	1.21134e-31
ncbi-103391670	8.92679	9.62431e-05	-29.9681	4.36815e-19
ncbi-103388972	-6.73697	0.0026174	-39.9785	1.06706e-17
ncbi-103393075	-2.55605	0.00138609	-47.7547	4.89921e-14
ncbi-103391493	-3.07099	3.87525e-09	-38.1016	5.70856e-12
ncbi-103377858	-2.48838	0.000173667	-37.7207	2.01698e-29
ncbi-103382104	-2.92826	6.41951e-22	-44.4013	9.02619e-09
ncbi-103389678	-2.66491	2.25436e-10	-29.3689	3.32213e-11
ncbi-103385419	-4.0534	5.90355e-26	-30.9085	1.83736e-16
ncbi-103391529	-7.59495	0.00946795	-32.6151	5.34891e-16
ncbi-103390281	-5.12799	1.81239e-26	-46.835	4.61756e-17
ncbi-103385342	1.25222	0.0029866	-50.0335	1.18968e-17
ncbi-103391572	-5.6231	3.27887e-06	-53.9723	4.2979e-25
ncbi-103383195	-2.56828	0.00822507	-26.4038	1.66905e-14
ncbi-103380396	-5.9542	4.72212e-06	-38.9968	2.33626e-13
ncbi-103382378	-2.07443	5.43385e-06	-34.5874	2.28929e-22
ncbi-103395669	-3.2816	2.24083e-10	-48.0245	2.20912e-10
ncbi-103380419	-7.92679	0.000691094	-39.712	1.79974e-14
ncbi-103387766	-1.32976	5.85313e-13	-49.7957	1.32243e-21
ncbi-103389739	-3.91698	4.49009e-12	-65.083	1.5514e-32
ncbi-103377500	-8.20258	0	-38.2158	2.12807e-15
ncbi-103382852	-1.56414	4.64096e-10	-58.1765	1.35459e-13
ncbi-103377106	-6.96434	6.83656e-21	-29.1557	2.37087e-16
ncbi-103380984	-4.73839	3.25567e-47	-31.2486	2.41066e-17
ncbi-103393066	-1.31539	0.0074567	-34.819	1.87855e-19
ncbi-103391237	-4.99828	9.26811e-54	-62.3858	2.04428e-47
ncbi-103385075	-6.08037	2.68506e-05	-38.0291	3.64817e-14
ncbi-103379750	-4.03044	0.0203798	-30.8936	1.17701e-21
ncbi-103379795	-2.71358	1.40513e-33	-48.9251	1.84821e-12
ncbi-103380749	-2.98664	1.38684e-21	-52.7086	5.49311e-20
ncbi-103385063	-8.80636	5.02748e-80	-28.0168	2.11131e-15
ncbi-103388928	-4.53205	2.7509e-55	-54.4146	1.90444e-15
ncbi-103396369	-2.74753	4.9106e-07	-55.4291	2.14484e-17
ncbi-103379561	-5.62506	5.65642e-14	-43.7121	2.42022e-13
ncbi-103376864	-6.34531	7.37161e-196	-55.2726	3.42531e-15
ncbi-103396687	-2.02276	3.15133e-05	-28.1652	2.31609e-13
ncbi-103384344	-9.21836	1.87477e-15	-37.782	1.40993e-13
ncbi-103387298	-2.86984	1.89217e-07	-47.7173	7.30784e-13
ncbi-103379748	-11.2839	8.18617e-16	-49.9448	4.25834e-14
ncbi-103382415	-5.20163	1.13666e-38	-54.5234	2.10674e-12
ncbi-103385469	-2.8515	8.67123e-38	-38.7244	4.91968e-37
ncbi-103388856	-3.57289	0.0258448	-58.5244	5.89296e-50
ncbi-103388142	-3.38976	5.36289e-30	-43.2553	4.1225e-14
ncbi-103384667	-5.53661	9.89148e-121	-63.6859	3.16719e-13
ncbi-103389261	-3.42536	1.17915e-27	-54.6891	1.24943e-20
ncbi-103377276	-1.24129	8.81113e-08	-52.7036	1.56877e-11
ncbi-103397633	-12.6699	4.09279e-22	-29.5957	1.27416e-18
ncbi-103382439	-1.34602	3.93774e-15	-35.6154	1.31532e-13
ncbi-103379892	-1.18571	0.0101609	-45.5164	8.17144e-15
ncbi-103385274	-3.18442	3.78328e-17	-41.8797	2.40773e-10
ncbi-103393186	-6.70289	1.08672e-29	-27.5424	1.63632e-25
ncbi-103381444	-1.23494	1.2627e-05	-39.6173	1.42673e-10
ncbi-103379660	-3.71454	2.58375e-21	-53.0111	6.05869e-09
ncbi-103387919	-7.73697	0.0126873	-38.2106	5.87545e-09
ncbi-103380568	-4.51972	1.79632e-05	-27.688	8.94857e-29
ncbi-103377603	-2.38816	1.45353e-06	-42.8775	1.02858e-08
ncbi-103397517	-2.15308	1.44729e-15	55.5066	1.35913e-93
ncbi-103395524	-2.17046	2.92389e-27	-35.5556	9.40308e-12
ncbi-103379990	-2.00779	1.7981e-34	-48.0531	4.76705e-11
ncbi-103397587	-2.19043	1.68135e-71	-29.0154	2.74431e-10
ncbi-103397783	-2.79995	1.97373e-78	-76.5161	3.01615e-47
ncbi-103379008	-1.3695	0.0232101	-36.4271	2.85345e-11
ncbi-103399857	-4.16131	5.34672e-13	-50.4092	2.79875e-19
ncbi-103399938	-3.4035	2.34816e-11	-32.4249	1.4243e-15
ncbi-103382884	-2.15932	1.17114e-05	-49.8916	3.12805e-22
ncbi-103379244	-1.49185	0.022637	-42.9567	2.95994e-08
ncbi-103382298	-8.79961	1.15753e-123	-46.3686	2.20869e-14
ncbi-103387286	-2.33826	0.00024927	-44.9101	2.22171e-15
ncbi-103382410	-3.83289	0.00168762	-32.5146	2.05026e-15
ncbi-103394769	-1.46339	2.63067e-08	-43.2276	2.0864e-13
ncbi-103393437	-2.02294	9.19277e-12	-57.2706	5.75674e-28
ncbi-103390546	-4.71207	2.37851e-08	-34.4317	9.00218e-13
ncbi-103390661	-10.4737	1.36802e-22	-42.4626	1.81318e-27
ncbi-103392635	-1.68452	1.16717e-21	-33.7092	2.62045e-09
ncbi-103384909	-2.10369	4.71702e-35	-37.7181	1.13455e-21
ncbi-103390687	-1.56571	5.35755e-09	-75.1923	2.33415e-87
ncbi-103379575	-5.78136	0.0389629	-44.1563	2.9584e-15
ncbi-103380431	-9.74987	7.07275e-72	-48.3118	2.9399e-13
ncbi-103391101	-1.88956	3.14078e-08	-35.7157	1.57249e-16
ncbi-103388433	-4.35755	1.4935e-05	-53.2386	8.18019e-18
ncbi-103377520	-1.69328	1.15451e-15	-33.6042	1.46187e-31
ncbi-103383561	-3.11974	0.000127573	-33.5773	1.44428e-21
ncbi-103381706	-2.26777	1.71083e-08	-51.944	1.79974e-44
ncbi-103388471	-4.58672	5.2053e-26	-45.0966	9.01109e-23
ncbi-103378527	-3.61244	2.78012e-85	-48.2848	9.55114e-16
ncbi-103397910	-7.78572	2.75165e-08	-35.5991	2.60214e-17
ncbi-103394434	-6.45943	4.6608e-06	-35.7892	7.04837e-12
ncbi-103395737	-8.02237	1.85145e-21	-26.9929	1.25563e-15
ncbi-103394365	-3.04515	9.38157e-52	-54.7742	5.54731e-13
ncbi-103393541	-2.21039	1.19487e-32	-37.5336	2.23152e-21
ncbi-103385015	-8.70677	2.41378e-126	-28.026	8.32187e-11
ncbi-103397431	-3.07246	2.93961e-54	-47.96	1.69337e-16
ncbi-103378531	-3.40327	8.39447e-26	-33.858	5.40174e-14
ncbi-103389182	-1.7324	1.03104e-15	-46.3468	2.40045e-16
ncbi-103379458	-2.45759	1.96736e-13	-42.412	2.49823e-13
ncbi-103382480	-1.90153	2.04825e-11	-25.3242	4.78014e-21
ncbi-103383436	-8.23266	9.79879e-25	-41.0118	6.76195e-39
ncbi-103380974	-7.0176	0.000761233	-41.4507	3.55729e-12
ncbi-103386981	-6.4865	1.49457e-22	-51.8632	1.16792e-11
ncbi-103382707	-1.94175	5.57429e-18	-37.1967	4.80958e-13
ncbi-103394127	-8.74315	7.28693e-36	-36.2447	2.964e-15
ncbi-103388537	-1.00737	3.70584e-05	-47.4887	3.07964e-18
ncbi-103382212	-6.6672	0.00385294	30.7018	2.08926e-09
ncbi-103379822	-1.23578	6.13856e-08	-46.7776	3.33145e-27
ncbi-103391124	-12.831	5.13085e-31	-32.9665	2.46791e-14
ncbi-103388394	-1.44324	2.79022e-11	-51.5441	6.4809e-17
ncbi-103384460	-7.32826	2.58829e-36	-48.8857	1.51068e-30
ncbi-103382128	-1.52397	0.000394995	-57.8984	1.98458e-16
ncbi-103385124	-8.95613	0.00168698	42.2822	3.40281e-28
ncbi-103389947	-5.45756	2.29543e-36	-37.8843	6.29228e-13
ncbi-103380932	-5.89239	4.07937e-06	-32.218	1.48049e-10
ncbi-103388577	-1.45314	0.00407394	-55.5247	2.07506e-28
ncbi-103399878	-3.50834	0.00447095	-37.598	6.25958e-21
ncbi-103385014	-9.26855	3.67838e-226	-26.0353	3.7461e-12
ncbi-103394835	-6.30535	2.52904e-39	56.8726	1.05567e-43
ncbi-103382461	-3.5261	9.4719e-10	-31.4764	1.63352e-12
ncbi-103380934	-2.19114	0.00985307	-37.1138	1.0642e-18
ncbi-103387336	-5.13929	7.47474e-53	-55.1945	2.24255e-12
ncbi-103396389	-8.78821	6.35192e-203	-45.2072	2.20229e-18
ncbi-103383910	-3.50524	5.60088e-12	-30.8753	8.46997e-12
ncbi-103397806	-4.73697	5.12313e-15	-42.9956	1.75032e-14
ncbi-103383381	-1.08496	0.000129982	-35.3903	4.2732e-12
ncbi-103390503	-9.16713	4.83944e-87	-54.9735	4.34025e-34
ncbi-103393764	-9.2127	1.57527e-11	-56.1058	3.28847e-32
ncbi-103383401	-2.54521	1.88249e-16	-32.0955	2.54669e-11
ncbi-103379722	-6.2062	8.46618e-06	49.5168	1.03312e-29
ncbi-103397531	-5.2643	4.69481e-61	-52.7847	5.5189e-26
ncbi-103391856	-3.70044	2.39129e-12	-39.6586	4.35948e-13
ncbi-103393357	-11.3328	5.48865e-19	-43.8889	2.14952e-14
ncbi-103388778	-3.50511	5.47436e-38	-45.4086	7.89009e-26
ncbi-103385689	-4.91289	0.0150675	-25.725	6.40839e-26
ncbi-103398791	-10.2623	4.29079e-25	-41.8429	5.1792e-17
ncbi-103397471	-1.34143	7.20227e-05	-39.2506	8.05297e-10
ncbi-103392174	-9.35828	4.20709e-24	-42.6007	4.512e-14
ncbi-103392624	-1.92087	0.00338635	-59.3562	5.87414e-12
ncbi-103384594	-2.48165	2.74877e-34	-38.7465	2.26186e-14
ncbi-103387995	-1.0691	0.0494407	-37.4772	1.89549e-09
ncbi-103378495	-2.01336	1.33951e-10	-37.1353	1.98406e-12
ncbi-103388796	-1.51742	9.60651e-17	-31.5809	1.63922e-12
ncbi-103392982	-1.3064	0.000939029	-32.8866	9.49613e-17
ncbi-103388586	-3.22707	0.000304009	-55.0637	1.20118e-21
ncbi-103396556	-1.51248	9.15521e-13	-42.7984	4.75858e-30
ncbi-103382424	-1.7158	1.5567e-12	-27.8577	6.3546e-18
ncbi-103396114	-3.84592	2.78002e-07	-37.7273	1.03595e-16
ncbi-103398162	-5.00998	2.64652e-05	-76.783	3.98474e-53
ncbi-103386460	-3.55723	4.14857e-09	-30.9883	2.16244e-13
ncbi-103379373	-1.31939	8.88759e-10	-57.3152	5.42366e-20
ncbi-103388965	-4.31223	6.05166e-78	-57.9541	2.1916e-14
ncbi-103380016	-3.56126	3.23754e-39	-78.164	9.46308e-70
ncbi-103378789	-10.5281	1.5695e-09	-30.5281	2.08177e-22
ncbi-103379824	-4.93575	7.35281e-08	-37.6038	1.66415e-13
ncbi-103396502	-2.17511	7.18702e-12	-44.5009	7.58202e-13
ncbi-103380641	-3.51439	2.27063e-17	-49.9106	1.43017e-17
ncbi-103399192	-6.19471	2.29277e-81	-72.8918	4.80968e-12
ncbi-103393083	-2.41008	1.06076e-24	-30.1322	6.90871e-13
ncbi-103381493	-1.24532	2.00322e-05	-27.099	2.81799e-10
ncbi-103386003	-4.6425	3.97139e-135	-49.425	1.93169e-12
ncbi-103385426	-2.27696	8.99186e-35	-49.3139	2.97897e-19
ncbi-103381627	-1.30818	3.12164e-07	-55.4665	1.6751e-21
ncbi-103385984	-5.89885	1.77842e-26	-40.0911	9.64367e-11
ncbi-103397299	-1.76512	4.44742e-05	-31.6497	3.59004e-23
ncbi-103384368	-2.44641	9.20601e-24	-34.8064	2.53789e-10
ncbi-103394186	-8.37069	2.92529e-06	35.3456	6.94424e-14
ncbi-103385799	-4.06022	3.83484e-88	-60.2539	8.12955e-17
ncbi-103397524	-4.34151	2.47403e-141	-47.607	1.03765e-20
ncbi-103383703	-8.31798	1.70372e-12	-40.6582	2.26572e-11
ncbi-103381657	-6.40902	6.2172e-51	-51.5272	4.03695e-14
ncbi-103397395	-1.70184	1.63132e-12	45.0382	3.3573e-36
ncbi-103394565	-5.13779	0.0330952	-62.9442	3.70427e-65
ncbi-103382177	-8.00843	3.83455e-20	-39.5649	1.59563e-17
ncbi-103396142	-9.18798	2.12632e-266	-25.0807	4.07376e-28
ncbi-103386450	-1.32864	5.70312e-07	-40.0808	6.10853e-10
ncbi-103394383	-5.76818	3.96988e-05	-26.7429	1.69647e-16
ncbi-103384208	-3.15362	3.87872e-05	71.1524	7.88801e-65
ncbi-103397681	-1.61912	1.81375e-12	-32.0584	1.84565e-23
ncbi-103386537	-9.38586	1.82692e-77	-39.9461	4.60549e-24
ncbi-103396580	-4.79597	1.93357e-28	-30.3002	2.05118e-15
ncbi-103378583	-5.33316	7.70578e-07	-36.2699	6.15156e-23
ncbi-103386538	-9.22363	1.12185e-294	-25.6178	3.59801e-21
ncbi-103386918	-2.04366	0.0050927	-32.2275	5.77836e-15
ncbi-103381602	-1.65711	0.0355286	-49.7652	4.65062e-40
ncbi-103390377	-5.24031	0.0280594	-26.8721	1.44354e-27
ncbi-103391401	-1.56815	4.21353e-05	-31.5372	1.71145e-19
ncbi-103376622	-5.24793	0.0216746	-40.343	1.49789e-17
ncbi-103393165	-1.24733	0.0102907	-42.6582	6.18461e-15
ncbi-103396149	-4.87774	5.21554e-09	-42.5206	2.20886e-13
ncbi-103380322	-6.93074	2.2706e-07	-49.221	2.01664e-10
ncbi-103395825	-2.42871	1.26555e-06	36.6925	3.20345e-37
ncbi-103390580	-2.04793	1.65016e-31	-42.2653	1.87724e-14
ncbi-103376852	-3.01947	0.000411695	-50.9237	8.45126e-17
ncbi-103382478	-9.361	1.4932e-71	-52.0463	2.38768e-18
ncbi-103388436	-4.3346	1.75932e-36	-51.8141	1.45049e-11
ncbi-103390616	-6.37281	5.22497e-57	-41.6579	5.3755e-18
ncbi-103384666	-1.12115	0.00147177	-33.9074	6.5657e-12
ncbi-103377036	-9.33825	0	-49.1017	7.67356e-30
ncbi-103382059	-1.14822	0.000155258	35.3245	1.36708e-19
ncbi-103377857	-4.15466	8.96048e-33	-50.2466	3.17137e-65
ncbi-103386911	-2.7695	3.91999e-14	37.4256	5.01574e-08
ncbi-103385497	-3.10668	5.86457e-41	-44.6338	3.57327e-17
ncbi-103399983	-1.32027	1.10253e-08	-39.314	8.59625e-14
ncbi-103380156	-2.20716	0.023622	-46.9663	2.75821e-12
ncbi-103384189	-1.13544	9.46367e-11	-42.306	1.93514e-13
ncbi-103396461	-4.76675	1.92224e-55	-42.6195	1.5314e-12
ncbi-103377489	-2.00543	1.08289e-27	-43.7015	5.0766e-12
ncbi-103385220	-2.61143	0.00131944	-45.7766	3.46095e-26
ncbi-103377404	-4.82116	0.00365052	-32.7122	1.61061e-21
ncbi-103380168	-5.32193	0.00872084	-33.6607	1.99154e-15
ncbi-103388085	-1.98539	7.55584e-16	-27.4906	6.14941e-16
ncbi-103388724	-9.79046	9.68973e-07	-28.3855	6.40042e-22
ncbi-103384633	-13.5627	5.34839e-23	-37.5578	2.477e-23
ncbi-103397996	-2.53656	1.62339e-31	-44.9036	2.77813e-32
ncbi-103384640	-4.49923	0.00429907	-37.6712	1.42073e-36
ncbi-103392104	-2.00353	0.000209755	31.4045	1.23163e-10
ncbi-103390108	-3.14183	2.08119e-14	-49.0799	8.13803e-13
ncbi-103388740	-8.88671	0.00179272	-38.2999	3.68143e-22
ncbi-103398109	-2.28924	3.40845e-61	-44.8254	1.59735e-22
ncbi-103396942	-7.66676	9.56997e-112	-31.7198	1.03963e-10
ncbi-103391394	-1.42634	5.83216e-06	-55.5374	3.1244e-12
ncbi-103394662	-1.93191	1.24551e-17	-53.0262	2.06197e-22
ncbi-103378304	-3.01687	5.30546e-20	-56.0607	1.53936e-13
ncbi-103394957	-1.16876	7.55268e-08	-38.9662	8.68577e-21
ncbi-103381463	-1.32048	0.00736293	-46.0171	8.04902e-18
ncbi-103388704	-2.04188	2.4714e-08	-25.1692	6.38228e-17
ncbi-103390659	-10.388	1.85384e-08	-37.3166	2.54475e-24
ncbi-103395954	-1.56789	0.0269917	-57.8751	2.00886e-14
ncbi-103376820	-3.71307	1.10483e-06	-28.4222	1.46782e-20
ncbi-103382699	-3.22658	1.50443e-37	-45.4999	1.42218e-14
ncbi-103381901	-2.74864	1.04693e-15	49.9944	1.32198e-32
ncbi-103392470	-1.80409	3.69048e-06	-41.5709	3.3717e-13
ncbi-103382507	-1.05816	7.09071e-07	-35.2332	2.95152e-12
ncbi-103388571	-9.63057	1.1038e-31	-35.7253	2.68502e-16
ncbi-103377938	-1.19304	1.50456e-05	-56.6159	3.41515e-39
ncbi-103381425	-2.8514	2.14877e-25	-34.8786	2.25231e-10
ncbi-103383128	-3.80735	0.0458631	-49.0432	9.23725e-23
ncbi-103398051	-9.99906	3.94187e-06	50.4305	2.40944e-33
ncbi-103390010	-1.82262	0.00116189	49.9242	1.92101e-35
ncbi-103392449	-1.06787	0.00240746	-53.0145	3.07265e-55
ncbi-103397740	-5.5097	2.57921e-35	-29.1368	3.76402e-14
ncbi-103377416	-2.06742	1.06228e-05	-42.6179	9.4713e-13
ncbi-103386860	-1.60636	4.73322e-06	-37.7293	3.03221e-14
ncbi-103397418	-1.34845	2.22152e-10	-34.2342	4.43421e-14
ncbi-103382170	-1.356	0.000885896	-40.1042	7.41826e-13
ncbi-103394363	-2.77292	0.000323567	-43.7197	8.56728e-26
ncbi-103388284	-1.35841	0.000670324	-45.8136	7.19839e-17
ncbi-103397621	-2.0471	6.73847e-22	-26.9563	2.71413e-11
ncbi-103384830	-11.0224	5.22759e-07	-26.1544	1.95189e-22
ncbi-103392456	-1.66827	1.84296e-11	-59.7385	6.59142e-13
ncbi-103377676	-1.80844	4.12289e-15	-47.1238	2.1866e-06
ncbi-103399961	1.9513	3.39053e-10	-49.4687	1.48615e-22
ncbi-103393739	-2.06601	6.65223e-13	-40.5235	1.66952e-32
ncbi-103399103	-8.43918	3.24658e-77	-28.3398	1.4159e-20
ncbi-103395619	-11.2703	1.62007e-06	-39.2883	6.33558e-16
ncbi-103389008	-5.03642	1.17588e-15	38.04	2.57884e-40
ncbi-103388376	-6.50144	2.26465e-10	-30.7455	2.81858e-18
ncbi-103391422	-8.24476	0.00682978	-25.4312	4.57576e-16
ncbi-103396528	-3.97834	2.62063e-46	-34.0987	6.06123e-19
ncbi-103377964	-4.9689	7.84494e-93	-27.7224	2.05634e-16
ncbi-103382408	-4.29859	3.32571e-19	-47.2477	1.83894e-31
ncbi-103395905	-5.73779	1.39955e-15	-44.9485	3.41609e-14
ncbi-103387657	-8.27587	1.60329e-45	-26.5556	5.95158e-29
ncbi-103396225	-6.22882	6.07063e-06	-34.7929	2.5111e-20
ncbi-103386900	-2.12011	3.25202e-20	-52.1242	1.62844e-37
ncbi-103386733	-1.34913	4.63735e-07	-41.9632	1.00856e-13
ncbi-103388687	-3.0681	5.14563e-19	-42.7293	1.21265e-16
ncbi-103396216	-7.40939	4.84572e-16	-52.395	1.18283e-14
ncbi-103388654	-3.2462	2.63114e-09	-38.0654	2.19797e-23
ncbi-103385071	-6.13049	1.11912e-20	-32.689	1.29216e-15
ncbi-103376932	-3.35109	4.90832e-96	-29.7953	1.49743e-12
ncbi-103391694	-7.69108	1.17006e-32	-55.3176	1.38728e-17
ncbi-103377315	-3.2711	0.00176423	-38.3153	3.81299e-16
ncbi-103394181	-7.04724	6.89761e-60	-38.148	5.06047e-44
ncbi-103384968	-7.19065	7.30644e-24	-45.737	1.33848e-14
ncbi-103392103	-1.80473	1.4082e-18	-42.6374	1.89434e-12
ncbi-103389934	-3.63843	1.91273e-28	-45.0522	1.24876e-22
ncbi-103379674	-2.53269	4.84282e-21	-35.5717	2.1818e-13
ncbi-103385561	-2.28574	1.49346e-06	56.3139	7.42793e-84
ncbi-103384554	-10.0768	0.0285389	-38.6563	6.30029e-11
ncbi-103377464	-6.99928	3.53013e-84	-47.7562	1.32934e-10
ncbi-103396140	-9.18735	9.88987e-21	-41.1127	3.15778e-17
ncbi-103392098	-1.33786	5.43557e-08	-41.1951	5.71638e-11
ncbi-103397432	-9.71996	3.78667e-06	28.4931	7.00753e-20
ncbi-103389776	-4.40599	4.1794e-10	-39.0738	9.23368e-14
ncbi-103385942	-9.5406	0	-36.8767	5.06482e-20
ncbi-103389242	-4.47705	3.44647e-27	-38.8005	1.32735e-36
ncbi-103378244	-1.9349	4.54255e-20	-35.7718	1.95201e-22
ncbi-103376992	-5.21781	3.33331e-54	-41.0639	2.28749e-22
ncbi-103378667	-4.34577	2.7163e-32	-47.1866	8.89918e-12
ncbi-103386926	-4.39342	6.44424e-26	-32.2139	8.28891e-16
ncbi-103381891	-1.51681	1.00952e-05	-38.2279	2.98494e-16
ncbi-103398178	-6.74147	0.00357074	49.3709	4.9042e-28
ncbi-103391404	-10.107	2e-296	-33.3999	1.2648e-24
ncbi-103384990	-1.98983	2.1478e-24	-52.1139	1.08714e-13
ncbi-103382804	-2.58456	6.17163e-08	-43.3232	1.13232e-11
ncbi-103383034	-1.70398	9.78171e-08	-59.5944	1.72801e-20
ncbi-103378859	-1.65857	0.00877304	-57.5948	2.06694e-11
ncbi-103377748	-1.46679	1.12094e-05	-46.8965	4.69197e-21
ncbi-103380721	-10.3454	2.12717e-17	-35.8828	1.43538e-13
ncbi-103393761	-5.75489	0.0095151	-45.8947	4.63031e-25
ncbi-103390712	-5.2705	7.35424e-97	-31.0784	7.81818e-21
ncbi-103387030	-4.30089	3.48713e-33	-37.3149	2.6587e-13
ncbi-103392889	-3.30781	0.00625034	-55.3532	2.00394e-48
ncbi-103377579	-5.96312	0.00748778	-40.1904	7.19821e-16
ncbi-103396762	-1.04549	1.49765e-06	-54.1442	2.8377e-14
ncbi-103389390	-4.67206	3.60321e-24	-54.8313	2.00746e-37
ncbi-103392004	-1.73596	0.00477619	27.3285	1.46724e-18
ncbi-103387225	-4.06848	1.52345e-14	-31.9532	1.02552e-23
ncbi-103396234	-1.37424	0.0356852	-59.7952	6.39364e-16
ncbi-103395544	-1.58124	4.03913e-18	-38.249	1.10161e-13
ncbi-103381283	-2.14798	9.8549e-09	-36.526	5.50542e-14
ncbi-103387232	-1.57032	3.75795e-14	-52.9339	6.85922e-17
ncbi-103381466	-1.1273	0.000642156	-53.0671	1.01241e-21
ncbi-103381028	-1.10532	0.00014978	41.0184	8.41878e-29
ncbi-103381597	-6.45943	0.00221391	-52.0652	1.99195e-17
ncbi-103393820	-3.96347	0.02105	-35.1937	3.25025e-17
ncbi-103388739	-5.72115	1.39088e-85	-37.153	1.02731e-22
ncbi-103380790	-3.86306	8.4405e-101	-55.19	1.2184e-37
ncbi-103377656	-2.74802	0.0291474	-33.3391	7.3078e-15
ncbi-103395452	-8.25267	2.53935e-152	-30.8506	2.01612e-12
ncbi-103377372	-1.37253	2.03316e-07	-46.6606	2.02702e-13
ncbi-103391723	-3.50396	3.36961e-06	-37.0175	1.05192e-08
ncbi-103395369	-4.35084	7.95364e-45	-29.5404	3.62264e-17
ncbi-103396820	-7.35755	2.60112e-06	-26.2313	3.40996e-14
ncbi-103385787	-5.79998	6.59761e-07	-33.841	8.82331e-17
ncbi-103397714	-10.0679	2.45494e-08	-35.0754	4.46538e-17
ncbi-103379731	-13.0131	1.06503e-21	-37.587	1.40141e-27
ncbi-103387304	-3.35755	0.00156001	49.4977	1.73691e-37
ncbi-103392217	-2.72602	5.1267e-32	-27.7454	8.96828e-16
ncbi-103378447	-1.62416	2.30818e-10	-34.8782	1.6432e-21
ncbi-103395421	-7.46808	2.96406e-19	-29.8865	1.52527e-18
ncbi-103382855	-1.65194	0.0126877	-58.6287	1.26084e-15
ncbi-103394079	-1.27335	3.57841e-05	-43.544	2.24789e-17
ncbi-103380038	-1.03276	0.0017203	-44.0228	8.61044e-10
ncbi-103377432	-11.8004	1.11628e-20	-49.5755	2.84795e-10
ncbi-103395685	-2.69841	4.08564e-07	-35.8679	9.39289e-51
ncbi-103379745	-1.53566	1.91535e-08	-25.8647	1.80417e-09
ncbi-103393637	-7.28561	7.7766e-93	-27.4012	3.91125e-10
ncbi-103381755	-6.4411	7.64708e-09	-36.186	5.36874e-37
ncbi-103383624	-1.12739	0.02536	-50.3212	1.22029e-18
ncbi-103380707	-2.19323	9.56084e-29	-28.3125	2.4851e-09
ncbi-103380283	-2.50893	7.25689e-08	-53.0012	1.08963e-16
ncbi-103394035	-5.42626	1.38121e-08	-40.3331	1.64476e-12
ncbi-103390553	-2.40328	1.5295e-54	-35.062	2.4521e-14
ncbi-103387472	-1.78029	5.54651e-20	-42.6115	8.48279e-33
ncbi-103380300	-7.02237	0.00156011	-35.6271	1.03227e-16
ncbi-103386811	-1.78264	4.81917e-19	-44.8587	2.02096e-23
ncbi-103398372	-9.13039	9.45063e-78	-35.8123	2.001e-15
ncbi-103393337	-2.19475	2.24161e-20	-35.7519	1.05725e-22
ncbi-103388257	-1.81128	0.000277704	-44.6504	4.37378e-12
ncbi-103396253	-1.09148	8.24347e-08	-34.5344	7.13339e-11
ncbi-103391612	-2.85292	2.91345e-41	-41.5753	1.22101e-16
ncbi-103395975	1.41758	0.00148184	-73.6146	6.54842e-68
ncbi-103379626	-8.79225	6.19947e-07	-45.7538	9.3892e-17
ncbi-103396393	-4.68817	2.21078e-40	-46.6363	1.89355e-17
ncbi-103393292	-3.85383	0.0194783	-27.2024	2.36153e-15
ncbi-103398133	-1.70563	4.25079e-14	-45.8414	1.27309e-15
ncbi-103384881	-2.82138	0.0247108	-50.5503	3.03642e-15
ncbi-103397727	-6.14687	1.32712e-26	-48.4852	2.50146e-25
ncbi-103376738	-7.20945	1.34666e-15	-54.9768	1.10281e-18
ncbi-103381541	-4.31834	2.04243e-14	-46.3474	1.4095e-22
ncbi-103377583	-1.60844	0.00106605	-43.8852	3.36596e-16
ncbi-103383852	-2.57499	5.66193e-19	-37.1975	3.68142e-14
ncbi-103383206	-2.46392	1.01663e-11	-48.1455	7.45738e-19
ncbi-103388236	-1.69225	0.0175449	-43.9144	2.05765e-19
ncbi-103384492	-2.95242	8.69291e-24	-48.5598	1.21029e-34
ncbi-103390204	-1.63511	4.30756e-12	-46.198	8.32591e-17
ncbi-103393380	-4.7033	2.68871e-80	-53.9487	2.51045e-16
ncbi-103396654	-1.51711	0.0189083	-48.2365	3.99401e-09
ncbi-103396101	-2.8008	0.00117161	-25.1838	4.12837e-13
ncbi-103388635	-8.21675	1.16864e-08	-39.8545	2.14184e-21
ncbi-103391137	-1.49821	6.88479e-17	-42.4182	4.26709e-15
ncbi-103389693	-6.9876	1.43607e-18	-39.0698	1.13485e-19
ncbi-103395375	-4.55124	1.9464e-17	-35.2106	7.01107e-11
ncbi-103394594	-2.19389	3.69184e-08	-47.4352	1.96945e-16
ncbi-103380001	-1.98737	1.8429e-09	-51.7507	8.35034e-11
ncbi-103388496	-1.25017	3.13716e-16	-47.2601	1.62327e-17
ncbi-103390977	-3.63689	4.09544e-35	-26.8242	5.50684e-18
ncbi-103391610	-1.68762	0.005333	33.6513	1.41213e-13
ncbi-103383257	-4.2496	1.9293e-16	-39.3066	2.5896e-20
ncbi-103393280	-3.05271	2.92243e-05	-37.8855	2.51354e-09
ncbi-103384229	-8.40301	7.87498e-72	-25.8349	1.52224e-18
ncbi-103376624	-2.94907	3.54664e-23	-38.3508	3.06277e-14
ncbi-103390813	-5.56071	1.72881e-14	-55.9958	8.20331e-25
ncbi-103379096	-7.73679	1.5987e-22	-63.949	4.28542e-14
ncbi-103398055	-2.44846	0.0263746	-31.3987	2.64785e-18
ncbi-103397688	-2.35811	1.20133e-31	-39.2799	1.80191e-14
ncbi-103395869	-6.90087	1.26191e-06	-29.9889	1.67398e-19
ncbi-103386387	-2.99382	1.7821e-21	-42.765	9.95211e-10
ncbi-103382307	-12.2036	1.90437e-10	-54.6395	2.46244e-17
ncbi-103382606	-1.421	1.2118e-06	-37.4868	1.37619e-13
ncbi-103395430	-1.63419	3.74635e-09	-37.5713	5.51338e-25
ncbi-103386515	-4.01681	0.00285879	-50.2053	4.18411e-12
ncbi-103376993	-4.30927	7.25237e-35	-37.9262	4.74482e-17
ncbi-103390154	-7.03342	2.36453e-12	-47.7722	3.42244e-11
ncbi-103384688	-8.92368	8.43782e-233	-41.6397	9.92333e-32
ncbi-103383709	-1.59643	9.79091e-10	-50.8104	4.916e-13
ncbi-103379266	-6.0287	1.86701e-11	-36.4825	1.26358e-22
ncbi-103377932	-1.30757	3.43308e-05	-44.4342	3.08546e-11
ncbi-103395231	-4.17604	9.61689e-40	-46.9603	1.29092e-12
ncbi-103386577	-1.31797	0.0126428	-29.8121	1.02159e-12
ncbi-103378654	-8.57906	7.75361e-07	-47.4455	5.68828e-14
ncbi-103388910	-3.30965	1.21055e-06	-49.8705	3.29053e-21
ncbi-103379264	-1.83936	0.00193229	-35.4849	8.63332e-21
ncbi-103379569	-3.60245	0.0033172	-39.1395	2.44156e-18
ncbi-103397050	-2.98707	1.57697e-47	-44.2415	8.86352e-17
ncbi-103377734	1.04201	5.37938e-11	-48.186	3.68694e-10
ncbi-103395739	6.56183	7.65985e-87	-27.7301	1.42065e-10
ncbi-103388699	-8.60818	1.57094e-55	-32.7303	2.01172e-12
ncbi-103393190	-4.7966	1.43909e-81	-28.267	1.3914e-09
ncbi-103397809	-6.13862	1.28859e-43	-39.8671	1.08123e-22
ncbi-103399930	-8.2477	7.36671e-171	-34.2284	1.64783e-28
ncbi-103387047	-1.22174	0.00572214	-38.8309	1.66315e-10
ncbi-103381087	-7.26053	0.00916714	-30.4825	1.27986e-12
ncbi-103380559	-8.37156	2.78891e-40	27.3847	4.38539e-33
ncbi-103393772	-4.87119	1.6791e-27	-33.2886	1.45663e-08
ncbi-103395983	-3.40967	1.13604e-20	-30.0297	2.33348e-10
ncbi-103383714	-2.94128	2.07211e-73	-52.1441	3.70671e-16
ncbi-103392823	-5.48036	0.000146276	-53.3257	1.11423e-13
ncbi-103381470	-7.93237	6.01576e-07	-33.8691	7.53949e-11
ncbi-103377898	-5.58801	1.93405e-128	-32.4864	7.50444e-09
ncbi-103397552	-10.753	4.84794e-29	-34.2468	1.04915e-43
ncbi-103396219	-7.48197	1.41725e-116	-50.2807	3.01221e-13
ncbi-103393278	-2.0603	0.000187143	-46.1136	4.51354e-11
ncbi-103394289	-3.64963	0.000238609	-39.1812	7.88351e-15
ncbi-103391413	-11.2147	1.0501e-12	-45.1522	2.8899e-09
ncbi-103388006	-2.36678	2.18319e-07	-31.6186	2.28054e-17
ncbi-103395747	-11.1846	4.65321e-17	-29.199	1.02329e-14
ncbi-103377146	-7.56224	1.04816e-06	-31.0369	5.34636e-24
ncbi-103390369	-2.61876	5.2219e-06	-25.1236	7.02544e-14
ncbi-103387604	-3.98735	7.76232e-40	-40.5498	5.39084e-19
ncbi-103389990	-2.89792	6.02226e-34	-43.144	2.30387e-14
ncbi-103386966	-1.34738	0.0216634	-38.3378	4.30201e-13
ncbi-103393989	-8.55714	0.0460889	-28.6766	1.21907e-48
ncbi-103381416	-2.73697	0.0203407	-60.8381	1.10048e-41
ncbi-103390051	-7.59144	6.88355e-97	-36.9424	3.09304e-12
ncbi-103384239	-3.6573	0.000546341	-43.4431	5.52022e-14
ncbi-103382144	-1.06639	4.78884e-05	-28.2352	4.14037e-18
ncbi-103386415	-1.72	6.12999e-06	-63.3102	2.25879e-40
ncbi-103379141	-2.38972	8.97135e-16	-58.8017	1.01842e-17
ncbi-103388382	-2.21696	1.08504e-24	-34.7945	3.13493e-13
ncbi-103389016	-5.60062	5.08163e-29	-60.1499	3.41275e-17
ncbi-103389330	-2.32781	7.19383e-39	-47.2764	3.62351e-15
ncbi-103394256	-3.53797	0.00743423	33.0498	1.09264e-20
ncbi-103380887	-14.2846	5.17542e-27	-41.103	1.29001e-16
ncbi-103386283	-8.77141	0	-33.3569	4.87506e-18
ncbi-103391263	-2.95897	0.00246989	-28.3182	1.00166e-13
ncbi-103384774	-6.77294	5.85199e-102	29.4302	1.66222e-35
ncbi-103380188	-1.16412	2.03893e-05	-46.6429	3.26297e-24
ncbi-103397831	-1.83855	1.00095e-12	-49.1346	2.32798e-14
ncbi-103376837	-4.78136	7.53731e-05	-40.3432	2.75601e-10
ncbi-103389617	-4.78136	0.00595465	-35.0075	4.86333e-47
ncbi-103392817	-1.83444	1.56963e-13	-60.5784	3.15778e-33
ncbi-103376691	-8.06413	1.87867e-05	-56.2306	1.01451e-14
ncbi-103382217	-2.01441	2.19131e-05	-58.0777	1.83631e-12
ncbi-103384499	-2.21792	7.26917e-22	-42.724	8.32163e-21
ncbi-103397389	-2.53916	0.0423403	-47.8067	4.03409e-14
ncbi-103376873	-9.00375	0.000453832	-46.1548	1.36962e-19
ncbi-103383345	-2.27952	1.72334e-17	-33.1819	3.53673e-15
ncbi-103383560	-4.26614	0.00041174	-38.1816	2.88541e-11
ncbi-103389171	-1.81461	0.00210176	-39.4835	1.6536e-12
ncbi-103397611	-1.66757	2.08442e-13	-62.306	1.5417e-19
ncbi-103396591	-6.52826	7.9333e-15	-38.919	4.86879e-14
ncbi-103391813	-1.70279	5.77844e-17	-32.8144	2.0053e-27
ncbi-103399942	-1.23783	0.0224771	-45.6059	1.14002e-13
ncbi-103381695	-6.86514	3.93997e-210	-35.7038	3.08548e-14
ncbi-103394169	-8.56986	6.74901e-11	-54.3011	9.95041e-25
ncbi-103393822	-2.40023	1.34536e-07	-25.4857	7.39211e-21
ncbi-103378288	-5.13078	3.7845e-199	-33.47	4.64482e-14
ncbi-103377699	-4.4747	2.16306e-15	-32.1879	5.18229e-16
ncbi-103390478	-1.69529	5.47782e-08	-30.376	1.26676e-20
ncbi-103380594	-3.49092	3.06503e-30	-30.2226	2.02215e-14
ncbi-103386047	-4.33401	4.15652e-53	-37.9536	2.2167e-11
ncbi-103398221	-2.1016	4.92135e-24	-52.4539	1.56261e-16
ncbi-103397190	7.08457	4.87475e-06	57.1225	2.21347e-38
ncbi-103379116	-1.31853	0.00141646	-54.8093	3.39376e-12
ncbi-103394580	-10.5441	4.39459e-10	-25.6132	2.7332e-12
ncbi-103395279	-8.79297	2.95852e-71	-25.974	3.34756e-08
ncbi-103391222	-6.2504	9.92493e-10	-53.6038	6.13797e-16
ncbi-103378032	-1.89747	0.0111211	-46.8106	6.99534e-13
ncbi-103392630	-7.15554	2.4683e-38	-33.6915	4.65884e-16
ncbi-103376924	-2.33951	0.0132562	-30.6711	8.2292e-15
ncbi-103387397	-8.15532	2.10691e-51	-27.3868	2.61188e-11
ncbi-103391434	-4.55307	0.0233869	-49.1471	1.2703e-21
ncbi-103391458	-1.07388	1.45234e-06	-36.6887	2.17073e-10
ncbi-103395136	-3.35548	0.00931628	-51.0319	3.81546e-13
ncbi-103387830	-3.49779	8.20546e-49	-51.4579	1.54963e-19
ncbi-103382705	-7.86419	1.90726e-05	-26.5747	3.24989e-14
ncbi-103392223	-8.11894	9.47623e-08	-54.5589	4.3251e-50
ncbi-103399960	-2.04234	5.99052e-11	-55.1991	1.90789e-13
ncbi-103392161	-5.07948	5.37332e-11	-57.3862	3.90255e-16
ncbi-103382316	-2.4245	4.76369e-14	-53.7464	1.58279e-14
ncbi-103394807	-2.70027	3.66367e-15	-34.723	1.36922e-17
ncbi-103385444	-5.61705	1.29073e-109	-35.9416	2.26676e-12
ncbi-103399882	-4.77723	6.30059e-56	-37.5219	6.13207e-39
ncbi-103380964	-7.93203	4.54922e-281	-37.7384	1.93235e-18
ncbi-103380264	-5.38082	0.00110288	-50.2304	1.13837e-13
ncbi-103394659	-2.68874	2.93941e-51	-53.5309	3.84472e-35
ncbi-103395878	-1.40086	1.04519e-09	-52.5036	2.28363e-18
ncbi-103394973	-3.15608	6.32088e-39	-39.8083	9.85013e-14
ncbi-103399292	-8.68451	6.20424e-178	-37.0037	2.41272e-22
ncbi-103379477	-2.20482	6.4018e-07	-53.0589	2.73387e-10
ncbi-103392761	-5.2343	1.145e-10	-37.2869	1.16019e-17
ncbi-103388341	-1.48132	0.00404488	-56.7815	1.57445e-18
ncbi-103389205	-9.75933	1.48303e-13	-35.0259	1.30921e-12
ncbi-103376807	-2.32117	7.32492e-23	55.2011	5.47525e-36
ncbi-103386959	-3.98995	0.00101444	-27.0151	1.01533e-17
ncbi-103391999	-2.24431	8.81015e-12	-53.8117	6.17815e-29
ncbi-103388292	-4.83914	7.26006e-55	-48.4919	5.02705e-11
ncbi-103391012	-1.39851	2.88212e-23	-42.8959	8.45708e-19
ncbi-103381813	-9.3966	2.89927e-28	-29.041	2.40388e-14
ncbi-103392152	-2.74003	1.00717e-07	-32.8789	1.06339e-15
ncbi-103379882	-6.30378	8.94006e-05	-53.1897	9.13258e-32
ncbi-103395410	-1.62997	6.20604e-05	-42.501	5.55038e-19
ncbi-103389108	-2.43058	6.07987e-24	-38.5522	1.96863e-18
ncbi-103388927	-2.19961	8.5464e-10	-45.1249	2.35613e-13
ncbi-103390746	-1.0997	7.99675e-06	-40.854	1.28121e-13
ncbi-103385066	-2.83735	9.27946e-05	-36.3438	3.01221e-11
ncbi-103382083	-7.45224	1.45813e-77	-38.2035	4.64651e-15
ncbi-103380187	-3.98351	0.00423065	-28.8193	2.34963e-38
ncbi-103391129	-2.55266	3.42703e-24	-68.0565	7.56162e-27
ncbi-103395245	-2.67554	1.19185e-26	-43.3603	7.74685e-28
ncbi-103381007	-5.14466	2.0044e-40	-33.2586	1.43096e-18
ncbi-103388768	-4.54851	4.0836e-56	-49.7823	2.06151e-12
ncbi-103390699	-1.16784	3.3687e-05	-31.4805	7.70112e-20
ncbi-103388777	-11.7676	6.20851e-20	-34.7061	1.96266e-15
ncbi-103387208	-8.80413	3.28144e-10	-35.0915	5.68535e-09
ncbi-103386364	-2.70635	1.99178e-05	-48.7575	2.21864e-16
ncbi-103392097	-1.05309	1.45171e-08	-35.3923	5.26335e-23
ncbi-103380492	-7.20457	3.92039e-132	-41.3345	1.464e-15
ncbi-103390507	-11.06	7.94354e-34	-36.494	3.10343e-30
ncbi-103393829	-2.04514	2.82881e-07	-25.4779	4.25205e-17
ncbi-103390384	-3.98489	0.00092319	-56.3827	1.25332e-46
ncbi-103394819	-1.05241	0.000812592	-42.2518	5.98807e-13
ncbi-103387205	-2.20284	6.03115e-51	-44.4523	5.60376e-14
ncbi-103377044	-3.04523	1.15324e-19	-36.4526	6.19978e-11
ncbi-103378824	-2.1101	3.54362e-18	-35.2626	9.52323e-15
ncbi-103393056	-3.40392	3.17001e-12	-47.1646	1.00435e-11
ncbi-103385240	-11.4412	8.35109e-40	-32.2132	2.754e-19
ncbi-103384389	-3.7838	4.70399e-25	-51.5938	1.2822e-15
ncbi-103383437	-1.69729	7.22543e-12	-46.9599	4.41221e-29
ncbi-103378476	-1.50644	0.00140088	-61.8647	1.34273e-17
ncbi-103381106	-4.16857	3.63329e-26	-47.492	4.08851e-13
ncbi-103379049	-2.38135	1.04514e-17	34.5702	1.14646e-32
ncbi-103398161	-7.05889	2.85811e-12	-33.4594	3.38154e-15
ncbi-103386626	-1.0917	4.77742e-09	-32.1514	4.60356e-21
ncbi-103395416	-3.83262	4.10625e-58	-43.4704	1.364e-11
ncbi-103394797	-2.79152	1.99057e-21	-69.6103	5.58718e-17
ncbi-103381105	-8.78557	7.20087e-32	-30.405	1.10929e-23
ncbi-103376831	-8.94097	4.48203e-107	-30.07	1.37595e-12
ncbi-103382769	-3.45514	1.61399e-09	-35.0339	2.09439e-08
ncbi-103390177	-8.99435	9.35187e-05	-28.994	1.46839e-21
ncbi-103387655	-4.92892	2.67559e-14	-36.5113	1.64578e-13
ncbi-103397251	-4.88523	4.07623e-51	-46.8776	2.71489e-34
ncbi-103395728	-2.74609	0.000104238	-36.811	1.00518e-15
ncbi-103379582	-3.45943	0.0490922	-50.0305	4.61599e-15
ncbi-103380826	-2.43729	4.60765e-05	-48.4454	1.67663e-12
ncbi-103382984	-8.99435	1.60129e-06	-29.6312	3.81707e-08
ncbi-103388415	-5.31447	2.06691e-22	-51.0301	8.5232e-19
ncbi-103381373	-2.40538	1.37827e-55	-39.0317	3.72109e-16
ncbi-103378272	-4.45875	5.50833e-47	-43.8377	9.5079e-22
ncbi-103395358	-4.48853	0.00382159	-33.2006	3.80026e-10
ncbi-103385361	-2.73884	1.99484e-06	-53.439	2.76055e-14
ncbi-103376859	-1.09782	0.000195141	-45.5308	1.81385e-12
ncbi-103383233	-3.32845	4.0773e-24	-43.4715	1.08101e-12
ncbi-103395327	-8.33762	1.81428e-11	-34.9892	6.01355e-28
ncbi-103383221	-1.35544	0.000962228	-42.5298	8.36226e-11
ncbi-103377561	-6.22882	0.00107813	-42.9882	3.92252e-11
ncbi-103396099	-10.9415	9.02677e-18	-38.9259	2.10483e-14
ncbi-103386412	-1.27666	0.00411742	-36.8595	1.75552e-26
ncbi-103377096	-1.9573	0.0024409	-46.0461	3.2299e-12
ncbi-103387312	-2.32604	1.684e-51	-32.545	1.08591e-14
ncbi-103386279	-6.926	6.07927e-27	-36.3787	3.51544e-13
ncbi-103379538	-1.50529	2.25127e-09	-60.0369	5.41601e-22
ncbi-103389872	-9.47407	1.3413e-70	-52.9644	5.33781e-17
ncbi-103387278	-3.44252	1.23443e-10	-44.2474	8.60358e-15
ncbi-103382770	-3.30299	0.00839253	-30.0415	4.974e-10
ncbi-103377980	-1.56105	1.81848e-07	-53.8056	7.4737e-22
ncbi-103389238	-5.26679	0.00285852	-42.2379	2.02043e-11
ncbi-103397922	-2.33139	2.98495e-23	63.2301	7.67759e-92
ncbi-103378914	-2.44911	6.15648e-07	-41.6641	1.43878e-16
ncbi-103398130	-1.7036	2.00086e-21	-46.4454	1.33584e-32
ncbi-103389104	-3.65344	6.16239e-42	-42.6145	1.15285e-12
ncbi-103395451	-1.15074	8.30332e-06	-34.1345	1.6286e-25
ncbi-103394990	-6.82734	2.3493e-73	-41.7552	5.01463e-16
ncbi-103391082	-8.42256	1.03239e-108	-45.4495	7.91706e-15
ncbi-103385437	-5.61362	1.81958e-10	-41.5613	6.80457e-15
ncbi-103394834	-4.75132	4.5196e-14	-32.7825	1.88498e-12
ncbi-103393469	-1.36968	7.76667e-16	-44.5371	2.37912e-12
ncbi-103393169	-9.00118	2e-302	-41.6318	5.94884e-19
ncbi-103378222	-4.57531	0.000338111	45.7329	4.70855e-21
ncbi-103386113	-5.88496	1.74758e-70	-48.7757	1.72264e-15
ncbi-103379508	-2.10976	1.19429e-06	-35.597	2.16855e-10
ncbi-103380497	-2.91066	3.01469e-25	-49.4788	8.75679e-17
ncbi-103385655	-6.97116	9.22422e-17	-42.8974	9.15286e-25
ncbi-103393814	-1.5477	0.0016978	-32.1511	8.18851e-13
ncbi-103395354	-3.88324	3.59311e-32	-49.1917	7.28059e-12
ncbi-103397712	-8.17493	7.39194e-11	-47.5154	2.38006e-16
ncbi-103377801	-5.47307	1.13283e-39	-33.5098	1.40233e-19
ncbi-103387934	-2.45586	0.0461421	-53.0276	4.8365e-14
ncbi-103380225	-3.9145	1.13556e-11	-61.7253	1.45967e-26
ncbi-103378869	-1.45776	2.7064e-09	-46.3129	1.77625e-16
ncbi-103385955	-1.37678	7.71516e-05	-32.3339	1.21472e-16
ncbi-103396826	-2.17248	1.83774e-17	-54.4283	3.36485e-22
ncbi-103377247	-4.09743	0.0194145	-25.228	7.16569e-21
ncbi-103385694	-3.51096	2.34179e-05	-34.1761	2.56905e-20
ncbi-103378316	-1.78158	1.50001e-15	-39.0026	1.49454e-22
ncbi-103380352	-1.75344	4.30547e-11	-44.4008	4.152e-11
ncbi-103384060	-4.97339	2.97366e-43	-48.6143	5.35184e-13
ncbi-103388873	-4.21882	2.00413e-81	-56.0372	3.08385e-32
ncbi-103385424	-6.04743	4.50576e-16	55.5459	9.31031e-31
ncbi-103379942	-8.46869	3.86438e-91	-51.0465	2.5415e-09
ncbi-103386881	-2.06904	0.00297171	-39.5644	3.39806e-10
ncbi-103392282	-2.768	9.57769e-25	-36.3709	4.31787e-19
ncbi-103380864	-3.2864	3.6332e-06	-34.7953	1.61581e-09
ncbi-103385931	-1.59951	1.46612e-05	-25.6011	5.89708e-12
ncbi-103392949	-7.43463	0.000757198	-25.6543	1.36176e-20
ncbi-103384104	-8.86831	5.77466e-30	-32.6962	1.55555e-10
ncbi-103377139	-2.15277	0.000745718	-42.2914	7.36386e-13
ncbi-103378558	-1.61605	3.24962e-21	-37.0185	3.10533e-15
ncbi-103390928	-4.91804	6.1677e-96	-44.5406	2.50418e-14
ncbi-103387166	-3.02061	4.66295e-123	-53.9433	6.88369e-14
ncbi-103389322	-5.21533	7.14565e-57	-45.3625	1.8332e-14
ncbi-103384896	-5.86516	3.01301e-46	-59.0026	5.31487e-19
ncbi-103398678	-1.47661	1.14885e-05	-32.3785	3.59277e-15
ncbi-103393299	-2.88136	2.76631e-05	-48.8695	1.99915e-10
ncbi-103392723	-1.92497	0.00702564	-34.2607	1.63546e-17
ncbi-103386697	-5.79633	7.03302e-81	-42.1856	1.87708e-20
ncbi-103391310	-2.18621	1.95148e-07	-49.2715	1.26845e-30
ncbi-103393362	-9.17214	4.60584e-68	-36.4617	1.07476e-14
ncbi-103381792	-2.62948	5.69488e-43	-54.3576	3.80767e-40
ncbi-103389684	-1.41317	6.55696e-09	-39.8171	3.64908e-15
ncbi-103389075	-1.37483	0.000143601	-43.8258	2.75057e-16
ncbi-103391838	-1.27806	0.000147446	-47.4528	3.82843e-17
ncbi-103398032	-13.8717	9.13889e-29	-34.415	4.54296e-14
ncbi-103384707	-4.72914	9.53369e-64	-39.7663	3.0762e-34
ncbi-103392193	-7.82443	0.00958972	-31.3194	2.00484e-20
ncbi-103379675	-6.76818	6.4883e-11	-46.5818	3.5128e-14
ncbi-103395590	-2.99178	0.0115273	-40.5494	2.38837e-16
ncbi-103398280	-1.88107	1.45884e-09	-63.5143	6.43893e-11
ncbi-103390323	-1.77164	0.0115625	-36.1795	6.82938e-17
ncbi-103381881	-7.1224	5.58381e-14	28.9553	5.11904e-19
ncbi-103388270	-1.75196	0.0302019	-39.9949	7.72837e-11
ncbi-103390508	-8.3502	4.08116e-69	-29.0068	1.90935e-11
ncbi-103379562	-2.70951	1.95137e-10	-39.6259	2.56712e-17
ncbi-103381843	-1.44701	1.1399e-08	-45.5422	5.48268e-17
ncbi-103393144	1.15507	0.000839963	-44.3914	1.05263e-11
ncbi-103397377	-1.48857	1.49507e-06	-36.9584	4.1158e-10
ncbi-103377288	-4.30967	8.69838e-19	-27.4364	2.70129e-08
ncbi-103390062	-1.69841	4.26399e-06	-31.8112	8.04398e-16
ncbi-103394130	-1.22571	0.0188956	-46.1209	2.98666e-69
ncbi-103397844	-1.36003	9.79346e-09	-26.3621	3.50117e-09
ncbi-103381890	-1.41997	2.55105e-06	-33.5068	1.2784e-22
ncbi-103394336	-8.09011	5.72733e-09	-33.4672	2.00108e-14
ncbi-103393045	-3.40439	0.00213159	-48.8381	3.09087e-20
ncbi-103389875	-7.79442	1.46451e-12	-59.7491	2.14758e-37
ncbi-103387606	-2.50015	1.91553e-26	-26.2411	3.90021e-14
ncbi-103392322	-1.07994	0.000252814	-38.0207	4.88166e-19
ncbi-103377212	-1.78408	3.08651e-15	-41.8654	6.88571e-06
ncbi-103396366	-7.82337	7.91741e-18	-50.4301	1.4515e-41
ncbi-103384251	-7.29171	3.02875e-167	-38.0945	1.63144e-10
ncbi-103395219	-1.31646	4.83347e-26	-50.4997	2.19919e-10
ncbi-103387904	1.53986	6.78113e-10	-45.2942	3.12325e-15
ncbi-103378857	-1.78381	7.78675e-20	-25.9744	1.43299e-11
ncbi-103393403	-2.92762	1.3018e-32	-47.5807	7.21766e-19
ncbi-103393890	-1.17903	3.88482e-05	-64.41	2.05946e-35
ncbi-103386192	-2.85524	1.8949e-25	-26.4286	1.36254e-14
ncbi-103389602	-2.0723	8.6285e-21	-43.2192	3.88618e-20
ncbi-103386198	-2.49099	0.0050908	-50.8335	7.61457e-17
ncbi-103391860	-7.01609	5.72835e-82	-41.2367	4.02127e-15
ncbi-103394392	-9.58246	2.30234e-07	-28.034	5.44275e-23
ncbi-103394393	-1.63743	0.000483801	-55.597	9.22229e-23
ncbi-103389467	-2.2303	0.000102275	-52.3517	7.84427e-29
ncbi-103395291	1.08123	8.79052e-13	-47.9339	1.19806e-37
ncbi-103384817	-1.02253	4.51285e-05	-48.1359	1.97683e-13
ncbi-103387338	-2.42194	5.09643e-26	-50.324	1.61965e-14
ncbi-103384680	-2.11964	7.22278e-10	-43.5175	1.49251e-12
ncbi-103397839	-13.1485	6.43394e-28	-37.171	4.90559e-15
ncbi-103383672	-1.97199	4.03726e-09	-40.8766	2.91639e-16
ncbi-103383718	-2.21894	1.31045e-21	-34.8199	1.86798e-24
ncbi-103388483	-3.86713	1.98383e-104	-36.9052	4.39207e-16
ncbi-103377114	-2.03427	9.44206e-05	-36.6791	5.65082e-15
ncbi-103394027	-1.23517	0.00287536	-46.0395	1.51884e-21
ncbi-103392814	-5.06382	1.13595e-19	-48.8366	7.65195e-22
ncbi-103380874	-5.09245	1.10616e-10	-29.0763	1.7179e-16
ncbi-103394879	-8.99554	9.33693e-113	-32.5409	4.15884e-14
ncbi-103391781	-2.73717	4.36114e-17	-68.333	1.01833e-45
ncbi-103377354	-1.07724	0.00755011	-50.5497	5.38571e-13
ncbi-103389544	-3.07471	1.09701e-05	-35.8986	3.42338e-12
ncbi-103396632	-4.54604	7.43661e-27	-49.2564	8.18147e-15
ncbi-103388799	-2.05949	3.11095e-15	-49.7406	1.84353e-34
ncbi-103383042	-6.87036	0.00128391	-25.3766	1.07857e-16
ncbi-103376789	-2.89913	4.55191e-23	-50.8889	9.9461e-18
ncbi-103388479	-4.71657	2.86773e-95	-44.4267	1.97014e-14
ncbi-103385473	-2.65597	7.99963e-05	-64.748	1.55284e-26
ncbi-103387242	-9.18322	3.21278e-16	-47.6054	2.35631e-16
ncbi-103377320	-7.61366	1.01102e-18	-30.6037	5.65316e-11
ncbi-103394529	-11.0701	5.6292e-07	-46.1262	1.26275e-51
ncbi-103380223	-3.56585	0.000853368	-43.8541	5.82749e-13
ncbi-103376638	-4.57913	7.53788e-14	-37.1062	2.6891e-15
ncbi-103383572	-7.93484	1.4932e-53	-40.9349	7.63692e-10
ncbi-103395317	-8.34839	5.98535e-44	-40.1959	2.35318e-16
ncbi-103399880	-1.15454	4.28316e-07	-54.7758	2.53578e-14
ncbi-103381500	-1.042	1.85453e-05	-44.0851	1.11021e-11
ncbi-103389150	-1.10572	0.0252341	-40.528	8.81295e-34
ncbi-103388425	-8.92679	0.023988	44.1156	1.48662e-24
ncbi-103384016	-1.3612	0.00267666	-45.792	8.44725e-22
ncbi-103392210	-11.2683	2.90745e-17	-33.4441	1.78327e-11
ncbi-103387951	-8.14419	8.96614e-38	-28.5176	4.24522e-19
ncbi-103393920	-1.02898	0.00043113	-27.0745	1.16084e-18
ncbi-103392904	-6.00978	0.00048246	-34.6685	3.39835e-13
ncbi-103384981	-1.04457	0.00359114	-39.6701	7.94204e-22
ncbi-103380698	-4.96046	1.24539e-166	-25.7839	4.28302e-19
ncbi-103382861	-8.25801	3.31775e-85	-26.8949	7.92845e-15
ncbi-103384754	-5.11414	9.21637e-06	-54.345	9.29007e-18
ncbi-103395055	-2.72285	1.07696e-20	-38.1566	3.74641e-15
ncbi-103378240	-3.16008	1.60434e-17	-38.3293	8.64851e-21
ncbi-103390023	-7.72679	1.1333e-19	-40.2375	3.06605e-36
ncbi-103385265	-10.0813	7.25883e-06	-32.6483	1.24584e-14
ncbi-103383004	-6.75322	2.6869e-79	32.6495	4.27413e-20
ncbi-103386206	-1.7542	8.70699e-20	-47.4335	5.98528e-26
ncbi-103381548	-5.67243	0.000323522	-37.57	1.12899e-10
ncbi-103377192	-1.76129	0.000187479	-29.2869	6.48094e-07
ncbi-103378873	-14.2152	6.95918e-30	-36.6323	1.26712e-15
ncbi-103382176	-1.48099	0.00180191	-38.4203	7.43375e-09
ncbi-103389459	-4.16821	2.07168e-31	-36.9372	3.3958e-15
ncbi-103376657	-7.28873	1.2932e-64	-44.5524	1.2127e-11
ncbi-103380736	-9.54303	7.52443e-14	-33.2482	1.84097e-20
ncbi-103383289	-1.64776	3.86533e-06	-44.0619	6.40143e-12
ncbi-103388946	-1.62422	9.77723e-14	-41.3175	1.25968e-19
ncbi-103399640	-2.89041	1.27648e-16	-36.3345	2.1231e-12
ncbi-103393931	-5.57787	0.0328194	-43.1362	1.99448e-11
ncbi-103376733	-1.82485	2.32989e-11	-52.6083	4.71375e-30
ncbi-103390433	-7.96578	1.10812e-69	-35.3946	8.03621e-12
ncbi-103380203	-1.79221	5.3331e-27	-60.5516	3.18158e-20
ncbi-103379840	-1.52564	3.24835e-12	-64.2448	2.09977e-13
ncbi-103388738	-5.40125	2.48022e-23	-30.7045	7.67819e-12
ncbi-103399547	-2.08498	4.79706e-18	-45.4052	1.14098e-15
ncbi-103382308	-5.71625	7.5896e-37	-48.9832	8.8943e-09
ncbi-103393533	-4.21194	7.64068e-13	-54.18	2.01557e-16
ncbi-103377122	-9.96578	1.45336e-07	-39.9753	2.81478e-12
ncbi-103397364	-3.26205	1.38313e-36	-26.3213	5.58808e-24
ncbi-103386727	-3.73448	2.08007e-21	-25.1735	3.07571e-12
ncbi-103391171	-6.97762	3.23856e-34	-31.7413	6.18077e-14
ncbi-103377490	-9.90689	5.32096e-12	-66.3634	1.55491e-48
ncbi-103390418	-4	0.000307518	-51.5684	9.20315e-16
ncbi-103378219	-1.04887	0.00422461	-30.7983	4.0583e-16
ncbi-103392055	-2.45091	2.11311e-06	39.631	7.8491e-41
ncbi-103390401	-5.61343	1.40246e-89	-57.2378	3.10433e-30
ncbi-103385332	-1.082	1.71409e-08	-44.1318	3.74434e-14
ncbi-103390118	-3.76088	8.71358e-23	-53.35	7.10896e-12
ncbi-103378585	-1.51018	1.07465e-26	-36.2543	2.28666e-22
ncbi-103398247	-1.15387	6.81815e-05	-52.7993	1.48911e-12
ncbi-103384506	-2.1183	0.000252071	28.8007	8.2077e-19
ncbi-103391236	-1.83475	5.85431e-12	-43.1514	8.94089e-18
ncbi-103379451	-1.62039	7.4525e-09	-42.4975	2.53401e-16
ncbi-103378815	-8.69116	0.0259235	-57.0008	2.323e-28
ncbi-103388754	-1.87345	0.0100791	-38.3325	4.95645e-15
ncbi-103389889	-2.88536	0.000412847	-40.2185	6.80891e-20
ncbi-103387381	-6.53697	5.7954e-90	-34.6291	5.00416e-13
ncbi-103379011	-5.10601	2.03536e-45	-62.2269	3.46831e-32
ncbi-103378620	-4.4142	2.04229e-35	-44.8513	5.2012e-19
ncbi-103395845	-2.06805	1.4008e-08	-42.0024	6.29248e-23
ncbi-103396606	-8.12412	1.62394e-08	31.2691	4.22148e-30
ncbi-103393108	-5.87019	7.52388e-60	-38.2433	1.27315e-17
ncbi-103393358	-7.48985	1.68934e-19	-38.6849	1.6418e-11
ncbi-103380694	-3.44373	0.000324995	-44.2514	6.72035e-18
ncbi-103385902	-2.91004	2.91825e-10	-25.3608	1.75898e-19
ncbi-103378697	-5.15411	7.27938e-24	-51.3375	2.18144e-15
ncbi-103394613	-4.22191	6.73063e-10	-43.5523	6.63572e-30
ncbi-103394575	-1.46176	5.64693e-15	-27.5811	2.89735e-20
ncbi-103377376	-5.1047	2.22495e-77	-41.1684	2.31951e-13
ncbi-103396413	-2.19424	4.59919e-16	-63.9326	1.50477e-23
ncbi-103386397	-5.04041	0.00347273	-56.8861	1.30225e-18
ncbi-103381456	-9.41645	2.6455e-05	-33.5029	1.10616e-29
ncbi-103384190	-1.91301	2.82095e-05	-46.0758	1.06792e-12
ncbi-103393044	-2.64113	9.37748e-12	-47.2885	1.97182e-10
ncbi-103376825	-9.26386	2.16352e-24	-56.7421	5.29954e-17
ncbi-103394544	-3.71918	4.76095e-33	-40.6711	9.30031e-14
ncbi-103391196	-1.38436	5.91292e-16	-47.9185	1.31953e-19
ncbi-103377749	-1.80939	4.97778e-12	-51.5688	3.15331e-17
ncbi-103386422	-2.83379	1.934e-19	-44.1315	1.77033e-26
ncbi-103389102	-3.24511	0.000374984	-53.2056	1.32534e-27
ncbi-103384047	-6.55714	4.50396e-10	-41.5675	1.04389e-15
ncbi-103383035	-1.94871	4.87959e-15	-43.4955	1.54623e-22
ncbi-103397872	-2.4225	3.51734e-15	-49.9781	8.02555e-25
ncbi-103390166	-4.55289	2.59864e-36	-35.5353	1.09641e-17
ncbi-103394184	-1.89473	7.49091e-06	-31.5067	4.59308e-16
ncbi-103392944	-1.46321	1.23966e-10	-27.9299	2.96794e-23
ncbi-103388935	-8.93717	1.35445e-56	-42.4828	1.55536e-17
ncbi-103395788	-2.67029	3.24354e-07	-39.8489	9.54252e-18
ncbi-103384715	-1.33289	5.57071e-07	-40.4665	5.5831e-20
ncbi-103377763	-3.97274	1.5003e-28	-37.1313	2.09891e-14
ncbi-103389457	-4.78136	0.000503757	-63.565	3.21861e-38
ncbi-103390725	-3.32254	2.1026e-16	-42.9256	3.5202e-24
ncbi-103390182	-5.91767	4.5089e-61	-49.502	3.12795e-22
ncbi-103397522	-2.18016	4.94889e-26	-32.827	1.12265e-20
ncbi-103383505	-5.12928	7.5176e-27	-32.9054	3.62221e-12
ncbi-103392645	-3.49917	1.05665e-21	-26.6449	3.89792e-12
ncbi-103378463	-6.76598	3.41468e-30	-47.0737	2.12619e-14
ncbi-103389855	-3.40886	2.91426e-11	-44.8893	1.09808e-10
ncbi-103395000	-4.69759	8.32332e-10	-49.6808	7.4371e-15
ncbi-103393177	-1.883	6.09061e-38	-33.1133	3.67138e-13
ncbi-103378552	-6.16113	4.12683e-09	-56.3343	6.44877e-41
ncbi-103388080	-7.05528	5.08657e-11	-45.0521	5.27605e-15
ncbi-103399893	-1.57483	1.78185e-08	-36.7828	1.12383e-14
ncbi-103386792	-2.72324	1.25761e-07	-34.0954	8.60792e-14
ncbi-103390453	-3.47774	3.492e-08	-36.0027	5.31504e-10
ncbi-103391245	-13.6077	2.45233e-24	-43.3949	4.72112e-10
ncbi-103395353	-8.92944	1.09687e-42	-33.7743	2.77744e-09
ncbi-103389450	-2.35548	0.00194309	-44.6747	7.05878e-20
ncbi-103383697	-4.56202	1.20886e-68	-41.7465	1.07231e-15
ncbi-103395175	-5.68871	2.29174e-84	-29.6065	3.63039e-18
ncbi-103382650	-5.54226	0.000681731	-30.5882	1.90988e-30
ncbi-103389843	-2.71912	2.82364e-48	37.489	1.32864e-11
ncbi-103389315	-5.64386	0.0198466	-33.666	1.115e-15
ncbi-103389369	-1.33808	6.45272e-15	-47.4926	6.04059e-15
ncbi-103382141	-1.88788	3.70937e-13	-38.391	4.22555e-20
ncbi-103392235	-2.08402	0.00220439	-35.476	7.32361e-13
ncbi-103380191	-4.66297	9.38057e-08	-36.7811	5.51265e-14
ncbi-103389569	-2.70436	2.53811e-18	-47.3904	5.49777e-18
ncbi-103378465	-2.33897	1.13718e-19	-52.0461	2.9742e-11
ncbi-103395379	-5.16628	0.0010231	-40.221	3.88802e-24
ncbi-103398111	-9.32942	2.3702e-05	37.8408	5.94939e-61
ncbi-103393813	-1.94902	7.48188e-07	-66.0967	1.9702e-55
ncbi-103384272	-8.45432	3.6766e-205	-54.6951	7.61899e-42
ncbi-103383842	-7.42906	8.88647e-08	-34.2156	2.22334e-13
ncbi-103397838	-3.65595	4.35486e-09	-31.6453	5.69435e-12
ncbi-103394881	-7.86109	4.67126e-09	-27.8103	6.51194e-22
ncbi-103395117	-3.23242	3.92534e-23	-43.6538	1.47177e-32
ncbi-103384777	-6.11582	4.39907e-24	-57.1822	7.16659e-14
ncbi-103390083	-1.74247	1.74209e-09	-39.5588	5.89319e-41
ncbi-103396568	-4.83289	6.95244e-08	-55.4169	1.51921e-18
ncbi-103397436	-6.03122	2.29155e-10	-38.611	1.68224e-11
ncbi-103398000	-2.872	1.35109e-07	38.1276	6.53643e-20
ncbi-103385352	-2.08029	9.08816e-05	-40.6221	5.70538e-12
ncbi-103395403	-7.93664	1.54963e-20	-36.422	1.3704e-11
ncbi-103386928	-2.67807	0.00314681	-41.3979	5.10655e-13
ncbi-103393570	-4.26303	0.0430738	-37.6546	1.73947e-55
ncbi-103390227	-8.56938	2.9808e-11	-46.939	7.92641e-14
ncbi-103386856	-9.63178	2.25617e-06	-31.0125	1.72833e-25
ncbi-103385550	-3.25155	8.42017e-46	-38.7933	3.53252e-22
ncbi-103377517	-1.05585	7.86981e-05	-50.5257	2.49446e-11
ncbi-103386704	-11.0498	5.36196e-10	-43.3208	1.61907e-18
ncbi-103383470	-1.35707	9.13905e-10	-39.5593	6.29705e-15
ncbi-103377360	-8.16234	0	-32.3294	2.60096e-12
ncbi-103395270	-1.69911	1.11786e-15	-50.9983	4.56697e-17
ncbi-103386536	-4.0251	5.43919e-35	-70.188	4.78079e-25
ncbi-103377782	-3.98598	3.40926e-63	-51.5781	4.04653e-16
ncbi-103389439	-6.19358	2.40177e-45	-48.2761	1.24769e-11
ncbi-103394292	-4.61234	6.24849e-91	-54.4162	6.33593e-12
ncbi-103393848	-3.70044	0.0305686	-44.5399	1.48401e-42
ncbi-103382951	-1.72016	1.09509e-23	-35.1314	1.29235e-27
ncbi-103379428	-3.9594	7.55516e-55	-50.1299	2.65561e-13
ncbi-103386601	-4.06593	7.11251e-18	-40.796	1.11149e-16
ncbi-103386095	-5.53916	6.58515e-06	-44.8529	4.39183e-14
ncbi-103387360	-10.5843	2.98791e-23	-34.9632	4.38957e-16
ncbi-103381187	-9.43045	0.0326399	-43.1962	1.29316e-14
ncbi-103396212	-6.82443	3.78533e-06	-67.7574	1.11525e-49
ncbi-103384198	-2.73577	2.12088e-17	-38.2039	2.34732e-17
ncbi-103376908	-8.95138	1.94262e-240	-53.6071	2.91792e-16
ncbi-103380483	-4.75733	1.51975e-47	-51.2414	5.0221e-18
ncbi-103392495	-4.29856	5.0587e-63	-26.6534	1.30788e-09
ncbi-103394432	-7.8746	1.19335e-35	-34.0997	1.69084e-13
ncbi-103385714	-7.90689	0.0481418	-46.3412	5.09202e-25
ncbi-103382983	-6.73503	6.47415e-38	-49.2694	1.18661e-33
ncbi-103379108	-8.53138	0.00803662	-27.0899	5.24113e-08
ncbi-103395366	-1.36626	2.78578e-07	-35.4469	1.26193e-18
ncbi-103384242	-6.30378	1.62235e-19	-27.3674	2.18287e-17
ncbi-103379321	-2.401	7.31775e-07	-50.0139	1.15803e-09
ncbi-103397669	-2.25595	4.26839e-17	-40.894	1.5858e-29
ncbi-103396134	-2.03049	3.98904e-15	-43.3188	2.70717e-15
ncbi-103390308	-3.97709	4.66539e-19	-60.3147	1.67716e-44
ncbi-103398069	-3.84296	1.89435e-28	-40.7292	7.57763e-40
ncbi-103382736	-11.2467	0.016198	29.0748	2.145e-48
ncbi-103387851	-1.91903	3.9045e-08	-32.5139	1.54497e-11
ncbi-103393526	-3.3718	4.30432e-15	-39.4163	9.15118e-21
ncbi-103386405	-7.26998	4.62622e-135	-34.1418	9.59622e-14
ncbi-103387671	-3.74819	5.12913e-20	-32.474	2.24087e-10
ncbi-103390513	-9.74939	1.64673e-41	-29.7284	1.70614e-13
ncbi-103386264	-1.05484	0.0153488	-50.4236	1.44089e-17
ncbi-103395216	-1.24472	7.40891e-05	-50.9466	2.21425e-10
ncbi-103386314	-5.94953	4.23378e-05	-31.0798	9.66658e-19
ncbi-103391398	-9.44956	8.61204e-230	-37.3357	3.81553e-19
ncbi-103379210	-9.00675	1.07325e-126	-28.5933	1.36595e-09
ncbi-103390084	-4.18951	1.68915e-50	-33.7212	5.44608e-09
ncbi-103394823	-3.84038	9.48679e-23	-43.3101	4.70341e-14
ncbi-103390755	-2.76515	3.15976e-14	-39.744	1.16797e-14
ncbi-103385232	-1.34566	0.000915197	-40.5652	8.68984e-10
ncbi-103385327	-1.06857	3.01848e-05	-36.8894	1.36569e-19
ncbi-103380652	-4.8684	4.79083e-110	-53.8487	2.31497e-11
ncbi-103384741	-5.94753	8.25629e-15	-53.4077	3.79217e-19
ncbi-103380361	-10.1802	1.53921e-56	-35.3338	4.71212e-15
ncbi-103379678	-4.21535	8.77969e-14	-26.3176	8.21163e-11
ncbi-103385229	-4.48936	8.52064e-104	47.6837	6.49078e-22
ncbi-103381317	-1.00415	0.00275111	-31.2027	1.32671e-14
ncbi-103388686	-3.04054	2.70911e-19	-45.7252	4.112e-14
ncbi-103379905	-7.85585	0.00014581	-25.1808	2.00186e-09
ncbi-103383374	-5.10089	3.51461e-110	-45.2824	1.16447e-12
ncbi-103395052	-6.20107	4.07369e-22	-36.3531	4.34768e-28
ncbi-103388405	-3.89644	1.51518e-75	-40.6511	1.22337e-12
ncbi-103391819	-8.8123	2.82168e-109	-38.6626	3.86885e-14
ncbi-103393921	-10.0679	1.22912e-10	-47.521	2.74429e-16
ncbi-103394406	-2.9063	1.73827e-55	-43.9761	1.78643e-12
ncbi-103377321	-1.92193	8.50796e-40	-49.1513	2.72687e-17
ncbi-103381770	-1.47378	1.42689e-14	-27.6147	5.86027e-13
ncbi-103384851	-8.26562	5.32855e-55	-33.6016	2.38655e-16
ncbi-103396479	-6.20945	3.7946e-20	-33.778	1.10388e-13
ncbi-103393537	-3.62048	3.01123e-33	-34.2636	1.67017e-08
ncbi-103377058	-1.2555	0.0128207	-37.2376	1.17188e-11
ncbi-103393902	-9.03273	1.69481e-114	-51.1421	5.52967e-26
ncbi-103397088	-6.27426	1.86408e-08	46.4245	6.82441e-227
ncbi-103394161	-1.23492	9.67958e-07	-42.2311	1.3605e-12
ncbi-103394566	-1.91586	1.9604e-05	-40.1707	1.39916e-14
ncbi-103395217	-3.72632	2.65992e-06	-29.9067	4.62736e-21
ncbi-103382895	-3.80906	2.50807e-10	-45.6906	5.12567e-12
ncbi-103377550	-2.95878	7.1333e-49	-37.1812	2.81601e-23
ncbi-103384850	-6.90689	0.0013365	-31.7098	2.14774e-13
ncbi-103384039	-5.35544	4.41241e-40	-26.1538	5.28911e-12
ncbi-103394214	-1.18049	2.51694e-12	-50.1834	3.46287e-19
ncbi-103390506	-9.16373	8.38077e-250	-30.3515	8.43672e-23
ncbi-103392914	-4.13354	7.93067e-17	-37.9271	1.10422e-11
ncbi-103385971	-3.75913	4.28572e-93	-45.7966	3.95235e-21
ncbi-103378794	-9.49652	4.55685e-30	-49.6303	1.14183e-15
MSTRG.12339	-9.23662	1.39159e-209	-28.8338	3.22591e-12
MSTRG.18036	-9.71253	7.08308e-105	-49.0101	1.17657e-12
MSTRG.11547	-7.45121	2.79789e-20	-35.1994	1.10091e-16
MSTRG.25794	-4.20534	5.10712e-35	30.9268	7.5453e-52
MSTRG.5511	-5.81004	4.07553e-65	-69.1527	1.41117e-45
MSTRG.2579	-8.72338	7.48441e-75	-33.515	5.30919e-11
MSTRG.17719	-6.9973	1.49515e-170	-39.2213	5.61484e-29
MSTRG.24472	-9.10893	4.56489e-218	-55.5016	9.59693e-32
MSTRG.15355	-7.55629	1.63403e-88	-43.3798	1.04471e-14
MSTRG.27160	-9.31358	0	52.3116	1.44935e-63
MSTRG.12953	-1.82161	6.51623e-07	-41.3489	1.38813e-19
MSTRG.5757	-9.06299	7.72645e-240	-55.3533	1.14235e-15
MSTRG.12209	-12.2288	8.50758e-15	-32.9098	2.30588e-26
MSTRG.9125	-9.29209	3.62024e-229	-27.359	7.99657e-17
MSTRG.14869	-10.9248	7.51935e-12	-29.9014	1.37532e-12
MSTRG.11252	-7.98756	5.34164e-117	-67.143	5.34092e-48
MSTRG.5022	-5.87476	1.81055e-56	-53.6069	1.93353e-16
MSTRG.17507	-1.79732	0.0331484	45.9937	2.80457e-40
MSTRG.17821	-5.89885	7.64506e-24	-33.2914	1.66689e-20
MSTRG.18072	-5.1565	7.39338e-24	61.5555	7.23831e-28
MSTRG.14356	-8.98887	1.84515e-239	-40.1004	2.42115e-31
MSTRG.26300	-6.59805	1.63464e-14	51.1317	1.09585e-65
MSTRG.9149	-9.16491	1.01747e-17	-26.7664	5.56973e-10
MSTRG.8093	-8.85828	6.62242e-208	-46.7097	3.38753e-16
MSTRG.6009	-5.10852	4.68762e-20	41.9523	7.68815e-33
MSTRG.28629	-6.16262	3.04287e-16	35.6714	1.7611e-25
MSTRG.19696	-6.78049	2.82654e-59	-35.0958	3.22128e-14
MSTRG.1181	-9.52709	1.47657e-24	-39.2653	4.50149e-17
MSTRG.24924	-5.81271	2.83833e-18	-64.7442	3.38288e-17
MSTRG.11969	-2.53651	8.23482e-27	33.0308	5.655e-19
MSTRG.318	-11.388	2.31602e-15	-31.4196	9.23155e-14
MSTRG.23642	-3.0249	1.27001e-33	-59.1069	1.77948e-24
MSTRG.22989	-5.37977	0.000197284	72.2999	1.87142e-116
MSTRG.141	-6.55459	0.000144947	53.5162	1.11686e-62
MSTRG.20539	-6.55459	5.73977e-11	-38.9676	8.5248e-18
MSTRG.19070	-7.90989	2.02911e-19	-71.2246	1.58776e-30
MSTRG.24294	-10.4546	5.46778e-07	-56.3062	2.98961e-32
MSTRG.26341	-4.91094	2.68264e-06	-33.9602	6.24379e-39
MSTRG.18309	-6.7879	2.57928e-12	-72.1192	2.48351e-26
MSTRG.20252	-8.49513	1.13562e-57	-27.1958	1.83491e-15
MSTRG.5263	-6.8437	5.62264e-22	-40.1025	7.7595e-27
MSTRG.2638	-5.50657	3.88945e-39	-41.6242	8.22808e-13
MSTRG.26174	-8.49586	5.19379e-08	-26.4839	5.74862e-51
MSTRG.21408	-8.19585	6.67796e-52	-42.1792	4.54693e-13
MSTRG.9152	-7.70822	9.91249e-24	-27.2156	2.64292e-12
MSTRG.14649	-2.91889	2.91865e-14	-30.7167	3.1119e-21
MSTRG.25508	-6.47573	8.20243e-32	-49.4435	1.63717e-21
MSTRG.25745	-4.14181	7.90422e-21	-51.0144	2.20111e-29
MSTRG.14868	-8.45258	1.38402e-15	-25.5683	5.16746e-16
MSTRG.27963	-7.04836	2.57062e-23	51.5821	1.02175e-125
MSTRG.13565	-5.66455	6.5594e-72	-39.2085	9.35161e-17
MSTRG.17873	-4.85798	3.24319e-07	-41.0026	7.34041e-10
MSTRG.19363	-7.34551	4.08806e-24	-45.5868	5.71567e-41
MSTRG.11129	-3.91048	2.54666e-55	-31.9093	2.07707e-13
MSTRG.18065	-7.92283	6.63683e-14	-42.6441	6.50453e-14
MSTRG.5020	-7.73546	6.69399e-26	-28.8406	8.12756e-11
MSTRG.25338	-9.13123	1.07455e-140	-39.8413	3.69039e-30
MSTRG.28169	-6.12928	1.63313e-15	81.8066	6.13476e-99
MSTRG.14867	-5.14795	1.70264e-27	-32.7319	5.89542e-15
MSTRG.27964	-6.13489	1.75916e-22	47.5881	2.54547e-16
MSTRG.14256	-9.42259	3.3682e-94	-52.4823	2.1234e-15
MSTRG.24083	-4.96048	5.6487e-39	-34.8563	5.47738e-12
MSTRG.11266	-7.82972	4.98233e-15	-53.6028	1.95171e-19
MSTRG.3167	-6.15785	2.82702e-14	-35.9825	7.46051e-17
MSTRG.14129	-8.21304	4.00023e-79	-61.5631	1.45962e-56
MSTRG.5319	-8.67772	5.26256e-17	-47.2101	1.35269e-28
MSTRG.10257	-5.8628	4.31461e-33	-33.1397	4.37082e-40
MSTRG.9036	-4.65063	4.84843e-07	62.5125	9.46036e-82
MSTRG.20511	-6.13271	1.10562e-18	-40.6679	5.52874e-25
MSTRG.11202	-6.14975	0.00799913	-46.1787	6.87702e-12
MSTRG.25558	-9.55714	8.71412e-09	-43.534	6.36898e-22
MSTRG.2583	-4.87156	3.49168e-19	-26.3119	1.30022e-12
MSTRG.8092	-8.44984	1.03467e-59	-26.1701	2.11054e-17
MSTRG.25320	-8.49909	1.66852e-159	-42.4617	4.60628e-13
MSTRG.24724	-6.2854	4.93778e-26	-29.5663	1.31299e-13
MSTRG.22455	-6.72489	1.33433e-16	-33.8385	9.70079e-17
MSTRG.9148	-9.64102	2.10524e-130	-26.5101	2.78601e-10
MSTRG.26074	-4.94533	5.53275e-28	29.6505	8.71122e-24
MSTRG.8879	-3.60554	5.71232e-11	-44.1892	1.55662e-15
MSTRG.12703	-7.33092	5.74471e-07	-30.9136	5.27514e-25
MSTRG.20536	-4.569	2.26421e-32	-28.1055	5.65579e-11
MSTRG.25669	-5.53916	0.0174598	-30.992	6.5312e-28
MSTRG.16666	-1.38894	0.0186246	67.7474	3.69612e-113
MSTRG.27917	-3.15048	0.00239593	-34.5963	1.9455e-53
MSTRG.24732	-3.13867	3.58642e-54	-40.0957	1.30574e-22
MSTRG.19738	-10.2992	1.62578e-10	-55.7889	5.93966e-30
MSTRG.12752	-6.75298	2.44433e-09	-42.8001	1.86173e-19
MSTRG.20199	-5.77844	2.37066e-13	-30.4132	4.39846e-35
MSTRG.17822	-5.29768	1.47711e-10	-40.7654	1.05158e-29
MSTRG.11352	-4.34282	1.92261e-05	40.0054	5.35278e-16
MSTRG.16200	-4.99498	1.79196e-07	44.9715	4.56456e-20
MSTRG.19810	-4.55639	5.50971e-12	-66.9181	3.48833e-18
MSTRG.25303	-8.13186	6.25272e-06	-29.6765	3.8486e-19
MSTRG.5107	-5.11422	3.44268e-10	-37.2368	1.75203e-22
MSTRG.2339	-8.67948	3.18128e-16	-61.2655	3.8635e-33
MSTRG.16655	-11.2025	1.63842e-07	-74.9687	4.01275e-61
MSTRG.26209	-4.19967	0.00659602	-48.5242	2.92276e-140
MSTRG.6212	-3.81629	7.08719e-05	-55.0975	2.31514e-23
MSTRG.20529	-5.79767	6.21692e-11	-25.0915	1.02501e-20
MSTRG.17074	-8.82579	2.12842e-210	-45.0337	1.56173e-19
MSTRG.24340	-6.15144	1.66212e-16	-45.843	5.06402e-24
MSTRG.20197	-5.42015	1.12342e-14	-51.8082	2.32123e-25
MSTRG.18461	-9.38863	1.66563e-79	-47.5386	7.84172e-11
MSTRG.16834	-5.4865	5.63762e-59	-55.6779	6.91164e-18
MSTRG.20466	-5.14191	3.10544e-20	-35.386	2.28432e-19
MSTRG.24005	-4.26383	1.71206e-06	-46.4626	4.88625e-48
MSTRG.4944	-8.43879	1.26913e-11	-30.7345	3.70503e-10
MSTRG.8102	-10.5058	6.32171e-17	-62.469	1.69615e-34
MSTRG.28278	-6.2713	1.86676e-14	28.4169	2.44217e-16
MSTRG.24344	-8.24476	0.00833952	-38.3613	1.39526e-13
MSTRG.2169	-4.52925	2.65294e-07	55.6445	1.41213e-96
MSTRG.9758	-9.08015	9.86539e-29	-43.0249	1.03799e-34
MSTRG.14062	-7.44708	2.83888e-08	-28.454	1.40355e-13
MSTRG.25368	-8.4598	3.69558e-106	-27.8266	8.52629e-17
MSTRG.15404	-2.8015	2.39753e-12	73.6252	5.82059e-127
MSTRG.24087	-8.84862	1.48023e-10	-30.133	3.28485e-19
MSTRG.13544	-2.95072	0.000882754	-65.139	3.82443e-36
MSTRG.19927	-4.31868	1.14292e-61	-51.6953	2.90862e-15
MSTRG.8831	-2.29705	9.05414e-06	-46.7429	1.12194e-13
MSTRG.9360	-7.68777	7.95785e-70	-36.5965	2.29777e-21
MSTRG.8091	-8.56224	5.50615e-63	-37.0216	2.06057e-13
MSTRG.9939	-7.29002	3.67222e-29	-50.2791	9.66574e-16
MSTRG.24093	-5.15694	3.42478e-23	-27.4689	1.04649e-13
MSTRG.2928	-10.8507	9.53459e-08	-34.7225	5.80629e-21
MSTRG.21672	-6.88874	7.13189e-11	-39.6768	3.89785e-16
MSTRG.20467	-6.42221	4.95618e-53	-46.1976	1.3954e-17
MSTRG.7409	-9.53127	7.05053e-107	-25.3295	4.01381e-19
MSTRG.18175	-1.83164	3.12465e-05	50.1167	8.12836e-14
MSTRG.4694	-4.95146	6.77715e-20	58.2365	8.56889e-42
MSTRG.15886	-5.08493	2.15048e-24	62.5286	4.00606e-126
MSTRG.2167	-12.6127	3.28778e-18	27.2724	2.61896e-09
MSTRG.18035	-5.11894	2.45869e-05	-53.8315	1.2415e-25
MSTRG.28651	-7.52356	7.31854e-07	-45.8728	2.61545e-62
MSTRG.19725	-6.59991	2.40116e-09	-26.057	1.22296e-15
MSTRG.19636	-8.56707	3.35256e-138	-45.2971	2.37358e-24
MSTRG.10774	-3.95948	5.49109e-56	-47.5506	1.8131e-13
MSTRG.9128	-9.08674	3.21762e-59	-30.3806	4.53302e-11
MSTRG.18973	-7.65661	0	-42.0635	1.77211e-19
MSTRG.18311	-7.9467	8.82417e-54	-51.2594	2.96002e-13
MSTRG.8874	-8.36559	4.79818e-31	-54.3263	1.93187e-42
MSTRG.16794	-3.8932	1.27655e-23	41.7105	8.5927e-21
MSTRG.13203	-7.80551	1.15381e-46	-38.5824	1.38584e-20
MSTRG.27076	-2.76685	0.00744977	-28.7604	6.40809e-12
MSTRG.24295	-11.7541	6.74333e-15	-70.245	1.13256e-77
MSTRG.15320	-7.55075	2.25515e-15	-52.4371	5.62451e-15
MSTRG.4856	-9.48803	2.46427e-85	-29.6586	8.90178e-14
MSTRG.965	-9.54651	2.41991e-50	-33.8137	9.72907e-23
MSTRG.18038	-9.15608	2.89257e-60	-49.3787	1.72945e-11
MSTRG.3865	-3.40939	1.81649e-06	-36.0254	6.08434e-10
MSTRG.3766	-1.99072	3.57732e-05	-33.5925	9.09659e-18
MSTRG.26860	-6.67103	1.868e-20	-49.1734	1.03385e-44
MSTRG.11096	-7.58871	1.0336e-38	-39.0201	1.90631e-15

## Sheet: Figure 8A-2
Source data for Figure 8A (PMG-vs-FG, genebody)
id	gene_fc	gene_p	meth.diff	qvalue
ncbi-103381106	-4.00914	1.41724e-22	-49.3673	2.73166e-13
ncbi-103379428	-3.81473	1.6518e-42	-50.1174	9.6137e-18
ncbi-103387468	-1.23773	0.000252492	-53.8633	1.95346e-21
ncbi-103380594	-3.65515	2.4888e-34	-27.9862	1.11164e-23
ncbi-103381187	-10.0768	8.56196e-13	-41.9439	1.27616e-10
ncbi-103398383	-8.93546	6.37153e-99	-35.7344	1.05095e-15
ncbi-103383565	-8.11374	1.47773e-116	-37.4905	1.76162e-15
ncbi-103388425	-10.3219	1.56459e-07	42.296	2.28451e-21
ncbi-103381500	-1.20247	8.35996e-13	-43.3205	1.83365e-14
ncbi-103378200	-3.75489	0.0383882	-26.1402	4.31322e-13
ncbi-103393902	-9.37902	1.25689e-138	-36.4879	1.32134e-22
ncbi-103392645	-3.92817	1.06857e-25	-25.3411	2.32645e-09
ncbi-103377425	-3.49856	2.03239e-18	-32.2062	1.13109e-17
ncbi-103398161	-6.13614	8.86099e-10	-33.0148	3.06635e-12
ncbi-103381901	-2.86843	9.79421e-19	46.9969	2.63239e-23
ncbi-103380698	-5.18587	1.1118e-127	-25.8147	8.14824e-21
ncbi-103382378	-1.78602	6.35273e-11	-31.4035	6.86254e-07
ncbi-103380396	-6.46489	1.14492e-08	-35.1263	2.91662e-12
ncbi-103379822	-1.20641	7.12031e-06	-48.2973	1.45055e-27
ncbi-103396140	-9.14466	4.34452e-21	-49.6321	3.76741e-25
ncbi-103377603	-2.10276	4.97567e-06	-49.0021	4.68065e-13
ncbi-103393821	-1.16192	1.02106e-05	-33.3128	3.92937e-15
ncbi-103378546	-1.35912	0.000200394	-28.1077	8.22159e-18
ncbi-103382124	-5.82443	0.0431282	-42.4861	1.1937e-17
ncbi-103392210	-11.6089	6.27424e-19	-32.3793	3.11232e-09
ncbi-103386697	-6.03577	3.60315e-79	-35.9183	2.68962e-16
ncbi-103392958	-2.81876	1.69269e-06	-26.5561	4.13367e-08
ncbi-103376852	-2.29022	0.00949315	-48.2063	2.11758e-17
ncbi-103394566	-1.39806	0.00144115	-39.3887	5.01021e-14
ncbi-103377404	-5.3419	0.00109393	-30.8698	7.52025e-24
ncbi-103378032	-1.91714	0.000967258	-41.7398	1.79139e-11
ncbi-103380112	-1.35381	5.74783e-08	-35.6035	1.23731e-15
ncbi-103390177	-8.97537	2.45809e-05	-29.1599	3.14798e-15
ncbi-103379494	-3.19878	2.65643e-07	37.7155	3.28922e-18
ncbi-103399942	-1.0407	0.016999	-45.1828	2.97816e-09
ncbi-103386112	-4.98871	1.31039e-63	-71.9924	3.65855e-49
ncbi-103390546	-4.45251	4.97852e-08	-32.1322	6.74006e-13
ncbi-103394181	-7.23445	3.29624e-50	-38.0266	1.99971e-42
ncbi-103385075	-5.49185	0.00025432	-37.4267	4.58077e-15
ncbi-103380191	-3.62449	1.01827e-05	-33.1333	1.88287e-13
ncbi-103386733	-1.31983	4.08266e-08	-40.6605	2.01996e-16
ncbi-103376738	-7.40621	1.46844e-20	-51.8443	6.65742e-18
ncbi-103390150	-3.35829	1.91409e-12	-25.2959	5.22782e-14
ncbi-103385327	-1.27633	1.03462e-08	-40.6921	4.83315e-31
ncbi-103395669	-3.82119	1.39401e-19	-32.11	1.38735e-10
ncbi-103397712	-6.98868	5.48783e-08	-40.088	9.74922e-15
ncbi-103381900	-4.35929	9.08264e-30	-43.0214	1.05067e-18
ncbi-103379678	-3.8625	2.7475e-14	-30.1009	1.46762e-14
ncbi-103390977	-3.82207	1.31143e-36	-29.3315	6.7547e-33
ncbi-103377104	-3.09873	7.05796e-05	-43.8049	3.06376e-18
ncbi-103379994	-1.10575	1.64948e-14	-38.0638	5.70594e-14
ncbi-103377649	-4.84057	8.03413e-10	-54.7786	2.20983e-20
ncbi-103378552	-5.60733	7.93753e-10	-54.0778	7.37893e-38
ncbi-103382855	-1.34542	0.0363223	-56.417	3.07133e-14
ncbi-103394594	-1.61899	3.55037e-05	-45.8529	2.46283e-11
ncbi-103391572	-5.78883	1.87661e-08	-42.0935	2.66481e-18
ncbi-103379011	-4.81762	9.40567e-35	-59.0383	1.16266e-20
ncbi-103387355	-8.19311	5.81663e-51	-38.0586	9.30692e-18
ncbi-103395554	-1.45606	5.30592e-23	-37.4247	6.32469e-19
ncbi-103379266	-5	1.29164e-06	-31.3953	4.68018e-20
ncbi-103382307	-12.5563	8.22002e-12	-52.8891	6.55118e-17
ncbi-103396486	-3.93198	9.17053e-35	29.9765	1.75039e-30
ncbi-103378015	-2.848	0.00485972	-33.586	2.02221e-13
ncbi-103397714	-9.07682	2.0282e-06	-33.4496	2.73068e-15
ncbi-103385232	-1.40367	4.89733e-07	-41.7156	5.28618e-11
ncbi-103396528	-4.07844	7.66675e-37	-35.1911	1.00663e-11
ncbi-103395452	-8.57959	3.02797e-177	-30.4538	9.48066e-20
ncbi-103377937	-4.5175	8.51954e-41	-65.266	6.03563e-50
ncbi-103397431	-2.20419	4.44556e-25	-57.2467	2.16001e-22
ncbi-103387278	-2.97669	3.53469e-09	-43.3	1.79684e-13
ncbi-103394127	-8.87006	7.81229e-33	-33.9587	5.99769e-12
ncbi-103394425	-1.88625	2.7972e-15	-38.4169	2.42747e-20
ncbi-103384863	-9.33937	6.39086e-32	-32.9177	2.25182e-16
ncbi-103388474	-1.97604	1.31135e-12	-44.3068	1.92166e-16
ncbi-103380483	-4.55361	8.89698e-42	-48.8604	2.40812e-12
ncbi-103384208	-2.88402	0.000390173	68.0075	1.79321e-60
ncbi-103397023	-7.2974	1.47986e-43	-38.4087	1.77725e-18
ncbi-103380826	-2.76553	7.87123e-12	-48.3169	9.71137e-24
ncbi-103387904	1.58144	4.19505e-13	-46.7844	1.70943e-15
ncbi-103391237	-4.85039	5.00566e-47	-60.8274	6.18806e-34
ncbi-103392057	-1.15853	3.23387e-07	-59.8865	1.53271e-12
ncbi-103392605	-2.45836	4.66201e-06	-61.8878	3.32685e-20
ncbi-103394365	-3.15117	1.23452e-66	-54.3264	4.50908e-13
ncbi-103392174	-9.26757	2.63192e-23	-42.2187	1.55067e-12
ncbi-103386412	-1.44672	0.00040636	-40.2766	2.16598e-27
ncbi-103384170	-1.78218	0.00212692	-48.168	1.39825e-18
ncbi-103377106	-7.65598	2.92144e-39	-26.8688	6.45604e-15
ncbi-103390755	-3.25972	3.23893e-34	-28.9133	2.4899e-15
ncbi-103397763	-1.71961	5.77284e-10	-26.6056	2.95823e-13
ncbi-103378914	-2.41769	1.47061e-08	-42.627	5.28907e-12
ncbi-103384640	-4.24793	0.00750033	-36.8963	1.61534e-38
ncbi-103385754	-1.42525	0.0188661	29.3801	1.01849e-40
ncbi-103397681	-1.1918	6.32052e-06	-33.1419	3.42166e-22
ncbi-103394989	-7.30518	9.49325e-49	-48.5969	3.41615e-16
ncbi-103393144	1.17984	6.17162e-05	-45.6105	1.46586e-12
ncbi-103393208	-6.0802	6.94241e-49	-47.7275	5.23078e-15
ncbi-103396502	-2.18769	1.44681e-12	-44.7331	3.1184e-12
ncbi-103395231	-4.08561	1.50713e-30	-46.3887	3.50728e-14
ncbi-103394879	-9.298	5.30421e-90	-32.1342	1.54226e-11
ncbi-103383381	-1.14148	8.85715e-05	-39.8362	6.7598e-14
ncbi-103384140	-3.927	3.73592e-08	-48.4444	1.68222e-20
ncbi-103391458	-1.06295	3.54804e-07	-38.3699	1.16647e-11
ncbi-103389108	-2.4615	5.95019e-13	-41.4891	2.87274e-27
ncbi-103385655	-7.71608	6.2873e-29	-53.0045	5.80438e-42
ncbi-103391323	-7.40003	1.14849e-14	-29.3478	2.6159e-16
ncbi-103386998	-3.78136	4.7403e-13	-33.5387	3.93465e-28
ncbi-103385902	-3.04176	1.13997e-13	-26.4275	8.72663e-31
ncbi-103381659	-1.04237	1.54411e-08	-41.0205	1.6033e-24
ncbi-103386558	-2.28125	1.85666e-40	-42.7575	4.84934e-12
ncbi-103378941	-1.32554	9.1839e-08	-53.9907	4.56487e-15
ncbi-103382925	-1.02893	7.72453e-06	-39.2088	1.6833e-20
ncbi-103381167	-2.20004	1.17919e-14	-33.6081	1.0778e-12
ncbi-103384195	-9.17866	3.07676e-12	-36.8583	1.20101e-11
ncbi-103389725	-1.29887	8.16667e-09	-37.6228	8.94892e-13
ncbi-103399882	-4.63831	1.01316e-49	-35.3997	2.93879e-32
ncbi-103392193	-8.43741	7.10554e-07	-32.6877	8.27159e-15
ncbi-103377932	-1.1187	2.91609e-05	-43.3213	1.18907e-10
ncbi-103379458	-2.37361	4.36114e-26	-41.1956	3.77079e-10
ncbi-103382298	-8.83131	2.76336e-89	-41.7107	1.46588e-14
ncbi-103394292	-4.53755	1.17566e-67	-50.9657	1.62962e-13
ncbi-103376624	-2.77242	1.7291e-23	-33.2542	5.62431e-12
ncbi-103399961	2.21867	8.67038e-11	-45.9838	3.596e-19
ncbi-103380790	-3.9107	3.44959e-46	-55.9624	4.6489e-42
ncbi-103381695	-7.02164	4.76996e-261	-39.0309	2.06403e-12
ncbi-103382877	-1.91493	3.31827e-05	28.9968	2.87031e-41
ncbi-103383624	-1.54536	1.08418e-06	-46.3768	9.15602e-10
ncbi-103389374	-3.41294	7.06065e-07	-75.7935	2.67579e-57
ncbi-103387655	-5.51631	5.19682e-23	-41.4464	1.61034e-13
ncbi-103395055	-2.85572	5.54076e-17	-38.7705	4.33285e-18
ncbi-103398111	-8.51833	0.000555341	35.2177	2.12607e-19
ncbi-103397621	-1.5893	4.24056e-15	-29.4914	2.32772e-13
ncbi-103388229	-3.88042	0.0127707	-52.6125	2.96348e-10
ncbi-103379882	-5.90689	0.000208001	-50.5122	1.03233e-22
ncbi-103384666	-1.24385	9.71009e-05	-37.2261	3.8509e-18
ncbi-103397240	-2.51881	2.12929e-07	-50.4466	8.27038e-14
ncbi-103382439	-1.52915	4.46082e-19	-36.4408	2.85694e-09
ncbi-103384909	-2.10376	2.3156e-23	-35.2756	1.76152e-22
ncbi-103391781	-1.90609	9.80722e-08	-69.1157	1.97197e-45
ncbi-103383436	-8.10573	6.964e-23	-34.3936	1.47579e-19
ncbi-103393472	-9.37442	1.59866e-07	41.539	2.90818e-32
ncbi-103382408	-4.21761	7.27249e-27	-42.4277	2.40566e-14
ncbi-103386390	-1.92685	1.76099e-05	-39.3572	8.77514e-76
ncbi-103396942	-8.15987	2.01428e-151	-33.3264	5.84212e-15
ncbi-103387527	-8.02237	0.00813434	31.045	7.91253e-21
ncbi-103388571	-9.18239	1.22793e-23	-35.082	1.28638e-14
ncbi-103377676	-1.68708	6.15603e-21	-44.4471	7.69361e-25
ncbi-103390746	-1.18259	2.74912e-09	-38.3061	5.39172e-11
ncbi-103378763	-10.2747	1.2336e-09	-34.249	3.60315e-16
ncbi-103389340	-1.70966	0.00237256	-49.9533	3.75899e-22
ncbi-103388483	-4.2742	4.0703e-210	-49.2714	2.76701e-11
ncbi-103396331	-12.9113	1.38918e-18	-29.3394	5.53735e-26
ncbi-103394137	-3.2676	3.76017e-12	-32.016	3.13655e-13
ncbi-103385124	-8.88671	0.000873674	40.0076	3.48239e-21
ncbi-103378272	-3.95729	1.08963e-179	-45.4477	6.98161e-17
ncbi-103386198	-1.99022	0.0395866	-47.3845	1.3609e-11
ncbi-103393820	-5.18587	2.49955e-05	-31.4823	4.67994e-14
ncbi-103378937	-2.76316	4.37464e-10	-50.3445	8.20381e-25
ncbi-103388436	-4.38561	7.70512e-48	-49.043	1.45261e-10
ncbi-103379201	-1.01812	0.00101617	-50.0606	6.98441e-17
ncbi-103380431	-9.63504	7.97949e-55	-44.3597	9.58567e-14
ncbi-103377320	-7.31159	2.94475e-15	-27.699	5.19092e-09
ncbi-103399960	-2.02709	2.16843e-13	-57.9166	3.60798e-12
ncbi-103377464	-6.98117	1.05351e-112	-47.3394	3.12079e-12
ncbi-103394662	-1.93718	6.97972e-20	-48.9931	5.39746e-11
ncbi-103389889	-3.04924	1.70293e-05	-38.0782	3.35099e-14
ncbi-103397050	-2.78561	8.27334e-101	-41.268	3.76932e-14
ncbi-103377315	-3.06111	0.0032952	-38.2286	5.59817e-11
ncbi-103378476	-1.55102	0.000379384	-62.556	1.07569e-17
ncbi-103381416	-2.57347	0.00897781	-48.7315	3.73127e-14
ncbi-103389678	-2.74435	1.08383e-12	-29.4116	1.57041e-10
ncbi-103396079	-1.51147	0.000588546	-33.4161	1.13667e-14
ncbi-103390478	-2.01643	5.11884e-18	-35.1372	3.4964e-11
ncbi-103388382	-2.10589	4.8031e-35	-34.2804	8.16663e-14
ncbi-103379872	-7.88671	0.00216259	-30.2686	2.18549e-16
ncbi-103383555	-3.34104	1.36342e-05	-27.5037	4.95067e-11
ncbi-103377617	-4.97124	2.70407e-09	-27.0771	8.67572e-12
ncbi-103385419	-4.21792	1.50559e-27	-32.9776	8.9662e-14
ncbi-103383128	-5.1375	0.000635836	-53.4153	1.34001e-13
ncbi-103387338	-2.53353	8.13303e-27	-47.2053	1.70188e-14
ncbi-103384667	-5.75142	2.80168e-187	-62.4638	5.99978e-40
ncbi-103376788	-2.8452	0.013997	57.2849	3.33863e-22
ncbi-103397790	1.14955	6.50511e-17	-41.7627	1.95255e-14
ncbi-103386989	-4.03106	1.4469e-165	-42.2786	2.00484e-17
ncbi-103389038	-2.92283	0.00160285	-39.4217	9.17584e-14
ncbi-103381672	-1.22887	3.07017e-15	-49.463	7.17322e-09
ncbi-103395379	-5.04439	0.00054942	-37.7108	1.81395e-23
ncbi-103393165	-1.22199	0.00257358	-41.716	7.00539e-15
ncbi-103395886	-8.27302	7.06439e-12	-34.5559	2.11713e-14
ncbi-103396234	-1.73419	0.00038499	-39.3685	2.04418e-11
ncbi-103393380	-4.70252	1.46197e-99	-52.1201	2.15545e-18
ncbi-103376820	-4.16534	1.59013e-09	-26.9779	1.44927e-10
ncbi-103383928	-1.77061	2.98879e-30	-47.3915	4.30484e-18
ncbi-103388537	-1.1769	5.21049e-09	-45.6493	5.37578e-19
ncbi-103387934	-2.42421	0.0430845	-51.4012	7.43159e-17
ncbi-103392221	-6.93074	3.83106e-14	-41.1574	9.97586e-12
ncbi-103382844	-15.2011	6.88469e-28	-30.559	2.15531e-18
ncbi-103380468	-4.31407	5.20861e-42	-35.5065	2.92254e-14
ncbi-103397535	-8.63976	3.11277e-42	-29.1413	1.41255e-12
ncbi-103395451	-1.22294	3.52967e-07	-38.7274	2.10916e-25
ncbi-103391493	-3.59756	4.21923e-09	-39.9875	2.16141e-18
ncbi-103392104	-2.11057	9.51243e-09	38.5476	2.46532e-13
ncbi-103380782	-1.7578	0.004688	-30.0833	3.48546e-14
ncbi-103384579	-1.59968	1.53666e-19	-37.8373	1.82426e-13
ncbi-103376942	-9.61226	1.41397e-131	-44.8216	2.66957e-20
ncbi-103392223	-7.76818	2.79281e-07	-52.6469	2.00768e-37
ncbi-103398144	-1.05624	5.36886e-06	-76.1458	2.32033e-52
ncbi-103395353	-8.51249	1.27403e-41	-29.5354	7.38495e-10
ncbi-103384754	-5.05889	1.12075e-05	-56.7843	3.2455e-21
ncbi-103395358	-4.77683	0.00190264	-32.9311	1.46783e-11
ncbi-103386574	-5.90907	2.44614e-24	-33.6952	3.62999e-25
ncbi-103382850	-1.29768	0.0293457	-48.3596	2.24024e-12
ncbi-103395375	-4.49825	7.82384e-19	-36.6435	5.93514e-13
ncbi-103390503	-8.70191	8.20809e-67	-56.8844	2.59522e-50
ncbi-103394161	-1.31595	1.32395e-17	-40.044	3.56509e-10
ncbi-103377764	-8.20555	1.74746e-22	-32.3745	3.49001e-13
ncbi-103389855	-3.30933	6.73946e-11	-42.3004	2.02345e-13
ncbi-103378304	-2.98548	2.44056e-22	-55.7896	2.30313e-22
ncbi-103391280	-1.95562	5.01145e-19	28.601	3.07488e-35
ncbi-103381100	-1.82782	5.04717e-06	-50.8134	1.94234e-15
ncbi-103395524	-1.90712	8.26765e-21	-36.6242	3.99087e-38
ncbi-103377192	-1.39117	0.00587091	-30.8413	1.65257e-09
ncbi-103384014	-1.47608	2.87315e-08	-25.835	1.05731e-10
ncbi-103394730	-2.31744	5.86975e-07	29.2111	5.5214e-11
ncbi-103390661	-10.4979	1.09415e-21	-41.1882	1.07546e-16
ncbi-103377877	-4.43105	4.57837e-24	-43.8109	1.5756e-12
ncbi-103386900	-1.9622	2.92954e-32	-51.769	1.12537e-35
ncbi-103390050	-1.67105	1.62839e-30	-42.6983	2.82186e-32
ncbi-103391906	-3.96963	0.0390296	-49.4708	3.06116e-36
ncbi-103380492	-7.44803	2.0106e-82	-37.6394	1.28067e-18
ncbi-103387397	-7.92303	2.9486e-40	-29.2574	4.96546e-12
ncbi-103377579	-5.74354	0.00997569	-40.4419	5.72987e-13
ncbi-103379626	-7.71425	0.0102535	-45.5404	1.15381e-17
ncbi-103395976	-6.51345	1.18743e-48	-52.3799	7.85873e-15
ncbi-103380864	-2.57845	0.00451717	-42.0234	3.63699e-20
ncbi-103391805	-1.7938	1.07011e-40	-40.4161	3.61262e-15
ncbi-103394204	-9.29155	4.63248e-05	-25.2637	1.87732e-16
ncbi-103376635	-1.13275	0.000769087	-45.361	1.43576e-31
ncbi-103385071	-5.8812	8.83237e-20	-31.8601	1.06837e-11
ncbi-103388019	-3.97728	0.000641073	-36.33	2.82233e-22
ncbi-103394189	-1.11342	0.000573257	-43.1387	1.63485e-18
ncbi-103382319	-1.12318	0.00104332	36.4086	1.34143e-15
ncbi-103398791	-10.5723	4.33176e-25	-37.4453	3.03106e-20
ncbi-103384715	-1.36802	2.18115e-09	-35.1859	2.64511e-13
ncbi-103397565	-1.53729	1.60696e-13	-43.9557	6.17474e-11
ncbi-103393337	-2.02706	3.99981e-18	-40.5423	2.09515e-18
ncbi-103381373	-2.6234	5.11892e-35	-37.5575	1.62551e-14
ncbi-103395645	-11.3618	2.68721e-11	-32.0675	1.71874e-18
ncbi-103390083	-1.85099	2.07209e-09	-50.7249	6.26987e-17
ncbi-103379150	-1.35272	0.00172282	-37.3122	8.69304e-10
ncbi-103394568	-7.4216	3.08307e-14	-35.4242	1.3731e-10
ncbi-103384242	-7.05945	3.89445e-29	-27.7818	4.58503e-17
ncbi-103392933	-1.87447	0.0280119	-32.1555	5.59129e-17
ncbi-103396479	-6.17581	4.97263e-24	-33.8247	2.09474e-14
ncbi-103384507	-3.48113	2.79675e-35	-27.2593	6.1305e-14
ncbi-103384460	-6.9709	1.66496e-28	-44.7351	1.00858e-22
ncbi-103395279	-8.8249	6.33169e-70	-31.0667	5.49576e-12
ncbi-103380652	-5.12794	2.21784e-177	-51.754	1.29365e-13
ncbi-103382128	-2.63364	2.89099e-13	-54.9797	5.1725e-11
ncbi-103384389	-3.43637	2.62878e-22	-50.3917	1.34652e-12
ncbi-103385942	-9.37097	2.86306e-213	-33.958	3.0396e-20
ncbi-103397910	-6.64386	2.36239e-05	-31.2091	7.59406e-20
ncbi-103379371	-6.90689	2.3401e-12	-41.0206	2.02812e-14
ncbi-103379141	-2.64076	4.57407e-24	-57.3613	4.9227e-20
ncbi-103388354	-1.42859	2.03527e-08	-45.4085	1.2352e-09
ncbi-103392889	-2.86764	0.0208846	-53.1111	1.23881e-51
ncbi-103384850	-6.80735	0.00540287	-33.0513	6.31869e-12
ncbi-103384155	-1.20739	0.00352475	-43.1207	1.11996e-16
ncbi-103378789	-10.159	6.05111e-08	-30.2676	4.80532e-25
ncbi-103378824	-1.91421	7.01218e-11	-35.6769	1.43971e-13
ncbi-103383206	-2.28692	8.5578e-13	-45.2938	3.254e-12
ncbi-103378240	-2.84648	5.52082e-14	-38.3626	9.60247e-17
ncbi-103385015	-9.02475	8.72116e-153	-29.4275	2.70361e-12
ncbi-103381829	-1.82879	3.71626e-06	-37.5083	1.22377e-10
ncbi-103377763	-3.96013	4.52996e-33	-36.917	2.55885e-17
ncbi-103393227	-3.69032	1.49304e-07	-45.3166	6.98319e-15
ncbi-103377830	-2.87716	4.38705e-24	-49.5741	8.11696e-14
ncbi-103396114	-3.58496	8.82389e-07	-30.1619	8.73003e-11
ncbi-103394366	-9.093	4.41887e-46	-48.2859	8.93169e-15
ncbi-103391128	-1.02836	7.54304e-06	-45.9881	2.70263e-15
ncbi-103392635	-1.62407	2.6283e-23	-34.9291	4.13218e-10
ncbi-103391813	-1.68928	3.98977e-20	-31.9752	7.28086e-19
ncbi-103383697	-4.49448	9.66249e-78	-40.6507	1.24564e-12
ncbi-103390506	-8.8483	6.09046e-127	-31.2771	2.6304e-27
ncbi-103396253	-1.28716	2.00022e-14	-36.1195	1.63447e-12
ncbi-103396516	-6.12799	2.32219e-07	-36.7355	2.83102e-13
ncbi-103391731	-2.85466	6.21469e-08	-25.6494	7.93147e-20
ncbi-103376925	-1.09021	0.000619415	-48.9005	1.02823e-16
ncbi-103376890	-10.1391	7.95411e-59	-35.6894	7.4246e-13
ncbi-103386981	-6.9725	6.3139e-39	-47.6018	5.73509e-10
ncbi-103380264	-5.36048	0.000601882	-50.9676	2.09529e-21
ncbi-103386991	-6.22239	0.00200882	-46.1211	2.45378e-12
ncbi-103394819	-1.07014	0.00153766	-41.8202	2.96449e-14
ncbi-103395291	1.06778	2.13348e-16	-39.1274	3.92045e-13
ncbi-103394130	-1.3354	0.00113515	-38.9662	6.27505e-45
ncbi-103388765	-10.8507	1.50934e-11	-40.3382	1.26646e-13
ncbi-103383572	-8.0607	1.86433e-55	-47.217	1.09648e-11
ncbi-103388940	-1.92747	1.29262e-07	-60.2404	1.68599e-33
ncbi-103394731	-1.61076	7.53704e-15	-50.6815	9.58762e-13
ncbi-103388107	-7.51767	4.39898e-25	-47.7268	3.93061e-36
ncbi-103384251	-7.50938	1.93714e-178	-36.0522	3.02534e-11
ncbi-103393494	-1.02396	0.000253025	-36.7741	1.38727e-18
ncbi-103381420	-1.18648	0.00561423	-45.7185	1.10486e-15
ncbi-103397419	-12.7997	1.52263e-23	-38.1588	3.82017e-28
ncbi-103394186	-7.99435	5.72841e-06	33.2795	6.04318e-16
ncbi-103378288	-5.11126	2.35853e-121	-31.5227	1.32997e-08
ncbi-103391844	-1.25788	0.00648259	-37.8705	7.06446e-16
ncbi-103394990	-7.1768	5.19268e-96	-40.501	5.43165e-25
ncbi-103388823	-2.33424	9.53505e-09	-56.1251	1.18125e-17
ncbi-103399037	-3.5621	0.00497785	-57.01	5.74627e-21
ncbi-103391392	-2.9475	3.35097e-12	26.3346	5.43278e-14
ncbi-103389739	-4.28416	8.79717e-15	-62.7286	7.12735e-28
ncbi-103392180	-5.93546	1.35443e-21	-36.0339	7.81591e-14
ncbi-103381895	-6.35271	1.43822e-53	-45.3364	5.10242e-14
ncbi-103384881	-4.0188	5.47522e-21	-53.1045	1.45451e-16
ncbi-103376924	-2.77218	0.0012186	-32.9064	2.41398e-14
ncbi-103390575	-3.48032	1.36365e-45	-29.8537	8.57432e-18
ncbi-103399938	-3.08828	1.43397e-08	-30.4577	9.2866e-12
ncbi-103396099	-11.3219	1.15637e-19	-38.1286	4.72713e-16
ncbi-103378861	-15.7192	1.09963e-27	-33.5966	3.86139e-29
ncbi-103397190	-1.33021	1.2443e-16	43.5366	1.13116e-89
ncbi-103378094	-1.23328	6.72085e-09	-48.2841	1.19495e-14
ncbi-103380721	-10.3772	2.04659e-17	-35.3763	1.38551e-16
ncbi-103382461	-3.63917	1.83722e-17	-30.1351	6.05963e-18
ncbi-103395869	-7.99718	8.35288e-12	-34.0121	2.35157e-26
ncbi-103377749	-1.54692	3.61973e-10	-46.2775	1.07667e-14
ncbi-103379998	-4.39584	1.94744e-61	-35.0674	3.56269e-16
ncbi-103377212	-1.9205	1.11853e-22	-40.6018	2.33456e-06
ncbi-103394797	-3.05182	2.3721e-32	-67.9832	3.11729e-17
ncbi-103379034	-1.90854	4.39682e-07	-66.0568	2.22767e-81
ncbi-103384236	-1.19375	1.94895e-06	38.3304	1.70616e-57
ncbi-103389016	-5.40534	3.26831e-30	-59.1613	1.12673e-16
ncbi-103376831	-8.80311	1.86727e-80	-30.1407	9.38721e-12
ncbi-103393526	-4.06634	6.88304e-23	-30.5415	2.13512e-17
ncbi-103385166	-2.50918	8.12109e-08	-44.3369	8.0979e-12
ncbi-103391413	-10.6469	5.70286e-12	-44.177	1.09811e-10
ncbi-103389544	-1.60751	0.0316985	-39.3266	5.3155e-13
ncbi-103384016	-2.47107	2.17662e-15	-40.852	9.57001e-20
ncbi-103396931	-8.88264	6.92209e-74	-46.0682	4.91191e-22
ncbi-103388394	-1.40228	1.57786e-14	-51.2889	2.75521e-12
ncbi-103385654	-2.42175	4.93029e-10	-30.9947	2.02516e-18
ncbi-103381891	-1.2363	0.000365611	-39.8887	2.8105e-24
ncbi-103377321	-1.92292	1.64727e-29	-47.0458	3.06835e-10
ncbi-103382983	-7.1661	1.94763e-60	-51.4914	4.79663e-24
ncbi-103384383	-8.97861	2.54814e-130	-31.9081	3.00167e-18
ncbi-103389390	-4.71549	1.06059e-27	-48.5753	3.31163e-15
ncbi-103378620	-4.14031	1.91701e-55	-53.0194	3.46381e-34
ncbi-103384633	-13.2388	2.54683e-21	-37.2893	1.17362e-23
ncbi-103397395	-1.00454	8.55181e-05	32.8717	7.09125e-23
ncbi-103377277	-1.19566	6.43203e-11	-63.1416	5.99516e-86
ncbi-103380168	-4.78136	0.034848	-35.1617	1.21383e-16
ncbi-103379210	-9.17833	1.00222e-162	-31.0312	8.52141e-14
ncbi-103388589	-1.03751	3.24929e-14	-44.7341	4.62333e-15
ncbi-103384774	-7.12194	3.83445e-152	26.4192	8.76468e-36
ncbi-103391670	8.92679	2.32907e-05	-29.9206	1.38825e-17
ncbi-103391086	-5.853	6.85383e-06	-32.111	4.9679e-18
ncbi-103385566	-4.98923	1.72444e-19	-40.9612	3.86668e-11
ncbi-103394769	-1.41216	3.39671e-08	-43.9697	2.6849e-12
ncbi-103380068	-1.56041	6.09536e-08	-30.4644	7.28792e-11
ncbi-103376780	-2.50721	5.00415e-06	-27.6025	5.73626e-09
ncbi-103397524	-3.66531	4.52099e-36	-43.7861	2.45233e-18
ncbi-103389164	-10.2408	1.44174e-05	-32.7691	3.5881e-18
ncbi-103396668	-9.70851	0.000362843	-48.3053	4.6194e-15
ncbi-103393772	-4.81762	3.72443e-33	-32.4995	2.92087e-10
ncbi-103381706	-2.16655	6.31775e-09	-50.589	6.79731e-42
ncbi-103389369	-1.35582	6.44788e-19	-46.4406	4.61627e-21
ncbi-103393362	-9.37554	7.47607e-21	-38.116	9.35589e-18
ncbi-103384985	-1.67445	3.90135e-19	-55.3873	4.3567e-14
ncbi-103394529	-10.6257	9.5838e-06	-41.3826	1.21139e-18
ncbi-103386926	-4.35106	8.82159e-23	-36.0683	1.06591e-15
ncbi-103377561	-6.30986	0.000330804	-40.3955	1.20979e-09
ncbi-103384446	-6.18704	1.48233e-26	-49.4971	4.48481e-29
ncbi-103390700	-5.08842	7.86971e-06	-42.6923	1.33357e-10
ncbi-103394616	-1.09386	9.77136e-05	-31.5939	1.98199e-14
ncbi-103383709	-1.79856	2.40241e-14	-51.878	2.55838e-14
ncbi-103391790	-2.59202	1.94947e-14	-46.8031	6.65135e-23
ncbi-103389075	-1.50871	7.38801e-06	-29.0819	9.2266e-09
ncbi-103396261	-2.02813	6.49608e-17	-32.6982	4.82257e-09
ncbi-103394682	-1.24917	0.00106482	-42.6724	3.10844e-12
ncbi-103393357	-11.2348	9.39688e-19	-48.633	6.589e-25
ncbi-103384981	-1.20612	0.000160696	-36.3993	1.15407e-14
ncbi-103380300	-7.58496	7.9413e-06	-33.4151	4.90237e-19
ncbi-103396219	-8.64893	2.96935e-101	-47.6022	3.30106e-12
ncbi-103389956	-3.81125	1.08578e-74	-41.5284	6.54794e-38
ncbi-103390725	-3.59262	2.44994e-26	-40.7611	3.05657e-21
ncbi-103389467	-1.82938	0.000960795	-51.5304	3.43249e-31
ncbi-103386918	-2.29426	0.000149275	-32.4543	1.36075e-11
ncbi-103396394	-1.53687	2.36261e-07	-47.207	4.83015e-17
ncbi-103382104	-2.74252	1.27583e-28	-48.3634	7.57538e-12
ncbi-103385437	-4.90511	1.33907e-06	-43.5114	3.96722e-20
ncbi-103385931	-1.72992	2.76665e-09	-30.5477	1.55955e-13
ncbi-103399832	-9.12096	2.11287e-146	-32.756	2.27232e-15
ncbi-103385921	-3.76671	0.000179995	-37.9274	3.82186e-11
ncbi-103391124	-12.3116	5.22324e-29	-35.3574	4.89091e-11
ncbi-103385592	-1.64853	1.81361e-07	-27.1721	1.23958e-12
ncbi-103397984	-7.35961	8.91686e-143	-37.9435	5.77269e-17
ncbi-103395747	-11.1079	3.13879e-18	-28.0989	5.31532e-14
ncbi-103386666	-5.07993	2.41174e-48	-47.4512	1.65347e-12
ncbi-103381087	-6.90689	0.0102376	-31.8316	2.73445e-16
ncbi-103382176	-1.68194	0.000183015	-38.4954	4.19595e-10
ncbi-103384704	-5.97963	2.74401e-84	-42.8914	1.8964e-09
ncbi-103386811	-1.51615	2.34891e-16	-46.5082	5.2368e-16
ncbi-103383949	-5.13856	1.15911e-36	-37.2116	9.80166e-20
ncbi-103394318	-3.20956	3.75068e-43	-63.1423	1.52038e-21
ncbi-103392097	-1.08341	4.53532e-08	-29.3152	1.14351e-11
ncbi-103383240	-3.05703	0.00108722	-50.0836	4.96748e-16
ncbi-103383067	-2.23842	8.91558e-05	-50.6215	6.40397e-17
ncbi-103390659	-10.1336	4.47578e-08	-32.062	6.76702e-16
ncbi-103380361	-10.9396	1.51182e-22	-34.627	3.81114e-16
ncbi-103379477	-2.10225	1.53402e-05	-53.4773	2.02649e-14
ncbi-103391082	-8.38269	3.85474e-80	-41.3222	1.12997e-21
ncbi-103379660	-3.66603	2.94636e-12	-55.1538	2.23402e-08
ncbi-103380887	-14.432	4.09451e-27	-42.3445	5.40433e-14
ncbi-103386626	-1.2304	7.24324e-10	-30.5003	5.93183e-22
ncbi-103383073	-2.39193	1.34692e-13	-34.6022	6.05435e-10
ncbi-103396518	-6.19286	2.46868e-50	-36.6032	4.14861e-09
ncbi-103385444	-5.54686	1.48282e-101	-38.6124	2.88385e-14
ncbi-103389450	-2.02106	0.0122319	-42.3669	3.64498e-20
ncbi-103393716	-10.0052	3.38411e-60	-46.2316	1.344e-38
ncbi-103397957	-4.13876	4.35513e-09	38.4918	2.58359e-42
ncbi-103386040	-4.50779	6.86537e-45	-40.0465	1.95464e-12
ncbi-103380952	-3.74595	0.000479873	-47.2334	1.20217e-20
ncbi-103397831	-1.55732	4.59419e-11	-47.8487	1.57866e-13
ncbi-103397872	-1.82559	9.90823e-09	-52.1562	2.88681e-26
ncbi-103396687	-1.18739	0.00131469	-27.7636	1.91523e-16
ncbi-103389875	-7.59991	4.05434e-12	-47.8172	7.38978e-19
ncbi-103391401	-1.45165	0.000110352	-28.4946	2.34049e-14
ncbi-103389171	-1.66073	0.00278165	-39.8288	8.91465e-13
ncbi-103391398	-9.66442	4.01056e-165	-33.7596	2.98879e-18
ncbi-103396556	-1.4298	4.23839e-16	-45.7474	1.1481e-33
ncbi-103384896	-6.07738	5.37983e-64	-55.5455	3.71925e-14
ncbi-103386428	-1.546	6.45307e-06	-30.8806	1.95681e-16
ncbi-103388699	-9.15735	3.56329e-72	-31.2097	1.13493e-17
ncbi-103378689	-6.98489	0.023992	-29.2585	5.56234e-12
ncbi-103380259	-2.93348	1.18672e-10	-41.5017	1.76874e-09
ncbi-103394406	-3.04725	1.03434e-57	-43.8635	3.78781e-12
ncbi-103392753	-6.00914	8.52635e-39	-29.1979	6.81138e-27
ncbi-103391694	-7.85498	9.47895e-35	-54.4133	1.27053e-16
ncbi-103388816	-2.0054	3.82162e-05	-35.263	8.75511e-24
ncbi-103379534	-2.39479	5.38744e-17	-53.7156	1.43961e-13
ncbi-103391875	-3.16993	0.00866209	34.6343	5.81615e-27
ncbi-103385407	-2.1806	7.34356e-06	-42.9038	3.89439e-14
ncbi-103392508	-10.8244	6.74432e-18	-36.187	8.47844e-19
ncbi-103381792	-2.43345	9.14519e-98	-45.9952	1.25077e-25
ncbi-103386792	-2.79916	6.28059e-08	-31.3962	1.78592e-11
ncbi-103389261	-3.06279	1.40498e-23	-43.8141	1.16243e-26
ncbi-103396428	-15.5251	3.65546e-32	-29.9433	1.21138e-17
ncbi-103378654	-8.48087	6.62035e-07	-44.1616	6.9243e-13
ncbi-103395345	-1.18478	0.0248207	-51.4875	9.66962e-18
ncbi-103386655	-8.84256	7.13994e-10	-40.5236	2.10887e-19
ncbi-103386422	-3.00637	5.75266e-26	-60.9892	4.87047e-40
ncbi-103391610	-2.5807	1.37074e-15	30.6633	1.42502e-13
ncbi-103392016	-1.60486	2.62469e-10	-53.2722	5.58607e-13
ncbi-103391404	-10.4493	0	-30.8762	4.88505e-18
ncbi-103390433	-7.52617	4.86292e-63	-27.257	3.83139e-10
ncbi-103383718	-2.30926	1.69214e-20	-30.7712	6.72382e-21
ncbi-103392161	-4.75154	1.41592e-09	-58.4121	2.73122e-13
ncbi-103386283	-8.82553	5.13171e-149	-39.31	1.74334e-27
ncbi-103384305	-1.14333	3.19553e-09	-57.1914	1.3272e-24
ncbi-103387398	-10.0895	4.30296e-52	-35.3866	1.84847e-14
ncbi-103391774	-2.14956	7.59091e-15	-43.2035	1.74948e-21
ncbi-103379795	-2.68079	4.27739e-47	-48.857	4.08004e-13
ncbi-103393169	-8.94097	1.76783e-134	-39.6867	1.1223e-12
ncbi-103383341	-1.30849	2.89882e-17	-30.7384	7.48038e-26
ncbi-103386387	-3.0305	6.01501e-29	-45.3704	2.20143e-10
ncbi-103394452	-1.14794	2.07214e-06	-45.3911	5.69445e-16
ncbi-103378495	-2.12679	2.74182e-15	-36.3917	3.9818e-10
ncbi-103382373	-6.91886	2.61427e-36	-25.8771	8.54417e-18
ncbi-103388799	-2.06051	2.54853e-30	-48.6442	5.43238e-29
ncbi-103399640	-3.03282	8.05253e-21	-37.1492	9.48652e-13
ncbi-103384769	-5.71499	8.6016e-73	-33.9833	3.0107e-14
ncbi-103381254	-2.25442	0.0128083	-29.9188	1.49078e-18
ncbi-103397371	-1.77234	1.65497e-20	-61.4161	4.50744e-16
ncbi-103389996	-3.36518	1.75693e-29	-49.6736	6.70874e-15
ncbi-103387326	-1.44478	0.00878118	-77.8245	2.20478e-59
ncbi-103384982	-8.36632	0.028469	-27.6352	2.0112e-10
ncbi-103394575	-1.56367	4.8995e-21	-31.862	8.76396e-15
ncbi-103388764	-9.95807	3.53358e-22	-55.714	7.74713e-24
ncbi-103383444	-1.3425	8.59796e-11	-34.0718	1.66109e-10
ncbi-103379214	-1.23911	1.81375e-06	-29.8768	9.87014e-21
ncbi-103392449	-1.04172	0.00198648	-49.5061	2.17739e-16
ncbi-103388341	-1.65948	1.03569e-06	-51.7267	4.024e-14
ncbi-103384243	-3.50556	2.51344e-41	-41.7823	5.53435e-15
ncbi-103396366	-8.08746	1.87476e-17	-50.8943	8.12999e-42
ncbi-103388026	-2.54874	0.0115307	-45.7146	1.69104e-17
ncbi-103392761	-4.30465	4.1181e-10	-37.8745	7.71184e-15
ncbi-103384583	-5.49185	0.0241347	-43.4574	1.02036e-11
ncbi-103397251	-4.54125	8.90363e-101	-43.4435	8.34124e-29
ncbi-103388739	-6.01062	1.80104e-84	-29.5386	5.55128e-14
ncbi-103378801	-5.60675	1.20385e-125	-48.1541	2.69748e-28
ncbi-103385175	-2.53183	1.24582e-27	-54.6341	1.56518e-17
ncbi-103381082	-1.40248	0.000117518	-34.1975	1.57118e-15
ncbi-103397874	-2.10962	1.33852e-06	28.6345	9.5498e-21
ncbi-103383289	-1.64677	5.07193e-10	-40.9476	1.0975e-11
ncbi-103395140	-8.61716	2.29208e-25	-25.5126	1.34704e-10
ncbi-103399103	-8.71696	2.67639e-118	-26.9727	1.24896e-17
ncbi-103395719	-3.60543	3.64546e-21	-28.1128	2.2623e-15
ncbi-103379675	-6.6677	1.19036e-11	-44.7695	1.32649e-26
ncbi-103385473	-2.17425	0.000704591	-61.1638	5.00256e-24
ncbi-103387047	-1.67692	3.56926e-06	-34.9395	5.85541e-13
ncbi-103391192	-7.26053	0.034691	-30.1335	1.02475e-14
ncbi-103396461	-4.77888	9.11251e-97	-38.9936	1.46139e-11
ncbi-103397436	-5.64097	1.70234e-09	-41.961	4.97632e-15
ncbi-103386047	-4.41525	1.8119e-74	-39.5972	1.25845e-12
ncbi-103380846	-5.35509	6.29829e-128	-45.0502	1.34931e-11
ncbi-103382045	-2.57827	0.0449134	-43.4411	3.56973e-20
ncbi-103384492	-2.98157	3.16768e-24	-49.2824	5.84024e-38
ncbi-103388085	-2.02679	5.75967e-35	-27.3964	2.38027e-15
ncbi-103388873	-4.29138	4.62268e-81	-43.7457	8.94094e-10
ncbi-103394834	-4.38313	3.47759e-12	-47.8014	8.58183e-21
ncbi-103394659	-2.72065	1.29014e-57	-45.6325	5.29848e-22
ncbi-103376787	-2.48392	3.08013e-05	-53.8383	1.09808e-43
ncbi-103394035	-5.20945	2.32709e-08	-40.5846	3.2177e-14
ncbi-103389279	-5.64469	1.30405e-32	-47.2832	3.93235e-21
ncbi-103393822	-2.30807	6.3558e-13	-26.2248	1.52254e-21
ncbi-103385141	-1.49402	1.43626e-08	-43.8964	1.04301e-12
ncbi-103385292	-8.01681	3.44302e-06	-37.8482	4.59629e-15
ncbi-103383233	-3.12835	5.92841e-35	-40.4575	1.14304e-12
ncbi-103376962	-1.71094	3.42328e-14	-49.614	2.33216e-12
ncbi-103378321	-8.33688	4.77141e-06	-41.0606	2.91384e-12
ncbi-103379892	-1.65354	1.19998e-08	-46.351	1.5146e-13
ncbi-103384018	-2.77761	0.0358944	-35.2707	6.71065e-12
ncbi-103389489	-1.11411	0.000636332	-48.9324	2.01339e-14
ncbi-103392470	-1.76277	2.70635e-09	-36.3824	7.19091e-13
ncbi-103377096	-1.65535	0.00628148	-44.2032	2.25867e-13
ncbi-103380016	-3.39647	3.70656e-64	-57.0993	5.07338e-14
ncbi-103384034	-5.10434	2.5301e-19	-29.0245	1.83341e-12
ncbi-103381541	-3.74857	4.71999e-12	-47.3291	4.16952e-20
ncbi-103394336	-8.27845	1.2823e-10	-32.6587	7.04766e-15
ncbi-103381455	-2.73178	6.48694e-17	-44.0178	5.63472e-13
ncbi-103393969	-2.6573	0.000381855	-49.3626	1.21073e-22
ncbi-103381407	-14.6378	4.07195e-27	38.555	2.24012e-21
ncbi-103376807	-2.50297	1.22921e-49	53.5642	2.95054e-26
ncbi-103381881	-7.09803	1.15464e-14	29.0305	1.17942e-22
ncbi-103385930	-3.18061	8.35189e-17	-34.3865	8.78387e-14
ncbi-103392199	-5.85798	6.14925e-05	-33.7849	9.31156e-18
ncbi-103384219	-11.3294	6.10722e-14	-45.3949	1.78385e-28
ncbi-103378652	-1.36556	0.00523523	-45.4228	1.05718e-11
ncbi-103394835	-6.73704	1.87849e-50	56.1572	6.3349e-55
ncbi-103380736	-8.99435	6.72065e-12	-32.0076	2.52965e-17
ncbi-103390797	-4.4804	1.0279e-55	-35.4729	1.8852e-12
ncbi-103395285	-3.73697	0.00330922	-28.1556	8.9699e-12
ncbi-103379569	-3.63397	0.00247315	-35.7711	9.43795e-11
ncbi-103394807	-2.86734	2.32223e-29	-29.7125	3.6594e-11
ncbi-103388994	-9.75377	1.90013e-07	-50.7954	5.07433e-15
ncbi-103386515	-3.15987	0.0420831	-50.0824	2.04493e-14
ncbi-103399192	-5.64471	4.54474e-81	-74.2397	2.01247e-17
ncbi-103390122	-5.7211	9.63849e-07	-27.4738	3.93255e-16
ncbi-103380984	-4.76122	8.31662e-44	-27.9109	1.02378e-10
ncbi-103394274	-1.23054	0.000104259	-50.3142	3.04193e-16
ncbi-103393537	-3.7373	3.52615e-30	-30.173	2.17349e-09
ncbi-103392624	-2.11672	0.000399456	-57.069	2.83187e-11
ncbi-103387039	-3.80128	0.000932406	-50.1385	7.73307e-16
ncbi-103376691	-8.32398	1.40724e-05	-58.1658	7.21955e-21
ncbi-103377036	-9.18727	0	-40.8041	2.77626e-16
ncbi-103380559	-9.07868	4.16418e-50	26.2932	3.07208e-27
ncbi-103386279	-6.73064	3.69577e-34	-37.3365	5.82136e-15
ncbi-103394710	-9.04809	9.47511e-102	-50.3961	1.70243e-13
ncbi-103391737	-1.05817	2.27073e-05	-39.7196	1.69419e-24
ncbi-103390057	-1.52733	2.937e-13	-47.4282	5.79048e-11
ncbi-103382852	-1.35787	5.40387e-11	-55.9412	1.30569e-14
ncbi-103388635	-7.53528	3.39911e-07	-36.2577	2.5473e-17
ncbi-103389491	-1.40408	9.90499e-05	-26.9365	1.38084e-08
ncbi-103386482	-6.91542	5.59747e-86	-26.5372	4.48737e-12
ncbi-103376734	-1.12501	3.02146e-06	-41.7164	6.64592e-19
ncbi-103396389	-8.94326	1.37421e-122	-38.618	3.68833e-15
ncbi-103382410	-3.75489	0.00141936	-32.1414	3.93743e-14
ncbi-103382424	-1.56327	5.67608e-15	-26.07	2.94238e-16
ncbi-103380905	-6.6865	1.77759e-06	-37.4856	6.74463e-41
ncbi-103395430	-1.89171	7.56418e-11	-35.0092	1.41007e-20
ncbi-103381470	-7.46789	2.84025e-06	-32.4597	9.55175e-11
ncbi-103391012	-1.40288	6.57007e-44	-42.2598	1.44547e-14
ncbi-103390142	-2.81365	0.00335813	-53.07	1.08727e-28
ncbi-103384660	-3.87805	9.69423e-23	-46.9101	3.31586e-13
ncbi-103382507	-1.12254	3.53518e-07	-34.6461	2.75392e-12
ncbi-103383437	-1.73268	1.68692e-20	-52.0223	9.69988e-53
ncbi-103392914	-4.15883	5.76487e-18	-41.584	1.56966e-11
ncbi-103387225	-4.12699	3.32472e-16	-46.7244	4.05728e-20
ncbi-103381456	-8.43741	0.00120528	-35.5738	1.16943e-34
ncbi-103376657	-7.45121	8.39921e-88	-42.4768	1.81905e-10
ncbi-103390831	-1.16017	2.12788e-08	-39.4949	1.43073e-11
ncbi-103388686	-2.80399	1.28595e-23	-45.1472	2.78303e-12
ncbi-103383401	-2.30668	3.79293e-10	-28.5889	1.25458e-10
ncbi-103397839	-12.1357	2.70039e-24	-34.3541	1.31748e-13
ncbi-103381565	-3.82861	5.5835e-10	-55.1143	8.31897e-22
ncbi-103385550	-2.99973	2.73982e-49	-28.1138	1.73915e-27
ncbi-103388989	-3.14864	1.04838e-27	-40.8315	5.48539e-14
ncbi-103391235	-1.58745	4.78105e-14	-50.5241	5.51361e-12
ncbi-103388668	-12.7861	6.55437e-17	-29.8946	7.76081e-14
ncbi-103383221	-1.60914	0.000242973	-41.8116	5.00368e-11
ncbi-103391478	-1.95293	1.93769e-09	-26.5535	7.97302e-19
ncbi-103395010	-4.47354	0.00022552	-42.1746	3.91041e-13
ncbi-103388070	-3.75489	0.0169566	-60.8277	1.34437e-11
ncbi-103393075	-2.09954	0.00546777	-46.4387	2.23489e-19
ncbi-103380807	-2.1777	2.1995e-40	-38.6785	3.59035e-24
ncbi-103384688	-8.71216	4.82838e-161	-28.0129	1.78997e-21
ncbi-103377376	-5.06771	1.58843e-78	-39.8769	2.99808e-08
ncbi-103378136	-2.48298	5.10648e-47	-44.1218	1.87344e-31
ncbi-103381425	-2.53933	6.6872e-35	-36.3599	9.64174e-13
ncbi-103390366	-1.48155	0.00288879	-27.3286	2.14083e-24
ncbi-103386003	-4.69747	3.27015e-290	-50.5052	1.08302e-14
ncbi-103384541	-5.7879	1.45813e-12	-34.5686	3.27252e-11
ncbi-103396738	-2.22796	1.9482e-48	-43.7749	8.42295e-10
ncbi-103387671	-3.69846	5.67766e-37	-31.8116	6.52999e-16
ncbi-103377416	-2.14221	3.15918e-06	-43.5674	9.46197e-17
ncbi-103388965	-4.92235	1.56009e-116	-55.1388	5.29425e-15
ncbi-103379012	1.7511	6.23274e-07	-29.8745	9.18699e-13
ncbi-103377980	-1.69496	8.37192e-11	-51.3674	1.49098e-21
ncbi-103385675	-2.7246	0.0169308	-52.6476	1.28066e-15
ncbi-103382762	-6.16547	6.96427e-24	-36.4616	4.4648e-14
ncbi-103380974	-6.08139	0.00329952	-39.4514	5.60746e-11
ncbi-103398069	-3.30009	3.41467e-25	-41.2499	3.83028e-47
ncbi-103379840	-1.51166	4.43792e-16	-61.7972	7.36127e-16
ncbi-103394337	-1.88518	3.03411e-50	-27.189	5.00104e-11
ncbi-103379510	-5.96501	4.95755e-68	-28.1938	3.16784e-16
ncbi-103379096	-7.5157	5.19211e-23	-64.8619	1.272e-34
ncbi-103380156	-2.11221	0.0133185	-47.9322	3.29081e-24
ncbi-103397348	-3.8531	2.72849e-28	-57.0571	1.73865e-13
ncbi-103388738	-5.68711	8.14398e-40	-27.5016	5.43682e-10
ncbi-103384190	-2.00626	2.80656e-06	-52.7881	3.82015e-13
ncbi-103378167	-4.71973	6.1395e-15	-25.0021	3.57703e-12
ncbi-103395303	-2.05485	1.8291e-15	-51.2391	2.22248e-10
ncbi-103383672	-2.14744	1.6632e-15	-43.5855	3.52193e-16
ncbi-103392114	-3.92433	2.75597e-19	-33.8466	6.43324e-19
ncbi-103376873	-9.20457	3.42762e-05	-37.229	8.93126e-13
ncbi-103390147	-2.42961	6.72269e-82	26.3353	6.77315e-18
ncbi-103395733	-7.61471	6.7668e-07	-26.2082	3.30427e-27
ncbi-103385066	-4.64386	3.17357e-14	-34.2571	2.60524e-12
ncbi-103386860	-1.70405	1.54504e-08	-36.6332	3.06695e-18
ncbi-103395544	-1.4265	1.7237e-37	-38.3091	1.6717e-11
ncbi-103383034	-1.63778	1.51043e-10	-58.1315	7.16571e-16
ncbi-103378471	-6.22055	2.27584e-15	-48.7658	7.84141e-15
ncbi-103386405	-7.24978	1.95566e-100	-39.229	2.83035e-26
ncbi-103380583	-10.348	0.00182532	-29.9896	1.58633e-12
ncbi-103386556	-9.47168	5.69106e-06	-27.4542	1.38832e-18
ncbi-103393292	-3.40372	0.0318003	-25.4777	4.20446e-13
ncbi-103384777	-5.99095	1.48389e-27	-54.0231	8.66533e-18
ncbi-103377782	-4.31774	6.87049e-97	-49.3994	2.23968e-14
ncbi-103392636	-7.30743	3.93425e-12	-31.3894	3.33525e-20
ncbi-103383428	-1.24576	0.0012547	-41.5002	4.13001e-17
ncbi-103384316	-4.66895	2.14088e-39	-31.2146	1.43646e-09
ncbi-103384564	-11.7663	2.09531e-16	28.445	1.62898e-23
ncbi-103386840	1.0614	7.82427e-12	-46.6902	2.57862e-23
ncbi-103382308	-5.79029	3.1168e-36	-52.3907	9.27061e-17
ncbi-103394813	-3.35062	1.2316e-33	-69.7096	1.44399e-91
ncbi-103392152	-2.65161	7.06989e-08	-33.6503	1.23858e-19
ncbi-103381434	-1.02299	0.000768239	-40.7453	1.08788e-12
ncbi-103376725	-7.57743	1.18258e-10	-53.0466	5.14571e-33
ncbi-103399547	-1.85819	4.24341e-30	-48.8812	1.15053e-18
ncbi-103382293	-5.62066	7.16817e-159	-43.3241	9.80661e-19
ncbi-103396334	-4.13796	5.12647e-81	-46.6368	1.25511e-14
ncbi-103396015	-10.1758	2.88767e-07	-43.8012	2.73395e-11
ncbi-103388405	-3.83208	2.19529e-82	-40.6051	1.64401e-13
ncbi-103380999	-1.73745	6.58331e-36	-28.9982	1.48777e-20
ncbi-103386241	-4.14744	5.15934e-23	-41.7149	1.85226e-11
ncbi-103394289	-3.43675	0.000613963	-33.7283	5.04074e-17
ncbi-103382140	-6.46195	2.99456e-14	-34.6854	7.47354e-15
ncbi-103389150	-1.3975	0.00221261	-36.3132	1.02712e-20
ncbi-103383443	-3.04313	1.80129e-42	-29.8696	1.31415e-20
ncbi-103388778	-3.37417	2.05474e-27	-41.2348	7.45859e-27
ncbi-103394491	-5.24793	0.00605375	-45.2253	5.14703e-30
ncbi-103385497	-2.7995	1.97615e-21	-45.6261	8.51961e-17
ncbi-103378873	-14.3217	7.06223e-30	-36.3762	1.02097e-14
ncbi-103393535	-2.22943	8.82111e-75	-43.9559	7.51199e-11
ncbi-103393541	-2.46795	2.13407e-24	-37.989	2.22948e-24
ncbi-103391196	-1.57534	1.06018e-19	-42.1976	1.64222e-11
ncbi-103383687	-2.37134	8.96826e-34	-42.4288	2.0595e-09
ncbi-103396216	-6.90288	7.77756e-14	-58.9245	1.92468e-17
ncbi-103388349	-4.41332	2.89315e-50	-25.4709	7.1522e-21
ncbi-103394184	-2.04989	1.74666e-08	-29.675	4.90044e-12
ncbi-103387521	-1.16645	4.49975e-06	-46.8682	1.31813e-12
ncbi-103382736	-10.7593	3.35439e-12	27.9892	2.88877e-33
ncbi-103397088	-5.56071	9.16618e-07	43.5389	3.32398e-203
ncbi-103391151	-2.58553	7.10401e-14	-75.6079	8.05082e-93
ncbi-103388415	-5.28044	9.45523e-26	-58.1059	6.3832e-29
ncbi-103390553	-2.66003	5.94813e-41	-32.8042	1.92864e-16
ncbi-103396514	-4.98517	0.011453	-51.4808	3.35418e-16
ncbi-103393299	-2.59756	0.000589331	-42.5176	1.9618e-10
ncbi-103391245	-13.2906	1.84288e-22	-41.6522	2.70305e-12
ncbi-103387098	-1.41592	6.03845e-18	-40.05	7.62768e-13
ncbi-103378463	-6.90288	4.62568e-39	-44.5244	4.04857e-12
ncbi-103382177	-7.70667	4.2743e-18	-37.9637	1.42768e-13
ncbi-103390227	-8.70606	3.32579e-11	-47.5334	1.66535e-12
ncbi-103395222	-5.04346	3.5483e-32	-44.9607	5.53694e-17
ncbi-103376622	-5.84967	0.00200168	-38.8164	4.71433e-08
ncbi-103381466	-1.02233	3.76414e-06	-51.3008	1.57661e-16
ncbi-103397688	-1.27108	1.03676e-08	-39.6548	2.96366e-13
ncbi-103376855	-9.26366	1.29326e-67	-31.6559	1.29271e-13
ncbi-103392004	-1.91591	0.00113431	28.6323	5.11827e-13
ncbi-103388214	-5.85798	2.76875e-09	-61.9651	1.02219e-30
ncbi-103382377	-3.47418	1.82274e-35	-41.5006	2.90246e-16
ncbi-103389459	-4.2587	2.91197e-31	-35.585	2.63521e-13
ncbi-103382884	-1.96215	0.00123056	-48.6874	3.90627e-23
ncbi-103388284	-1.2259	0.0045289	-42.7464	1.70918e-16
ncbi-103390712	-5.19249	4.12762e-55	-31.6744	1.39592e-20
ncbi-103396568	-5.1964	4.98071e-11	-51.0296	7.13183e-14
ncbi-103384681	-1.19516	1.00961e-14	-34.575	1.86363e-12
ncbi-103385561	-1.96313	4.26176e-05	36.0879	1.56103e-12
ncbi-103388156	-1.183	0.000157032	-30.0007	1.74263e-18
ncbi-103386483	-8.98382	6.95174e-240	-27.5194	8.50795e-36
ncbi-103385787	-5.29593	5.54995e-07	-32.5435	3.83699e-16
ncbi-103376849	-9.31454	1.83684e-273	-83.065	5.65211e-74
ncbi-103394079	-1.39573	4.72395e-07	-26.2797	4.79137e-21
ncbi-103381591	-2.0677	1.14621e-09	-31.9667	8.85142e-13
ncbi-103387232	-1.4639	1.3959e-16	-52.123	3.65203e-21
ncbi-103390699	-1.2052	3.06349e-08	-30.3488	2.33672e-15
ncbi-103384707	-5.00641	4.14646e-44	-35.5458	2.58526e-26
ncbi-103376804	-2.78843	1.47053e-10	-40.6107	3.61818e-11
ncbi-103377372	-1.32817	1.78932e-14	-38.7432	4.87118e-18
ncbi-103381558	-5.63941	6.7671e-23	-34.8138	4.42147e-09
ncbi-103386908	-3.21266	1.11698e-26	-33.8528	1.42012e-16
ncbi-103390507	-10.8258	1.77446e-28	-32.8023	2.34822e-24
ncbi-103388928	-4.53924	5.77648e-53	-54.6965	1.05593e-25
ncbi-103395000	-4.92161	6.35286e-15	-46.9895	9.84435e-15
ncbi-103382857	-6.07682	2.35406e-06	-47.4475	4.11867e-20
ncbi-103390928	-4.92132	1.58346e-104	-44.2762	5.72462e-17
ncbi-103392282	-2.73658	1.31761e-35	-37.8652	6.77897e-19
ncbi-103398032	-14.5732	2.80276e-32	-29.1389	3.59964e-14
ncbi-103379116	-1.1648	0.00516279	-52.9162	2.23806e-16
ncbi-103389947	-5.10852	2.33223e-41	-38.3632	3.35806e-15
ncbi-103388496	-1.37947	1.33478e-23	-47.5708	5.52525e-21
ncbi-103382606	-1.22273	6.01771e-11	-39.1407	1.68884e-12
ncbi-103379750	-3.58638	0.0369758	-35.5424	1.1953e-17
ncbi-103378667	-4.34999	1.1178e-23	-43.5849	5.25371e-13
ncbi-103386912	-3.12199	0.00438867	45.9527	4.14558e-32
ncbi-103393044	-2.26502	2.72188e-10	-47.7148	3.05425e-19
ncbi-103390504	-9.60918	1.28782e-24	-29.8519	1.27874e-11
ncbi-103389205	-10.5051	2.00161e-14	-36.472	2.0356e-11
ncbi-103389990	-2.78502	4.47506e-19	-44.817	2.24649e-16
ncbi-103382415	-4.60881	6.97268e-38	-54.6867	3.50519e-18
ncbi-103387304	-3.92547	4.80013e-07	50.5089	5.8226e-43
ncbi-103382709	-11.5651	1.21967e-14	-55.5432	1.60391e-18
ncbi-103397377	-1.20362	1.73231e-05	-39.9302	1.60899e-10
ncbi-103390308	-3.74923	5.62271e-21	-57.2648	2.06826e-34
ncbi-103390580	-2.12679	6.01188e-43	-42.8249	1.33895e-13
ncbi-103395354	-4.01139	7.84159e-34	-47.8013	1.962e-11
ncbi-103386905	-1.7522	2.46315e-07	-27.0621	1.2149e-16
ncbi-103379722	-7.3966	2.75537e-10	40.0296	1.17792e-09
ncbi-103387336	-5.1878	1.30852e-69	-52.1605	4.0133e-18
ncbi-103394651	-2.23885	4.54334e-16	-36.6138	1.30471e-35
ncbi-103384279	-1.63248	0.0159432	-42.8473	2.47449e-17
ncbi-103393500	-9.34464	3.37727e-11	-82.1999	1.82107e-46
ncbi-103395975	2.42436	4.63897e-07	-74.4237	3.58234e-72
ncbi-103389044	-3.66676	5.36743e-07	-45.5186	2.04464e-12
ncbi-103381721	-8.8323	2.63948e-71	-50.0898	4.86061e-32
ncbi-103379508	-1.95512	2.23254e-05	-35.1049	1.57599e-11
ncbi-103382894	-4.44741	1.85324e-27	57.132	2.5914e-121
ncbi-103388983	-1.04026	2.5332e-05	-50.3953	5.62904e-17
ncbi-103385361	-2.89686	4.39994e-10	-51.8523	2.25765e-19
ncbi-103388577	-1.52626	0.0010575	-51.586	1.19723e-19
ncbi-103381843	-1.65876	7.33868e-13	-43.2748	6.13371e-22
ncbi-103397727	-5.16018	1.49742e-16	-68.0793	1.50799e-52
ncbi-103380283	-2.23667	9.63821e-08	-52.021	4.89676e-24
ncbi-103394538	-1.52064	1.47833e-06	-46.2499	1.48178e-13
ncbi-103395366	-1.53641	2.48998e-09	-32.1644	5.08014e-10
ncbi-103387484	-2.04839	6.9006e-39	-57.6665	8.37883e-13
ncbi-103379418	-8.32418	4.07181e-13	-27.5475	9.01092e-16
ncbi-103389242	-4.01213	6.54475e-19	-38.133	2.87419e-41
ncbi-103377354	-1.01239	0.00591352	-49.5625	3.88359e-14
ncbi-103394392	-9.92184	3.33798e-09	-37.0145	3.79291e-16
ncbi-103399930	-8.05218	7.57172e-106	-33.5065	4.69676e-25
ncbi-103386460	-3.69544	5.86253e-11	-33.3011	3.27994e-21
ncbi-103388479	-4.53556	2.92199e-155	-42.4577	4.10378e-13
ncbi-103392098	-1.47299	7.56732e-11	-46.0343	6.92646e-14
ncbi-103382915	-5.17733	1.73335e-42	-50.9872	6.78465e-11
ncbi-103394704	-3.23385	0.00296993	-58.618	2.33507e-30
ncbi-103393921	-9.61961	4.51896e-11	-49.3651	1.66459e-16
ncbi-103380806	-3.60439	1.53824e-21	-50.2891	3.42104e-14
ncbi-103392817	-1.56158	1.84344e-05	-48.2054	1.92075e-17
ncbi-103386936	-9.47843	3.14319e-10	-41.1072	4.35283e-18
ncbi-103396101	-2.66658	0.000659757	-25.0432	7.23873e-12
ncbi-103377276	-1.47508	2.84118e-14	-51.6568	1.81046e-11
ncbi-103378531	-3.20342	1.27887e-28	-33.3313	4.37767e-11
ncbi-103377545	-10.1964	0.0343694	-29.496	7.02106e-15
ncbi-103384817	-1.31702	2.42994e-07	-46.5129	1.21205e-15
ncbi-103393527	-2.65842	1.42071e-06	29.3277	9.19164e-15
ncbi-103379321	-2.23827	1.3786e-05	-49.1087	1.04942e-16
ncbi-103378697	-4.94029	3.61801e-21	-49.5118	7.4263e-14
ncbi-103390161	-3.94902	2.51916e-24	-29.9319	4.12502e-26
ncbi-103379413	-1.83773	0.000152837	-34.6189	2.22513e-16
ncbi-103394613	-3.98976	8.98121e-09	-42.4562	1.40993e-18
ncbi-103393162	-1.52911	0.0414575	-59.1443	4.32305e-25
ncbi-103393790	-2.37948	3.88582e-05	-30.0753	2.90808e-09
ncbi-103396350	-1.19302	8.61133e-08	-59.769	3.16984e-21
ncbi-103377139	-1.95321	0.00120436	-40.8641	8.20524e-11
ncbi-103380038	-1.01219	0.000948662	-42.5226	3.15851e-09
ncbi-103385984	-5.25844	3.53653e-13	-41.3582	5.74694e-14
ncbi-103389533	-1.3287	0.0111673	-47.22	2.97757e-23
ncbi-103377984	-3.22882	0.0384269	-42.148	1.24876e-12
ncbi-103387312	-2.29291	6.14015e-39	-30.8261	6.96014e-13
ncbi-103396820	-7.35315	5.97651e-07	-26.0265	7.59174e-15
ncbi-103385310	-2.23346	3.59078e-34	-33.3547	6.49645e-21
ncbi-103397996	-2.69149	1.621e-22	-39.9624	3.48199e-23
ncbi-103388986	-14.7343	1.07045e-28	-26.449	5.78706e-14
ncbi-103379010	-8.84777	6.96665e-33	-36.4443	9.60366e-26
ncbi-103389693	-6.37089	3.04634e-13	-38.2528	1.56988e-19
ncbi-103387830	-3.41051	2.40282e-54	-49.4786	1.84618e-10
ncbi-103377898	-5.34937	1.30651e-71	-50.6721	1.05726e-32
ncbi-103381621	-5.90689	0.000109093	-49.734	3.07267e-16
ncbi-103376993	-4.35924	1.69544e-38	-34.5893	1.09756e-16
ncbi-103397683	-1.00217	4.97476e-06	-40.0034	3.58839e-15
ncbi-103390736	-2.08387	3.86358e-28	-30.5132	4.45111e-19
ncbi-103388860	-4.02975	0.000184881	-37.8606	1.66796e-24
ncbi-103386537	-9.95688	1.55897e-107	-51.4046	9.17281e-41
ncbi-103399915	-1.77374	1.23883e-14	-35.5778	5.16193e-14
ncbi-103377225	-2.4021	4.01195e-07	-44.9804	4.17279e-15
ncbi-103390154	-6.53916	1.97287e-10	-42.4624	5.26585e-15
ncbi-103388754	-1.74896	0.016288	-36.1157	6.84974e-14
ncbi-103394224	-1.84464	2.21261e-09	-45.9921	3.8253e-14
ncbi-103384599	-1.13588	3.94849e-20	-33.7553	8.62329e-23
ncbi-103378558	-1.66262	2.13807e-32	-36.7687	5.0422e-20
ncbi-103387003	-1.16099	0.0140871	-26.8595	5.90413e-10
ncbi-103390813	-5.70736	5.52399e-16	-45.8397	1.49645e-16
ncbi-103398051	-8.49185	0.00313171	45.9388	1.34011e-32
ncbi-103390453	-3.57199	7.71888e-10	-37.5817	8.48311e-10
ncbi-103391653	-1.14294	0.0216075	-51.2468	3.90774e-20
ncbi-103377490	-9.65105	7.72735e-12	-59.9452	1.48435e-23
ncbi-103377699	-4.10719	5.07026e-15	-28.7865	2.96243e-12
ncbi-103379905	-8.4599	6.12278e-05	-25.767	1.14088e-10
ncbi-103382984	-8.43741	1.84264e-05	-32.1978	9.29091e-20
ncbi-103377911	-3.98706	4.39431e-58	-66.9343	5.77618e-48
ncbi-103386881	-2.82941	1.05286e-09	-39.4585	6.7522e-17
ncbi-103376825	-9.29634	2.64575e-22	-83.488	9.6537e-63
ncbi-103378731	-3.17656	3.69593e-54	-36.5631	1.6125e-24
ncbi-103382769	-3.18659	2.1818e-08	-35.2234	6.17458e-11
ncbi-103387472	-1.87225	6.2169e-27	-42.1026	4.4109e-31
ncbi-103399880	-1.18298	7.07161e-10	-53.7203	2.39994e-12
ncbi-103381657	-6.31367	5.67825e-49	-50.6879	2.33845e-15
ncbi-103393437	-2.06004	1.35338e-11	-52.4709	1.15694e-25
ncbi-103391723	-3.1307	3.29121e-07	-51.508	5.66537e-12
ncbi-103393241	-1.08869	6.45933e-08	-39.2827	1.24483e-17
ncbi-103391129	-3.02676	1.60595e-37	-54.6051	3.77544e-19
ncbi-103378465	-2.34131	1.67699e-26	-50.3168	5.44464e-15
ncbi-103393288	-4.47999	3.99384e-10	-43.6066	6.91212e-20
ncbi-103376638	-4.06539	5.58312e-11	-38.86	6.00852e-16
ncbi-103382478	-9.23487	2.39633e-65	-52.4463	2.33567e-40
ncbi-103394215	-7.41343	0.0041439	-47.7265	2.19108e-13
ncbi-103397838	-1.8501	0.030383	-29.4064	9.47035e-17
ncbi-103376989	-4.84346	2.82779e-62	-28.9016	1.21364e-10
ncbi-103387829	-1.81985	0.0409474	-36.8018	1.24849e-10
ncbi-103394976	-7.07039	6.58163e-153	28.0793	9.67396e-32
ncbi-103394973	-3.12866	1.16365e-51	-40.0277	2.06227e-12
ncbi-103391234	-2.97557	2.07405e-22	-25.3859	3.18594e-36
ncbi-103392103	-1.87709	1.86954e-18	-43.4244	2.08239e-10
ncbi-103388257	-1.81697	0.000185281	-44.6487	5.07771e-14
ncbi-103386208	-2.67335	2.07719e-10	-56.5382	4.87701e-13
ncbi-103391523	-1.52941	5.1456e-05	-60.5774	1.00053e-36
ncbi-103395878	-1.26623	3.09604e-15	-56.1845	1.01426e-18
ncbi-103390823	-1.33914	8.53646e-05	-26.8631	4.41141e-17
ncbi-103388414	-6.13332	5.75757e-24	-51.1956	2.94267e-18
ncbi-103387657	-8.75674	1.50761e-53	-42.4099	2.81356e-29
ncbi-103390323	-1.89208	6.4806e-05	-32.6393	4.00036e-14
ncbi-103395956	-4.1985	6.3914e-34	-37.5421	3.93098e-21
ncbi-103392511	-8.80305	0.00275603	36.0822	8.13631e-16
ncbi-103393533	-5.00598	9.48704e-18	-55.2411	2.896e-23
ncbi-103380707	-2.31014	9.71445e-40	-32.4242	3.05477e-14
ncbi-103390592	-2.90689	2.79841e-06	-41.0257	1.24161e-14
ncbi-103396413	-2.0024	1.24323e-13	-65.9311	5.8372e-32
ncbi-103382133	-1.25798	2.16236e-08	-59.1756	7.98157e-42
ncbi-103391612	-2.79112	1.59857e-71	-41.2333	1.14396e-12
ncbi-103377734	1.27998	2.56819e-15	-46.7373	3.62615e-11
ncbi-103376633	-2.70171	2.64471e-13	-43.6019	2.30078e-14
ncbi-103384229	-8.296	1.94989e-58	-27.8792	2.50967e-10
ncbi-103380419	-8.6677	3.24341e-06	-40.0283	1.04488e-17
ncbi-103388292	-4.85119	8.7867e-61	-47.3737	7.9963e-12
ncbi-103382705	-6.04439	0.00969485	-26.906	3.25689e-17
ncbi-103393283	-4.4545	4.15903e-07	-42.2908	5.3963e-19
ncbi-103390513	-9.51964	4.76422e-40	-30.9589	4.90684e-15
ncbi-103382895	-3.17917	2.6404e-14	-46.9049	2.62071e-18
ncbi-103377986	-3.62302	1.11055e-45	-57.5844	4.65034e-15
ncbi-103379538	-1.47978	1.87287e-32	-57.0927	4.72327e-21
ncbi-103391942	-3.45164	2.00291e-48	-53.3084	8.78505e-12
ncbi-103379293	-4.29206	6.62944e-14	-47.4503	1.77494e-11
ncbi-103382861	-8.42626	2.32647e-114	-28.6498	1.34783e-16
ncbi-103380187	-4.10281	0.00107542	-25.6176	9.79e-27
ncbi-103387208	-9.04166	2.17224e-10	-39.6861	2.354e-17
ncbi-103392235	-2.36798	7.11219e-10	-42.1852	1.05312e-11
ncbi-103384104	-9.34848	2.35938e-35	-31.4564	8.07226e-15
ncbi-103392013	-3.9752	5.32262e-06	-59.9976	5.0673e-47
ncbi-103398678	-1.1985	0.00206155	-33.6698	1.96418e-16
ncbi-103399427	-6.40372	2.4561e-08	-27.5593	2.00215e-17
ncbi-103385251	-10.8816	0.0184522	-29.8494	4.57151e-09
ncbi-103395403	-7.20945	5.64557e-17	-36.1064	3.84145e-12
ncbi-103382217	-2.60116	2.58712e-10	-60.1799	5.80504e-17
ncbi-103386450	-1.36369	1.84935e-13	-44.4329	3.37693e-17
ncbi-103387298	-2.82467	2.99934e-09	-44.1845	5.83892e-11
ncbi-103390401	-5.71971	7.3557e-165	-53.0961	2.24748e-23
ncbi-103393489	-2.66469	0.000261237	-49.6633	2.01612e-10
ncbi-103395547	-1.76432	4.91544e-05	-34.8649	4.42727e-19
ncbi-103391856	-4.08139	2.47025e-25	-44.7725	2.84146e-18
ncbi-103387381	-6.72254	9.2913e-90	-25.9264	6.98157e-33
ncbi-103393056	-2.94299	8.95545e-11	-45.6425	8.92808e-15
ncbi-103377550	-3.03053	4.67945e-38	-36.1564	2.10416e-14
ncbi-103380533	-1.09673	8.46833e-14	-44.391	2.18097e-10
ncbi-103397876	-1.08013	6.70067e-05	-40.6757	2.50793e-10
ncbi-103381283	-2.06986	5.22754e-08	-38.745	1.05075e-16
ncbi-103387360	-10.014	1.94594e-20	-39.0541	1.20384e-12
ncbi-103386704	-8.92679	3.81571e-05	-39.8815	1.73816e-22
ncbi-103380932	-5.64386	1.06846e-05	-32.3397	1.72783e-14
ncbi-103399292	-8.98513	4.39822e-168	-34.8958	3.91962e-27
ncbi-103382050	-3.12296	2.59475e-07	-30.4964	4.97047e-13
ncbi-103395788	-2.48806	2.24401e-06	-37.2509	1.93095e-14
ncbi-103383703	-8.08547	4.21314e-12	-40.8795	2.56722e-17
ncbi-103380657	-5.37638	5.89135e-14	-37.1168	4.43448e-14
ncbi-103389549	-3.94486	0.000659328	-35.5525	4.41269e-19
ncbi-103376875	-1.1332	4.91271e-05	-35.7795	3.42759e-26
ncbi-103384064	-7.54432	0.000417887	-39.0556	4.27748e-12
ncbi-103384594	-2.68229	3.48408e-31	-40.162	4.33078e-13
ncbi-103378375	-1.59049	1.57661e-14	-27.3698	9.92738e-15
ncbi-103379942	-8.32838	6.06823e-78	-61.8411	9.50545e-18
ncbi-103388669	-6.09311	2.29927e-08	-32.8881	1.02137e-21
ncbi-103395983	-3.28602	2.57734e-14	-36.4637	1.80983e-17
ncbi-103378907	-2.28358	0.00163085	-39.3169	2.67756e-16
ncbi-103379824	-4.61203	7.88699e-08	-37.8397	1.26434e-09
ncbi-103391222	-6.28218	1.69095e-21	-62.1642	2.03336e-24
ncbi-103383910	-3.26497	8.6329e-13	-30.198	3.98931e-11
ncbi-103379008	-1.5738	0.0003174	-34.0951	3.09018e-10
ncbi-103382141	-1.8295	1.19105e-14	-35.497	1.66551e-19
ncbi-103395113	-8.65583	0.00687769	-56.7746	1.99051e-51
ncbi-103376789	-2.99531	2.15521e-27	-49.122	4.38207e-15
ncbi-103379674	-2.55104	8.04688e-46	-34.2945	8.39943e-15
ncbi-103386493	-8.86715	8.94945e-109	-25.6318	1.57046e-14
ncbi-103396570	-6.39874	8.45591e-43	-41.9862	2.55638e-14
ncbi-103393358	-7.66534	4.02335e-29	-38.2837	7.37731e-10
ncbi-103382480	-1.81091	2.95426e-09	-27.3902	2.01687e-28
ncbi-103392273	-3.91757	2.36849e-49	-55.1822	4.36004e-14
ncbi-103385220	-1.96963	0.0285089	-43.5504	2.53484e-22
ncbi-103383561	-3.12928	3.9624e-05	-29.2507	3.41556e-13
ncbi-103379561	-5.79823	5.1295e-18	-44.9059	1.72025e-15
ncbi-103378222	-4.5008	0.000125782	40.6458	6.89317e-24
ncbi-103386990	-4.74366	0.0121526	-25.5809	1.6026e-24
ncbi-103380480	-4.03465	2.66723e-26	-47.5301	8.39373e-15
ncbi-103385430	-5.187	8.90369e-05	-43.4269	8.2295e-13
ncbi-103389569	-3.22358	7.35892e-48	-47.4209	3.84852e-23
ncbi-103385652	-2.56397	1.10938e-40	-39.6959	6.35535e-18
ncbi-103385889	-3.69173	5.26061e-13	58.1241	7.85864e-49
ncbi-103388927	-2.37073	5.50373e-14	-43.5693	2.45019e-15
ncbi-103388910	-3.5499	7.79631e-08	-51.187	3.52456e-23
ncbi-103385825	-3.64294	5.21566e-22	39.0436	9.43766e-34
ncbi-103393327	-1.2826	3.90665e-07	-43.2762	1.3201e-12
ncbi-103384406	-2.88489	0.000535342	28.3778	4.54388e-14
ncbi-103378316	-1.80529	4.12758e-23	-37.866	5.66409e-21
ncbi-103379451	-1.41636	8.92621e-10	-45.9048	2.50729e-38
ncbi-103378585	-1.5883	4.21892e-49	-33.5142	8.92518e-15
ncbi-103378447	-1.99539	1.05038e-15	-32.9606	9.18279e-19
ncbi-103391673	-3.47432	6.05685e-16	-38.127	7.96536e-16
ncbi-103378527	-4.2506	3.36657e-117	-43.6321	3.0062e-16
ncbi-103390279	-5.61743	8.23104e-09	-43.8086	2.49733e-12
ncbi-103388768	-4.55209	3.86313e-64	-47.7446	3.30368e-12
ncbi-103388006	-2.57438	3.37894e-10	-27.193	9.27157e-10
ncbi-103397669	-1.52337	5.82879e-08	-40.834	5.63332e-22
ncbi-103380497	-2.9349	3.54754e-22	-47.3958	4.40858e-17
ncbi-103394432	-7.86186	3.18575e-41	-35.5851	1.57137e-24
ncbi-103397639	-5.57225	3.26528e-15	-43.5381	3.00203e-14
ncbi-103385240	-11.7429	1.56793e-43	-32.4722	1.59997e-32
ncbi-103389776	-4.57894	1.78497e-12	-37.7429	4.82329e-13
ncbi-103377432	-12.1538	3.62104e-23	-49.9567	1.65994e-11
ncbi-103379990	-1.99708	5.91633e-44	-52.5475	2.05101e-13
ncbi-103389102	-3.33787	3.40624e-05	-49.0344	2.7603e-20
ncbi-103393190	-4.58794	3.68182e-96	-29.6089	4.43742e-13
ncbi-103386415	-2.05763	8.51835e-34	-63.4108	7.31339e-42
ncbi-103393316	-1.01962	2.36314e-05	-49.8119	2.57118e-15
ncbi-103385352	-1.5137	0.00565716	-47.3042	3.81663e-13
ncbi-103385799	-3.98087	3.63594e-110	-58.7294	8.48639e-21
ncbi-103382800	-1.79999	1.05045e-14	-36.261	5.17376e-21
ncbi-103386095	-5.07682	4.26087e-05	-44.5997	1.83673e-14
ncbi-103380568	-5.07965	1.88515e-07	-27.7911	1.7735e-11
ncbi-103395825	-2.7729	7.2978e-09	25.3321	1.30558e-13
ncbi-103390051	-7.41747	5.1898e-87	-38.0466	5.2478e-17
ncbi-103384060	-4.42597	2.11953e-45	-47.6644	1.47399e-14
ncbi-103387166	-3.2883	2.38715e-63	-57.4579	7.17522e-16
ncbi-103394214	-1.2394	1.15035e-15	-47.5928	1.95029e-20
ncbi-103395219	-1.4545	1.03933e-44	-48.9199	1.44016e-15
ncbi-103391246	-1.67239	5.12769e-36	-46.8781	7.45825e-12
ncbi-103394171	-4.85626	1.87791e-15	-31.0142	8.09065e-15
ncbi-103397517	-1.26114	0.000179672	51.4483	7.11815e-63
ncbi-103395728	-2.51887	7.0939e-11	-36.6694	2.23701e-15
ncbi-103393124	-2.14048	1.48604e-07	-52.2536	1.09296e-11
ncbi-103384968	-7.13271	1.18634e-24	-43.0117	2.93414e-09
ncbi-103379562	-2.67844	9.30346e-15	-43.5014	7.70386e-13
ncbi-103383852	-2.58725	1.06956e-23	-30.5648	8.32324e-19
ncbi-103391264	-10.973	2.70387e-09	-43.3882	3.75618e-16
ncbi-103389852	-3.16993	2.77412e-14	-46.9795	1.27978e-09
ncbi-103399878	-3.80023	0.00023139	-35.2063	1.80448e-20
ncbi-103378794	-9.7039	6.11904e-30	-48.5805	1.67036e-17
ncbi-103391101	-1.06249	0.00243984	-36.2661	1.92502e-19
ncbi-103376859	-1.17778	1.2314e-05	-47.5739	9.84786e-25
ncbi-103393278	-2.2645	4.17818e-09	-47.0687	4.21839e-12
ncbi-103393920	-1.23035	6.34768e-05	-28.6263	1.20373e-27
ncbi-103377051	-2.11339	2.02694e-14	-41.1774	8.21599e-21
ncbi-103385250	-1.88549	1.23268e-19	-42.485	6.78629e-12
ncbi-103379682	-10.3535	2.06783e-89	29.2068	1.94251e-34
ncbi-103384851	-7.79863	9.26284e-34	-34.2573	2.05668e-14
ncbi-103393180	-3.22896	1.18056e-08	-32.771	8.37768e-13
ncbi-103385086	-1.27049	5.60344e-25	-48.7064	1.23601e-18
ncbi-103398093	-7.9542	5.66733e-25	-27.7661	7.34953e-12
ncbi-103388592	-1.05658	3.3388e-08	-46.3987	3.42953e-20
ncbi-103384953	-5.07501	1.15159e-100	-33.778	6.56521e-14
ncbi-103394565	-3.78588	0.0397029	-59.0143	1.4393e-52
ncbi-103376766	-2.85727	1.07545e-39	-52.5271	1.73518e-13
ncbi-103379244	-1.9331	0.00074243	-42.3237	2.13856e-09
ncbi-103395376	-1.50689	0.000648221	-48.0309	4.07831e-13
ncbi-103392982	-1.42728	7.5631e-08	-27.6818	5.90077e-11
ncbi-103383345	-2.21221	2.61578e-32	-32.5906	1.27495e-15
ncbi-103395787	-3.24618	7.53443e-08	-37.6977	2.18173e-13
ncbi-103387919	-7.40939	0.00980454	-42.3777	2.44314e-09
ncbi-103377114	-2.27684	1.48425e-07	-34.4498	4.72383e-13
ncbi-103394823	-3.38805	1.621e-22	-42.5067	2.82937e-12
ncbi-103380322	-6.18982	2.35009e-06	-48.4826	8.35671e-10
ncbi-103380188	-1.10777	3.10161e-07	-42.832	2.91801e-17
ncbi-103392366	-4.30981	5.79362e-72	-44.4706	2.0338e-13
ncbi-103386314	-5.33628	2.37872e-05	-31.0568	2.40116e-20
ncbi-103392548	-10.2866	1.02972e-47	-42.4807	2.43166e-23
ncbi-103393469	-1.48611	1.25142e-11	-35.425	5.76599e-10
ncbi-103382170	-1.23783	0.00129337	-38.6944	1.5503e-11
ncbi-103395416	-4.03794	8.3492e-58	-42.0125	1.5361e-14
ncbi-103380658	-7.13483	5.55614e-181	-27.6346	2.82767e-18
ncbi-103390204	-1.73209	4.96461e-09	-43.7322	8.32013e-21
ncbi-103385014	-9.33131	4.34056e-147	-26.7255	2.06733e-14
ncbi-103393470	-2.40653	8.1418e-72	-37.8378	2.12979e-21
ncbi-103389380	-3.91709	8.26672e-06	-45.0914	1.32617e-15
ncbi-103376864	-6.2958	6.85513e-207	-53.1469	6.44652e-13
ncbi-103395889	-2.26026	8.84003e-22	-27.5284	7.13169e-14
ncbi-103389315	-4.90689	0.0468054	-31.5581	1.44251e-13
ncbi-103392637	-5.42294	4.40835e-59	-27.0396	3.01234e-21
ncbi-103392158	-2.93177	0.000392299	-36.302	6.89378e-12
ncbi-103376908	-9.26387	1.71788e-188	-51.6586	2.96697e-13
ncbi-103396212	-6.85798	6.4586e-08	-64.3694	1.14986e-41
ncbi-103380203	-1.7741	2.48509e-20	-57.3148	1.08719e-17
ncbi-103379575	-5.9542	0.00708944	-48.0763	2.01908e-16
ncbi-103385260	-2.29326	1.26188e-52	-40.2168	1.15471e-10
ncbi-103383270	2.10131	4.83711e-22	-32.3369	5.58204e-23
ncbi-103395372	-2.57258	0.00012412	-53.0958	1.47431e-16
ncbi-103391236	-1.85695	2.9777e-13	-40.9865	1.18205e-14
ncbi-103388586	-3.65059	3.33005e-06	-47.6844	1.95668e-17
ncbi-103394434	-6.66959	0.000853581	-33.7354	7.62872e-17
ncbi-103379536	-7.81111	3.28434e-74	-51.5671	1.47206e-38
ncbi-103394223	-3.23545	2.87437e-32	-45.2081	6.46148e-08
ncbi-103388191	-1.80878	4.20772e-06	-45.7951	8.55199e-15
ncbi-103394455	-3.33398	2.68807e-66	-32.5339	2.26056e-16
ncbi-103382083	-7.67959	2.15833e-107	-36.1081	4.71102e-15
ncbi-103390062	-1.61719	1.26148e-05	-29.725	7.16212e-12
ncbi-103383714	-2.6753	3.97365e-66	-49.0166	7.27392e-22
ncbi-103388055	-5.12928	0.0452267	-46.001	1.59546e-17
ncbi-103394018	-1.53754	6.74855e-06	-60.7334	3.069e-25
ncbi-103396149	-4.58896	2.86204e-08	-41.9022	1.48736e-13
ncbi-103384741	-5.51457	8.25645e-12	-65.1027	2.51892e-98
ncbi-103383035	-1.8588	2.4827e-18	-39.6989	2.41905e-14
ncbi-103384344	-9.59557	1.30134e-16	-37.1865	4.69452e-10
ncbi-103385593	-4.10808	9.85826e-17	-34.8876	4.99187e-10
ncbi-103381755	-6.84688	5.29419e-11	-35.1511	3.86133e-32
ncbi-103388753	-9.83863	3.04691e-120	-38.04	2.29962e-31
ncbi-103381548	-5.67243	0.00014136	-37.7238	4.98868e-12
ncbi-103390374	-3.31989	1.22404e-14	-46.2051	4.54683e-12
ncbi-103397806	-3.40145	2.16574e-06	-39.9068	6.68511e-12
ncbi-103387205	-2.20782	1.04115e-64	-45.6132	3.83221e-15
ncbi-103392556	-1.55988	5.43827e-22	-33.334	4.32117e-19
ncbi-103380352	-1.92112	2.07649e-17	-43.4756	6.88655e-12
ncbi-103384047	-6.06609	1.43615e-09	-35.8259	7.08818e-11
ncbi-103387639	-2.10801	0.000197833	-41.9403	1.99922e-10
ncbi-103391860	-6.70939	1.91893e-136	-42.5972	1.64855e-13
ncbi-103391171	-7.39383	1.7477e-31	-35.5585	4.77911e-24
ncbi-103390118	-3.21107	8.93041e-18	-51.8745	1.0324e-15
ncbi-103392456	-1.46942	8.17898e-11	-53.1314	7.17962e-12
ncbi-103388283	-6.48382	1.19053e-05	-26.3043	4.93079e-11
ncbi-103377702	-8.04379	1.56419e-29	-37.5132	5.35885e-11
ncbi-103380838	-4.81506	5.00634e-41	-50.5421	5.97405e-18
ncbi-103393761	-5.98868	0.00317128	-45.6599	2.15925e-24
ncbi-103397244	-4.63048	4.86111e-06	-25.0689	1.24481e-58
ncbi-103395088	-3.11953	4.51e-22	-29.1716	1.02112e-16
ncbi-103390010	-2.28776	7.38189e-06	55.6111	1.76187e-29
ncbi-103380891	1.27875	7.26667e-11	-34.7362	3.19844e-12
ncbi-103390183	-4.66805	2.76918e-63	-61.2665	9.77789e-51
ncbi-103384272	-8.92595	8.63603e-205	-46.7545	1.84023e-26
ncbi-103378244	-1.88504	5.9343e-37	-35.5184	6.94093e-26
ncbi-103389812	-3.37022	3.24308e-13	-32.0724	1.35773e-14
ncbi-103391143	-10.0407	8.40629e-76	-50.7256	1.01504e-19
ncbi-103387703	-1.77298	0.00188999	-50.8311	5.64794e-15
ncbi-103377430	-7.32193	0.00638247	-27.6369	5.21495e-20
ncbi-103395845	-1.45346	0.000186054	-49.809	9.15198e-62
ncbi-103386966	-1.44491	0.00304004	-37.2257	2.07046e-09
ncbi-103391994	-4.6417	1.03544e-20	-52.5455	3.21789e-37
ncbi-103388777	-11.7042	2.35452e-20	-29.2793	1.62475e-13
ncbi-103380580	-4.42626	2.90593e-05	-56.0598	1.37017e-19
ncbi-103382699	-3.07918	2.26074e-38	-42.7873	3.63304e-17
ncbi-103383838	-7.32193	0.00612577	-32.3785	2.86858e-14
ncbi-103381813	-9.88264	1.9813e-31	-29.3698	3.97333e-12
ncbi-103397531	-4.10139	2.58386e-37	-63.9613	9.98567e-44
ncbi-103395739	4.75073	2.29579e-63	-28.9927	8.16603e-32
ncbi-103384368	-2.78136	4.24068e-42	-34.56	5.85676e-14
ncbi-103395301	-2.48132	4.19244e-44	-46.4526	2.03905e-18
ncbi-103388376	-6.34696	3.2856e-12	-27.3338	4.89646e-16
ncbi-103382770	-2.97628	0.0115307	-35.6125	1.12159e-12
ncbi-103390687	-1.30101	4.48589e-07	-74.2005	6.88241e-72
ncbi-103392428	-4.12907	1.81837e-25	-50.082	3.02458e-13
ncbi-103394869	-1.06706	1.55613e-06	-47.2631	4.32896e-28
ncbi-103396591	-6.51412	1.79668e-18	-46.3935	4.9359e-12
ncbi-103381028	-1.02562	1.55585e-05	45.7342	6.11892e-34
ncbi-103392630	-7.05528	3.76718e-47	-32.8279	3.79444e-22
ncbi-103395632	-6.05528	2.19068e-10	-26.2082	3.30427e-27
ncbi-103395905	-5.18081	1.41956e-12	-42.5321	3.58664e-09
ncbi-103393814	-1.26566	0.0202443	-30.4555	1.05568e-12
ncbi-103397522	-1.22963	1.75235e-08	-36.0901	1.26367e-23
ncbi-103389617	-6.25739	3.26245e-06	-33.6014	5.39972e-43
ncbi-103386123	-1.4729	2.29839e-05	-60.5708	5.23233e-20
ncbi-103380641	-3.39556	5.84946e-17	-48.163	1.47252e-17
ncbi-103385274	-2.84673	3.61428e-21	-42.7619	7.61566e-11
ncbi-103397364	-2.55373	4.10052e-23	-25.0787	2.67084e-19
ncbi-103383711	-1.5922	1.47289e-15	-35.6268	3.81917e-13
ncbi-103388236	-1.65951	0.00982631	-44.9603	2.08234e-18
ncbi-103377938	-1.05538	0.00022448	-55.0538	4.03252e-36
ncbi-103388142	-3.13139	2.8084e-34	-43.4148	8.15586e-15
ncbi-103376682	-3.60151	6.20286e-12	-51.9168	1.1434e-14
ncbi-103377801	-5.87979	8.87141e-39	-33.3862	4.57717e-19
ncbi-103397986	-1.18484	1.30006e-07	-45.9853	1.04768e-16
ncbi-103393739	-2.05938	1.07107e-15	-32.6177	7.87004e-26
ncbi-103396369	-2.68513	8.08783e-08	-51.9895	5.13804e-15
ncbi-103388786	-7.6677	0.0010041	-32.1787	1.09713e-14
ncbi-103389684	-1.58026	4.21292e-13	-39.7661	1.76737e-10
ncbi-103386911	-2.3895	5.17085e-12	34.6707	9.92487e-09
ncbi-103379982	-1.97904	2.6689e-43	-44.0763	2.63668e-12
ncbi-103388654	-3.21299	6.24732e-10	-36.2279	8.35175e-19
ncbi-103382904	-1.19356	1.0228e-10	-37.7984	2.20144e-24
ncbi-103388226	-3.2555	8.51457e-10	-60.1948	6.96254e-22
ncbi-103376686	-1.32569	8.85697e-10	-57.6459	3.39631e-64
ncbi-103381859	-2.7852	9.00898e-16	-52.7879	6.18484e-20
ncbi-103377360	-8.76479	0	-30.9104	3.99582e-13
ncbi-103388423	-6.31288	1.50156e-11	25.5745	3.16192e-31
ncbi-103383298	-3.05311	0.028805	-31.2697	3.16766e-27
ncbi-103384862	-1.56738	4.64421e-18	-26.625	3.37089e-14
ncbi-103387286	-1.82236	0.0033487	-44.1909	8.67568e-15
ncbi-103397842	-3.4549	2.4913e-49	-43.0828	5.928e-12
ncbi-103392748	-3.47793	2.49852e-41	-28.4073	7.89758e-19
ncbi-103376733	-2.03349	3.53124e-17	-51.5883	1.70824e-29
ncbi-103397615	-6.02397	6.82063e-202	-40.0538	2.86229e-14
ncbi-103382707	-1.92752	1.11667e-15	-39.3942	7.8387e-14
ncbi-103382677	-1.76463	3.46562e-24	-39.1437	6.06577e-12
ncbi-103396433	-4.90689	0.00546642	-46.0552	3.56745e-24
ncbi-103394957	-1.21084	8.79025e-10	-37.0836	2.96522e-15
ncbi-103385469	-2.63417	7.97601e-60	-37.2349	8.76958e-33
ncbi-103384451	-2.25779	2.94887e-43	34.0787	4.80142e-15
ncbi-103395317	-8.58091	1.96597e-54	-42.4482	8.41778e-20
ncbi-103383842	-7.16993	4.99562e-07	-34.208	2.74927e-15
ncbi-103385247	-12.7711	5.75975e-22	-35.5452	4.54168e-14
ncbi-103385424	-6.18101	7.51288e-19	56.835	1.34534e-35
ncbi-103378869	-1.68995	1.15271e-18	-45.5006	2.76513e-14
ncbi-103396662	-1.78561	8.00528e-08	-62.0024	8.49189e-24
ncbi-103397554	-1.6455	7.60568e-11	-53.869	3.34295e-42
ncbi-103399857	-4.3407	9.67433e-18	-47.6349	1.84774e-15
ncbi-103390108	-2.58397	1.36398e-09	-49.785	2.23772e-08
ncbi-103383505	-4.93748	2.84525e-29	-34.4103	1.49151e-12
ncbi-103396762	-1.31669	3.78572e-13	-59.7838	2.72251e-24
ncbi-103384137	-8.46328	6.37532e-62	-32.0596	6.54032e-14
ncbi-103388724	-9.76333	1.13899e-06	-27.8138	9.92855e-24
ncbi-103397922	-1.26835	3.37745e-06	58.7945	9.32791e-66
ncbi-103382951	-1.73023	1.82704e-33	-32.364	1.87401e-13
ncbi-103378595	-6.90689	3.47862e-17	-35.6686	2.96836e-14
ncbi-103391331	-7.86887	3.76052e-154	-35.0566	3.54429e-19
ncbi-103381869	-5.76377	6.69976e-05	-45.829	4.12571e-13
ncbi-103387030	-4.53507	8.08979e-46	-35.8264	2.48939e-11
ncbi-103396393	-4.64528	2.70347e-41	-47.3096	6.59577e-14
ncbi-103393045	-3.23447	0.00115266	-49.535	2.62934e-23
ncbi-103379865	-6.25578	2.4927e-242	-28.8887	6.66849e-13
ncbi-103381090	-3.80812	9.10171e-86	-44.8699	2.28239e-16
ncbi-103377856	-8.50912	8.12025e-16	-40.6073	5.98662e-15
ncbi-103384499	-2.35296	5.63283e-25	-46.0009	1.54297e-24
ncbi-103379147	-4.55827	1.11897e-40	-44.8771	1.51343e-13
ncbi-103390508	-8.41584	1.00367e-56	-30.5423	5.42685e-10
ncbi-103391546	-3.11946	8.3624e-40	-38.6505	3.60413e-16
ncbi-103384990	-2.29351	4.29298e-20	-50.4594	3.17241e-15
ncbi-103397432	-9.86109	2.97805e-07	25.7577	9.991e-15
ncbi-103383745	-7.43463	6.0393e-13	-40.243	1.37367e-18
ncbi-103385332	-1.07408	1.93904e-09	-44.41	9.87611e-13
ncbi-103377858	-1.95568	0.000946717	-32.8067	5.7965e-22
ncbi-103395270	-1.68459	2.03903e-18	-49.6867	4.11254e-18
ncbi-103399983	-1.17085	2.61182e-06	-37.8229	1.9951e-10
ncbi-103392944	-1.43809	3.32619e-18	-31.1768	4.19408e-28
ncbi-103381463	-1.22239	0.000318097	-43.818	3.36271e-14
ncbi-103385265	-10.0224	5.04632e-06	-31.0295	1.8456e-12
ncbi-103384198	-2.72977	3.22759e-20	-39.1307	3.09775e-22
ncbi-103391083	-13.5627	7.8554e-25	-30.8423	1.09417e-26
ncbi-103381493	-1.35876	2.25691e-07	-27.4811	2.10544e-10
ncbi-103390616	-6.33482	3.09515e-68	-36.6489	2.20188e-10
ncbi-103389182	-1.80551	3.26727e-20	-44.4808	4.11424e-18
ncbi-103378859	-1.91086	5.36688e-05	-56.7877	7.68439e-16
ncbi-103381627	-1.18469	4.63087e-14	-49.957	1.18508e-11
ncbi-103389439	-5.93561	6.09033e-63	-53.8378	3.51224e-23
ncbi-103395421	-7.88552	7.17968e-40	-29.1306	1.69739e-16
ncbi-103380797	-2.95744	8.57183e-07	-32.071	9.29302e-14
ncbi-103394770	-1.61721	4.31118e-11	-50.1205	1.16106e-16
ncbi-103390182	-5.75794	8.28445e-58	-46.1869	2.44328e-16
ncbi-103387242	-9.27146	6.93808e-15	-44.9405	1.50037e-15
ncbi-103386661	-4.38839	5.46889e-110	-43.8604	1.4467e-11
ncbi-103380694	-2.87915	0.00145962	-41.9178	1.69514e-13
ncbi-103391672	-8.54818	7.99152e-12	-27.8352	2.31289e-16
ncbi-103377044	-3.01258	2.15816e-26	-37.8156	2.54544e-13
ncbi-103381449	-3.7971	6.95739e-12	-30.3994	5.98273e-15
ncbi-103395210	-6.98489	0.00267315	-42.8256	3.44951e-16
ncbi-103395361	-5.64386	2.93932e-59	-43.6834	1.64923e-11
ncbi-103389934	-3.5555	3.59915e-24	-42.0565	3.20317e-28
ncbi-103395052	-6.39354	1.67847e-27	-33.8394	4.97153e-22
ncbi-103387787	-1.90062	1.96896e-05	-35.0062	4.31569e-20
ncbi-103380001	-1.76856	4.35478e-05	-54.2508	2.19698e-20
ncbi-103392814	-4.15844	1.96268e-34	-49.4734	6.48608e-30
ncbi-103390418	-3.88264	0.000196793	-50.2759	1.55485e-13
ncbi-103377146	-9.83052	6.8144e-16	-29.2851	1.97851e-21
ncbi-103397807	-11.9525	6.37413e-14	-67.3236	3.47997e-16
ncbi-103392904	-5.98561	0.000446717	-38.0246	2.95933e-15
ncbi-103386206	-1.92228	9.21079e-14	-42.6325	6.42853e-22
ncbi-103392823	-4.72403	5.27641e-07	-53.7024	4.30851e-15
ncbi-103391618	-1.48986	1.96125e-15	-33.7697	1.4229e-19
ncbi-103388471	-4.18569	9.48848e-27	-37.2854	1.40902e-13
ncbi-103390023	-8.07325	2.57569e-20	-39.1598	3.48944e-32
ncbi-103382650	-4.79701	0.00367783	-28.8223	1.9811e-26
ncbi-103393830	-3.00486	2.12737e-23	25.5232	1.15377e-24
ncbi-103386364	-2.35614	4.3855e-05	-46.2268	5.4139e-17
ncbi-103377961	-2.39788	0.00333014	-27.746	7.97437e-13
ncbi-103390084	-4.16993	1.31727e-62	-34.0148	7.43086e-11
ncbi-103377122	-9.78136	6.53589e-08	-41.0384	1.24289e-13
ncbi-103377500	-8.5595	1.33272e-223	-44.6142	1.30424e-44
ncbi-103382558	-2.9481	1.14205e-48	-46.1771	1.37742e-09
ncbi-103394804	-5.08746	0.000406459	-41.4375	6.49809e-12
ncbi-103386928	-3.4638	1.26086e-06	-39.4058	1.74163e-15
ncbi-103393403	-3.14189	3.6351e-46	-47.0636	4.17748e-18
ncbi-103380225	-3.90052	8.09632e-12	-59.5598	1.17622e-25
ncbi-103392910	-1.29133	0.00639803	-42.4253	1.29819e-38
ncbi-103389008	-4.97797	1.96229e-16	36.9711	9.92282e-50
ncbi-103391434	-4.71824	0.0174913	-45.781	3.20418e-18
ncbi-103389594	-5.90207	2.42605e-06	-33.8384	6.74068e-23
ncbi-103383257	-4.26182	6.04108e-12	-38.6987	7.05429e-21
ncbi-103387951	-7.66727	7.73276e-33	-30.2656	4.66983e-14
ncbi-103395928	-2.5226	0.00783432	-25.0553	6.06348e-23
ncbi-103387604	-4.05787	1.87258e-40	-43.7651	2.59963e-16
ncbi-103389386	-4.29155	9.61768e-07	-34.5793	4.47735e-22
ncbi-103389330	-2.37461	2.76881e-33	-48.09	1.71242e-17
ncbi-103392055	-2.62042	5.03471e-07	44.577	3.17976e-50
ncbi-103394544	-5.09565	2.27229e-69	-40.5803	7.87821e-18
ncbi-103395617	-1.14796	1.21671e-05	-28.7032	5.64738e-13
ncbi-103395257	-8.2127	0.0126865	-34.1677	1.12262e-18
ncbi-103391468	-6.38387	4.45633e-80	60.6685	5.74051e-16
ncbi-103384680	-2.08981	4.90578e-12	-43.238	2.87141e-18
ncbi-103377520	-1.78343	1.1654e-23	-34.9478	1.70465e-25
ncbi-103394560	-1.39426	0.0420223	-36.3795	9.80189e-19
ncbi-103398062	-1.31111	0.00163689	27.2811	2.57496e-102
ncbi-103388796	-1.35662	4.51943e-12	-28.4064	1.48621e-09
ncbi-103379983	-1.93618	1.27697e-20	-34.6943	5.10488e-13
ncbi-103393072	-6.6427	3.76701e-06	-49.9013	3.76242e-14
ncbi-103379748	-11.0084	2.11073e-15	-48.5279	6.89119e-13
ncbi-103396826	-1.9396	1.4503e-17	-47.7478	1.6247e-18
ncbi-103376992	-5.52025	9.44976e-61	-37.9735	7.60018e-20
ncbi-103389104	-3.68338	4.2263e-58	-42.5052	1.9697e-15
ncbi-103380874	-5.8418	7.33811e-20	-30.8759	8.51435e-20
ncbi-103397633	-11.8376	9.32969e-22	-34.2514	4.07484e-08
ncbi-103393108	-5.9616	7.20795e-57	-36.1894	1.11919e-15
ncbi-103385435	-2.74645	3.04243e-11	35.5751	4.04738e-14
ncbi-103382343	-3.08246	2.76918e-63	-28.6341	5.73341e-16
ncbi-103395410	-1.63325	5.92624e-06	-39.9045	5.65797e-17
ncbi-103380749	-3.03913	6.67933e-40	-49.4234	8.98539e-14
ncbi-103378815	-8.63178	0.0179079	-49.4447	5.41155e-21
ncbi-103389457	-5.6865	5.4164e-08	-61.1932	3.58306e-27
ncbi-103395245	-2.56601	1.10934e-26	-47.1059	1.206e-25
ncbi-103388704	-2.15045	1.30867e-09	-25.4843	4.67106e-18
ncbi-103377489	-1.92415	1.31358e-37	-43.8626	5.19551e-14
ncbi-103399893	-1.52219	5.16158e-09	-36.2818	1.38161e-14
ncbi-103395117	-3.4793	1.26306e-29	-40.9929	8.44231e-24
ncbi-103383499	-1.51917	2.74741e-07	-52.878	3.02269e-16
ncbi-103386397	-4.86419	0.00436697	-53.0162	2.07278e-14
ncbi-103376932	-3.56961	1.57694e-145	-33.3533	4.57565e-14
ncbi-103384961	-9.64386	1.16148e-13	-35.9929	4.60679e-14
ncbi-103388982	-2.75321	1.83343e-30	-29.2167	1.26243e-12
ncbi-103391748	-2.36876	2.06266e-16	-44.9302	1.24733e-13
ncbi-103381597	-6.45943	0.000796337	-44.5072	1.17806e-14
ncbi-103388662	-3.21122	1.21656e-17	-37.3364	6.9487e-11
ncbi-103396333	-2.64898	1.02424e-96	-53.1702	6.13658e-24
ncbi-103387766	-1.41643	8.40447e-15	-43.8745	2.33559e-19
ncbi-103390384	-4.11548	3.81121e-05	-55.8848	2.5942e-47
ncbi-103385395	-1.20469	0.0118157	-27.3596	3.1759e-11
ncbi-103395019	-11.8258	4.13501e-15	-50.1785	4.23252e-17
ncbi-103381406	-1.78128	3.43047e-07	-32.4719	6.32765e-13
ncbi-103388687	-3.19986	2.31311e-20	-46.9745	2.52222e-20
ncbi-103391999	-2.10814	7.19346e-11	-26.1947	1.04681e-14
ncbi-103383470	-1.2628	4.66388e-15	-40.499	1.53202e-14
ncbi-103397689	-2.45399	2.14852e-07	-55.6228	1.19758e-17
ncbi-103377857	-4.17719	1.36121e-35	-47.66	7.98032e-54
ncbi-103395590	-2.74024	0.00297221	-32.3451	9.37627e-13
ncbi-103380223	-3.04669	0.00207049	-42.8093	3.77187e-11
ncbi-103387104	-2.09564	2.28563e-28	-45.8404	6.83049e-12
ncbi-103390940	-5.19229	3.87018e-23	-39.1411	1.11779e-10
ncbi-103389872	-9.52321	5.3497e-64	-43.638	2.69894e-11
ncbi-103381770	-1.2434	8.47235e-12	-30.8714	3.13571e-17
ncbi-103392371	-1.95035	2.11239e-15	-43.3862	1.62848e-24
ncbi-103390377	-5.23266	0.0179104	-25.8025	5.29092e-11
ncbi-103395217	-2.8134	0.00399387	-26.8575	2.82959e-11
ncbi-103391137	-1.34947	8.23133e-10	-49.5439	4.34691e-12
ncbi-103383560	-4.16439	0.000170587	-38.5114	6.76211e-19
ncbi-103397231	-5.94803	1.9356e-204	-42.6913	2.40206e-24
ncbi-103394393	-1.91632	1.03462e-08	-55.0683	2.43355e-22
ncbi-103382316	-2.35411	1.71395e-16	-54.6663	1.23848e-14
ncbi-103389322	-4.89138	1.46355e-50	-48.5913	1.38904e-13
ncbi-103386113	-5.63758	1.02951e-144	-40.5495	6.057e-22
ncbi-103399975	-1.24124	0.0341663	-42.9334	1.46664e-16
ncbi-103394881	-8.26444	6.12644e-12	-27.454	9.25141e-22
ncbi-103384192	-2.41669	1.90437e-06	-34.8286	2.95497e-14
ncbi-103390281	-5.24793	7.49751e-36	-47.2698	4.31674e-14
ncbi-103381007	-4.78557	3.79481e-32	-38.5007	4.28757e-23
ncbi-103382390	-2.03449	0.0135343	-26.2924	1.18549e-25
ncbi-103391658	-3.54102	0.0403972	-52.3026	1.26123e-16
ncbi-103396134	-1.82292	2.86971e-16	-44.5256	1.15349e-18
ncbi-103398372	-8.89957	6.80471e-62	-35.9203	2.75194e-17
ncbi-103395327	-7.87652	1.20085e-11	-31.1573	7.1454e-20
ncbi-103382804	-3.23543	2.43979e-13	-40.2441	2.58548e-13
ncbi-103392322	-1.07931	0.00487208	-33.6473	7.29688e-11
ncbi-103383195	-2.36119	0.0161896	-26.9029	9.49083e-17
ncbi-103391310	-2.06656	4.64107e-07	-49.2369	1.83238e-29
ncbi-103397721	-3.65464	6.25046e-07	-35.6477	1.12847e-21
ncbi-103384700	-2.83379	6.19261e-53	-50.2432	8.65968e-14
ncbi-103389843	-2.70485	2.35446e-43	50.3929	2.70777e-43
ncbi-103397783	-1.99445	1.80292e-42	-74.8717	7.27767e-39
ncbi-103386601	-3.8995	1.44561e-10	-38.3361	2.68932e-12
ncbi-103385972	-2.87384	3.27219e-14	-31.092	8.70366e-15
ncbi-103395175	-5.95642	1.68102e-178	-30.7955	1.60446e-17
ncbi-103379264	-1.45291	0.00880004	-31.0409	2.83933e-17
ncbi-103396990	-3.87774	8.13005e-10	-29.4058	4.1787e-15
ncbi-103395685	-2.68614	1.17958e-07	-36.0574	2.38391e-49
ncbi-103398109	-1.07364	1.27817e-13	-44.2886	1.79707e-19
ncbi-103388935	-9.3015	2.42585e-52	-41.8107	1.25249e-20
ncbi-103398221	-1.20577	1.98401e-08	-50.8538	6.24504e-15
ncbi-103397809	-4.81359	3.32159e-24	-32.2676	7.88204e-15
ncbi-103391743	-1.34888	0.000602379	-41.6625	6.0039e-39
ncbi-103394208	-7.4873	1.20806e-267	-45.7896	1.3675e-11
ncbi-103380615	-7.49185	0.000450364	-34.4014	1.14123e-19
ncbi-103385229	-4.69711	8.57084e-109	48.7502	3.55853e-38
ncbi-103383616	1.23463	0.00117475	-34.2602	8.52976e-18
ncbi-103377303	-1.4163	1.66087e-05	-36.4104	4.39659e-10
ncbi-103393066	-1.31013	0.00201218	-30.1922	2.5047e-13
ncbi-103377606	-5.90207	8.7147e-07	-48.7338	1.17566e-16
ncbi-103395369	-4.65639	1.42916e-79	-30.6407	3.60764e-18
ncbi-103394169	-8.87958	1.81558e-11	-49.2352	4.05413e-21
ncbi-103393177	-2.00304	4.23226e-52	-32.9963	9.03801e-10
ncbi-103386536	-3.44529	1.1044e-37	-62.0701	7.81424e-19
ncbi-103386277	-2.87321	6.51352e-21	-41.0761	1.37451e-17
ncbi-103384239	-3.47608	0.00129562	-47.1711	1.24476e-09
ncbi-103385897	-1.05063	0.000603085	-41.984	2.67048e-11
ncbi-103378583	-5.87191	2.93632e-10	-35.2193	9.02989e-14
ncbi-103397587	-1.37815	1.36493e-36	-26.2626	2.05797e-08
ncbi-103382017	-3.8893	0.000422305	-25.8041	1.00667e-10
ncbi-103380964	-8.23592	1.59961e-257	-37.3551	4.53e-18
ncbi-103383374	-4.92597	5.41697e-44	-44.0263	3.10619e-23
ncbi-103384092	-1.38616	1.6068e-17	-33.4359	4.74527e-16
ncbi-103388433	-4.88509	0.00170018	-50	6.43453e-19
ncbi-103390479	-3.60881	3.67054e-07	-45.62	4.13733e-42
ncbi-103396495	-2.83956	6.34944e-35	42.2357	2.82594e-26
ncbi-103397552	-9.77711	4.03444e-24	-34.478	1.34742e-38
ncbi-103388080	-6.66178	2.05384e-10	-43.3872	1.88434e-12
ncbi-103392820	-7.49185	0.0166686	-35.9287	3.30955e-22
ncbi-103393627	-4.1228	1.16662e-55	-32.3279	5.57457e-11
ncbi-103396580	-5.05745	4.7887e-37	-31.4683	3.5253e-23
ncbi-103397645	-2.62747	1.70981e-10	-28.1111	7.60642e-12
ncbi-103384554	-8.43741	0.00352475	-34.7349	7.83465e-13
ncbi-103394246	-5.61856	0.0055081	-41.2923	2.57977e-16
ncbi-103393813	-1.71577	2.5655e-06	-50.6027	4.18804e-11
ncbi-103379933	-6.97154	0.000148911	-31.107	9.18595e-12
ncbi-103388946	-1.54295	9.09363e-15	-36.7392	7.26487e-15
ncbi-103389602	-2.03365	4.23027e-25	-40.5278	8.11582e-14
ncbi-103379373	-1.27557	9.45677e-10	-53.4747	3.46725e-14
ncbi-103391819	-9.43399	2.88518e-115	-36.6286	1.44343e-14
ncbi-103386910	-1.46279	0.0332184	-34.1112	4.1201e-08
ncbi-103391120	-5.91886	0.00070545	-47.5771	3.00302e-27
ncbi-103386121	-4.21468	5.7202e-107	-62.9705	1.55865e-19
ncbi-103379731	-12.7875	1.63476e-21	-35.3401	2.05353e-14
ncbi-103378598	-2.14106	0.0096549	-49.1616	9.30846e-20
ncbi-103377288	-4.42987	3.04133e-19	-28.6915	4.17221e-11
ncbi-103385971	-4.0675	4.52747e-138	-44.9822	3.8024e-12
ncbi-103396632	-4.66455	1.3864e-35	-50.967	7.5099e-16
MSTRG.20199	-5.19202	5.15415e-14	-28.1335	7.7962e-30
MSTRG.18973	-7.81468	9.98341e-251	-40.9385	1.22727e-14
MSTRG.12339	-9.71057	4.62175e-179	-25.3309	1.44021e-09
MSTRG.15320	-7.26209	2.27677e-17	-47.328	1.95046e-17
MSTRG.27076	-3.05352	0.00203123	-32.2613	1.09203e-20
MSTRG.25688	-6.27612	6.19406e-06	-34.824	2.17211e-14
MSTRG.17822	-4.29155	2.17735e-08	-39.2378	6.00676e-28
MSTRG.25303	-6.59246	0.00248907	-33.0434	9.9774e-18
MSTRG.11547	-7.67596	4.44846e-22	-34.2468	9.07096e-18
MSTRG.25725	-5.87794	4.9658e-41	27.2799	1.56303e-11
MSTRG.26074	-5.98263	6.17475e-72	35.338	6.59713e-12
MSTRG.26341	-5.30173	3.09385e-08	-29.6165	1.06613e-33
MSTRG.24005	-3.41741	0.000338866	-38.4043	2.05201e-12
MSTRG.13565	-5.73496	5.74193e-56	-67.6722	3.49461e-17
MSTRG.5511	-5.36705	2.58644e-79	-50.1516	2.42111e-16
MSTRG.27964	-5.97311	2.32969e-20	37.0473	2.40037e-16
MSTRG.20195	-4.86577	4.16452e-120	-33.0834	6.33917e-45
MSTRG.18072	-4.34239	9.44282e-24	50.4771	4.35639e-12
MSTRG.16834	-5.67557	5.03301e-59	-53.9373	8.6636e-17
MSTRG.15355	-7.10387	7.72043e-150	-41.1485	6.99795e-12
MSTRG.16794	-3.67393	8.39372e-47	39.6137	3.38597e-30
MSTRG.5319	-8.33092	1.0961e-16	-42.1747	1.43058e-29
MSTRG.18461	-9.30476	7.58339e-67	-44.3721	3.44274e-15
MSTRG.9360	-8.59924	1.34964e-89	-38.8429	7.0383e-17
MSTRG.17507	-1.76058	0.0231866	42.7046	1.66114e-36
MSTRG.25724	-4.39839	9.52772e-25	27.2799	1.56303e-11
MSTRG.26174	-8.26209	7.42811e-09	-26.2023	1.032e-38
MSTRG.141	-6.73471	2.46922e-05	46.3766	1.06086e-41
MSTRG.2169	-4.20827	9.08542e-07	52.8467	3.85985e-91
MSTRG.6009	-4.5157	1.61998e-25	37.5559	4.55284e-27
MSTRG.20467	-6.13106	4.57023e-51	-49.8444	1.68601e-21
MSTRG.18309	-6.02237	9.52045e-11	-73.5077	1.34784e-47
MSTRG.14869	-11.3437	3.59994e-13	-32.1856	8.43798e-24
MSTRG.25320	-8.63921	1.77248e-147	-40.2335	2.15568e-12
MSTRG.24087	-7.87652	9.94376e-09	-29.8871	2.4325e-21
MSTRG.17074	-9.62384	0	-45.7149	2.0312e-30
MSTRG.19636	-8.04945	4.00372e-193	-50.8479	1.00668e-50
MSTRG.17821	-5.30986	4.70001e-24	-32.8913	1.61502e-11
MSTRG.9758	-9.33929	9.89942e-29	-39.1789	2.38444e-28
MSTRG.19725	-6.37504	9.19382e-10	-26.9231	1.94697e-13
MSTRG.24344	-9.32942	2.80381e-05	-40.4089	4.14372e-22
MSTRG.18311	-7.00161	2.60433e-74	-52.4907	4.32585e-13
MSTRG.8102	-10.7432	1.50602e-17	-62.3182	3.55214e-28
MSTRG.26955	-5.04751	0.00242868	-34.647	5.31898e-17
MSTRG.25745	-6.1295	9.48039e-75	-51.9042	2.35191e-42
MSTRG.12752	-6.69249	2.73914e-09	-53.5699	1.24095e-36
MSTRG.11266	-7.10329	5.57059e-14	-54.3022	5.97269e-22
MSTRG.26209	-4.33985	0.00140773	-47.9663	3.34374e-186
MSTRG.1181	-9.23984	4.30089e-22	-40.5743	3.00867e-20
MSTRG.9149	-8.55459	4.20982e-14	-25.4652	1.38048e-17
MSTRG.5107	-5.118	9.9787e-10	-37.7285	4.61394e-14
MSTRG.24294	-10.7621	4.68007e-09	-62.1666	8.15391e-47
MSTRG.6212	-3.8493	5.45405e-06	-53.539	4.90622e-22
MSTRG.28651	-8.08215	8.70385e-09	-40.2905	5.85773e-31
MSTRG.9939	-6.73471	2.14329e-33	-49.1033	2.75751e-16
MSTRG.20252	-8.56951	2.13398e-68	-29.6139	3.50341e-20
MSTRG.12953	-1.48147	5.10887e-05	-39.0238	6.02725e-20
MSTRG.25338	-9.31442	3.95376e-94	-34.6783	1.41681e-18
MSTRG.17719	-7.09276	8.89215e-156	-33.9485	1.23371e-21
MSTRG.5022	-5.54469	1.71274e-151	-54.1533	8.087e-16
MSTRG.8093	-9.24499	4.85563e-178	-44.0851	8.2652e-14
MSTRG.20511	-6.40372	5.74506e-33	-30.2297	3.74275e-18
MSTRG.18036	-9.31379	4.98726e-159	-51.3806	8.91999e-17
MSTRG.24295	-11.3977	2.14571e-14	-64.9966	9.55287e-67
MSTRG.20536	-4.20429	8.14019e-35	-29.249	3.01517e-10
MSTRG.4835	-7.8857	1.77077e-07	-28.183	4.37737e-14
MSTRG.20539	-5.90689	6.19572e-10	-39.9923	9.61677e-16
MSTRG.8057	-9.36024	7.34099e-198	-37.5698	4.29124e-39
MSTRG.4944	-10.6202	6.56982e-22	-35.537	4.51048e-20
MSTRG.2928	-10.6588	7.02152e-08	-38.7821	1.85228e-25
MSTRG.27917	-4.69508	2.24253e-17	-26.8411	3.64897e-29
MSTRG.3167	-5.41954	8.36218e-09	-26.6374	4.61349e-29
MSTRG.8879	-3.2713	1.05534e-16	-43.8634	4.39675e-14
MSTRG.965	-9.52121	8.42055e-51	-32.4303	1.72307e-19
MSTRG.9128	-9.09636	1.19314e-47	-26.8243	3.36231e-10
MSTRG.22498	-8.9998	5.96959e-53	-32.1208	1.12493e-15
MSTRG.14649	-2.63983	3.87967e-42	-27.5559	1.64848e-16
MSTRG.19738	-10.6287	5.29124e-13	-53.3798	1.10342e-25
MSTRG.15886	-4.48727	2.61298e-29	60.8288	1.17114e-117
MSTRG.318	-12.7454	2.76849e-21	-33.2168	1.12236e-28
MSTRG.24093	-4.97654	1.00152e-36	-28.3892	1.39745e-27
MSTRG.10774	-3.4639	3.67446e-47	-46.8284	6.83924e-13
MSTRG.17873	-4.1964	3.18371e-06	-40.9393	2.77967e-12
MSTRG.26960	-3.40718	1.2861e-12	-26.5992	5.64809e-08
MSTRG.25368	-8.24922	6.75825e-80	-26.3218	1.04163e-14
MSTRG.5972	-10.0808	5.73068e-24	-26.5951	5.64645e-29
MSTRG.28629	-5.3447	5.94962e-12	31.3254	1.35829e-22
MSTRG.8831	-3	3.46846e-15	-47.4317	1.11048e-10
MSTRG.10257	-5.456	9.2181e-38	-33.4694	5.36525e-45
MSTRG.3766	-1.52195	0.00237109	-30.6409	1.32665e-14
MSTRG.11969	-2.48103	1.91975e-35	35.8274	8.15376e-23
MSTRG.25508	-5.75489	1.81361e-30	-45.6896	7.22038e-20
MSTRG.16666	-2.24493	3.59963e-10	62.7181	2.68172e-97
MSTRG.4694	-4.61471	1.533e-26	55.9222	3.47258e-50
MSTRG.11202	-7.50779	6.77694e-06	-55.6393	8.77924e-12
MSTRG.21672	-8.17493	6.92011e-19	-42.0797	3.06336e-20
MSTRG.13203	-7.8356	9.08992e-37	-42.0977	7.91157e-32
MSTRG.14356	-9.50019	9.83747e-251	-40.5685	4.16181e-31
MSTRG.18038	-8.85746	8.34719e-83	-48.3823	5.12886e-14
MSTRG.9163	-8.62571	1.06878e-10	-27.6995	3.26754e-08
MSTRG.18175	-1.60388	8.86774e-06	51.1824	9.11289e-16
MSTRG.16200	-4.3556	3.35901e-06	52.6072	8.69818e-82
MSTRG.23642	-2.58661	8.69115e-47	-59.0011	3.86801e-23
MSTRG.24924	-5.0786	1.03926e-15	-68.51	5.95508e-28
MSTRG.11352	-4.39518	5.86656e-07	36.85	2.14265e-13
MSTRG.13544	-2.54124	0.00146244	-47.6441	9.14588e-30
MSTRG.11096	-6.94837	7.52632e-44	-46.1814	4.91065e-21
MSTRG.8091	-8.16527	8.31119e-53	-35.3313	3.18124e-10
MSTRG.25794	-4.94184	3.93683e-41	31.9464	1.20628e-60
MSTRG.5020	-7.36826	4.43974e-31	-28.1966	4.51583e-13
MSTRG.28169	-4.59096	6.7633e-07	78.4314	4.02352e-76
MSTRG.22455	-6.40561	1.53048e-16	-34.7423	2.97283e-21
MSTRG.10170	-4.91816	1.71826e-07	-29.3865	4.98021e-12
MSTRG.11252	-8.45908	4.7213e-161	-58.6103	6.58514e-44
MSTRG.18035	-4.56986	9.81872e-06	-50.0676	5.455e-15
MSTRG.14062	-7.52356	1.43351e-08	-32.6938	4.87857e-21
MSTRG.6209	-1.48415	7.02193e-09	-38.5024	2.94827e-14
MSTRG.19363	-7.28035	3.45616e-23	-43.3523	1.62854e-14
MSTRG.1503	-1.40409	0.0217396	-28.4956	1.60537e-25
MSTRG.3865	-3.22882	2.47778e-06	-39.2314	1.63334e-11
MSTRG.24472	-9.19353	2e-297	-53.7628	2.18043e-28
MSTRG.26982	-7.19341	6.83376e-106	-31.9624	8.23705e-13
MSTRG.11129	-3.32807	2.89141e-156	-27.0462	2.6283e-11
MSTRG.15404	-1.91605	5.04145e-13	68.9229	4.74092e-118
MSTRG.24724	-7.15987	4.61545e-37	-26.4385	2.04341e-11
MSTRG.2339	-9.22521	2.49651e-24	-48.0157	8.77809e-17
MSTRG.19696	-6.65726	8.16658e-143	-34.8751	3.56163e-13
MSTRG.21477	-5.12928	0.000229864	-28.382	9.1222e-14
MSTRG.18065	-6.88671	4.81713e-11	-47.7216	1.49624e-15
MSTRG.19810	-4.34299	5.30153e-13	-61.6596	9.62307e-18
MSTRG.14867	-5.50312	8.34869e-32	-33.3392	1.25428e-10
MSTRG.2583	-5.03022	6.62751e-24	-26.0199	9.29658e-14
MSTRG.26860	-6.86591	8.1965e-29	-39.0363	3.15832e-12
MSTRG.25669	-6.04439	0.00272927	-30.3631	9.47696e-24
MSTRG.24340	-6.45258	1.76827e-34	-43.3202	7.07065e-16
MSTRG.14256	-9.07648	3.44935e-147	-49.3182	1.10496e-11
MSTRG.2638	-4.85415	9.71179e-53	-41.1821	3.45608e-13
MSTRG.24083	-4.63964	2.83293e-108	-37.7051	1.57209e-13
MSTRG.12209	-12.8304	2.08459e-18	-35.2672	2.52967e-35
MSTRG.24732	-2.94047	6.84246e-52	-38.593	8.86336e-27
MSTRG.26388	-6.07435	5.96346e-68	42.0299	2.37481e-128
MSTRG.19927	-3.73281	1.58469e-126	-47.5734	1.3802e-12
MSTRG.14129	-7.98689	4.8945e-56	-57.6311	1.20068e-45
MSTRG.27963	-6.26338	8.93942e-19	52.4066	8.95052e-98
MSTRG.25558	-10.697	2.61899e-12	-42.3747	2.1755e-19
MSTRG.8092	-8.18611	4.89624e-43	-26.4885	1.75233e-18
MSTRG.12703	-8.45533	2.77057e-09	-32.6168	1.55456e-28
MSTRG.5757	-9.38198	5.60478e-266	-53.1085	2.50318e-15
MSTRG.19070	-7.62936	2.74035e-18	-68.6644	2.09245e-24
MSTRG.27160	-8.46768	1.38228e-168	37.3767	1.38303e-46
MSTRG.20197	-4.97102	4.54573e-13	-48.7606	3.84717e-16
MSTRG.2579	-8.72849	1.88701e-70	-40.4001	4.09934e-17
MSTRG.16655	-10.8559	3.67447e-07	-68.5808	3.83031e-63
MSTRG.9036	-4.42824	5.20923e-07	62.7141	3.09189e-85
MSTRG.22989	-6.09516	2.65589e-08	69.9108	9.00695e-101
MSTRG.23953	-2.31039	7.31762e-23	-39.3677	3.46022e-19
MSTRG.8874	-9.13014	1.63467e-48	-49.9032	2.0821e-33
MSTRG.21408	-8.04014	1.06768e-43	-41.8221	1.48527e-14

## Sheet: Figure 8B
Source data for Figure 8B
Groups	KEGG_A_class	KEGG_B_class	Pathway	out (496)	All (7547)	Pvalue	Qvalue	Pathway ID	Genes	K_IDs
DEG&DMG.genebody	Environmental Information Processing	Signal transduction	Hippo signaling pathway	27	198	0.000217831	0.068181	ko04390	ncbi-103376633;ncbi-103376789;ncbi-103377036;ncbi-103377146;ncbi-103379582;ncbi-103381167;ncbi-103382170;ncbi-103382461;ncbi-103383345;ncbi-103383499;ncbi-103385014;ncbi-103385015;ncbi-103385566;ncbi-103386095;ncbi-103386397;ncbi-103386704;ncbi-103388257;ncbi-103390142;ncbi-103393162;ncbi-103393890;ncbi-103394580;ncbi-103395004;ncbi-103395117;ncbi-103397348;ncbi-103397597;ncbi-103397842;ncbi-1033…	K04665+K13377+K04490+K04490+K00182+K06091+K21283+K01558+K04676+K06091+K04490+K04490+K03982+K16621+K04671+K00182+K16682+K13578+K02235+K16622+K04492+K16684+K16060+K04490+K09782+K16684+K04490
DEG&DMG.genebody	Human Diseases	Cardiovascular diseases	Arrhythmogenic right ventricular cardiomyopathy (ARVC)	18	124	0.00115937	0.140264	ko05412	ncbi-103377036;ncbi-103377146;ncbi-103377464;ncbi-103380782;ncbi-103381463;ncbi-103382104;ncbi-103385014;ncbi-103385015;ncbi-103385260;ncbi-103386364;ncbi-103389544;ncbi-103394580;ncbi-103394990;ncbi-103396333;ncbi-103396334;ncbi-103397348;ncbi-103397740;ncbi-103399103	K04490+K04490+K04863+K07610+K06493+K06482+K04490+K04490+K06484+K07610+K07610+K04492+K05849+K07597+K07601+K04490+K06481+K04490
DEG&DMG.genebody	Metabolism	Lipid metabolism	Steroid hormone biosynthesis	9	42	0.00134439	0.140264	ko00140	ncbi-103378914;ncbi-103380225;ncbi-103388284;ncbi-103388483;ncbi-103389439;ncbi-103390712;ncbi-103391994;ncbi-103393165;ncbi-103395421	K07434+K00498+K00497+K00513+K00512+K00545+K00070+K00044+K10251
DEG&DMG.genebody	Cellular Processes	Cell growth and death	Cellular senescence	26	223	0.00295638	0.231337	ko04218	ncbi-103376789;ncbi-103377430;ncbi-103377545;ncbi-103379147;ncbi-103380652;ncbi-103382478;ncbi-103383928;ncbi-103384688;ncbi-103384851;ncbi-103384863;ncbi-103385566;ncbi-103388724;ncbi-103388860;ncbi-103388935;ncbi-103389616;ncbi-103392753;ncbi-103393357;ncbi-103393362;ncbi-103393969;ncbi-103394208;ncbi-103396428;ncbi-103397436;ncbi-103399857;MSTRG.18035;MSTRG.9148;MSTRG.965	K13377+K05863+K08826+K08826+K09408+K08826+K07207+K08826+K08826+K08826+K03982+K08826+K02678+K08826+K08826+K02091+K08826+K08826+K04446+K08826+K08826+K10995+K10138+K08826+K08826+K08826
DEG&DMG.genebody	Environmental Information Processing	Signaling molecules and interaction	ECM-receptor interaction	14	98	0.00459356	0.287557	ko04512	ncbi-103380641;ncbi-103381463;ncbi-103381900;ncbi-103382104;ncbi-103385260;ncbi-103385274;ncbi-103386192;ncbi-103387278;ncbi-103388070;ncbi-103389457;ncbi-103393533;ncbi-103394184;ncbi-103396079;ncbi-103397740	K06241+K06493+K06248+K06482+K06484+K06255+K06237+K04659+K08131+K06824+K16857+K08131+K06237+K06481
DEG&DMG.genebody	Environmental Information Processing	Signal transduction	TGF-beta signaling pathway	15	111	0.00579358	0.302232	ko04350	ncbi-103376633;ncbi-103376789;ncbi-103382144;ncbi-103382170;ncbi-103383345;ncbi-103384092;ncbi-103386095;ncbi-103386397;ncbi-103387703;ncbi-103390142;ncbi-103393533;ncbi-103393890;ncbi-103395222;ncbi-103396393;ncbi-103396688	K04665+K13377+K04498+K21283+K04676+K04498+K16621+K04671+K19559+K13578+K16857+K16622+K16791+K04514+K04679
DEG&DMG.genebody	Organismal Systems	Endocrine system	Ovarian Steroidogenesis	9	55	0.00897615	0.319652	ko04913	ncbi-103378914;ncbi-103380225;ncbi-103380838;ncbi-103381541;ncbi-103384541;ncbi-103387286;ncbi-103389439;ncbi-103391994;ncbi-103393165	K07434+K00498+K08048+K04247+K08044+K04248+K00512+K00070+K00044
DEG&DMG.genebody	Human Diseases	Infectious diseases	Salmonella infection	24	221	0.0100894	0.319652	ko05132	ncbi-103377036;ncbi-103377146;ncbi-103377898;ncbi-103378304;ncbi-103380583;ncbi-103381449;ncbi-103384060;ncbi-103385014;ncbi-103385015;ncbi-103385086;ncbi-103385930;ncbi-103386121;ncbi-103388928;ncbi-103389533;ncbi-103391151;ncbi-103392097;ncbi-103394455;ncbi-103394580;ncbi-103395117;ncbi-103396134;ncbi-103397348;ncbi-103397763;ncbi-103399103;MSTRG.3766	K04490+K04490+K10407+K13744+K08847+K04397+K10352+K04490+K04490+K12751+K07897+K12755+K08727+K07899+K07900+K10415+K07887+K04492+K16060+K08846+K04490+K07209+K04490+K10352
DEG&DMG.genebody	Cellular Processes	Cellular community - eukaryotes	Adherens junction	16	129	0.0101293	0.319652	ko04520	ncbi-103377036;ncbi-103377146;ncbi-103380396;ncbi-103381105;ncbi-103381106;ncbi-103381500;ncbi-103382144;ncbi-103384092;ncbi-103385014;ncbi-103385015;ncbi-103394337;ncbi-103394580;ncbi-103396502;ncbi-103396516;ncbi-103397348;ncbi-103399103	K04490+K04490+K05698+K05747+K05702+K05700+K04498+K04498+K04490+K04490+K05748+K04492+K05695+K05693+K04490+K04490
DEG&DMG.genebody	Genetic Information Processing	Folding, sorting and degradation	Ubiquitin mediated proteolysis	18	154	0.0119961	0.319652	ko04120	ncbi-103378136;ncbi-103378558;ncbi-103378585;ncbi-103379116;ncbi-103382804;ncbi-103383624;ncbi-103384272;ncbi-103384579;ncbi-103388354;ncbi-103391137;ncbi-103392467;ncbi-103392817;ncbi-103392889;ncbi-103395117;ncbi-103397377;ncbi-103397681;ncbi-103397844;MSTRG.17719	K10596+K03869+K10590+K04706+K10576+K04694+K03869+K10592+K20217+K10601+K10687+K04696+K10595+K16060+K04552+K10291+K10264+K10575
DEG&DMG.genebody	Human Diseases	Cancers	Basal cell carcinoma	12	88	0.0120252	0.319652	ko05217	ncbi-103377036;ncbi-103377146;ncbi-103379582;ncbi-103382170;ncbi-103382461;ncbi-103385014;ncbi-103385015;ncbi-103386704;ncbi-103393162;ncbi-103394580;ncbi-103397348;ncbi-103399103	K04490+K04490+K00182+K21283+K01558+K04490+K04490+K00182+K02235+K04492+K04490+K04490
DEG&DMG.genebody	Cellular Processes	Cellular community - eukaryotes	Tight junction	27	261	0.012255	0.319652	ko04530	ncbi-103376849;ncbi-103377858;ncbi-103379865;ncbi-103381105;ncbi-103381106;ncbi-103381167;ncbi-103382316;ncbi-103383499;ncbi-103384060;ncbi-103385086;ncbi-103386121;ncbi-103389875;ncbi-103390700;ncbi-103391196;ncbi-103391404;ncbi-103392630;ncbi-103394770;ncbi-103394973;ncbi-103394989;ncbi-103395004;ncbi-103395219;ncbi-103395301;ncbi-103395954;ncbi-103396393;ncbi-103397371;ncbi-103397842;MSTRG.3766	K07374+K06087+K06087+K05747+K05702+K06091+K20638+K06091+K10352+K12751+K12755+K07200+K06095+K09489+K07374+K21068+K08020+K06785+K06088+K16684+K09489+K05763+K07298+K04514+K06098+K16684+K10352
DEG&DMG.genebody	Human Diseases	Cancers	Thyroid cancer	8	50	0.0153092	0.368598	ko05216	ncbi-103377036;ncbi-103377146;ncbi-103385014;ncbi-103385015;ncbi-103390235;ncbi-103394580;ncbi-103397348;ncbi-103399103	K04490+K04490+K04490+K04490+K09293+K04492+K04490+K04490
DEG&DMG.genebody	Human Diseases	Endocrine and metabolic diseases	Cushing syndrome	22	209	0.018716	0.418435	ko04934	ncbi-103377036;ncbi-103377146;ncbi-103379582;ncbi-103380225;ncbi-103380838;ncbi-103382461;ncbi-103384541;ncbi-103385014;ncbi-103385015;ncbi-103386704;ncbi-103388284;ncbi-103388483;ncbi-103389439;ncbi-103389491;ncbi-103391748;ncbi-103391994;ncbi-103392753;ncbi-103392914;ncbi-103393162;ncbi-103394580;ncbi-103397348;ncbi-103399103	K04490+K04490+K00182+K00498+K08048+K01558+K08044+K04490+K04490+K00182+K00497+K00513+K00512+K14963+K09093+K00070+K02091+K04856+K02235+K04492+K04490+K04490
DEG&DMG.genebody	Organismal Systems	Endocrine system	Melanogenesis	16	144	0.0265467	0.553942	ko04916	ncbi-103377036;ncbi-103377146;ncbi-103379582;ncbi-103380838;ncbi-103382144;ncbi-103382461;ncbi-103383745;ncbi-103384092;ncbi-103384541;ncbi-103385014;ncbi-103385015;ncbi-103386704;ncbi-103393162;ncbi-103394580;ncbi-103397348;ncbi-103399103	K04490+K04490+K00182+K08048+K04498+K01558+K00506+K04498+K08044+K04490+K04490+K00182+K02235+K04492+K04490+K04490
DEG&DMG.genebody	Human Diseases	Cardiovascular diseases	Dilated cardiomyopathy (DCM)	17	157	0.0283413	0.554426	ko05414	ncbi-103376789;ncbi-103377464;ncbi-103380782;ncbi-103380838;ncbi-103381463;ncbi-103382104;ncbi-103384541;ncbi-103385260;ncbi-103386364;ncbi-103389544;ncbi-103393299;ncbi-103394990;ncbi-103396568;ncbi-103396570;ncbi-103397740;MSTRG.16834;MSTRG.23642	K13377+K04863+K07610+K08048+K06493+K06482+K08044+K06484+K07610+K07610+K17751+K05849+K17751+K17751+K06481+K17751+K12045
DEG&DMG.genebody	Human Diseases	Cardiovascular diseases	Hypertrophic cardiomyopathy (HCM)	16	148	0.0331888	0.611064	ko05410	ncbi-103376789;ncbi-103377464;ncbi-103380782;ncbi-103381463;ncbi-103382104;ncbi-103385260;ncbi-103386364;ncbi-103389544;ncbi-103389875;ncbi-103393299;ncbi-103394990;ncbi-103396568;ncbi-103396570;ncbi-103397740;MSTRG.16834;MSTRG.23642	K13377+K04863+K07610+K06493+K06482+K06484+K07610+K07610+K07200+K17751+K05849+K17751+K17751+K06481+K17751+K12045
DEG&DMG.genebody	Cellular Processes	Transport and catabolism	Autophagy - yeast	8	65	0.0615237	0.999834	ko04138	ncbi-103385930;ncbi-103386661;ncbi-103387047;ncbi-103387166;ncbi-103387336;ncbi-103389330;ncbi-103393541;ncbi-103396654	K07897+K07756+K16196+K08341+K00654+K08331+K17908+K17888
DEG&DMG.genebody	Human Diseases	Cancers	Acute myeloid leukemia	9	77	0.0643902	0.999834	ko05221	ncbi-103377036;ncbi-103377146;ncbi-103381659;ncbi-103385014;ncbi-103385015;ncbi-103394580;ncbi-103397348;ncbi-103397763;ncbi-103399103	K04490+K04490+K11224+K04490+K04490+K04492+K04490+K07209+K04490
DEG&DMG.genebody	Human Diseases	Infectious diseases	Human papillomavirus infection	33	389	0.0762338	0.999834	ko05165	ncbi-103377036;ncbi-103377146;ncbi-103379582;ncbi-103380641;ncbi-103381167;ncbi-103381463;ncbi-103381900;ncbi-103382104;ncbi-103382144;ncbi-103382461;ncbi-103383499;ncbi-103383928;ncbi-103384092;ncbi-103384499;ncbi-103385014;ncbi-103385015;ncbi-103385260;ncbi-103386192;ncbi-103386704;ncbi-103387278;ncbi-103388070;ncbi-103392753;ncbi-103393162;ncbi-103393533;ncbi-103394184;ncbi-103394392;ncbi-1033…	K04490+K04490+K00182+K06241+K06091+K06493+K06248+K06482+K04498+K01558+K06091+K07207+K04498+K10691+K04490+K04490+K06484+K06237+K00182+K04659+K08131+K02091+K02235+K16857+K08131+K09091+K06237+K04490+K06481+K07209+K04490+K03120+K03120
