# Supplementary material for: Integration of Transcriptome and Methylome Highlights the Roles of Cell Cycle and Hippo Signaling Pathway in Flatfish Sexual Size Dimorphism
Source: Front Cell Dev Biol. 2021 Dec 2;9:743722. doi: 10.3389/fcell.2021.743722 (PMC8675331; doi:10.3389/fcell.2021.743722)
Supplement: Supplementary file 2 [file DataSheet2.ZIP › Source data for Figures and Tables/Source data for Figure 6A.xlsx]

## Sheet: Figure 6A
Source data for Figure 6A
MG-vs-FG	MG-vs-PMG	PMG-vs-FG	MM-vs-FM	MM-vs-PMM	PMM-vs-FM
ncbi-103384837	ncbi-103378698	ncbi-103384837	ncbi-103377949	ncbi-103379628	ncbi-103398714
ncbi-103376620	ncbi-103379628	ncbi-103376620	ncbi-103376621	ncbi-103383075	ncbi-103378781
ncbi-103398714	ncbi-103384437	ncbi-103398714	ncbi-103378189	ncbi-103384016	ncbi-103399835
ncbi-103377141	ncbi-103385917	ncbi-103377141	ncbi-103378275	ncbi-103384437	ncbi-103398428
ncbi-103378781	ncbi-103385830	ncbi-103378781	ncbi-103376781	ncbi-103398634	ncbi-103376621
ncbi-103377949	ncbi-103384778	ncbi-103377949	ncbi-103381184	ncbi-103399870	ncbi-103377950
ncbi-103381021	ncbi-103390162	ncbi-103381021	ncbi-103381266	ncbi-103376742	ncbi-103381184
ncbi-103380186	ncbi-103391821	ncbi-103380186	ncbi-103380128	ncbi-103399955	ncbi-103381266
ncbi-103395601	ncbi-103397701	ncbi-103395601	ncbi-103382217	ncbi-103378559	ncbi-103381915
ncbi-103385402	ncbi-103399877	ncbi-103385402	ncbi-103384437	ncbi-103378976	ncbi-103382054
ncbi-103388462	ncbi-103376770	ncbi-103386229	ncbi-103384519	ncbi-103380045	ncbi-103382135
ncbi-103389266	ncbi-103376657	ncbi-103388462	ncbi-103385917	ncbi-103380586	ncbi-103383075
ncbi-103396425	ncbi-103376647	ncbi-103389266	ncbi-103384953	ncbi-103381136	ncbi-103384261
ncbi-103399919	ncbi-103376871	ncbi-103396425	ncbi-103387193	ncbi-103381461	ncbi-103385917
ncbi-103399835	ncbi-103377555	ncbi-103399919	ncbi-103389183	ncbi-103381892	ncbi-103384953
ncbi-103399375	ncbi-103377535	ncbi-103399835	ncbi-103389101	ncbi-103382625	ncbi-103384778
ncbi-103398428	ncbi-103377588	ncbi-103399375	ncbi-103390544	ncbi-103382688	ncbi-103388143
ncbi-103376621	ncbi-103377984	ncbi-103398428	ncbi-103389969	ncbi-103387052	ncbi-103389267
ncbi-103377950	ncbi-103378081	ncbi-103376621	ncbi-103389887	ncbi-103388641	ncbi-103387283
ncbi-103377425	ncbi-103378680	ncbi-103377950	ncbi-103393083	ncbi-103388830	ncbi-103387193
ncbi-103377289	ncbi-103378418	ncbi-103377425	ncbi-103393533	ncbi-103388995	ncbi-103386973
ncbi-103377209	ncbi-103378711	ncbi-103377289	ncbi-103394719	ncbi-103389005	ncbi-103389183
ncbi-103378107	ncbi-103378925	ncbi-103378107	ncbi-103395846	ncbi-103388977	ncbi-103389969
ncbi-103377142	ncbi-103378976	ncbi-103377142	ncbi-103396668	ncbi-103391296	ncbi-103393083
ncbi-103376979	ncbi-103379266	ncbi-103378275	ncbi-103376742	ncbi-103391154	ncbi-103395101
ncbi-103378275	ncbi-103379238	ncbi-103378356	ncbi-103376674	ncbi-103392361	ncbi-103395514
ncbi-103378356	ncbi-103380181	ncbi-103378441	ncbi-103377321	ncbi-103395350	ncbi-103395846
ncbi-103378441	ncbi-103380388	ncbi-103376866	ncbi-103377868	ncbi-103395996	ncbi-103397701
ncbi-103376866	ncbi-103380319	ncbi-103376781	ncbi-103377984	ncbi-103399836	ncbi-103399870
ncbi-103378519	ncbi-103380314	ncbi-103378519	ncbi-103377973	ncbi-103376838	ncbi-103376770
ncbi-103377625	ncbi-103381372	ncbi-103377625	ncbi-103378575	ncbi-103376850	ncbi-103376742
ncbi-103378698	ncbi-103381284	ncbi-103377783	ncbi-103378808	ncbi-103376877	ncbi-103377159
ncbi-103378835	ncbi-103381662	ncbi-103377707	ncbi-103378958	ncbi-103376881	ncbi-103377535
ncbi-103379009	ncbi-103381582	ncbi-103377872	ncbi-103379801	ncbi-103376943	ncbi-103377479
ncbi-103379094	ncbi-103382735	ncbi-103378698	ncbi-103379899	ncbi-103376986	ncbi-103377380
ncbi-103379262	ncbi-103382561	ncbi-103378835	ncbi-103380586	ncbi-103376972	ncbi-103377665
ncbi-103381022	ncbi-103383116	ncbi-103379009	ncbi-103380661	ncbi-103377042	ncbi-103377674
ncbi-103379433	ncbi-103383924	ncbi-103379094	ncbi-103380892	ncbi-103377051	ncbi-103377766
ncbi-103379628	ncbi-103384345	ncbi-103379262	ncbi-103380955	ncbi-103377201	ncbi-103377806
ncbi-103379767	ncbi-103384965	ncbi-103381022	ncbi-103382273	ncbi-103377219	ncbi-103377800
ncbi-103381099	ncbi-103385156	ncbi-103379433	ncbi-103382735	ncbi-103377259	ncbi-103377868
ncbi-103381184	ncbi-103385664	ncbi-103379628	ncbi-103382688	ncbi-103377322	ncbi-103377936
ncbi-103381266	ncbi-103387201	ncbi-103379767	ncbi-103383204	ncbi-103377396	ncbi-103377973
ncbi-103380128	ncbi-103387258	ncbi-103381099	ncbi-103383924	ncbi-103377436	ncbi-103378019
ncbi-103380440	ncbi-103387458	ncbi-103381184	ncbi-103383967	ncbi-103377450	ncbi-103378280
ncbi-103380525	ncbi-103388336	ncbi-103381266	ncbi-103385404	ncbi-103377451	ncbi-103378318
ncbi-103380623	ncbi-103388200	ncbi-103380128	ncbi-103385180	ncbi-103377513	ncbi-103378559
ncbi-103380842	ncbi-103388016	ncbi-103380440	ncbi-103385641	ncbi-103377568	ncbi-103378534
ncbi-103381487	ncbi-103389179	ncbi-103380525	ncbi-103385983	ncbi-103377580	ncbi-103378418
ncbi-103383336	ncbi-103389155	ncbi-103380623	ncbi-103386058	ncbi-103377587	ncbi-103378673
ncbi-103381405	ncbi-103389410	ncbi-103380842	ncbi-103387052	ncbi-103377590	ncbi-103378808
ncbi-103381345	ncbi-103389493	ncbi-103381487	ncbi-103387090	ncbi-103377633	ncbi-103378958
ncbi-103381550	ncbi-103390589	ncbi-103383336	ncbi-103387177	ncbi-103377687	ncbi-103379238
ncbi-103381627	ncbi-103391318	ncbi-103381405	ncbi-103387961	ncbi-103377740	ncbi-103379106
ncbi-103381837	ncbi-103391154	ncbi-103381345	ncbi-103388830	ncbi-103377734	ncbi-103379081
ncbi-103381915	ncbi-103391800	ncbi-103381550	ncbi-103388894	ncbi-103377794	ncbi-103379576
ncbi-103382054	ncbi-103392033	ncbi-103381627	ncbi-103388995	ncbi-103377782	ncbi-103379697
ncbi-103382135	ncbi-103392023	ncbi-103381837	ncbi-103389227	ncbi-103377812	ncbi-103379716
ncbi-103382217	ncbi-103391975	ncbi-103381757	ncbi-103390157	ncbi-103377831	ncbi-103380459
ncbi-103382493	ncbi-103392084	ncbi-103381915	ncbi-103389888	ncbi-103377877	ncbi-103380388
ncbi-103382583	ncbi-103392626	ncbi-103382054	ncbi-103389936	ncbi-103377953	ncbi-103380618
ncbi-103382672	ncbi-103392548	ncbi-103382135	ncbi-103390405	ncbi-103377979	ncbi-103380903
ncbi-103382849	ncbi-103392188	ncbi-103382217	ncbi-103390254	ncbi-103378013	ncbi-103380859
ncbi-103382985	ncbi-103393345	ncbi-103382493	ncbi-103391115	ncbi-103378075	ncbi-103380892
ncbi-103383075	ncbi-103393369	ncbi-103382583	ncbi-103391296	ncbi-103378113	ncbi-103381372
ncbi-103383161	ncbi-103393779	ncbi-103382672	ncbi-103391154	ncbi-103378378	ncbi-103381662
ncbi-103383511	ncbi-103393961	ncbi-103382849	ncbi-103391742	ncbi-103378491	ncbi-103381480
ncbi-103384102	ncbi-103393976	ncbi-103382985	ncbi-103392013	ncbi-103378510	ncbi-103382121
ncbi-103383874	ncbi-103394197	ncbi-103383075	ncbi-103392004	ncbi-103378525	ncbi-103381892
ncbi-103384016	ncbi-103394453	ncbi-103383161	ncbi-103392361	ncbi-103378614	ncbi-103382273
ncbi-103384261	ncbi-103394489	ncbi-103383511	ncbi-103392188	ncbi-103378644	ncbi-103382735
ncbi-103384344	ncbi-103395361	ncbi-103384102	ncbi-103393223	ncbi-103378638	ncbi-103382561
ncbi-103384437	ncbi-103395557	ncbi-103383874	ncbi-103392998	ncbi-103378683	ncbi-103382856
ncbi-103384519	ncbi-103395996	ncbi-103384016	ncbi-103393395	ncbi-103378846	ncbi-103383079
ncbi-103385371	ncbi-103396327	ncbi-103384261	ncbi-103393448	ncbi-103378900	ncbi-103383126
ncbi-103385232	ncbi-103396447	ncbi-103384344	ncbi-103393467	ncbi-103378909	ncbi-103383333
ncbi-103385917	ncbi-103396656	ncbi-103384437	ncbi-103393515	ncbi-103378894	ncbi-103383348
ncbi-103385176	ncbi-103396683	ncbi-103384519	ncbi-103393961	ncbi-103378950	ncbi-103383680
ncbi-103385830	ncbi-103396727	ncbi-103385371	ncbi-103394128	ncbi-103379059	ncbi-103383982
ncbi-103384953	ncbi-103396751	ncbi-103385232	ncbi-103394453	ncbi-103379058	ncbi-103384368
ncbi-103384778	ncbi-103397273	ncbi-103385917	ncbi-103394726	ncbi-103379083	ncbi-103384858
ncbi-103388621	ncbi-103397281	ncbi-103385176	ncbi-103394610	ncbi-103379086	ncbi-103384833
ncbi-103388746	ncbi-103399569	ncbi-103385830	ncbi-103395380	ncbi-103379088	ncbi-103384849
ncbi-103388143	ncbi-103399695	ncbi-103384953	ncbi-103395350	ncbi-103379116	ncbi-103384649
ncbi-103387827	ncbi-103399865	ncbi-103384778	ncbi-103395557	ncbi-103379122	ncbi-103384989
ncbi-103389267	ncbi-103399891	ncbi-103388621	ncbi-103395532	ncbi-103379157	ncbi-103385404
ncbi-103387737	ncbi-103399900	ncbi-103388746	ncbi-103395515	ncbi-103379166	ncbi-103385180
ncbi-103387573	ncbi-103399938	ncbi-103388143	ncbi-103395996	ncbi-103379168	ncbi-103385156
ncbi-103387488	ncbi-103399983	ncbi-103387827	ncbi-103396163	ncbi-103379243	ncbi-103385664
ncbi-103387283	ncbi-103399966	ncbi-103389267	ncbi-103396138	ncbi-103379248	ncbi-103386017
ncbi-103387193	ncbi-103376696	ncbi-103387737	ncbi-103396276	ncbi-103379263	ncbi-103385983
ncbi-103387047	ncbi-103376649	ncbi-103387573	ncbi-103396508	ncbi-103379293	ncbi-103386535
ncbi-103386973	ncbi-103376786	ncbi-103387488	ncbi-103396692	ncbi-103379315	ncbi-103386429
ncbi-103386889	ncbi-103376785	ncbi-103387364	ncbi-103397417	ncbi-103379349	ncbi-103386282
ncbi-103389183	ncbi-103376764	ncbi-103387283	ncbi-103397432	ncbi-103379447	ncbi-103386676
ncbi-103389101	ncbi-103376749	ncbi-103387193	ncbi-103397461	ncbi-103379462	ncbi-103386935
ncbi-103392060	ncbi-103376838	ncbi-103387047	ncbi-103397482	ncbi-103379615	ncbi-103386818
ncbi-103391331	ncbi-103376850	ncbi-103386973	ncbi-103397831	ncbi-103379901	ncbi-103387052
ncbi-103391107	ncbi-103376863	ncbi-103386889	ncbi-103398269	ncbi-103379908	ncbi-103387177
ncbi-103391971	ncbi-103376881	ncbi-103389183	ncbi-103398383	ncbi-103379948	ncbi-103387267
ncbi-103390319	ncbi-103376915	ncbi-103389101	ncbi-103398878	ncbi-103379924	ncbi-103387484
ncbi-103390407	ncbi-103377019	ncbi-103391501	ncbi-103398913	ncbi-103380018	ncbi-103387599
ncbi-103390238	ncbi-103377119	ncbi-103392060	ncbi-103399000	ncbi-103380068	ncbi-103387689
ncbi-103390162	ncbi-103377166	ncbi-103391331	ncbi-103399821	ncbi-103380094	ncbi-103388573
ncbi-103390052	ncbi-103377241	ncbi-103391107	ncbi-103399865	ncbi-103380110	ncbi-103388995
ncbi-103389969	ncbi-103377303	ncbi-103390626	ncbi-103399869	ncbi-103380247	ncbi-103388977
ncbi-103389887	ncbi-103377342	ncbi-103391971	ncbi-103399903	ncbi-103380303	ncbi-103390056
ncbi-103389807	ncbi-103377369	ncbi-103390319	ncbi-103399916	ncbi-103380322	ncbi-103389508
ncbi-103389720	ncbi-103377386	ncbi-103390407	ncbi-103399940	ncbi-103380420	ncbi-103389547
ncbi-103391821	ncbi-103377402	ncbi-103390238	ncbi-103399946	ncbi-103380431	ncbi-103389633
ncbi-103389571	ncbi-103377408	ncbi-103390162	ncbi-103399943	ncbi-103380543	ncbi-103389888
ncbi-103389642	ncbi-103377419	ncbi-103390052	ncbi-103399988	ncbi-103380716	ncbi-103389936
ncbi-103389490	ncbi-103377452	ncbi-103389969	ncbi-103399989	ncbi-103380737	ncbi-103390832
ncbi-103389407	ncbi-103377464	ncbi-103389887	ncbi-103399976	ncbi-103380742	ncbi-103390782
ncbi-103391739	ncbi-103377477	ncbi-103389807	ncbi-103376634	ncbi-103380817	ncbi-103390374
ncbi-103393003	ncbi-103377476	ncbi-103389720	ncbi-103376779	ncbi-103380848	ncbi-103391115
ncbi-103392837	ncbi-103377481	ncbi-103391821	ncbi-103376785	ncbi-103380871	ncbi-103391541
ncbi-103393083	ncbi-103377511	ncbi-103389571	ncbi-103376739	ncbi-103381001	ncbi-103391296
ncbi-103393167	ncbi-103377568	ncbi-103389642	ncbi-103376797	ncbi-103381069	ncbi-103391174
ncbi-103393869	ncbi-103377587	ncbi-103389490	ncbi-103376838	ncbi-103381094	ncbi-103391165
ncbi-103393388	ncbi-103377589	ncbi-103389407	ncbi-103376850	ncbi-103381123	ncbi-103391154
ncbi-103393252	ncbi-103377595	ncbi-103391739	ncbi-103376864	ncbi-103381179	ncbi-103391577
ncbi-103394055	ncbi-103377675	ncbi-103391661	ncbi-103376861	ncbi-103381218	ncbi-103391742
ncbi-103393533	ncbi-103377647	ncbi-103393003	ncbi-103376869	ncbi-103381280	ncbi-103391885
ncbi-103393625	ncbi-103377717	ncbi-103392837	ncbi-103376878	ncbi-103381279	ncbi-103392013
ncbi-103393787	ncbi-103377779	ncbi-103393083	ncbi-103376881	ncbi-103381362	ncbi-103392004
ncbi-103394293	ncbi-103377898	ncbi-103393167	ncbi-103376915	ncbi-103381433	ncbi-103392401
ncbi-103394451	ncbi-103377935	ncbi-103393869	ncbi-103376951	ncbi-103381537	ncbi-103392368
ncbi-103394579	ncbi-103378075	ncbi-103393388	ncbi-103377014	ncbi-103381551	ncbi-103392361
ncbi-103395320	ncbi-103378099	ncbi-103393252	ncbi-103377038	ncbi-103381695	ncbi-103393192
ncbi-103394719	ncbi-103378151	ncbi-103394055	ncbi-103377059	ncbi-103381701	ncbi-103393070
ncbi-103394807	ncbi-103378150	ncbi-103393533	ncbi-103377073	ncbi-103381713	ncbi-103393448
ncbi-103395101	ncbi-103378149	ncbi-103393625	ncbi-103377091	ncbi-103381741	ncbi-103393515
ncbi-103395514	ncbi-103378220	ncbi-103393787	ncbi-103377114	ncbi-103381911	ncbi-103393682
ncbi-103396591	ncbi-103378434	ncbi-103394293	ncbi-103377139	ncbi-103381919	ncbi-103393610
ncbi-103396291	ncbi-103378507	ncbi-103394451	ncbi-103377204	ncbi-103381951	ncbi-103393951
ncbi-103396507	ncbi-103378510	ncbi-103394579	ncbi-103377272	ncbi-103382006	ncbi-103394128
ncbi-103396198	ncbi-103378517	ncbi-103395320	ncbi-103377303	ncbi-103382067	ncbi-103394453
ncbi-103396038	ncbi-103378525	ncbi-103394719	ncbi-103377328	ncbi-103382112	ncbi-103394331
ncbi-103395846	ncbi-103378556	ncbi-103394807	ncbi-103377322	ncbi-103382170	ncbi-103394726
ncbi-103395790	ncbi-103378566	ncbi-103395101	ncbi-103377310	ncbi-103382293	ncbi-103394938
ncbi-103396668	ncbi-103378572	ncbi-103395182	ncbi-103377340	ncbi-103382404	ncbi-103395232
ncbi-103396805	ncbi-103378586	ncbi-103395514	ncbi-103377361	ncbi-103382269	ncbi-103395532
ncbi-103397701	ncbi-103378590	ncbi-103396591	ncbi-103377396	ncbi-103382460	ncbi-103395515
ncbi-103397212	ncbi-103378620	ncbi-103396291	ncbi-103377399	ncbi-103382745	ncbi-103395843
ncbi-103397056	ncbi-103378614	ncbi-103396507	ncbi-103377423	ncbi-103382720	ncbi-103396163
ncbi-103397306	ncbi-103378621	ncbi-103396198	ncbi-103377483	ncbi-103382774	ncbi-103396184
ncbi-103397390	ncbi-103378669	ncbi-103395846	ncbi-103377549	ncbi-103382776	ncbi-103396304
ncbi-103397795	ncbi-103378709	ncbi-103395790	ncbi-103377521	ncbi-103382784	ncbi-103396276
ncbi-103397481	ncbi-103378846	ncbi-103396668	ncbi-103377511	ncbi-103382790	ncbi-103396395
ncbi-103397616	ncbi-103378898	ncbi-103396805	ncbi-103377493	ncbi-103382858	ncbi-103397000
ncbi-103398366	ncbi-103378904	ncbi-103397701	ncbi-103377551	ncbi-103382850	ncbi-103397417
ncbi-103398171	ncbi-103378884	ncbi-103397212	ncbi-103377601	ncbi-103382859	ncbi-103397432
ncbi-103398541	ncbi-103378999	ncbi-103397056	ncbi-103377566	ncbi-103382869	ncbi-103397560
ncbi-103398634	ncbi-103379083	ncbi-103397306	ncbi-103377568	ncbi-103382872	ncbi-103398124
ncbi-103399877	ncbi-103379088	ncbi-103397390	ncbi-103377571	ncbi-103382895	ncbi-103398032
ncbi-103399870	ncbi-103379170	ncbi-103397795	ncbi-103377575	ncbi-103382946	ncbi-103397895
ncbi-103399854	ncbi-103379185	ncbi-103397481	ncbi-103377574	ncbi-103382936	ncbi-103397890
ncbi-103399847	ncbi-103379195	ncbi-103397616	ncbi-103377586	ncbi-103382966	ncbi-103398878
ncbi-103399485	ncbi-103379221	ncbi-103398366	ncbi-103377587	ncbi-103382960	ncbi-103399192
ncbi-103399813	ncbi-103379260	ncbi-103398171	ncbi-103377590	ncbi-103382978	ncbi-103399706
ncbi-103399052	ncbi-103379286	ncbi-103398541	ncbi-103377613	ncbi-103383041	ncbi-103399775
ncbi-103399235	ncbi-103379301	ncbi-103398449	ncbi-103377677	ncbi-103383056	ncbi-103399836
ncbi-103398951	ncbi-103379305	ncbi-103398634	ncbi-103377685	ncbi-103383090	ncbi-103399842
ncbi-103398802	ncbi-103379350	ncbi-103399877	ncbi-103377672	ncbi-103383141	ncbi-103399869
ncbi-103398715	ncbi-103379352	ncbi-103399870	ncbi-103377673	ncbi-103383226	ncbi-103399859
ncbi-103399894	ncbi-103379362	ncbi-103399854	ncbi-103377704	ncbi-103383261	ncbi-103399907
ncbi-103376789	ncbi-103379409	ncbi-103399847	ncbi-103377741	ncbi-103383259	ncbi-103399915
ncbi-103376770	ncbi-103379452	ncbi-103399485	ncbi-103377740	ncbi-103383365	ncbi-103399925
ncbi-103376762	ncbi-103379443	ncbi-103399052	ncbi-103377754	ncbi-103383417	ncbi-103399938
ncbi-103376742	ncbi-103379475	ncbi-103399235	ncbi-103377812	ncbi-103383512	ncbi-103399942
ncbi-103376725	ncbi-103379463	ncbi-103398951	ncbi-103377837	ncbi-103383537	ncbi-103399946
ncbi-103376735	ncbi-103379514	ncbi-103398802	ncbi-103377852	ncbi-103383584	ncbi-103399982
ncbi-103376700	ncbi-103379521	ncbi-103398715	ncbi-103377871	ncbi-103383701	ncbi-103399988
ncbi-103376709	ncbi-103379614	ncbi-103399894	ncbi-103377888	ncbi-103383899	ncbi-103399978
ncbi-103376828	ncbi-103379666	ncbi-103376789	ncbi-103377905	ncbi-103383869	ncbi-103399995
ncbi-103376718	ncbi-103379765	ncbi-103376770	ncbi-103377955	ncbi-103383963	ncbi-103376701
ncbi-103376820	ncbi-103379741	ncbi-103376762	ncbi-103377958	ncbi-103383968	ncbi-103376695
ncbi-103376691	ncbi-103379924	ncbi-103376742	ncbi-103377965	ncbi-103384119	ncbi-103376642
ncbi-103376674	ncbi-103379941	ncbi-103376725	ncbi-103377999	ncbi-103384271	ncbi-103376636
ncbi-103376657	ncbi-103379952	ncbi-103376735	ncbi-103378024	ncbi-103384279	ncbi-103376634
ncbi-103376647	ncbi-103379970	ncbi-103376700	ncbi-103378092	ncbi-103384281	ncbi-103376627
ncbi-103376628	ncbi-103379988	ncbi-103376709	ncbi-103378177	ncbi-103384331	ncbi-103376785
ncbi-103399980	ncbi-103380068	ncbi-103376828	ncbi-103378185	ncbi-103384398	ncbi-103376764
ncbi-103399974	ncbi-103380067	ncbi-103376718	ncbi-103378181	ncbi-103384427	ncbi-103376780
ncbi-103399991	ncbi-103380072	ncbi-103376820	ncbi-103378241	ncbi-103384557	ncbi-103376864
ncbi-103376622	ncbi-103380094	ncbi-103376691	ncbi-103378282	ncbi-103384572	ncbi-103376869
ncbi-103399955	ncbi-103380110	ncbi-103376674	ncbi-103378382	ncbi-103384599	ncbi-103376895
ncbi-103399935	ncbi-103380135	ncbi-103376657	ncbi-103378401	ncbi-103384607	ncbi-103376915
ncbi-103399926	ncbi-103380140	ncbi-103376647	ncbi-103378500	ncbi-103384782	ncbi-103376903
ncbi-103399910	ncbi-103380240	ncbi-103399980	ncbi-103378510	ncbi-103384814	ncbi-103377011
ncbi-103377321	ncbi-103380244	ncbi-103399974	ncbi-103378515	ncbi-103384862	ncbi-103377009
ncbi-103377271	ncbi-103380257	ncbi-103399991	ncbi-103378566	ncbi-103384982	ncbi-103377008
ncbi-103377362	ncbi-103380322	ncbi-103376622	ncbi-103378572	ncbi-103385021	ncbi-103376986
ncbi-103377255	ncbi-103380326	ncbi-103399955	ncbi-103378614	ncbi-103385093	ncbi-103376978
ncbi-103377237	ncbi-103380350	ncbi-103399926	ncbi-103378627	ncbi-103385137	ncbi-103376969
ncbi-103377229	ncbi-103380353	ncbi-103399910	ncbi-103378634	ncbi-103385111	ncbi-103377013
ncbi-103377205	ncbi-103380373	ncbi-103377321	ncbi-103378693	ncbi-103385108	ncbi-103377042
ncbi-103377198	ncbi-103380434	ncbi-103377271	ncbi-103378678	ncbi-103385151	ncbi-103377046
ncbi-103377181	ncbi-103380527	ncbi-103377255	ncbi-103378674	ncbi-103385214	ncbi-103377059
ncbi-103377159	ncbi-103380529	ncbi-103377237	ncbi-103378671	ncbi-103385274	ncbi-103377073
ncbi-103377146	ncbi-103380592	ncbi-103377229	ncbi-103378668	ncbi-103385301	ncbi-103377103
ncbi-103377125	ncbi-103380658	ncbi-103377205	ncbi-103378663	ncbi-103385308	ncbi-103377104
ncbi-103377117	ncbi-103380821	ncbi-103377198	ncbi-103378656	ncbi-103385330	ncbi-103377114
ncbi-103377106	ncbi-103380820	ncbi-103377181	ncbi-103378709	ncbi-103385363	ncbi-103377118
ncbi-103377354	ncbi-103380881	ncbi-103377159	ncbi-103378743	ncbi-103385395	ncbi-103377154
ncbi-103377100	ncbi-103380872	ncbi-103377146	ncbi-103378764	ncbi-103385482	ncbi-103377167
ncbi-103377078	ncbi-103380871	ncbi-103377125	ncbi-103378819	ncbi-103385516	ncbi-103377201
ncbi-103377086	ncbi-103380942	ncbi-103377117	ncbi-103378850	ncbi-103385584	ncbi-103377249
ncbi-103377064	ncbi-103380969	ncbi-103377106	ncbi-103378826	ncbi-103385581	ncbi-103377241
ncbi-103377049	ncbi-103381007	ncbi-103377354	ncbi-103378827	ncbi-103385576	ncbi-103377222
ncbi-103377044	ncbi-103381146	ncbi-103377100	ncbi-103378830	ncbi-103385562	ncbi-103377207
ncbi-103377024	ncbi-103381195	ncbi-103377078	ncbi-103378898	ncbi-103385685	ncbi-103377266
ncbi-103377017	ncbi-103381274	ncbi-103377086	ncbi-103378886	ncbi-103385672	ncbi-103377272
ncbi-103376996	ncbi-103381280	ncbi-103377064	ncbi-103378981	ncbi-103385719	ncbi-103377298
ncbi-103377334	ncbi-103381278	ncbi-103377049	ncbi-103378983	ncbi-103385793	ncbi-103377288
ncbi-103376960	ncbi-103381279	ncbi-103377044	ncbi-103379031	ncbi-103385809	ncbi-103377276
ncbi-103376952	ncbi-103381265	ncbi-103377024	ncbi-103379058	ncbi-103385865	ncbi-103377328
ncbi-103376935	ncbi-103381288	ncbi-103377017	ncbi-103379056	ncbi-103385841	ncbi-103377322
ncbi-103376925	ncbi-103381302	ncbi-103376996	ncbi-103379083	ncbi-103385891	ncbi-103377310
ncbi-103376918	ncbi-103381315	ncbi-103376960	ncbi-103379097	ncbi-103385905	ncbi-103377305
ncbi-103376909	ncbi-103381400	ncbi-103376952	ncbi-103379096	ncbi-103386064	ncbi-103377353
ncbi-103376892	ncbi-103381406	ncbi-103376935	ncbi-103379161	ncbi-103386084	ncbi-103377352
ncbi-103376886	ncbi-103381418	ncbi-103376925	ncbi-103379160	ncbi-103386110	ncbi-103377355
ncbi-103376880	ncbi-103381439	ncbi-103376918	ncbi-103379194	ncbi-103386273	ncbi-103377361
ncbi-103376874	ncbi-103381454	ncbi-103376909	ncbi-103379208	ncbi-103386373	ncbi-103377374
ncbi-103376871	ncbi-103381537	ncbi-103376892	ncbi-103379233	ncbi-103386404	ncbi-103377386
ncbi-103377570	ncbi-103381540	ncbi-103376886	ncbi-103379263	ncbi-103386406	ncbi-103377385
ncbi-103377563	ncbi-103381551	ncbi-103376880	ncbi-103379288	ncbi-103386449	ncbi-103377399
ncbi-103377555	ncbi-103381565	ncbi-103376874	ncbi-103379301	ncbi-103386588	ncbi-103377405
ncbi-103377546	ncbi-103381573	ncbi-103376871	ncbi-103379350	ncbi-103386645	ncbi-103377412
ncbi-103377535	ncbi-103381669	ncbi-103377570	ncbi-103379352	ncbi-103386675	ncbi-103377415
ncbi-103377541	ncbi-103381701	ncbi-103377563	ncbi-103379357	ncbi-103386688	ncbi-103377414
ncbi-103377519	ncbi-103381725	ncbi-103377555	ncbi-103379420	ncbi-103386729	ncbi-103377423
ncbi-103377509	ncbi-103381909	ncbi-103377546	ncbi-103379452	ncbi-103386835	ncbi-103377437
ncbi-103377608	ncbi-103381904	ncbi-103377535	ncbi-103379438	ncbi-103386836	ncbi-103377441
ncbi-103377496	ncbi-103382013	ncbi-103377541	ncbi-103379437	ncbi-103386849	ncbi-103377444
ncbi-103377486	ncbi-103382014	ncbi-103377519	ncbi-103379447	ncbi-103386895	ncbi-103377483
ncbi-103377479	ncbi-103381996	ncbi-103377617	ncbi-103379477	ncbi-103386930	ncbi-103377540
ncbi-103377471	ncbi-103382002	ncbi-103377509	ncbi-103379488	ncbi-103386965	ncbi-103377521
ncbi-103377447	ncbi-103382096	ncbi-103377608	ncbi-103379492	ncbi-103386972	ncbi-103377504
ncbi-103377598	ncbi-103382112	ncbi-103377496	ncbi-103379561	ncbi-103387050	ncbi-103377552
ncbi-103377431	ncbi-103382119	ncbi-103377486	ncbi-103379562	ncbi-103387049	ncbi-103377560
ncbi-103377400	ncbi-103382166	ncbi-103377479	ncbi-103379563	ncbi-103387067	ncbi-103377566
ncbi-103377380	ncbi-103382148	ncbi-103377471	ncbi-103379534	ncbi-103387089	ncbi-103377577
ncbi-103377588	ncbi-103382170	ncbi-103377447	ncbi-103379585	ncbi-103387204	ncbi-103377578
ncbi-103377579	ncbi-103382368	ncbi-103377598	ncbi-103379587	ncbi-103387213	ncbi-103377580
ncbi-103377727	ncbi-103382406	ncbi-103377400	ncbi-103379588	ncbi-103387212	ncbi-103377607
ncbi-103377628	ncbi-103382290	ncbi-103377380	ncbi-103379594	ncbi-103387251	ncbi-103377586
ncbi-103377665	ncbi-103382403	ncbi-103377588	ncbi-103379599	ncbi-103387388	ncbi-103377590
ncbi-103377674	ncbi-103382397	ncbi-103377579	ncbi-103379601	ncbi-103387525	ncbi-103377677
ncbi-103377752	ncbi-103382233	ncbi-103377727	ncbi-103379644	ncbi-103387636	ncbi-103377646
ncbi-103377766	ncbi-103382396	ncbi-103377628	ncbi-103379647	ncbi-103387684	ncbi-103377644
ncbi-103377773	ncbi-103382228	ncbi-103377665	ncbi-103379652	ncbi-103387757	ncbi-103377717
ncbi-103377815	ncbi-103382189	ncbi-103377674	ncbi-103379666	ncbi-103387744	ncbi-103377698
ncbi-103377784	ncbi-103382182	ncbi-103377752	ncbi-103379664	ncbi-103387957	ncbi-103377689
ncbi-103377806	ncbi-103382417	ncbi-103377766	ncbi-103379749	ncbi-103388008	ncbi-103377721
ncbi-103377800	ncbi-103382427	ncbi-103377815	ncbi-103379750	ncbi-103388048	ncbi-103377742
ncbi-103377909	ncbi-103382447	ncbi-103377784	ncbi-103379793	ncbi-103388055	ncbi-103377740
ncbi-103377900	ncbi-103382519	ncbi-103377806	ncbi-103379868	ncbi-103388157	ncbi-103377734
ncbi-103377923	ncbi-103382520	ncbi-103377800	ncbi-103379880	ncbi-103388556	ncbi-103377775
ncbi-103377884	ncbi-103382500	ncbi-103377909	ncbi-103379897	ncbi-103388521	ncbi-103377794
ncbi-103377868	ncbi-103382523	ncbi-103377900	ncbi-103379923	ncbi-103388564	ncbi-103377811
ncbi-103377857	ncbi-103382550	ncbi-103377923	ncbi-103379938	ncbi-103388619	ncbi-103377810
ncbi-103377848	ncbi-103382565	ncbi-103377884	ncbi-103379960	ncbi-103388630	ncbi-103377840
ncbi-103377825	ncbi-103382601	ncbi-103377868	ncbi-103380068	ncbi-103388681	ncbi-103377845
ncbi-103377936	ncbi-103382662	ncbi-103377857	ncbi-103380135	ncbi-103388685	ncbi-103377852
ncbi-103377951	ncbi-103382714	ncbi-103377848	ncbi-103380149	ncbi-103388712	ncbi-103377887
ncbi-103377984	ncbi-103382722	ncbi-103377825	ncbi-103380212	ncbi-103388831	ncbi-103377877
ncbi-103377957	ncbi-103382732	ncbi-103377936	ncbi-103380218	ncbi-103388870	ncbi-103377899
ncbi-103377973	ncbi-103382755	ncbi-103377951	ncbi-103380287	ncbi-103389061	ncbi-103377905
ncbi-103377978	ncbi-103382762	ncbi-103377984	ncbi-103380291	ncbi-103389142	ncbi-103377929
ncbi-103378119	ncbi-103382766	ncbi-103377957	ncbi-103380308	ncbi-103389143	ncbi-103377953
ncbi-103378081	ncbi-103382784	ncbi-103377973	ncbi-103380317	ncbi-103389257	ncbi-103377963
ncbi-103378063	ncbi-103382798	ncbi-103377978	ncbi-103380393	ncbi-103389256	ncbi-103377967
ncbi-103378045	ncbi-103382858	ncbi-103378119	ncbi-103380400	ncbi-103389328	ncbi-103377970
ncbi-103378036	ncbi-103382843	ncbi-103378081	ncbi-103380458	ncbi-103389429	ncbi-103377979
ncbi-103378028	ncbi-103382881	ncbi-103378063	ncbi-103380430	ncbi-103389492	ncbi-103377976
ncbi-103378019	ncbi-103382902	ncbi-103378045	ncbi-103380504	ncbi-103389553	ncbi-103378016
ncbi-103378014	ncbi-103382916	ncbi-103378036	ncbi-103380517	ncbi-103389550	ncbi-103378018
ncbi-103378003	ncbi-103382947	ncbi-103378028	ncbi-103380583	ncbi-103389641	ncbi-103378049
ncbi-103378280	ncbi-103382945	ncbi-103378019	ncbi-103380581	ncbi-103389717	ncbi-103378065
ncbi-103378265	ncbi-103382971	ncbi-103378014	ncbi-103380575	ncbi-103389723	ncbi-103378085
ncbi-103378246	ncbi-103382972	ncbi-103378003	ncbi-103380592	ncbi-103389761	ncbi-103378092
ncbi-103378237	ncbi-103382978	ncbi-103378280	ncbi-103380633	ncbi-103389765	ncbi-103378099
ncbi-103378221	ncbi-103382979	ncbi-103378265	ncbi-103380696	ncbi-103389870	ncbi-103378113
ncbi-103378190	ncbi-103383019	ncbi-103378246	ncbi-103380706	ncbi-103389937	ncbi-103378168
ncbi-103378172	ncbi-103383014	ncbi-103378237	ncbi-103380730	ncbi-103389948	ncbi-103378185
ncbi-103378163	ncbi-103383015	ncbi-103378221	ncbi-103380829	ncbi-103390044	ncbi-103378241
ncbi-103378138	ncbi-103383012	ncbi-103378190	ncbi-103380834	ncbi-103390070	ncbi-103378229
ncbi-103378318	ncbi-103383041	ncbi-103378172	ncbi-103380887	ncbi-103390082	ncbi-103378311
ncbi-103378329	ncbi-103383040	ncbi-103378163	ncbi-103380871	ncbi-103390092	ncbi-103378282
ncbi-103378649	ncbi-103383004	ncbi-103378138	ncbi-103380900	ncbi-103390125	ncbi-103378272
ncbi-103378641	ncbi-103382997	ncbi-103378318	ncbi-103380918	ncbi-103390180	ncbi-103378321
ncbi-103378630	ncbi-103382993	ncbi-103378329	ncbi-103380993	ncbi-103390164	ncbi-103378453
ncbi-103378622	ncbi-103383048	ncbi-103378649	ncbi-103381024	ncbi-103390299	ncbi-103378470
ncbi-103378612	ncbi-103383068	ncbi-103378641	ncbi-103381059	ncbi-103390478	ncbi-103378500
ncbi-103378575	ncbi-103383144	ncbi-103378630	ncbi-103381041	ncbi-103390563	ncbi-103378514
ncbi-103378559	ncbi-103383146	ncbi-103378622	ncbi-103381040	ncbi-103390572	ncbi-103378516
ncbi-103378534	ncbi-103383165	ncbi-103378612	ncbi-103381069	ncbi-103390533	ncbi-103378527
ncbi-103378690	ncbi-103383229	ncbi-103378575	ncbi-103381077	ncbi-103390576	ncbi-103378540
ncbi-103378529	ncbi-103383232	ncbi-103378559	ncbi-103381083	ncbi-103390579	ncbi-103378555
ncbi-103378492	ncbi-103383261	ncbi-103378534	ncbi-103381085	ncbi-103390593	ncbi-103378571
ncbi-103378480	ncbi-103383245	ncbi-103378690	ncbi-103381094	ncbi-103390600	ncbi-103378581
ncbi-103378445	ncbi-103383244	ncbi-103378492	ncbi-103381156	ncbi-103390608	ncbi-103378646
ncbi-103378680	ncbi-103383264	ncbi-103378480	ncbi-103381119	ncbi-103390715	ncbi-103378693
ncbi-103378436	ncbi-103383243	ncbi-103378445	ncbi-103381108	ncbi-103390722	ncbi-103378674
ncbi-103378418	ncbi-103383447	ncbi-103378680	ncbi-103381186	ncbi-103390767	ncbi-103378671
ncbi-103378409	ncbi-103383544	ncbi-103378436	ncbi-103381173	ncbi-103390768	ncbi-103378683
ncbi-103378396	ncbi-103383588	ncbi-103378418	ncbi-103381280	ncbi-103390856	ncbi-103378656
ncbi-103378389	ncbi-103383594	ncbi-103378409	ncbi-103381289	ncbi-103390860	ncbi-103378696
ncbi-103378371	ncbi-103383701	ncbi-103378396	ncbi-103381282	ncbi-103390873	ncbi-103378709
ncbi-103378352	ncbi-103383686	ncbi-103378389	ncbi-103381265	ncbi-103390906	ncbi-103378742
ncbi-103378362	ncbi-103383713	ncbi-103378371	ncbi-103381262	ncbi-103391053	ncbi-103378752
ncbi-103378345	ncbi-103383812	ncbi-103378352	ncbi-103381297	ncbi-103391270	ncbi-103378805
ncbi-103378673	ncbi-103383860	ncbi-103378362	ncbi-103381362	ncbi-103391396	ncbi-103378819
ncbi-103378738	ncbi-103383997	ncbi-103378345	ncbi-103381439	ncbi-103391500	ncbi-103378826
ncbi-103378730	ncbi-103384078	ncbi-103378673	ncbi-103381454	ncbi-103391504	ncbi-103378823
ncbi-103378747	ncbi-103384105	ncbi-103378738	ncbi-103381485	ncbi-103391517	ncbi-103378839
ncbi-103378711	ncbi-103384144	ncbi-103378730	ncbi-103381551	ncbi-103391576	ncbi-103378918
ncbi-103378868	ncbi-103384150	ncbi-103378747	ncbi-103381647	ncbi-103391642	ncbi-103378948
ncbi-103378857	ncbi-103384260	ncbi-103378868	ncbi-103381644	ncbi-103391713	ncbi-103378928
ncbi-103378851	ncbi-103384258	ncbi-103378851	ncbi-103381641	ncbi-103391893	ncbi-103378947
ncbi-103378842	ncbi-103384269	ncbi-103378842	ncbi-103381653	ncbi-103391916	ncbi-103378921
ncbi-103378831	ncbi-103384286	ncbi-103378831	ncbi-103381702	ncbi-103391923	ncbi-103378950
ncbi-103378824	ncbi-103384291	ncbi-103378824	ncbi-103381712	ncbi-103392010	ncbi-103378990
ncbi-103378808	ncbi-103384360	ncbi-103378808	ncbi-103381711	ncbi-103392035	ncbi-103378993
ncbi-103378782	ncbi-103384367	ncbi-103378782	ncbi-103381713	ncbi-103392050	ncbi-103378983
ncbi-103378761	ncbi-103384379	ncbi-103378761	ncbi-103381714	ncbi-103392054	ncbi-103379021
ncbi-103378755	ncbi-103384416	ncbi-103378755	ncbi-103381764	ncbi-103392096	ncbi-103379056
ncbi-103378905	ncbi-103384427	ncbi-103378905	ncbi-103381820	ncbi-103392169	ncbi-103379076
ncbi-103378916	ncbi-103384441	ncbi-103378916	ncbi-103381879	ncbi-103392268	ncbi-103379087
ncbi-103378925	ncbi-103384450	ncbi-103378925	ncbi-103381918	ncbi-103392306	ncbi-103379088
ncbi-103378976	ncbi-103384506	ncbi-103378976	ncbi-103381920	ncbi-103392372	ncbi-103379147
ncbi-103378941	ncbi-103384515	ncbi-103378941	ncbi-103381923	ncbi-103392341	ncbi-103379146
ncbi-103378984	ncbi-103384543	ncbi-103378984	ncbi-103382013	ncbi-103392373	ncbi-103379157
ncbi-103378958	ncbi-103384557	ncbi-103378958	ncbi-103381985	ncbi-103392418	ncbi-103379166
ncbi-103378966	ncbi-103384570	ncbi-103378966	ncbi-103381984	ncbi-103392442	ncbi-103379168
ncbi-103378994	ncbi-103384668	ncbi-103378994	ncbi-103381995	ncbi-103392448	ncbi-103379186
ncbi-103379014	ncbi-103384682	ncbi-103379014	ncbi-103382027	ncbi-103392440	ncbi-103379203
ncbi-103379006	ncbi-103384727	ncbi-103379006	ncbi-103382033	ncbi-103392460	ncbi-103379309
ncbi-103379413	ncbi-103384746	ncbi-103379413	ncbi-103382069	ncbi-103392484	ncbi-103379312
ncbi-103379355	ncbi-103384944	ncbi-103379355	ncbi-103382068	ncbi-103392511	ncbi-103379313
ncbi-103379338	ncbi-103384982	ncbi-103379338	ncbi-103382053	ncbi-103392542	ncbi-103379329
ncbi-103379314	ncbi-103384983	ncbi-103379314	ncbi-103382120	ncbi-103392587	ncbi-103379315
ncbi-103379303	ncbi-103385014	ncbi-103379303	ncbi-103382315	ncbi-103392643	ncbi-103379316
ncbi-103379254	ncbi-103385021	ncbi-103379254	ncbi-103382276	ncbi-103392715	ncbi-103379331
ncbi-103379266	ncbi-103385050	ncbi-103379266	ncbi-103382263	ncbi-103392768	ncbi-103379350
ncbi-103379277	ncbi-103385070	ncbi-103379277	ncbi-103382182	ncbi-103392782	ncbi-103379349
ncbi-103379238	ncbi-103385058	ncbi-103379295	ncbi-103382427	ncbi-103392972	ncbi-103379366
ncbi-103379209	ncbi-103385093	ncbi-103379209	ncbi-103382486	ncbi-103393116	ncbi-103379389
ncbi-103379200	ncbi-103385108	ncbi-103379200	ncbi-103382512	ncbi-103393149	ncbi-103379399
ncbi-103379406	ncbi-103385143	ncbi-103379406	ncbi-103382550	ncbi-103393309	ncbi-103379431
ncbi-103379187	ncbi-103385146	ncbi-103379187	ncbi-103382565	ncbi-103393397	ncbi-103379452
ncbi-103379179	ncbi-103385251	ncbi-103379179	ncbi-103382568	ncbi-103393508	ncbi-103379442
ncbi-103379165	ncbi-103385288	ncbi-103379165	ncbi-103382569	ncbi-103393541	ncbi-103379447
ncbi-103379158	ncbi-103385290	ncbi-103379158	ncbi-103382581	ncbi-103393581	ncbi-103379458
ncbi-103379144	ncbi-103385272	ncbi-103379144	ncbi-103382607	ncbi-103393766	ncbi-103379457
ncbi-103379130	ncbi-103385273	ncbi-103379130	ncbi-103382597	ncbi-103393741	ncbi-103379506
ncbi-103379106	ncbi-103385274	ncbi-103379106	ncbi-103382662	ncbi-103393860	ncbi-103379501
ncbi-103379090	ncbi-103385280	ncbi-103379090	ncbi-103382703	ncbi-103393975	ncbi-103379496
ncbi-103379081	ncbi-103385286	ncbi-103379081	ncbi-103382685	ncbi-103393957	ncbi-103379510
ncbi-103379066	ncbi-103385301	ncbi-103379066	ncbi-103382684	ncbi-103393981	ncbi-103379492
ncbi-103379377	ncbi-103385308	ncbi-103379377	ncbi-103382707	ncbi-103394032	ncbi-103379561
ncbi-103379032	ncbi-103385311	ncbi-103379368	ncbi-103382720	ncbi-103394022	ncbi-103379534
ncbi-103379368	ncbi-103385318	ncbi-103379423	ncbi-103382726	ncbi-103394228	ncbi-103379546
ncbi-103379423	ncbi-103385330	ncbi-103379441	ncbi-103382729	ncbi-103394272	ncbi-103379555
ncbi-103379441	ncbi-103385328	ncbi-103379568	ncbi-103382747	ncbi-103394328	ncbi-103379579
ncbi-103379568	ncbi-103385338	ncbi-103379448	ncbi-103382771	ncbi-103394316	ncbi-103379587
ncbi-103379448	ncbi-103385353	ncbi-103379478	ncbi-103382762	ncbi-103394389	ncbi-103379601
ncbi-103379478	ncbi-103385361	ncbi-103379487	ncbi-103382764	ncbi-103394534	ncbi-103379669
ncbi-103379487	ncbi-103385366	ncbi-103379495	ncbi-103382776	ncbi-103394566	ncbi-103379680
ncbi-103379495	ncbi-103385375	ncbi-103379519	ncbi-103382784	ncbi-103394601	ncbi-103379736
ncbi-103379519	ncbi-103385377	ncbi-103379528	ncbi-103382792	ncbi-103394615	ncbi-103379749
ncbi-103379528	ncbi-103385441	ncbi-103379549	ncbi-103382790	ncbi-103394671	ncbi-103379750
ncbi-103379549	ncbi-103385516	ncbi-103379641	ncbi-103382789	ncbi-103394661	ncbi-103379793
ncbi-103379641	ncbi-103385515	ncbi-103379673	ncbi-103382785	ncbi-103394720	ncbi-103379797
ncbi-103379673	ncbi-103385555	ncbi-103379665	ncbi-103382813	ncbi-103394960	ncbi-103379823
ncbi-103379665	ncbi-103385526	ncbi-103379632	ncbi-103382830	ncbi-103395039	ncbi-103379847
ncbi-103379632	ncbi-103385562	ncbi-103379602	ncbi-103382858	ncbi-103395100	ncbi-103379861
ncbi-103379602	ncbi-103385561	ncbi-103379658	ncbi-103382862	ncbi-103395160	ncbi-103379870
ncbi-103379658	ncbi-103385605	ncbi-103379595	ncbi-103382869	ncbi-103395206	ncbi-103379901
ncbi-103379595	ncbi-103385597	ncbi-103379650	ncbi-103382875	ncbi-103395245	ncbi-103379897
ncbi-103379650	ncbi-103385685	ncbi-103379584	ncbi-103382898	ncbi-103395402	ncbi-103379887
ncbi-103379584	ncbi-103385679	ncbi-103379576	ncbi-103382921	ncbi-103395408	ncbi-103379924
ncbi-103379576	ncbi-103385648	ncbi-103379690	ncbi-103382922	ncbi-103395455	ncbi-103379929
ncbi-103379690	ncbi-103385729	ncbi-103379697	ncbi-103382939	ncbi-103395499	ncbi-103379941
ncbi-103379697	ncbi-103385738	ncbi-103379706	ncbi-103382946	ncbi-103395540	ncbi-103379976
ncbi-103379706	ncbi-103385733	ncbi-103379716	ncbi-103382936	ncbi-103395561	ncbi-103379990
ncbi-103379716	ncbi-103385730	ncbi-103379845	ncbi-103382945	ncbi-103395560	ncbi-103380000
ncbi-103379845	ncbi-103385787	ncbi-103379865	ncbi-103382929	ncbi-103395581	ncbi-103380026
ncbi-103379865	ncbi-103385836	ncbi-103379839	ncbi-103382942	ncbi-103395616	ncbi-103380018
ncbi-103379839	ncbi-103385860	ncbi-103379827	ncbi-103382941	ncbi-103395633	ncbi-103380062
ncbi-103379827	ncbi-103385841	ncbi-103379801	ncbi-103382940	ncbi-103395702	ncbi-103380115
ncbi-103379801	ncbi-103385891	ncbi-103379811	ncbi-103382972	ncbi-103395781	ncbi-103380139
ncbi-103379811	ncbi-103385932	ncbi-103379818	ncbi-103382966	ncbi-103395714	ncbi-103380168
ncbi-103379818	ncbi-103385961	ncbi-103379792	ncbi-103382960	ncbi-103395783	ncbi-103380199
ncbi-103379792	ncbi-103386004	ncbi-103379757	ncbi-103383031	ncbi-103395786	ncbi-103380212
ncbi-103379757	ncbi-103386062	ncbi-103379856	ncbi-103383023	ncbi-103395811	ncbi-103380245
ncbi-103379856	ncbi-103386044	ncbi-103380045	ncbi-103383043	ncbi-103396168	ncbi-103380275
ncbi-103380045	ncbi-103386110	ncbi-103380038	ncbi-103383012	ncbi-103396176	ncbi-103380280
ncbi-103380038	ncbi-103386131	ncbi-103380031	ncbi-103383011	ncbi-103396182	ncbi-103380287
ncbi-103380031	ncbi-103386174	ncbi-103380005	ncbi-103382999	ncbi-103396259	ncbi-103380291
ncbi-103380005	ncbi-103386258	ncbi-103379998	ncbi-103383074	ncbi-103396232	ncbi-103380322
ncbi-103379998	ncbi-103386262	ncbi-103379989	ncbi-103383122	ncbi-103396502	ncbi-103380335
ncbi-103379989	ncbi-103386347	ncbi-103379982	ncbi-103383133	ncbi-103396516	ncbi-103380348
ncbi-103379982	ncbi-103386406	ncbi-103380060	ncbi-103383141	ncbi-103396709	ncbi-103380352
ncbi-103380060	ncbi-103386426	ncbi-103379974	ncbi-103383190	ncbi-103396702	ncbi-103380373
ncbi-103379974	ncbi-103386583	ncbi-103379958	ncbi-103383199	ncbi-103396677	ncbi-103380359
ncbi-103379958	ncbi-103386734	ncbi-103379922	ncbi-103383208	ncbi-103396678	ncbi-103380420
ncbi-103379922	ncbi-103386806	ncbi-103379915	ncbi-103383205	ncbi-103396675	ncbi-103380417
ncbi-103379915	ncbi-103386786	ncbi-103379899	ncbi-103383221	ncbi-103396752	ncbi-103380410
ncbi-103379899	ncbi-103386835	ncbi-103379893	ncbi-103383270	ncbi-103396855	ncbi-103380400
ncbi-103379893	ncbi-103386827	ncbi-103379885	ncbi-103383268	ncbi-103396875	ncbi-103380489
ncbi-103379885	ncbi-103386866	ncbi-103380052	ncbi-103383266	ncbi-103396877	ncbi-103380458
ncbi-103380052	ncbi-103386941	ncbi-103380181	ncbi-103383263	ncbi-103396899	ncbi-103380429
ncbi-103380181	ncbi-103386952	ncbi-103380170	ncbi-103383278	ncbi-103396956	ncbi-103380512
ncbi-103380170	ncbi-103387004	ncbi-103380161	ncbi-103383337	ncbi-103396974	ncbi-103380583
ncbi-103380161	ncbi-103387031	ncbi-103380154	ncbi-103383335	ncbi-103396987	ncbi-103380569
ncbi-103380154	ncbi-103387078	ncbi-103380129	ncbi-103383424	ncbi-103397025	ncbi-103380580
ncbi-103380129	ncbi-103387089	ncbi-103380113	ncbi-103383418	ncbi-103397045	ncbi-103380539
ncbi-103380113	ncbi-103387101	ncbi-103380108	ncbi-103383432	ncbi-103397046	ncbi-103380541
ncbi-103380108	ncbi-103387095	ncbi-103380089	ncbi-103383471	ncbi-103397086	ncbi-103380613
ncbi-103380089	ncbi-103387094	ncbi-103380078	ncbi-103383477	ncbi-103397098	ncbi-103380626
ncbi-103380097	ncbi-103387092	ncbi-103380070	ncbi-103383543	ncbi-103397093	ncbi-103380633
ncbi-103380078	ncbi-103387211	ncbi-103380197	ncbi-103383548	ncbi-103397115	ncbi-103380649
ncbi-103380070	ncbi-103387224	ncbi-103380271	ncbi-103383552	ncbi-103397122	ncbi-103380652
ncbi-103380197	ncbi-103387213	ncbi-103380263	ncbi-103383554	ncbi-103397161	ncbi-103380674
ncbi-103380271	ncbi-103387212	ncbi-103380242	ncbi-103383582	ncbi-103397177	ncbi-103380690
ncbi-103380263	ncbi-103387285	ncbi-103380232	ncbi-103383588	ncbi-103397228	ncbi-103380681
ncbi-103380242	ncbi-103387320	ncbi-103380222	ncbi-103383606	ncbi-103397229	ncbi-103380706
ncbi-103380232	ncbi-103387341	ncbi-103380213	ncbi-103383608	ncbi-103397239	ncbi-103380716
ncbi-103380222	ncbi-103387476	ncbi-103380204	ncbi-103383629	ncbi-103397254	ncbi-103380764
ncbi-103380213	ncbi-103387518	ncbi-103380459	ncbi-103383628	ncbi-103397277	ncbi-103380800
ncbi-103380204	ncbi-103387594	ncbi-103380442	ncbi-103383686	ncbi-103397278	ncbi-103380801
ncbi-103380459	ncbi-103387669	ncbi-103380421	ncbi-103383741	ncbi-103397499	ncbi-103380809
ncbi-103380442	ncbi-103387665	ncbi-103380412	ncbi-103383759	ncbi-103397483	ncbi-103380832
ncbi-103380421	ncbi-103387670	ncbi-103380388	ncbi-103383797	ncbi-103397465	ncbi-103380834
ncbi-103380412	ncbi-103387639	ncbi-103380375	ncbi-103383774	ncbi-103397503	ncbi-103380833
ncbi-103380388	ncbi-103387685	ncbi-103380358	ncbi-103383842	ncbi-103397508	ncbi-103380838
ncbi-103380375	ncbi-103387682	ncbi-103380349	ncbi-103383961	ncbi-103397540	ncbi-103380846
ncbi-103380358	ncbi-103387753	ncbi-103380330	ncbi-103384130	ncbi-103397672	ncbi-103380849
ncbi-103380349	ncbi-103387784	ncbi-103380319	ncbi-103384165	ncbi-103397647	ncbi-103380861
ncbi-103380330	ncbi-103387850	ncbi-103380493	ncbi-103384339	ncbi-103397613	ncbi-103380880
ncbi-103380319	ncbi-103387957	ncbi-103380314	ncbi-103384367	ncbi-103397816	ncbi-103380873
ncbi-103380493	ncbi-103388058	ncbi-103380305	ncbi-103384398	ncbi-103397812	ncbi-103380871
ncbi-103380314	ncbi-103388094	ncbi-103380484	ncbi-103384416	ncbi-103397805	ncbi-103380899
ncbi-103380305	ncbi-103388100	ncbi-103380475	ncbi-103384431	ncbi-103397780	ncbi-103380931
ncbi-103380484	ncbi-103388104	ncbi-103380470	ncbi-103384459	ncbi-103397776	ncbi-103380952
ncbi-103380475	ncbi-103388153	ncbi-103380286	ncbi-103384441	ncbi-103397760	ncbi-103380954
ncbi-103380470	ncbi-103388157	ncbi-103380586	ncbi-103384443	ncbi-103397748	ncbi-103380962
ncbi-103380286	ncbi-103388175	ncbi-103380618	ncbi-103384527	ncbi-103397743	ncbi-103380974
ncbi-103380586	ncbi-103388205	ncbi-103380608	ncbi-103384558	ncbi-103397739	ncbi-103380976
ncbi-103380618	ncbi-103388227	ncbi-103380576	ncbi-103384575	ncbi-103397737	ncbi-103380981
ncbi-103380608	ncbi-103388256	ncbi-103380562	ncbi-103384587	ncbi-103397730	ncbi-103380993
ncbi-103380576	ncbi-103388249	ncbi-103380597	ncbi-103384577	ncbi-103397726	ncbi-103381009
ncbi-103380562	ncbi-103388286	ncbi-103380635	ncbi-103384647	ncbi-103397883	ncbi-103381024
ncbi-103380597	ncbi-103388289	ncbi-103380645	ncbi-103384639	ncbi-103397832	ncbi-103381047
ncbi-103380635	ncbi-103388356	ncbi-103380654	ncbi-103384638	ncbi-103397830	ncbi-103381046
ncbi-103380645	ncbi-103388375	ncbi-103380661	ncbi-103384657	ncbi-103397918	ncbi-103381063
ncbi-103380654	ncbi-103388400	ncbi-103380677	ncbi-103384674	ncbi-103397939	ncbi-103381073
ncbi-103380661	ncbi-103388401	ncbi-103380787	ncbi-103384725	ncbi-103397960	ncbi-103381077
ncbi-103380677	ncbi-103388395	ncbi-103380709	ncbi-103384828	ncbi-103397962	ncbi-103381150
ncbi-103380787	ncbi-103388502	ncbi-103380702	ncbi-103384829	ncbi-103397964	ncbi-103381156
ncbi-103380709	ncbi-103388504	ncbi-103380745	ncbi-103384912	ncbi-103398047	ncbi-103381148
ncbi-103380702	ncbi-103388482	ncbi-103380750	ncbi-103384897	ncbi-103398048	ncbi-103381141
ncbi-103380745	ncbi-103388653	ncbi-103380758	ncbi-103384955	ncbi-103397970	ncbi-103381146
ncbi-103380750	ncbi-103388683	ncbi-103380903	ncbi-103385051	ncbi-103397972	ncbi-103381143
ncbi-103380758	ncbi-103388730	ncbi-103380850	ncbi-103385083	ncbi-103397973	ncbi-103381109
ncbi-103380780	ncbi-103388742	ncbi-103380843	ncbi-103385146	ncbi-103397982	ncbi-103381108
ncbi-103380770	ncbi-103388781	ncbi-103380815	ncbi-103385214	ncbi-103397984	ncbi-103381152
ncbi-103380903	ncbi-103388802	ncbi-103380859	ncbi-103385207	ncbi-103397983	ncbi-103381201
ncbi-103380850	ncbi-103388807	ncbi-103380868	ncbi-103385222	ncbi-103397991	ncbi-103381190
ncbi-103380843	ncbi-103388856	ncbi-103380892	ncbi-103385175	ncbi-103397994	ncbi-103381179
ncbi-103380815	ncbi-103388836	ncbi-103380912	ncbi-103385228	ncbi-103397999	ncbi-103381240
ncbi-103380859	ncbi-103388870	ncbi-103380929	ncbi-103385241	ncbi-103398001	ncbi-103381218
ncbi-103380868	ncbi-103388874	ncbi-103380943	ncbi-103385260	ncbi-103398057	ncbi-103381280
ncbi-103380892	ncbi-103388880	ncbi-103380955	ncbi-103385266	ncbi-103398002	ncbi-103381262
ncbi-103380912	ncbi-103388949	ncbi-103381338	ncbi-103385274	ncbi-103398060	ncbi-103381297
ncbi-103380929	ncbi-103388971	ncbi-103381346	ncbi-103385301	ncbi-103398062	ncbi-103381300
ncbi-103380943	ncbi-103388979	ncbi-103380975	ncbi-103385299	ncbi-103398016	ncbi-103381295
ncbi-103380955	ncbi-103389024	ncbi-103380996	ncbi-103385305	ncbi-103398024	ncbi-103381376
ncbi-103381338	ncbi-103389027	ncbi-103381005	ncbi-103385315	ncbi-103398028	ncbi-103381378
ncbi-103381346	ncbi-103389069	ncbi-103381014	ncbi-103385306	ncbi-103398121	ncbi-103381419
ncbi-103380975	ncbi-103389094	ncbi-103381354	ncbi-103385308	ncbi-103398120	ncbi-103381485
ncbi-103380996	ncbi-103389096	ncbi-103381026	ncbi-103385321	ncbi-103398097	ncbi-103381520
ncbi-103381005	ncbi-103389143	ncbi-103381363	ncbi-103385330	ncbi-103398082	ncbi-103381525
ncbi-103381354	ncbi-103389160	ncbi-103381036	ncbi-103385351	ncbi-103398079	ncbi-103381583
ncbi-103381026	ncbi-103389216	ncbi-103381044	ncbi-103385353	ncbi-103398077	ncbi-103381574
ncbi-103381363	ncbi-103389388	ncbi-103381055	ncbi-103385376	ncbi-103398113	ncbi-103381593
ncbi-103381036	ncbi-103389575	ncbi-103381068	ncbi-103385383	ncbi-103398125	ncbi-103381587
ncbi-103381044	ncbi-103389553	ncbi-103381372	ncbi-103385389	ncbi-103398158	ncbi-103381660
ncbi-103381055	ncbi-103389662	ncbi-103381382	ncbi-103385425	ncbi-103398199	ncbi-103381680
ncbi-103381068	ncbi-103389702	ncbi-103381093	ncbi-103385408	ncbi-103398212	ncbi-103381671
ncbi-103381372	ncbi-103389768	ncbi-103381102	ncbi-103385449	ncbi-103398211	ncbi-103381758
ncbi-103381382	ncbi-103389781	ncbi-103381115	ncbi-103385516	ncbi-103398215	ncbi-103381741
ncbi-103381093	ncbi-103389816	ncbi-103381122	ncbi-103385556	ncbi-103398263	ncbi-103381764
ncbi-103381102	ncbi-103389867	ncbi-103381136	ncbi-103385534	ncbi-103398295	ncbi-103381820
ncbi-103381115	ncbi-103389977	ncbi-103381145	ncbi-103385579	ncbi-103398307	ncbi-103381763
ncbi-103381122	ncbi-103390026	ncbi-103381174	ncbi-103385590	ncbi-103378441	ncbi-103381806
ncbi-103381136	ncbi-103390045	ncbi-103381202	ncbi-103385562	ncbi-103379262	ncbi-103381861
ncbi-103381145	ncbi-103390046	ncbi-103381210	ncbi-103385560	ncbi-103382985	ncbi-103381854
ncbi-103381192	ncbi-103390077	ncbi-103381221	ncbi-103385599	ncbi-103383511	ncbi-103381838
ncbi-103381202	ncbi-103390125	ncbi-103381229	ncbi-103385593	ncbi-103399862	ncbi-103381904
ncbi-103381210	ncbi-103390114	ncbi-103381245	ncbi-103385669	ncbi-103384073	ncbi-103381911
ncbi-103381221	ncbi-103390111	ncbi-103381255	ncbi-103385691	ncbi-103392075	ncbi-103381918
ncbi-103381229	ncbi-103390170	ncbi-103381264	ncbi-103385793	ncbi-103392379	ncbi-103381920
ncbi-103381245	ncbi-103390197	ncbi-103381277	ncbi-103385805	ncbi-103399822	ncbi-103381923
ncbi-103381255	ncbi-103390216	ncbi-103381284	ncbi-103385829	ncbi-103376648	ncbi-103381965
ncbi-103381264	ncbi-103390229	ncbi-103381296	ncbi-103385891	ncbi-103377514	ncbi-103381969
ncbi-103381277	ncbi-103390248	ncbi-103381306	ncbi-103385898	ncbi-103377605	ncbi-103382018
ncbi-103381296	ncbi-103390251	ncbi-103381318	ncbi-103385908	ncbi-103377804	ncbi-103381995
ncbi-103381306	ncbi-103390283	ncbi-103381325	ncbi-103385912	ncbi-103378007	ncbi-103382027
ncbi-103381318	ncbi-103390292	ncbi-103381651	ncbi-103385984	ncbi-103378125	ncbi-103382030
ncbi-103381325	ncbi-103390324	ncbi-103381662	ncbi-103385991	ncbi-103378349	ncbi-103382033
ncbi-103381651	ncbi-103390347	ncbi-103381674	ncbi-103386004	ncbi-103378350	ncbi-103382100
ncbi-103381662	ncbi-103390400	ncbi-103381747	ncbi-103386062	ncbi-103378581	ncbi-103382087
ncbi-103381674	ncbi-103390399	ncbi-103381735	ncbi-103386044	ncbi-103378631	ncbi-103382067
ncbi-103381747	ncbi-103390416	ncbi-103381682	ncbi-103386064	ncbi-103378947	ncbi-103382120
ncbi-103381735	ncbi-103390464	ncbi-103381643	ncbi-103386077	ncbi-103379109	ncbi-103382117
ncbi-103381682	ncbi-103390468	ncbi-103381628	ncbi-103386104	ncbi-103379616	ncbi-103382134
ncbi-103381643	ncbi-103390474	ncbi-103381622	ncbi-103386148	ncbi-103380136	ncbi-103382149
ncbi-103381628	ncbi-103390487	ncbi-103381596	ncbi-103386221	ncbi-103380323	ncbi-103382170
ncbi-103381622	ncbi-103390522	ncbi-103381582	ncbi-103386241	ncbi-103380419	ncbi-103382364
ncbi-103381596	ncbi-103390576	ncbi-103381569	ncbi-103386253	ncbi-103380575	ncbi-103382335
ncbi-103381582	ncbi-103390577	ncbi-103381523	ncbi-103386266	ncbi-103380735	ncbi-103382317
ncbi-103381569	ncbi-103390584	ncbi-103381542	ncbi-103386287	ncbi-103380849	ncbi-103382303
ncbi-103381523	ncbi-103390627	ncbi-103381555	ncbi-103386340	ncbi-103381198	ncbi-103382300
ncbi-103381542	ncbi-103390634	ncbi-103381545	ncbi-103386323	ncbi-103381273	ncbi-103382293
ncbi-103381555	ncbi-103390632	ncbi-103381505	ncbi-103386358	ncbi-103381361	ncbi-103382281
ncbi-103381545	ncbi-103390684	ncbi-103381498	ncbi-103386499	ncbi-103381552	ncbi-103382276
ncbi-103381505	ncbi-103390714	ncbi-103381489	ncbi-103386481	ncbi-103381710	ncbi-103382272
ncbi-103381498	ncbi-103390722	ncbi-103381488	ncbi-103386572	ncbi-103381738	ncbi-103382250
ncbi-103381489	ncbi-103390735	ncbi-103381708	ncbi-103386659	ncbi-103381952	ncbi-103382395
ncbi-103381708	ncbi-103390768	ncbi-103381700	ncbi-103386682	ncbi-103382300	ncbi-103382182
ncbi-103381700	ncbi-103390776	ncbi-103381480	ncbi-103386699	ncbi-103382507	ncbi-103382387
ncbi-103381480	ncbi-103390779	ncbi-103381461	ncbi-103386732	ncbi-103382938	ncbi-103382490
ncbi-103381461	ncbi-103390843	ncbi-103381447	ncbi-103386749	ncbi-103383008	ncbi-103382463
ncbi-103381447	ncbi-103390860	ncbi-103381437	ncbi-103386759	ncbi-103383263	ncbi-103382471
ncbi-103381431	ncbi-103390862	ncbi-103381431	ncbi-103386769	ncbi-103383302	ncbi-103382486
ncbi-103381413	ncbi-103390865	ncbi-103381413	ncbi-103386836	ncbi-103383868	ncbi-103382509
ncbi-103381402	ncbi-103390871	ncbi-103381692	ncbi-103386842	ncbi-103384114	ncbi-103382510
ncbi-103381692	ncbi-103390877	ncbi-103382163	ncbi-103386849	ncbi-103384429	ncbi-103382511
ncbi-103382163	ncbi-103390873	ncbi-103382142	ncbi-103386920	ncbi-103384629	ncbi-103382523
ncbi-103382142	ncbi-103390913	ncbi-103382131	ncbi-103386950	ncbi-103384608	ncbi-103382534
ncbi-103382131	ncbi-103390919	ncbi-103382121	ncbi-103386965	ncbi-103384863	ncbi-103382551
ncbi-103382137	ncbi-103390956	ncbi-103382107	ncbi-103386972	ncbi-103385002	ncbi-103382568
ncbi-103382157	ncbi-103391133	ncbi-103382092	ncbi-103386980	ncbi-103385105	ncbi-103382575
ncbi-103382121	ncbi-103391269	ncbi-103382220	ncbi-103386992	ncbi-103385150	ncbi-103382603
ncbi-103382107	ncbi-103391270	ncbi-103382076	ncbi-103386988	ncbi-103385165	ncbi-103382600
ncbi-103382092	ncbi-103391285	ncbi-103382046	ncbi-103387004	ncbi-103385179	ncbi-103382658
ncbi-103382076	ncbi-103391485	ncbi-103382012	ncbi-103387008	ncbi-103385514	ncbi-103382662
ncbi-103382046	ncbi-103391456	ncbi-103382005	ncbi-103387057	ncbi-103386197	ncbi-103382663
ncbi-103382012	ncbi-103391488	ncbi-103381993	ncbi-103387050	ncbi-103386827	ncbi-103382703
ncbi-103382029	ncbi-103391491	ncbi-103381973	ncbi-103387073	ncbi-103386943	ncbi-103382699
ncbi-103382005	ncbi-103391500	ncbi-103381966	ncbi-103387088	ncbi-103387027	ncbi-103382702
ncbi-103381993	ncbi-103391517	ncbi-103381953	ncbi-103387079	ncbi-103387685	ncbi-103382714
ncbi-103382212	ncbi-103391678	ncbi-103381945	ncbi-103387077	ncbi-103387817	ncbi-103382745
ncbi-103381973	ncbi-103391803	ncbi-103381905	ncbi-103387089	ncbi-103388058	ncbi-103382720
ncbi-103381966	ncbi-103392008	ncbi-103382202	ncbi-103387103	ncbi-103388160	ncbi-103382721
ncbi-103381953	ncbi-103392079	ncbi-103382193	ncbi-103387098	ncbi-103388300	ncbi-103382725
ncbi-103381945	ncbi-103392130	ncbi-103381886	ncbi-103387188	ncbi-103388425	ncbi-103382726
ncbi-103381905	ncbi-103392233	ncbi-103381892	ncbi-103387230	ncbi-103388799	ncbi-103382747
ncbi-103382202	ncbi-103392238	ncbi-103381877	ncbi-103387237	ncbi-103388956	ncbi-103382748
ncbi-103382193	ncbi-103392262	ncbi-103382181	ncbi-103387244	ncbi-103389752	ncbi-103382756
ncbi-103381886	ncbi-103392305	ncbi-103381867	ncbi-103387251	ncbi-103389956	ncbi-103382771
ncbi-103381892	ncbi-103392351	ncbi-103381860	ncbi-103387263	ncbi-103389958	ncbi-103382774
ncbi-103381877	ncbi-103392357	ncbi-103381839	ncbi-103387315	ncbi-103390289	ncbi-103382764
ncbi-103382181	ncbi-103392360	ncbi-103381828	ncbi-103387319	ncbi-103390575	ncbi-103382784
ncbi-103381867	ncbi-103392384	ncbi-103381782	ncbi-103387349	ncbi-103390895	ncbi-103382790
ncbi-103381860	ncbi-103392388	ncbi-103381770	ncbi-103387355	ncbi-103391257	ncbi-103382789
ncbi-103381839	ncbi-103392398	ncbi-103382473	ncbi-103387362	ncbi-103391535	ncbi-103382785
ncbi-103381828	ncbi-103392397	ncbi-103382273	ncbi-103387376	ncbi-103391574	ncbi-103382817
ncbi-103381819	ncbi-103392429	ncbi-103382301	ncbi-103387532	ncbi-103391653	ncbi-103382858
ncbi-103381782	ncbi-103392443	ncbi-103382310	ncbi-103387519	ncbi-103391913	ncbi-103382838
ncbi-103381770	ncbi-103392442	ncbi-103382336	ncbi-103387510	ncbi-103391978	ncbi-103382867
ncbi-103382243	ncbi-103392448	ncbi-103382328	ncbi-103387546	ncbi-103392473	ncbi-103382868
ncbi-103382273	ncbi-103392460	ncbi-103382319	ncbi-103387545	ncbi-103392510	ncbi-103382869
ncbi-103382287	ncbi-103392467	ncbi-103382349	ncbi-103387579	ncbi-103392561	ncbi-103382882
ncbi-103382301	ncbi-103392487	ncbi-103382359	ncbi-103387597	ncbi-103392569	ncbi-103382876
ncbi-103382310	ncbi-103392495	ncbi-103382369	ncbi-103387667	ncbi-103392939	ncbi-103382898
ncbi-103382336	ncbi-103392526	ncbi-103382373	ncbi-103387665	ncbi-103393381	ncbi-103382895
ncbi-103382328	ncbi-103392633	ncbi-103382437	ncbi-103387650	ncbi-103393507	ncbi-103382921
ncbi-103382319	ncbi-103392640	ncbi-103382429	ncbi-103387670	ncbi-103393603	ncbi-103382922
ncbi-103382349	ncbi-103392643	ncbi-103382419	ncbi-103387639	ncbi-103393692	ncbi-103382938
ncbi-103382359	ncbi-103392711	ncbi-103382405	ncbi-103387703	ncbi-103393768	ncbi-103382936
ncbi-103382369	ncbi-103392798	ncbi-103382452	ncbi-103387719	ncbi-103394617	ncbi-103382945
ncbi-103382373	ncbi-103392972	ncbi-103382676	ncbi-103387734	ncbi-103394963	ncbi-103382929
ncbi-103382437	ncbi-103392980	ncbi-103382735	ncbi-103387781	ncbi-103394964	ncbi-103382966
ncbi-103382429	ncbi-103393008	ncbi-103382657	ncbi-103387815	ncbi-103395283	ncbi-103382976
ncbi-103382419	ncbi-103393076	ncbi-103382724	ncbi-103387821	ncbi-103395440	ncbi-103382979
ncbi-103382405	ncbi-103393128	ncbi-103382712	ncbi-103387831	ncbi-103395572	ncbi-103383031
ncbi-103382452	ncbi-103393183	ncbi-103382625	ncbi-103387862	ncbi-103395609	ncbi-103383023
ncbi-103382676	ncbi-103393144	ncbi-103382598	ncbi-103387852	ncbi-103395742	ncbi-103383043
ncbi-103382735	ncbi-103393185	ncbi-103382586	ncbi-103387871	ncbi-103395743	ncbi-103383013
ncbi-103382657	ncbi-103393309	ncbi-103382704	ncbi-103387879	ncbi-103395670	ncbi-103383011
ncbi-103382724	ncbi-103393290	ncbi-103382698	ncbi-103387900	ncbi-103395768	ncbi-103383009
ncbi-103382712	ncbi-103393336	ncbi-103382561	ncbi-103387996	ncbi-103395778	ncbi-103383040
ncbi-103382646	ncbi-103393325	ncbi-103382553	ncbi-103387990	ncbi-103396251	ncbi-103382997
ncbi-103382625	ncbi-103393406	ncbi-103382526	ncbi-103388023	ncbi-103396237	ncbi-103382993
ncbi-103382598	ncbi-103393452	ncbi-103382517	ncbi-103387941	ncbi-103396743	ncbi-103383036
ncbi-103382586	ncbi-103393561	ncbi-103382688	ncbi-103388009	ncbi-103396745	ncbi-103383090
ncbi-103382704	ncbi-103393686	ncbi-103382494	ncbi-103388123	ncbi-103396807	ncbi-103383172
ncbi-103382698	ncbi-103393684	ncbi-103382744	ncbi-103388110	ncbi-103396891	ncbi-103383190
ncbi-103382577	ncbi-103393675	ncbi-103382808	ncbi-103388140	ncbi-103396892	ncbi-103383199
ncbi-103382553	ncbi-103393666	ncbi-103382802	ncbi-103388147	ncbi-103396919	ncbi-103383208
ncbi-103382526	ncbi-103393642	ncbi-103382831	ncbi-103388157	ncbi-103397006	ncbi-103383226
ncbi-103382517	ncbi-103393754	ncbi-103382820	ncbi-103388178	ncbi-103397117	ncbi-103383268
ncbi-103382688	ncbi-103393805	ncbi-103382840	ncbi-103388175	ncbi-103397124	ncbi-103383262
ncbi-103382494	ncbi-103393796	ncbi-103382856	ncbi-103388231	ncbi-103397196	ncbi-103383278
ncbi-103382744	ncbi-103393828	ncbi-103382884	ncbi-103388221	ncbi-103397235	ncbi-103383310
ncbi-103382808	ncbi-103393824	ncbi-103382912	ncbi-103388251	ncbi-103397504	ncbi-103383335
ncbi-103382802	ncbi-103393870	ncbi-103382920	ncbi-103388246	ncbi-103397690	ncbi-103383342
ncbi-103382831	ncbi-103393897	ncbi-103382930	ncbi-103388289	ncbi-103397718	ncbi-103383338
ncbi-103382820	ncbi-103393905	ncbi-103382961	ncbi-103388329	ncbi-103397648	ncbi-103383352
ncbi-103382840	ncbi-103393913	ncbi-103382986	ncbi-103388352	ncbi-103397813	ncbi-103383356
ncbi-103382856	ncbi-103393928	ncbi-103383003	ncbi-103388373	ncbi-103397789	ncbi-103383424
ncbi-103382884	ncbi-103393940	ncbi-103382995	ncbi-103388399	ncbi-103397866	ncbi-103383417
ncbi-103382912	ncbi-103394054	ncbi-103383028	ncbi-103388401	ncbi-103397947	ncbi-103383418
ncbi-103382920	ncbi-103394134	ncbi-103383086	ncbi-103388410	ncbi-103397949	ncbi-103383423
ncbi-103382930	ncbi-103394135	ncbi-103383094	ncbi-103388407	ncbi-103397963	ncbi-103383441
ncbi-103382961	ncbi-103394275	ncbi-103383038	ncbi-103388404	ncbi-103397975	ncbi-103383482
ncbi-103382986	ncbi-103394313	ncbi-103383052	ncbi-103388453	ncbi-103397976	ncbi-103383529
ncbi-103383003	ncbi-103394487	ncbi-103383067	ncbi-103388556	ncbi-103398061	ncbi-103383548
ncbi-103382995	ncbi-103394479	ncbi-103383079	ncbi-103388523	ncbi-103398005	ncbi-103383537
ncbi-103383028	ncbi-103394504	ncbi-103383239	ncbi-103388615	ncbi-103398017	ncbi-103383530
ncbi-103383086	ncbi-103394556	ncbi-103383212	ncbi-103388619	ncbi-103398018	ncbi-103383532
ncbi-103383094	ncbi-103394552	ncbi-103383204	ncbi-103388695	ncbi-103398096	ncbi-103383558
ncbi-103383038	ncbi-103394532	ncbi-103383195	ncbi-103388686	ncbi-103398081	ncbi-103383584
ncbi-103383052	ncbi-103394519	ncbi-103383188	ncbi-103388685	ncbi-103398080	ncbi-103383588
ncbi-103383067	ncbi-103394566	ncbi-103383171	ncbi-103388683	ncbi-103398078	ncbi-103383613
ncbi-103383079	ncbi-103394568	ncbi-103383162	ncbi-103388711	ncbi-103398075	ncbi-103383668
ncbi-103383239	ncbi-103394569	ncbi-103383126	ncbi-103388758	ncbi-103398164	ncbi-103383639
ncbi-103383212	ncbi-103394573	ncbi-103383116	ncbi-103388831	ncbi-103377949	ncbi-103383640
ncbi-103383204	ncbi-103394615	ncbi-103383108	ncbi-103388870	ncbi-103387595	ncbi-103383669
ncbi-103383195	ncbi-103394736	ncbi-103383102	ncbi-103388880	ncbi-103377289	ncbi-103383701
ncbi-103383188	ncbi-103394735	ncbi-103383333	ncbi-103388938	ncbi-103378356	ncbi-103383682
ncbi-103383171	ncbi-103394754	ncbi-103383293	ncbi-103388971	ncbi-103399854	ncbi-103383712
ncbi-103383162	ncbi-103394767	ncbi-103383284	ncbi-103389016	ncbi-103381886	ncbi-103383797
ncbi-103383126	ncbi-103394787	ncbi-103383258	ncbi-103389023	ncbi-103388152	ncbi-103383779
ncbi-103383116	ncbi-103394803	ncbi-103383348	ncbi-103389024	ncbi-103391279	ncbi-103383807
ncbi-103383108	ncbi-103394839	ncbi-103383377	ncbi-103389042	ncbi-103393515	ncbi-103383806
ncbi-103383102	ncbi-103394893	ncbi-103383386	ncbi-103389036	ncbi-103395809	ncbi-103383862
ncbi-103383333	ncbi-103394917	ncbi-103383407	ncbi-103389049	ncbi-103377030	ncbi-103383899
ncbi-103383293	ncbi-103394959	ncbi-103383435	ncbi-103389078	ncbi-103377404	ncbi-103383864
ncbi-103383275	ncbi-103394949	ncbi-103383443	ncbi-103389090	ncbi-103377403	ncbi-103383963
ncbi-103383284	ncbi-103394969	ncbi-103383474	ncbi-103389097	ncbi-103378006	ncbi-103384018
ncbi-103383258	ncbi-103394987	ncbi-103383489	ncbi-103389125	ncbi-103378076	ncbi-103383997
ncbi-103383348	ncbi-103395040	ncbi-103383499	ncbi-103389132	ncbi-103378618	ncbi-103384038
ncbi-103383377	ncbi-103395120	ncbi-103383515	ncbi-103389154	ncbi-103378619	ncbi-103384039
ncbi-103383407	ncbi-103395116	ncbi-103383535	ncbi-103389280	ncbi-103378829	ncbi-103384069
ncbi-103383435	ncbi-103395169	ncbi-103383541	ncbi-103389328	ncbi-103378927	ncbi-103384098
ncbi-103383443	ncbi-103395187	ncbi-103383551	ncbi-103389485	ncbi-103379027	ncbi-103384119
ncbi-103383474	ncbi-103395221	ncbi-103383726	ncbi-103389500	ncbi-103379057	ncbi-103384135
ncbi-103383489	ncbi-103395222	ncbi-103383560	ncbi-103389525	ncbi-103379100	ncbi-103384147
ncbi-103383499	ncbi-103395226	ncbi-103383583	ncbi-103389576	ncbi-103379689	ncbi-103384199
ncbi-103383515	ncbi-103395229	ncbi-103383591	ncbi-103389554	ncbi-103379840	ncbi-103384210
ncbi-103383535	ncbi-103395245	ncbi-103383600	ncbi-103389553	ncbi-103380016	ncbi-103384256
ncbi-103383541	ncbi-103395327	ncbi-103383622	ncbi-103389600	ncbi-103380444	ncbi-103384248
ncbi-103383551	ncbi-103395339	ncbi-103383636	ncbi-103389623	ncbi-103381278	ncbi-103384245
ncbi-103383726	ncbi-103395402	ncbi-103383754	ncbi-103389641	ncbi-103381549	ncbi-103384271
ncbi-103383560	ncbi-103395511	ncbi-103383680	ncbi-103389635	ncbi-103382489	ncbi-103384286
ncbi-103383583	ncbi-103395505	ncbi-103383685	ncbi-103389730	ncbi-103382522	ncbi-103384275
ncbi-103383591	ncbi-103395529	ncbi-103383692	ncbi-103389755	ncbi-103382581	ncbi-103384274
ncbi-103383600	ncbi-103395556	ncbi-103383700	ncbi-103389772	ncbi-103382894	ncbi-103384281
ncbi-103383622	ncbi-103395599	ncbi-103383765	ncbi-103389773	ncbi-103383257	ncbi-103384301
ncbi-103383636	ncbi-103395606	ncbi-103383830	ncbi-103389776	ncbi-103383243	ncbi-103384328
ncbi-103383660	ncbi-103395644	ncbi-103383818	ncbi-103389795	ncbi-103383299	ncbi-103384339
ncbi-103383680	ncbi-103395709	ncbi-103383804	ncbi-103389858	ncbi-103383364	ncbi-103384365
ncbi-103383685	ncbi-103395783	ncbi-103383796	ncbi-103389892	ncbi-103383965	ncbi-103384367
ncbi-103383692	ncbi-103395784	ncbi-103383789	ncbi-103389948	ncbi-103384139	ncbi-103384403
ncbi-103383700	ncbi-103395789	ncbi-103383838	ncbi-103389971	ncbi-103384690	ncbi-103384416
ncbi-103383765	ncbi-103395830	ncbi-103384206	ncbi-103389991	ncbi-103384753	ncbi-103384407
ncbi-103383830	ncbi-103395832	ncbi-103383867	ncbi-103390037	ncbi-103385109	ncbi-103384457
ncbi-103383818	ncbi-103395956	ncbi-103383859	ncbi-103390045	ncbi-103385198	ncbi-103384427
ncbi-103383804	ncbi-103395960	ncbi-103383853	ncbi-103390070	ncbi-103385515	ncbi-103384431
ncbi-103383796	ncbi-103395978	ncbi-103383847	ncbi-103390108	ncbi-103385582	ncbi-103384445
ncbi-103383789	ncbi-103395982	ncbi-103383906	ncbi-103390137	ncbi-103385696	ncbi-103384515
ncbi-103383838	ncbi-103395983	ncbi-103383924	ncbi-103390135	ncbi-103385873	ncbi-103384527
ncbi-103384206	ncbi-103396042	ncbi-103383930	ncbi-103390180	ncbi-103386922	ncbi-103384532
ncbi-103383867	ncbi-103396046	ncbi-103383942	ncbi-103390179	ncbi-103387015	ncbi-103384558
ncbi-103383859	ncbi-103396149	ncbi-103383960	ncbi-103390173	ncbi-103387019	ncbi-103384575
ncbi-103383853	ncbi-103396140	ncbi-103383967	ncbi-103390243	ncbi-103387036	ncbi-103384581
ncbi-103383847	ncbi-103396168	ncbi-103383974	ncbi-103390225	ncbi-103387048	ncbi-103384596
ncbi-103383906	ncbi-103396183	ncbi-103383982	ncbi-103390262	ncbi-103387260	ncbi-103384577
ncbi-103383924	ncbi-103396252	ncbi-103383991	ncbi-103390273	ncbi-103387743	ncbi-103384599
ncbi-103383930	ncbi-103396259	ncbi-103384000	ncbi-103390283	ncbi-103387880	ncbi-103384602
ncbi-103383942	ncbi-103396225	ncbi-103384007	ncbi-103390292	ncbi-103387870	ncbi-103384620
ncbi-103384215	ncbi-103396486	ncbi-103384029	ncbi-103390322	ncbi-103388800	ncbi-103384622
ncbi-103384225	ncbi-103396629	ncbi-103384058	ncbi-103390383	ncbi-103388837	ncbi-103384639
ncbi-103383967	ncbi-103396654	ncbi-103384229	ncbi-103390373	ncbi-103389166	ncbi-103384657
ncbi-103383974	ncbi-103396649	ncbi-103384239	ncbi-103390439	ncbi-103389348	ncbi-103384697
ncbi-103383982	ncbi-103396657	ncbi-103384073	ncbi-103390493	ncbi-103389676	ncbi-103384698
ncbi-103383991	ncbi-103396703	ncbi-103384103	ncbi-103390464	ncbi-103390406	ncbi-103384677
ncbi-103384000	ncbi-103396702	ncbi-103384117	ncbi-103390467	ncbi-103390861	ncbi-103384680
ncbi-103384007	ncbi-103396752	ncbi-103384140	ncbi-103390468	ncbi-103390907	ncbi-103384689
ncbi-103384029	ncbi-103396811	ncbi-103384149	ncbi-103390569	ncbi-103391513	ncbi-103384690
ncbi-103384058	ncbi-103396913	ncbi-103384160	ncbi-103390566	ncbi-103391867	ncbi-103384692
ncbi-103384229	ncbi-103396940	ncbi-103384170	ncbi-103390526	ncbi-103391957	ncbi-103384737
ncbi-103384239	ncbi-103396977	ncbi-103384179	ncbi-103390576	ncbi-103392052	ncbi-103384764
ncbi-103384073	ncbi-103396974	ncbi-103384187	ncbi-103390600	ncbi-103392354	ncbi-103384765
ncbi-103384103	ncbi-103396987	ncbi-103384194	ncbi-103390601	ncbi-103392522	ncbi-103384781
ncbi-103384117	ncbi-103396994	ncbi-103384201	ncbi-103390608	ncbi-103392971	ncbi-103384812
ncbi-103384127	ncbi-103396998	ncbi-103384259	ncbi-103390604	ncbi-103393308	ncbi-103384814
ncbi-103384140	ncbi-103397025	ncbi-103384460	ncbi-103390625	ncbi-103393374	ncbi-103384844
ncbi-103384149	ncbi-103397085	ncbi-103384287	ncbi-103390634	ncbi-103393373	ncbi-103384900
ncbi-103384160	ncbi-103397086	ncbi-103384307	ncbi-103390632	ncbi-103393380	ncbi-103384898
ncbi-103384170	ncbi-103397087	ncbi-103384316	ncbi-103390714	ncbi-103393532	ncbi-103384927
ncbi-103384179	ncbi-103397098	ncbi-103384325	ncbi-103390768	ncbi-103393631	ncbi-103384944
ncbi-103384187	ncbi-103397122	ncbi-103384345	ncbi-103390772	ncbi-103393832	ncbi-103384951
ncbi-103384194	ncbi-103397161	ncbi-103384368	ncbi-103390779	ncbi-103393829	ncbi-103384955
ncbi-103384201	ncbi-103397177	ncbi-103384383	ncbi-103390841	ncbi-103393958	ncbi-103384959
ncbi-103384259	ncbi-103397190	ncbi-103384469	ncbi-103390860	ncbi-103394021	ncbi-103384960
ncbi-103384460	ncbi-103397228	ncbi-103384392	ncbi-103390865	ncbi-103394685	ncbi-103384975
ncbi-103384287	ncbi-103397239	ncbi-103384428	ncbi-103390866	ncbi-103395271	ncbi-103384982
ncbi-103384307	ncbi-103397253	ncbi-103384419	ncbi-103390879	ncbi-103395388	ncbi-103384983
ncbi-103384316	ncbi-103397255	ncbi-103384444	ncbi-103390873	ncbi-103395405	ncbi-103385016
ncbi-103384325	ncbi-103397258	ncbi-103384823	ncbi-103390887	ncbi-103395441	ncbi-103385021
ncbi-103384345	ncbi-103397385	ncbi-103384858	ncbi-103390891	ncbi-103395741	ncbi-103385069
ncbi-103384368	ncbi-103397383	ncbi-103384833	ncbi-103390906	ncbi-103395733	ncbi-103385041
ncbi-103384383	ncbi-103397483	ncbi-103384849	ncbi-103390940	ncbi-103395632	ncbi-103385043
ncbi-103384469	ncbi-103397422	ncbi-103384865	ncbi-103390926	ncbi-103395708	ncbi-103385050
ncbi-103384428	ncbi-103397407	ncbi-103384873	ncbi-103390978	ncbi-103396186	ncbi-103385051
ncbi-103384419	ncbi-103397396	ncbi-103384879	ncbi-103390982	ncbi-103396741	ncbi-103385053
ncbi-103384444	ncbi-103397395	ncbi-103384905	ncbi-103391002	ncbi-103396710	ncbi-103385091
ncbi-103384823	ncbi-103397504	ncbi-103384916	ncbi-103391047	ncbi-103397116	ncbi-103385079
ncbi-103384858	ncbi-103397503	ncbi-103384910	ncbi-103391100	ncbi-103397178	ncbi-103385093
ncbi-103384833	ncbi-103397540	ncbi-103384965	ncbi-103391085	ncbi-103397625	ncbi-103385111
ncbi-103384849	ncbi-103397571	ncbi-103384793	ncbi-103391119	ncbi-103397790	ncbi-103385141
ncbi-103384865	ncbi-103397588	ncbi-103384783	ncbi-103391129	ncbi-103397777	ncbi-103385170
ncbi-103384873	ncbi-103397698	ncbi-103384956	ncbi-103391157	ncbi-103397746	ncbi-103385181
ncbi-103384879	ncbi-103397681	ncbi-103384711	ncbi-103391182	ncbi-103397835	ncbi-103385177
ncbi-103384905	ncbi-103397672	ncbi-103384649	ncbi-103391218	ncbi-103397929	ncbi-103385237
ncbi-103384916	ncbi-103397664	ncbi-103384688	ncbi-103391213	ncbi-103397974	ncbi-103385231
ncbi-103384910	ncbi-103397613	ncbi-103384633	ncbi-103391204	ncbi-103398051	ncbi-103385288
ncbi-103384965	ncbi-103397607	ncbi-103384605	ncbi-103391198	ncbi-103397985	ncbi-103385260
ncbi-103384793	ncbi-103397810	ncbi-103384550	ncbi-103391235	ncbi-103397992	ncbi-103385266
ncbi-103384783	ncbi-103397808	ncbi-103384541	ncbi-103391243	ncbi-103398004	ncbi-103385274
ncbi-103384956	ncbi-103397786	ncbi-103384523	ncbi-103391266	ncbi-103398009	ncbi-103385275
ncbi-103384711	ncbi-103397780	ncbi-103384939	ncbi-103391254	ncbi-103398026	ncbi-103385279
ncbi-103384649	ncbi-103397748	ncbi-103384513	ncbi-103391365	ncbi-103398099	ncbi-103385292
ncbi-103384688	ncbi-103397732	ncbi-103384933	ncbi-103391313	ncbi-103398285	ncbi-103385302
ncbi-103384633	ncbi-103397731	ncbi-103384925	ncbi-103391419		ncbi-103385299
ncbi-103384605	ncbi-103397729	ncbi-103384485	ncbi-103391399		ncbi-103385305
ncbi-103384573	ncbi-103397728	ncbi-103384989	ncbi-103391488		ncbi-103385304
ncbi-103384550	ncbi-103397726	ncbi-103384977	ncbi-103391500		ncbi-103385315
ncbi-103384541	ncbi-103397883	ncbi-103385012	ncbi-103391544		ncbi-103385308
ncbi-103384950	ncbi-103397877	ncbi-103384998	ncbi-103391521		ncbi-103385330
ncbi-103384523	ncbi-103397874	ncbi-103385106	ncbi-103391580		ncbi-103385357
ncbi-103384939	ncbi-103397856	ncbi-103385116	ncbi-103391589		ncbi-103385353
ncbi-103384513	ncbi-103397852	ncbi-103385026	ncbi-103391609		ncbi-103385331
ncbi-103384933	ncbi-103397850	ncbi-103385054	ncbi-103391668		ncbi-103385352
ncbi-103384925	ncbi-103397832	ncbi-103385082	ncbi-103391691		ncbi-103385359
ncbi-103384485	ncbi-103397833	ncbi-103385097	ncbi-103391849		ncbi-103385361
ncbi-103384989	ncbi-103397893	ncbi-103385127	ncbi-103391848		ncbi-103385366
ncbi-103384977	ncbi-103397902	ncbi-103385245	ncbi-103391884		ncbi-103385377
ncbi-103385012	ncbi-103397901	ncbi-103385229	ncbi-103391893		ncbi-103385383
ncbi-103384998	ncbi-103397903	ncbi-103385421	ncbi-103391942		ncbi-103385434
ncbi-103385106	ncbi-103397913	ncbi-103385221	ncbi-103391972		ncbi-103385433
ncbi-103385116	ncbi-103397918	ncbi-103385209	ncbi-103392043		ncbi-103385430
ncbi-103385026	ncbi-103397920	ncbi-103385404	ncbi-103392076		ncbi-103385445
ncbi-103385054	ncbi-103397953	ncbi-103385378	ncbi-103392079		ncbi-103385410
ncbi-103385082	ncbi-103397956	ncbi-103385367	ncbi-103392091		ncbi-103385482
ncbi-103385097	ncbi-103397939	ncbi-103385192	ncbi-103392092		ncbi-103385499
ncbi-103385127	ncbi-103397946	ncbi-103385180	ncbi-103392120		ncbi-103385505
ncbi-103385245	ncbi-103398046	ncbi-103385156	ncbi-103392118		ncbi-103385513
ncbi-103385229	ncbi-103397964	ncbi-103385147	ncbi-103392103		ncbi-103385556
ncbi-103385421	ncbi-103398048	ncbi-103385472	ncbi-103392164		ncbi-103385524
ncbi-103385221	ncbi-103397965	ncbi-103385494	ncbi-103392206		ncbi-103385533
ncbi-103385209	ncbi-103397967	ncbi-103385486	ncbi-103392286		ncbi-103385579
ncbi-103385404	ncbi-103398050	ncbi-103385477	ncbi-103392290		ncbi-103385576
ncbi-103385378	ncbi-103397970	ncbi-103385518	ncbi-103392306		ncbi-103385603
ncbi-103385367	ncbi-103397973	ncbi-103385527	ncbi-103392371		ncbi-103385593
ncbi-103385192	ncbi-103397976	ncbi-103385536	ncbi-103392372		ncbi-103385620
ncbi-103385180	ncbi-103398053	ncbi-103385585	ncbi-103392341		ncbi-103385623
ncbi-103385156	ncbi-103397982	ncbi-103385557	ncbi-103392373		ncbi-103385685
ncbi-103385147	ncbi-103397984	ncbi-103385566	ncbi-103392351		ncbi-103385683
ncbi-103385472	ncbi-103397987	ncbi-103385577	ncbi-103392362		ncbi-103385672
ncbi-103385494	ncbi-103397994	ncbi-103385641	ncbi-103392404		ncbi-103385669
ncbi-103385486	ncbi-103397999	ncbi-103385615	ncbi-103392407		ncbi-103385644
ncbi-103385477	ncbi-103398000	ncbi-103385594	ncbi-103392418		ncbi-103385727
ncbi-103385518	ncbi-103398060	ncbi-103385629	ncbi-103392419		ncbi-103385719
ncbi-103385527	ncbi-103398007	ncbi-103385808	ncbi-103392421		ncbi-103385737
ncbi-103385536	ncbi-103398063	ncbi-103385775	ncbi-103392442		ncbi-103385765
ncbi-103385544	ncbi-103398016	ncbi-103385767	ncbi-103392448		ncbi-103385805
ncbi-103385585	ncbi-103398019	ncbi-103385799	ncbi-103392446		ncbi-103385811
ncbi-103385557	ncbi-103398024	ncbi-103385731	ncbi-103392463		ncbi-103385843
ncbi-103385566	ncbi-103398028	ncbi-103385749	ncbi-103392487		ncbi-103385889
ncbi-103385577	ncbi-103398030	ncbi-103385714	ncbi-103392493		ncbi-103385874
ncbi-103385641	ncbi-103398066	ncbi-103385664	ncbi-103392541		ncbi-103385912
ncbi-103385615	ncbi-103398068	ncbi-103385655	ncbi-103392571		ncbi-103385932
ncbi-103385594	ncbi-103398070	ncbi-103385992	ncbi-103392587		ncbi-103385937
ncbi-103385629	ncbi-103398101	ncbi-103385815	ncbi-103392635		ncbi-103385941
ncbi-103385808	ncbi-103398089	ncbi-103386000	ncbi-103392715		ncbi-103385980
ncbi-103385775	ncbi-103398085	ncbi-103385824	ncbi-103392793		ncbi-103385984
ncbi-103385767	ncbi-103398084	ncbi-103385831	ncbi-103392923		ncbi-103385989
ncbi-103385799	ncbi-103398082	ncbi-103385852	ncbi-103392972		ncbi-103386004
ncbi-103385731	ncbi-103398078	ncbi-103385859	ncbi-103393014		ncbi-103386038
ncbi-103385749	ncbi-103398113	ncbi-103386007	ncbi-103393098		ncbi-103386043
ncbi-103385714	ncbi-103398137	ncbi-103385885	ncbi-103393096		ncbi-103386044
ncbi-103385664	ncbi-103398150	ncbi-103385870	ncbi-103393097		ncbi-103386064
ncbi-103385655	ncbi-103398177	ncbi-103385902	ncbi-103393085		ncbi-103386075
ncbi-103385992	ncbi-103398158	ncbi-103385913	ncbi-103393068		ncbi-103386077
ncbi-103385815	ncbi-103398184	ncbi-103385960	ncbi-103393067		ncbi-103386086
ncbi-103386000	ncbi-103398209	ncbi-103385976	ncbi-103393259		ncbi-103386088
ncbi-103385824	ncbi-103398198	ncbi-103386017	ncbi-103393237		ncbi-103386119
ncbi-103385831	ncbi-103398211	ncbi-103385970	ncbi-103393273		ncbi-103386104
ncbi-103385852	ncbi-103398278	ncbi-103385983	ncbi-103393305		ncbi-103386148
ncbi-103385859	ncbi-103398287	ncbi-103386024	ncbi-103393310		ncbi-103386141
ncbi-103386007	ncbi-103398295	ncbi-103386058	ncbi-103393382		ncbi-103386194
ncbi-103385885	ncbi-103398297	ncbi-103386046	ncbi-103393390		ncbi-103386228
ncbi-103385870	ncbi-103398307	ncbi-103386547	ncbi-103393402		ncbi-103386241
ncbi-103385902	ncbi-103398318	ncbi-103386541	ncbi-103393532		ncbi-103386242
ncbi-103385913	ncbi-103398313	ncbi-103386535	ncbi-103393546		ncbi-103386258
ncbi-103385960	ncbi-103398320	ncbi-103386527	ncbi-103393556		ncbi-103386266
ncbi-103385976	ncbi-103388462	ncbi-103386512	ncbi-103393560		ncbi-103386290
ncbi-103386017	ncbi-103378441	ncbi-103386502	ncbi-103393624		ncbi-103386304
ncbi-103385970	ncbi-103389267	ncbi-103386498	ncbi-103393693		ncbi-103386308
ncbi-103385983	ncbi-103387737	ncbi-103386479	ncbi-103393666		ncbi-103386336
ncbi-103386024	ncbi-103376637	ncbi-103386489	ncbi-103393661		ncbi-103386321
ncbi-103386058	ncbi-103378371	ncbi-103386445	ncbi-103393804		ncbi-103386386
ncbi-103386046	ncbi-103379893	ncbi-103386429	ncbi-103393742		ncbi-103386404
ncbi-103386547	ncbi-103382577	ncbi-103386418	ncbi-103393860		ncbi-103386421
ncbi-103386541	ncbi-103382553	ncbi-103386403	ncbi-103393844		ncbi-103386499
ncbi-103386535	ncbi-103384722	ncbi-103386395	ncbi-103393838		ncbi-103386567
ncbi-103386527	ncbi-103388192	ncbi-103386387	ncbi-103393935		ncbi-103386548
ncbi-103386512	ncbi-103392586	ncbi-103386374	ncbi-103394022		ncbi-103386592
ncbi-103386502	ncbi-103393788	ncbi-103386348	ncbi-103394034		ncbi-103386639
ncbi-103386498	ncbi-103394211	ncbi-103386329	ncbi-103394131		ncbi-103386640
ncbi-103386479	ncbi-103395515	ncbi-103386318	ncbi-103394120		ncbi-103386645
ncbi-103386489	ncbi-103395700	ncbi-103386311	ncbi-103394155		ncbi-103386675
ncbi-103386445	ncbi-103395987	ncbi-103386292	ncbi-103394252		ncbi-103386659
ncbi-103386429	ncbi-103396433	ncbi-103386282	ncbi-103394215		ncbi-103386701
ncbi-103386418	ncbi-103396648	ncbi-103386271	ncbi-103394231		ncbi-103386699
ncbi-103386403	ncbi-103396663	ncbi-103386263	ncbi-103394234		ncbi-103386707
ncbi-103386395	ncbi-103398781	ncbi-103386255	ncbi-103394295		ncbi-103386716
ncbi-103386387	ncbi-103398772	ncbi-103386244	ncbi-103394316		ncbi-103386715
ncbi-103386374	ncbi-103398860	ncbi-103386230	ncbi-103394373		ncbi-103386732
ncbi-103386348	ncbi-103376636	ncbi-103386219	ncbi-103394450		ncbi-103386740
ncbi-103386329	ncbi-103376760	ncbi-103386208	ncbi-103394455		ncbi-103386749
ncbi-103386318	ncbi-103376746	ncbi-103386579	ncbi-103394576		ncbi-103386812
ncbi-103386311	ncbi-103376884	ncbi-103386201	ncbi-103394603		ncbi-103386822
ncbi-103386292	ncbi-103377014	ncbi-103386192	ncbi-103394679		ncbi-103386877
ncbi-103386282	ncbi-103377072	ncbi-103386189	ncbi-103394673		ncbi-103386920
ncbi-103386271	ncbi-103377144	ncbi-103386168	ncbi-103394688		ncbi-103386922
ncbi-103386263	ncbi-103377165	ncbi-103386150	ncbi-103394753		ncbi-103386943
ncbi-103386244	ncbi-103377466	ncbi-103386116	ncbi-103394755		ncbi-103386954
ncbi-103386230	ncbi-103377513	ncbi-103386103	ncbi-103394778		ncbi-103386965
ncbi-103386219	ncbi-103377514	ncbi-103386081	ncbi-103394770		ncbi-103386967
ncbi-103386208	ncbi-103377512	ncbi-103386568	ncbi-103394871		ncbi-103386971
ncbi-103386579	ncbi-103377560	ncbi-103386071	ncbi-103394876		ncbi-103386980
ncbi-103386201	ncbi-103377562	ncbi-103386061	ncbi-103394941		ncbi-103386992
ncbi-103386192	ncbi-103377605	ncbi-103386558	ncbi-103395039		ncbi-103387008
ncbi-103386189	ncbi-103377631	ncbi-103386604	ncbi-103395231		ncbi-103387057
ncbi-103386168	ncbi-103377803	ncbi-103386621	ncbi-103395272		ncbi-103387051
ncbi-103386150	ncbi-103377934	ncbi-103386625	ncbi-103395292		ncbi-103387079
ncbi-103386116	ncbi-103378176	ncbi-103386730	ncbi-103395339		ncbi-103387103
ncbi-103386103	ncbi-103378500	ncbi-103386643	ncbi-103395381		ncbi-103387108
ncbi-103386081	ncbi-103378506	ncbi-103386658	ncbi-103395382		ncbi-103387123
ncbi-103386568	ncbi-103378607	ncbi-103386676	ncbi-103395407		ncbi-103387127
ncbi-103386071	ncbi-103378606	ncbi-103386692	ncbi-103395405		ncbi-103387132
ncbi-103386061	ncbi-103378708	ncbi-103386702	ncbi-103395422		ncbi-103387133
ncbi-103386558	ncbi-103378786	ncbi-103386945	ncbi-103395443		ncbi-103387204
ncbi-103386604	ncbi-103378939	ncbi-103386914	ncbi-103395475		ncbi-103387219
ncbi-103386621	ncbi-103379108	ncbi-103386901	ncbi-103395512		ncbi-103387213
ncbi-103386625	ncbi-103379142	ncbi-103386890	ncbi-103395520		ncbi-103387212
ncbi-103386730	ncbi-103379336	ncbi-103386863	ncbi-103395574		ncbi-103387257
ncbi-103386643	ncbi-103379335	ncbi-103386870	ncbi-103395581		ncbi-103387250
ncbi-103386658	ncbi-103379410	ncbi-103386935	ncbi-103395575		ncbi-103387255
ncbi-103386667	ncbi-103379453	ncbi-103386843	ncbi-103395580		ncbi-103387266
ncbi-103386676	ncbi-103379471	ncbi-103386810	ncbi-103395744		ncbi-103387269
ncbi-103386692	ncbi-103379523	ncbi-103386818	ncbi-103395622		ncbi-103387270
ncbi-103386702	ncbi-103379556	ncbi-103386828	ncbi-103395648		ncbi-103387282
ncbi-103386945	ncbi-103379613	ncbi-103386801	ncbi-103395658		ncbi-103387298
ncbi-103386914	ncbi-103379649	ncbi-103386790	ncbi-103395657		ncbi-103387315
ncbi-103386901	ncbi-103379681	ncbi-103386928	ncbi-103395660		ncbi-103387326
ncbi-103386890	ncbi-103379979	ncbi-103386779	ncbi-103395669		ncbi-103387336
ncbi-103386863	ncbi-103380026	ncbi-103386764	ncbi-103395688		ncbi-103387390
ncbi-103386870	ncbi-103380073	ncbi-103386758	ncbi-103395781		ncbi-103387388
ncbi-103386935	ncbi-103380142	ncbi-103386951	ncbi-103395783		ncbi-103387396
ncbi-103386843	ncbi-103380182	ncbi-103387300	ncbi-103395849		ncbi-103387395
ncbi-103386810	ncbi-103380192	ncbi-103387316	ncbi-103395837		ncbi-103387421
ncbi-103386818	ncbi-103380243	ncbi-103386984	ncbi-103395882		ncbi-103387427
ncbi-103386828	ncbi-103380241	ncbi-103387002	ncbi-103395863		ncbi-103387467
ncbi-103386801	ncbi-103380259	ncbi-103387016	ncbi-103395855		ncbi-103387532
ncbi-103386790	ncbi-103380291	ncbi-103387333	ncbi-103395907		ncbi-103387516
ncbi-103386928	ncbi-103380325	ncbi-103387030	ncbi-103395931		ncbi-103387580
ncbi-103386779	ncbi-103380439	ncbi-103387039	ncbi-103395930		ncbi-103387576
ncbi-103386764	ncbi-103380559	ncbi-103387052	ncbi-103395956		ncbi-103387572
ncbi-103386758	ncbi-103380575	ncbi-103387062	ncbi-103396000		ncbi-103387590
ncbi-103386951	ncbi-103380557	ncbi-103387068	ncbi-103396032		ncbi-103387611
ncbi-103387300	ncbi-103380589	ncbi-103387074	ncbi-103396047		ncbi-103387658
ncbi-103386959	ncbi-103380598	ncbi-103387082	ncbi-103396146		ncbi-103387653
ncbi-103387316	ncbi-103380599	ncbi-103387090	ncbi-103396088		ncbi-103387639
ncbi-103386984	ncbi-103380873	ncbi-103387117	ncbi-103396172		ncbi-103387692
ncbi-103387002	ncbi-103380938	ncbi-103387154	ncbi-103396165		ncbi-103387703
ncbi-103387016	ncbi-103380981	ncbi-103387166	ncbi-103396169		ncbi-103387710
ncbi-103387333	ncbi-103381168	ncbi-103387177	ncbi-103396176		ncbi-103387718
ncbi-103387030	ncbi-103381273	ncbi-103387201	ncbi-103396182		ncbi-103387734
ncbi-103387039	ncbi-103381294	ncbi-103387221	ncbi-103396213		ncbi-103387736
ncbi-103387052	ncbi-103381309	ncbi-103387239	ncbi-103396210		ncbi-103387794
ncbi-103387068	ncbi-103381377	ncbi-103387248	ncbi-103396202		ncbi-103387815
ncbi-103387074	ncbi-103381319	ncbi-103387258	ncbi-103396215		ncbi-103387862
ncbi-103387082	ncbi-103381552	ncbi-103387267	ncbi-103396270		ncbi-103387870
ncbi-103387090	ncbi-103381566	ncbi-103387275	ncbi-103396387		ncbi-103387875
ncbi-103387117	ncbi-103381572	ncbi-103387284	ncbi-103396520		ncbi-103387904
ncbi-103387154	ncbi-103381724	ncbi-103387401	ncbi-103396519		ncbi-103388005
ncbi-103387166	ncbi-103381972	ncbi-103387422	ncbi-103396530		ncbi-103388003
ncbi-103387177	ncbi-103382003	ncbi-103387432	ncbi-103396565		ncbi-103387997
ncbi-103387201	ncbi-103382132	ncbi-103387458	ncbi-103396564		ncbi-103387976
ncbi-103387221	ncbi-103382147	ncbi-103387451	ncbi-103396642		ncbi-103388026
ncbi-103387239	ncbi-103382370	ncbi-103387471	ncbi-103396649		ncbi-103387957
ncbi-103387371	ncbi-103382300	ncbi-103387484	ncbi-103396657		ncbi-103387942
ncbi-103387248	ncbi-103382225	ncbi-103387509	ncbi-103396665		ncbi-103387934
ncbi-103387258	ncbi-103382395	ncbi-103387529	ncbi-103396732		ncbi-103388012
ncbi-103387267	ncbi-103382183	ncbi-103387537	ncbi-103396723		ncbi-103387922
ncbi-103387275	ncbi-103382416	ncbi-103387585	ncbi-103396702		ncbi-103387921
ncbi-103387284	ncbi-103382444	ncbi-103387592	ncbi-103396691		ncbi-103388009
ncbi-103387401	ncbi-103382446	ncbi-103387599	ncbi-103396677		ncbi-103388081
ncbi-103387422	ncbi-103382463	ncbi-103387928	ncbi-103396678		ncbi-103388080
ncbi-103387432	ncbi-103382471	ncbi-103387617	ncbi-103396675		ncbi-103388122
ncbi-103387458	ncbi-103382725	ncbi-103387607	ncbi-103396752		ncbi-103388157
ncbi-103387451	ncbi-103382833	ncbi-103387629	ncbi-103396765		ncbi-103388178
ncbi-103387471	ncbi-103382844	ncbi-103387661	ncbi-103396814		ncbi-103388175
ncbi-103387484	ncbi-103382872	ncbi-103387649	ncbi-103396779		ncbi-103388198
ncbi-103387509	ncbi-103382874	ncbi-103387689	ncbi-103396830		ncbi-103388214
ncbi-103387529	ncbi-103382937	ncbi-103387708	ncbi-103396875		ncbi-103388235
ncbi-103387537	ncbi-103382925	ncbi-103387738	ncbi-103396896		ncbi-103388251
ncbi-103387585	ncbi-103383016	ncbi-103387935	ncbi-103396904		ncbi-103388282
ncbi-103387592	ncbi-103383013	ncbi-103387769	ncbi-103396948		ncbi-103388279
ncbi-103387599	ncbi-103383066	ncbi-103387800	ncbi-103396956		ncbi-103388271
ncbi-103387928	ncbi-103383238	ncbi-103387809	ncbi-103396974		ncbi-103388261
ncbi-103387617	ncbi-103383461	ncbi-103387828	ncbi-103396987		ncbi-103388301
ncbi-103387607	ncbi-103383828	ncbi-103387836	ncbi-103396994		ncbi-103388352
ncbi-103387629	ncbi-103383962	ncbi-103387842	ncbi-103397006		ncbi-103388371
ncbi-103387661	ncbi-103384151	ncbi-103387855	ncbi-103397024		ncbi-103388398
ncbi-103387649	ncbi-103384290	ncbi-103387873	ncbi-103397025		ncbi-103388380
ncbi-103387689	ncbi-103384384	ncbi-103387883	ncbi-103397030		ncbi-103388400
ncbi-103387708	ncbi-103384524	ncbi-103387899	ncbi-103397032		ncbi-103388401
ncbi-103387738	ncbi-103384754	ncbi-103387909	ncbi-103397035		ncbi-103388429
ncbi-103387935	ncbi-103385088	ncbi-103387919	ncbi-103397045		ncbi-103388419
ncbi-103387769	ncbi-103385090	ncbi-103387951	ncbi-103397046		ncbi-103388438
ncbi-103387809	ncbi-103385125	ncbi-103388580	ncbi-103397086		ncbi-103388481
ncbi-103387828	ncbi-103385151	ncbi-103388590	ncbi-103397098		ncbi-103388477
ncbi-103387836	ncbi-103385179	ncbi-103388598	ncbi-103397093		ncbi-103388476
ncbi-103387842	ncbi-103385227	ncbi-103388608	ncbi-103397115		ncbi-103388546
ncbi-103387855	ncbi-103385225	ncbi-103388573	ncbi-103397122		ncbi-103388556
ncbi-103387873	ncbi-103385277	ncbi-103388563	ncbi-103397161		ncbi-103388523
ncbi-103387883	ncbi-103385287	ncbi-103388526	ncbi-103397177		ncbi-103388505
ncbi-103387899	ncbi-103385310	ncbi-103388535	ncbi-103397228		ncbi-103388504
ncbi-103387909	ncbi-103385316	ncbi-103388679	ncbi-103397229		ncbi-103388572
ncbi-103387919	ncbi-103385374	ncbi-103388543	ncbi-103397239		ncbi-103388587
ncbi-103387951	ncbi-103385376	ncbi-103388518	ncbi-103397254		ncbi-103388616
ncbi-103388580	ncbi-103385422	ncbi-103388509	ncbi-103397270		ncbi-103388619
ncbi-103388590	ncbi-103385540	ncbi-103388503	ncbi-103397277		ncbi-103388652
ncbi-103388598	ncbi-103385514	ncbi-103388496	ncbi-103397278		ncbi-103388630
ncbi-103388608	ncbi-103385563	ncbi-103388670	ncbi-103397299		ncbi-103388659
ncbi-103388573	ncbi-103385560	ncbi-103388478	ncbi-103397332		ncbi-103388661
ncbi-103388563	ncbi-103385623	ncbi-103388450	ncbi-103397342		ncbi-103388681
ncbi-103388526	ncbi-103385625	ncbi-103388435	ncbi-103397348		ncbi-103388696
ncbi-103388535	ncbi-103385626	ncbi-103388443	ncbi-103397353		ncbi-103388695
ncbi-103388679	ncbi-103385647	ncbi-103388390	ncbi-103397385		ncbi-103388694
ncbi-103388543	ncbi-103385718	ncbi-103388379	ncbi-103397386		ncbi-103388693
ncbi-103388518	ncbi-103385765	ncbi-103388372	ncbi-103397467		ncbi-103388686
ncbi-103388509	ncbi-103385844	ncbi-103388347	ncbi-103397442		ncbi-103388730
ncbi-103388503	ncbi-103385893	ncbi-103388336	ncbi-103397414		ncbi-103388736
ncbi-103388496	ncbi-103385896	ncbi-103388318	ncbi-103397503		ncbi-103388767
ncbi-103388670	ncbi-103385985	ncbi-103388662	ncbi-103397501		ncbi-103388770
ncbi-103388478	ncbi-103386405	ncbi-103388306	ncbi-103397508		ncbi-103388798
ncbi-103388450	ncbi-103386689	ncbi-103388298	ncbi-103397542		ncbi-103388831
ncbi-103388435	ncbi-103386826	ncbi-103388287	ncbi-103397711		ncbi-103388891
ncbi-103388443	ncbi-103386943	ncbi-103388267	ncbi-103397709		ncbi-103388906
ncbi-103388379	ncbi-103386976	ncbi-103388257	ncbi-103397692		ncbi-103388893
ncbi-103388372	ncbi-103387029	ncbi-103388226	ncbi-103397664		ncbi-103388949
ncbi-103388347	ncbi-103387077	ncbi-103388216	ncbi-103397716		ncbi-103388947
ncbi-103388336	ncbi-103387100	ncbi-103388200	ncbi-103397648		ncbi-103388965
ncbi-103388318	ncbi-103387200	ncbi-103388179	ncbi-103397612		ncbi-103388971
ncbi-103388662	ncbi-103387319	ncbi-103388646	ncbi-103397785		ncbi-103388994
ncbi-103388306	ncbi-103387318	ncbi-103388161	ncbi-103397779		ncbi-103389041
ncbi-103388298	ncbi-103387517	ncbi-103388152	ncbi-103397826		ncbi-103389049
ncbi-103388287	ncbi-103387849	ncbi-103388634	ncbi-103397760		ncbi-103389063
ncbi-103388267	ncbi-103387851	ncbi-103388144	ncbi-103397747		ncbi-103389061
ncbi-103388257	ncbi-103387888	ncbi-103388101	ncbi-103397737		ncbi-103389074
ncbi-103388226	ncbi-103387889	ncbi-103388077	ncbi-103397732		ncbi-103389077
ncbi-103388216	ncbi-103388010	ncbi-103388068	ncbi-103397728		ncbi-103389079
ncbi-103388192	ncbi-103388064	ncbi-103388059	ncbi-103397883		ncbi-103389090
ncbi-103388200	ncbi-103388135	ncbi-103388027	ncbi-103397870		ncbi-103389092
ncbi-103388179	ncbi-103388160	ncbi-103388007	ncbi-103397897		ncbi-103389094
ncbi-103388646	ncbi-103388255	ncbi-103388626	ncbi-103397902		ncbi-103389106
ncbi-103388161	ncbi-103388264	ncbi-103387992	ncbi-103397901		ncbi-103389126
ncbi-103388152	ncbi-103388360	ncbi-103387981	ncbi-103397916		ncbi-103389125
ncbi-103388634	ncbi-103388374	ncbi-103387974	ncbi-103397926		ncbi-103389135
ncbi-103388144	ncbi-103388684	ncbi-103387961	ncbi-103397934		ncbi-103389117
ncbi-103388116	ncbi-103388782	ncbi-103388726	ncbi-103397939		ncbi-103389137
ncbi-103388101	ncbi-103388799	ncbi-103388747	ncbi-103397940		ncbi-103389154
ncbi-103388077	ncbi-103388815	ncbi-103388810	ncbi-103397943		ncbi-103389159
ncbi-103388068	ncbi-103388921	ncbi-103388853	ncbi-103397946		ncbi-103389178
ncbi-103388059	ncbi-103388920	ncbi-103388830	ncbi-103397964		ncbi-103389197
ncbi-103388027	ncbi-103389097	ncbi-103388845	ncbi-103398047		ncbi-103389205
ncbi-103388007	ncbi-103389217	ncbi-103388877	ncbi-103398048		ncbi-103389211
ncbi-103388626	ncbi-103389588	ncbi-103388894	ncbi-103398049		ncbi-103389212
ncbi-103387992	ncbi-103389782	ncbi-103388995	ncbi-103398050		ncbi-103389235
ncbi-103387981	ncbi-103389834	ncbi-103389005	ncbi-103397970		ncbi-103389243
ncbi-103387974	ncbi-103389998	ncbi-103388986	ncbi-103397972		ncbi-103389257
ncbi-103387961	ncbi-103390001	ncbi-103388977	ncbi-103398052		ncbi-103389256
ncbi-103388726	ncbi-103390145	ncbi-103388953	ncbi-103398055		ncbi-103389260
ncbi-103388747	ncbi-103390112	ncbi-103388940	ncbi-103397992		ncbi-103389309
ncbi-103388810	ncbi-103390253	ncbi-103388929	ncbi-103398056		ncbi-103389272
ncbi-103388853	ncbi-103390289	ncbi-103389040	ncbi-103397994		ncbi-103389268
ncbi-103388830	ncbi-103390385	ncbi-103389032	ncbi-103397999		ncbi-103389364
ncbi-103388877	ncbi-103390389	ncbi-103389021	ncbi-103398002		ncbi-103389331
ncbi-103388894	ncbi-103390497	ncbi-103389017	ncbi-103398060		ncbi-103389406
ncbi-103388995	ncbi-103390475	ncbi-103388909	ncbi-103398007		ncbi-103389420
ncbi-103389005	ncbi-103390479	ncbi-103388902	ncbi-103398023		ncbi-103389419
ncbi-103388986	ncbi-103390488	ncbi-103389011	ncbi-103398024		ncbi-103389472
ncbi-103388977	ncbi-103390583	ncbi-103389227	ncbi-103398028		ncbi-103389429
ncbi-103388953	ncbi-103390780	ncbi-103389236	ncbi-103398121		ncbi-103389428
ncbi-103388940	ncbi-103390844	ncbi-103389248	ncbi-103398097		ncbi-103389485
ncbi-103388929	ncbi-103390861	ncbi-103389241	ncbi-103398089		ncbi-103389500
ncbi-103389040	ncbi-103390869	ncbi-103389203	ncbi-103398087		ncbi-103389474
ncbi-103389032	ncbi-103390897	ncbi-103389179	ncbi-103398082		ncbi-103389531
ncbi-103389021	ncbi-103391189	ncbi-103389171	ncbi-103398079		ncbi-103389525
ncbi-103389017	ncbi-103391181	ncbi-103389155	ncbi-103398077		ncbi-103389523
ncbi-103388909	ncbi-103391257	ncbi-103389145	ncbi-103398138		ncbi-103389578
ncbi-103388902	ncbi-103391363	ncbi-103389133	ncbi-103398129		ncbi-103389554
ncbi-103389011	ncbi-103391450	ncbi-103389111	ncbi-103398213		ncbi-103389550
ncbi-103389227	ncbi-103391487	ncbi-103389091	ncbi-103398212		ncbi-103389653
ncbi-103389236	ncbi-103391952	ncbi-103389075	ncbi-103398211		ncbi-103389717
ncbi-103389248	ncbi-103392218	ncbi-103389068	ncbi-103398215		ncbi-103389723
ncbi-103389241	ncbi-103392399	ncbi-103389255	ncbi-103398220		ncbi-103389705
ncbi-103389203	ncbi-103392440	ncbi-103389318	ncbi-103398250		ncbi-103389742
ncbi-103389179	ncbi-103392458	ncbi-103389275	ncbi-103398284		ncbi-103389749
ncbi-103389171	ncbi-103392561	ncbi-103389297	ncbi-103398286		ncbi-103389755
ncbi-103389155	ncbi-103392569	ncbi-103389327	ncbi-103398295		ncbi-103389770
ncbi-103389145	ncbi-103392570	ncbi-103389335	ncbi-103398302		ncbi-103389772
ncbi-103389133	ncbi-103392642	ncbi-103389358	ncbi-103398307		ncbi-103389773
ncbi-103389111	ncbi-103392629	ncbi-103389372	ncbi-103398321		ncbi-103389765
ncbi-103389091	ncbi-103392739	ncbi-103390049	ncbi-103398341		ncbi-103389776
ncbi-103389075	ncbi-103392884	ncbi-103390056	ncbi-103380440		ncbi-103389842
ncbi-103389068	ncbi-103392939	ncbi-103389392	ncbi-103396426		ncbi-103389886
ncbi-103389255	ncbi-103392992	ncbi-103389410	ncbi-103377334		ncbi-103389871
ncbi-103389318	ncbi-103393077	ncbi-103390063	ncbi-103381582		ncbi-103389870
ncbi-103389275	ncbi-103393129	ncbi-103390072	ncbi-103385201		ncbi-103389911
ncbi-103389297	ncbi-103393291	ncbi-103389424	ncbi-103389946		ncbi-103389901
ncbi-103389311	ncbi-103393338	ncbi-103390081	ncbi-103390999		ncbi-103389937
ncbi-103389327	ncbi-103393451	ncbi-103389434	ncbi-103391470		ncbi-103389970
ncbi-103389335	ncbi-103393578	ncbi-103389439	ncbi-103391750		ncbi-103389971
ncbi-103389358	ncbi-103393692	ncbi-103389457	ncbi-103392379		ncbi-103389985
ncbi-103389372	ncbi-103393681	ncbi-103390085	ncbi-103392352		ncbi-103389990
ncbi-103390056	ncbi-103393667	ncbi-103389493	ncbi-103393720		ncbi-103390005
ncbi-103389392	ncbi-103393643	ncbi-103390105	ncbi-103376648		ncbi-103390020
ncbi-103389410	ncbi-103393739	ncbi-103389499	ncbi-103376963		ncbi-103390069
ncbi-103390063	ncbi-103393826	ncbi-103389508	ncbi-103377378		ncbi-103390058
ncbi-103390072	ncbi-103393823	ncbi-103390124	ncbi-103377451		ncbi-103390051
ncbi-103389424	ncbi-103394021	ncbi-103389547	ncbi-103377444		ncbi-103390071
ncbi-103389434	ncbi-103394039	ncbi-103389559	ncbi-103377487		ncbi-103390082
ncbi-103389439	ncbi-103394012	ncbi-103389552	ncbi-103377603		ncbi-103390091
ncbi-103389457	ncbi-103394274	ncbi-103389580	ncbi-103377605		ncbi-103390093
ncbi-103390085	ncbi-103394574	ncbi-103389589	ncbi-103377650		ncbi-103390108
ncbi-103389493	ncbi-103394617	ncbi-103389603	ncbi-103378018		ncbi-103390138
ncbi-103390105	ncbi-103394844	ncbi-103389608	ncbi-103378060		ncbi-103390119
ncbi-103389499	ncbi-103394860	ncbi-103389614	ncbi-103378159		ncbi-103390118
ncbi-103389508	ncbi-103394897	ncbi-103389626	ncbi-103378672		ncbi-103390164
ncbi-103389517	ncbi-103394908	ncbi-103389633	ncbi-103378688		ncbi-103390204
ncbi-103390124	ncbi-103394963	ncbi-103389647	ncbi-103378708		ncbi-103390226
ncbi-103389547	ncbi-103394964	ncbi-103389658	ncbi-103378825		ncbi-103390249
ncbi-103389559	ncbi-103395039	ncbi-103389665	ncbi-103378880		ncbi-103390265
ncbi-103389552	ncbi-103395328	ncbi-103390140	ncbi-103378944		ncbi-103390280
ncbi-103389580	ncbi-103395310	ncbi-103389696	ncbi-103378975		ncbi-103390283
ncbi-103389574	ncbi-103395309	ncbi-103389686	ncbi-103379055		ncbi-103390292
ncbi-103389589	ncbi-103395440	ncbi-103389712	ncbi-103379078		ncbi-103390306
ncbi-103389603	ncbi-103395512	ncbi-103389753	ncbi-103379108		ncbi-103390299
ncbi-103389608	ncbi-103395530	ncbi-103389743	ncbi-103379232		ncbi-103390322
ncbi-103389614	ncbi-103395605	ncbi-103389734	ncbi-103379460		ncbi-103390378
ncbi-103389626	ncbi-103395757	ncbi-103390149	ncbi-103379529		ncbi-103390338
ncbi-103389647	ncbi-103395778	ncbi-103389762	ncbi-103379877		ncbi-103390383
ncbi-103389658	ncbi-103395726	ncbi-103389771	ncbi-103379916		ncbi-103390350
ncbi-103389665	ncbi-103395955	ncbi-103389793	ncbi-103380419		ncbi-103390353
ncbi-103390140	ncbi-103396021	ncbi-103390167	ncbi-103380534		ncbi-103390415
ncbi-103389696	ncbi-103396095	ncbi-103390177	ncbi-103380570		ncbi-103390408
ncbi-103389686	ncbi-103396237	ncbi-103389835	ncbi-103380559		ncbi-103390404
ncbi-103389712	ncbi-103396234	ncbi-103389857	ncbi-103380687		ncbi-103390445
ncbi-103389753	ncbi-103396628	ncbi-103389866	ncbi-103380736		ncbi-103390447
ncbi-103389743	ncbi-103396744	ncbi-103389872	ncbi-103380768		ncbi-103390444
ncbi-103389734	ncbi-103396807	ncbi-103389888	ncbi-103380810		ncbi-103390493
ncbi-103390149	ncbi-103396812	ncbi-103389918	ncbi-103381288		ncbi-103390486
ncbi-103389762	ncbi-103396891	ncbi-103389927	ncbi-103381319		ncbi-103390487
ncbi-103390157	ncbi-103397006	ncbi-103389936	ncbi-103381333		ncbi-103390488
ncbi-103389771	ncbi-103397235	ncbi-103389946	ncbi-103381361		ncbi-103390523
ncbi-103389793	ncbi-103397366	ncbi-103389955	ncbi-103381457		ncbi-103390564
ncbi-103390167	ncbi-103397397	ncbi-103390187	ncbi-103381484		ncbi-103390555
ncbi-103390177	ncbi-103397394	ncbi-103389997	ncbi-103381552		ncbi-103390572
ncbi-103389835	ncbi-103397554	ncbi-103390195	ncbi-103381642		ncbi-103390580
ncbi-103389857	ncbi-103397545	ncbi-103390006	ncbi-103381710		ncbi-103390579
ncbi-103389866	ncbi-103397690	ncbi-103390015	ncbi-103381997		ncbi-103390578
ncbi-103389872	ncbi-103397718	ncbi-103390024	ncbi-103382183		ncbi-103390608
ncbi-103389888	ncbi-103397642	ncbi-103390041	ncbi-103382566		ncbi-103390604
ncbi-103389903	ncbi-103397606	ncbi-103390208	ncbi-103382700		ncbi-103390624
ncbi-103389918	ncbi-103397813	ncbi-103390846	ncbi-103382706		ncbi-103390625
ncbi-103389927	ncbi-103397789	ncbi-103390837	ncbi-103382725		ncbi-103390627
ncbi-103389936	ncbi-103397776	ncbi-103390832	ncbi-103382793		ncbi-103390663
ncbi-103389946	ncbi-103397739	ncbi-103390825	ncbi-103382787		ncbi-103390671
ncbi-103389955	ncbi-103397866	ncbi-103390782	ncbi-103382899		ncbi-103390665
ncbi-103390187	ncbi-103397849	ncbi-103390820	ncbi-103382937		ncbi-103390681
ncbi-103389997	ncbi-103397904	ncbi-103390700	ncbi-103383013		ncbi-103390731
ncbi-103390195	ncbi-103397945	ncbi-103390690	ncbi-103382998		ncbi-103390722
ncbi-103390006	ncbi-103397963	ncbi-103390683	ncbi-103383177		ncbi-103390743
ncbi-103390015	ncbi-103398047	ncbi-103390667	ncbi-103383189		ncbi-103390768
ncbi-103390024	ncbi-103397975	ncbi-103390672	ncbi-103383290		ncbi-103390776
ncbi-103390035	ncbi-103397990	ncbi-103390678	ncbi-103383291		ncbi-103390799
ncbi-103390041	ncbi-103397995	ncbi-103390653	ncbi-103383431		ncbi-103390834
ncbi-103390208	ncbi-103398059	ncbi-103390637	ncbi-103383661		ncbi-103390822
ncbi-103390846	ncbi-103398003	ncbi-103390621	ncbi-103383662		ncbi-103390810
ncbi-103390832	ncbi-103398017	ncbi-103390613	ncbi-103383888		ncbi-103390865
ncbi-103390825	ncbi-103398018	ncbi-103390598	ncbi-103384348		ncbi-103390866
ncbi-103390782	ncbi-103398021	ncbi-103390589	ncbi-103384349		ncbi-103390873
ncbi-103390820	ncbi-103398100	ncbi-103390573	ncbi-103384517		ncbi-103390887
ncbi-103390700	ncbi-103398090	ncbi-103390561	ncbi-103384590		ncbi-103390889
ncbi-103390690	ncbi-103398081	ncbi-103390541	ncbi-103384637		ncbi-103390906
ncbi-103390683	ncbi-103398164	ncbi-103390531	ncbi-103384883		ncbi-103390938
ncbi-103390667	ncbi-103398185	ncbi-103390512	ncbi-103384830		ncbi-103390940
ncbi-103390672	ncbi-103398293	ncbi-103390501	ncbi-103385088		ncbi-103390919
ncbi-103390678	ncbi-103398321	ncbi-103390481	ncbi-103385105		ncbi-103390941
ncbi-103390653	ncbi-103387595	ncbi-103390466	ncbi-103385165		ncbi-103390934
ncbi-103390637	ncbi-103378356	ncbi-103390449	ncbi-103385196		ncbi-103390986
ncbi-103390621	ncbi-103377563	ncbi-103390414	ncbi-103385219		ncbi-103391002
ncbi-103390890	ncbi-103377914	ncbi-103390405	ncbi-103385384		ncbi-103390998
ncbi-103390613	ncbi-103378389	ncbi-103390374	ncbi-103385482		ncbi-103391033
ncbi-103390598	ncbi-103378701	ncbi-103390362	ncbi-103385514		ncbi-103391027
ncbi-103390589	ncbi-103379295	ncbi-103390337	ncbi-103385578		ncbi-103391047
ncbi-103390573	ncbi-103380305	ncbi-103390326	ncbi-103385589		ncbi-103391053
ncbi-103390561	ncbi-103382884	ncbi-103390316	ncbi-103385896		ncbi-103391055
ncbi-103390541	ncbi-103384916	ncbi-103390308	ncbi-103385920		ncbi-103391091
ncbi-103390531	ncbi-103384711	ncbi-103390288	ncbi-103386112		ncbi-103391116
ncbi-103390512	ncbi-103386387	ncbi-103390870	ncbi-103386405		ncbi-103391109
ncbi-103390501	ncbi-103389203	ncbi-103390268	ncbi-103386473		ncbi-103391119
ncbi-103390481	ncbi-103390105	ncbi-103390254	ncbi-103386567		ncbi-103391121
ncbi-103390466	ncbi-103389547	ncbi-103390244	ncbi-103386534		ncbi-103391129
ncbi-103390449	ncbi-103394046	ncbi-103390227	ncbi-103386806		ncbi-103391156
ncbi-103390414	ncbi-103395809	ncbi-103390236	ncbi-103386825		ncbi-103391157
ncbi-103390405	ncbi-103396542	ncbi-103390909	ncbi-103386824		ncbi-103391189
ncbi-103390374	ncbi-103396672	ncbi-103390928	ncbi-103386827		ncbi-103391184
ncbi-103390362	ncbi-103396742	ncbi-103390961	ncbi-103386841		ncbi-103391186
ncbi-103390337	ncbi-103398913	ncbi-103390953	ncbi-103386941		ncbi-103391218
ncbi-103390326	ncbi-103399940	ncbi-103391115	ncbi-103386993		ncbi-103391204
ncbi-103390308	ncbi-103399941	ncbi-103391125	ncbi-103387064		ncbi-103391232
ncbi-103390288	ncbi-103399967	ncbi-103390979	ncbi-103387108		ncbi-103391235
ncbi-103390870	ncbi-103376779	ncbi-103390994	ncbi-103387241		ncbi-103391243
ncbi-103390268	ncbi-103376747	ncbi-103390999	ncbi-103387260		ncbi-103391250
ncbi-103390254	ncbi-103377030	ncbi-103391017	ncbi-103387245		ncbi-103391254
ncbi-103390244	ncbi-103377068	ncbi-103391044	ncbi-103387350		ncbi-103391270
ncbi-103390227	ncbi-103377404	ncbi-103391075	ncbi-103387360		ncbi-103391305
ncbi-103390236	ncbi-103377403	ncbi-103391052	ncbi-103387378		ncbi-103391304
ncbi-103390909	ncbi-103377611	ncbi-103391461	ncbi-103387439		ncbi-103391365
ncbi-103390928	ncbi-103377646	ncbi-103391452	ncbi-103387533		ncbi-103391364
ncbi-103390961	ncbi-103378076	ncbi-103391436	ncbi-103387888		ncbi-103391332
ncbi-103390953	ncbi-103378097	ncbi-103391418	ncbi-103387889		ncbi-103391419
ncbi-103391115	ncbi-103378137	ncbi-103391407	ncbi-103387929		ncbi-103391396
ncbi-103391125	ncbi-103378554	ncbi-103391552	ncbi-103388150		ncbi-103391394
ncbi-103390979	ncbi-103378577	ncbi-103391400	ncbi-103388160		ncbi-103391390
ncbi-103390994	ncbi-103378610	ncbi-103391388	ncbi-103388194		ncbi-103391509
ncbi-103390999	ncbi-103378882	ncbi-103391378	ncbi-103388167		ncbi-103391545
ncbi-103391017	ncbi-103378940	ncbi-103391541	ncbi-103388227		ncbi-103391521
ncbi-103391044	ncbi-103378948	ncbi-103391351	ncbi-103388214		ncbi-103391589
ncbi-103391075	ncbi-103379114	ncbi-103391345	ncbi-103388682		ncbi-103391608
ncbi-103391052	ncbi-103379558	ncbi-103391335	ncbi-103388684		ncbi-103391602
ncbi-103391461	ncbi-103379612	ncbi-103391318	ncbi-103388799		ncbi-103391620
ncbi-103391452	ncbi-103379689	ncbi-103391296	ncbi-103388848		ncbi-103391642
ncbi-103391436	ncbi-103379740	ncbi-103391290	ncbi-103388969		ncbi-103391657
ncbi-103391418	ncbi-103380139	ncbi-103391470	ncbi-103389074		ncbi-103391667
ncbi-103391407	ncbi-103380183	ncbi-103391268	ncbi-103389481		ncbi-103391691
ncbi-103391552	ncbi-103380444	ncbi-103391253	ncbi-103389722		ncbi-103391713
ncbi-103391400	ncbi-103380435	ncbi-103391244	ncbi-103389708		ncbi-103391752
ncbi-103391388	ncbi-103380433	ncbi-103391237	ncbi-103389756		ncbi-103391775
ncbi-103391378	ncbi-103380578	ncbi-103391221	ncbi-103389775		ncbi-103391889
ncbi-103391541	ncbi-103380560	ncbi-103391201	ncbi-103389842		ncbi-103391923
ncbi-103391335	ncbi-103380558	ncbi-103391211	ncbi-103389950		ncbi-103391949
ncbi-103391318	ncbi-103380673	ncbi-103391174	ncbi-103389998		ncbi-103391943
ncbi-103391296	ncbi-103380941	ncbi-103391165	ncbi-103390001		ncbi-103391959
ncbi-103391290	ncbi-103380968	ncbi-103391154	ncbi-103390289		ncbi-103391992
ncbi-103391279	ncbi-103381159	ncbi-103391569	ncbi-103390465		ncbi-103392010
ncbi-103391470	ncbi-103381144	ncbi-103391650	ncbi-103390534		ncbi-103392028
ncbi-103391268	ncbi-103381220	ncbi-103391671	ncbi-103390627		ncbi-103392041
ncbi-103391253	ncbi-103381276	ncbi-103391605	ncbi-103390723		ncbi-103392031
ncbi-103391244	ncbi-103381307	ncbi-103391614	ncbi-103390722		ncbi-103392037
ncbi-103391237	ncbi-103381317	ncbi-103391619	ncbi-103390780		ncbi-103392067
ncbi-103391221	ncbi-103381539	ncbi-103391704	ncbi-103390864		ncbi-103392068
ncbi-103391201	ncbi-103381549	ncbi-103391697	ncbi-103390874		ncbi-103392061
ncbi-103391211	ncbi-103381653	ncbi-103391773	ncbi-103390878		ncbi-103392079
ncbi-103391174	ncbi-103381706	ncbi-103391714	ncbi-103390886		ncbi-103392118
ncbi-103391165	ncbi-103381704	ncbi-103391726	ncbi-103390895		ncbi-103392115
ncbi-103391154	ncbi-103381774	ncbi-103391735	ncbi-103391026		ncbi-103392096
ncbi-103391569	ncbi-103382061	ncbi-103391742	ncbi-103391128		ncbi-103392169
ncbi-103391577	ncbi-103382329	ncbi-103391878	ncbi-103391217		ncbi-103392164
ncbi-103391590	ncbi-103382421	ncbi-103391856	ncbi-103391202		ncbi-103392176
ncbi-103391650	ncbi-103382456	ncbi-103391836	ncbi-103391363		ncbi-103392173
ncbi-103391662	ncbi-103382581	ncbi-103391903	ncbi-103391356		ncbi-103392184
ncbi-103391671	ncbi-103382573	ncbi-103391829	ncbi-103391427		ncbi-103392194
ncbi-103391605	ncbi-103382661	ncbi-103391815	ncbi-103391799		ncbi-103392206
ncbi-103391614	ncbi-103382745	ncbi-103391800	ncbi-103391837		ncbi-103392201
ncbi-103391619	ncbi-103382733	ncbi-103391894	ncbi-103391913		ncbi-103392205
ncbi-103391704	ncbi-103382763	ncbi-103392033	ncbi-103391977		ncbi-103392240
ncbi-103391697	ncbi-103382871	ncbi-103392023	ncbi-103391978		ncbi-103392271
ncbi-103391773	ncbi-103382941	ncbi-103392013	ncbi-103392085		ncbi-103392268
ncbi-103391726	ncbi-103382996	ncbi-103392004	ncbi-103392256		ncbi-103392305
ncbi-103391735	ncbi-103383145	ncbi-103391999	ncbi-103392561		ncbi-103392312
ncbi-103391742	ncbi-103383259	ncbi-103392113	ncbi-103392602		ncbi-103392313
ncbi-103391878	ncbi-103383266	ncbi-103392104	ncbi-103393082		ncbi-103392321
ncbi-103391856	ncbi-103383249	ncbi-103392084	ncbi-103393228		ncbi-103392340
ncbi-103391836	ncbi-103383248	ncbi-103392075	ncbi-103393379		ncbi-103392371
ncbi-103391903	ncbi-103383545	ncbi-103392128	ncbi-103393566		ncbi-103392372
ncbi-103391829	ncbi-103383548	ncbi-103392119	ncbi-103393694		ncbi-103392341
ncbi-103391815	ncbi-103383829	ncbi-103392051	ncbi-103393667		ncbi-103392377
ncbi-103391800	ncbi-103383963	ncbi-103392830	ncbi-103393660		ncbi-103392404
ncbi-103391894	ncbi-103384263	ncbi-103392821	ncbi-103393746		ncbi-103392407
ncbi-103392033	ncbi-103384362	ncbi-103392928	ncbi-103394297		ncbi-103392418
ncbi-103392023	ncbi-103384397	ncbi-103392812	ncbi-103394599		ncbi-103392419
ncbi-103392013	ncbi-103384429	ncbi-103392784	ncbi-103394872		ncbi-103392431
ncbi-103392004	ncbi-103384445	ncbi-103392802	ncbi-103394905		ncbi-103392448
ncbi-103391999	ncbi-103384572	ncbi-103392748	ncbi-103394960		ncbi-103392461
ncbi-103391991	ncbi-103384680	ncbi-103392773	ncbi-103394963		ncbi-103392490
ncbi-103392113	ncbi-103384753	ncbi-103392731	ncbi-103394964		ncbi-103392493
ncbi-103392104	ncbi-103384932	ncbi-103392712	ncbi-103395199		ncbi-103392506
ncbi-103392084	ncbi-103385079	ncbi-103392720	ncbi-103395304		ncbi-103392522
ncbi-103392075	ncbi-103385078	ncbi-103392693	ncbi-103395448		ncbi-103392592
ncbi-103392128	ncbi-103385109	ncbi-103392645	ncbi-103395466		ncbi-103392625
ncbi-103392119	ncbi-103385145	ncbi-103392626	ncbi-103395659		ncbi-103392624
ncbi-103392051	ncbi-103385354	ncbi-103392910	ncbi-103395764		ncbi-103392640
ncbi-103392830	ncbi-103385460	ncbi-103392610	ncbi-103395667		ncbi-103392607
ncbi-103392821	ncbi-103385521	ncbi-103392601	ncbi-103395773		ncbi-103392602
ncbi-103392812	ncbi-103385588	ncbi-103392900	ncbi-103395847		ncbi-103392653
ncbi-103392784	ncbi-103385631	ncbi-103392889	ncbi-103395955		ncbi-103392671
ncbi-103392802	ncbi-103385696	ncbi-103392566	ncbi-103396080		ncbi-103392683
ncbi-103392748	ncbi-103385695	ncbi-103392586	ncbi-103396033		ncbi-103392730
ncbi-103392773	ncbi-103385725	ncbi-103392548	ncbi-103396160		ncbi-103392768
ncbi-103392740	ncbi-103385712	ncbi-103392539	ncbi-103396637		ncbi-103392770
ncbi-103392731	ncbi-103385897	ncbi-103392527	ncbi-103396724		ncbi-103392823
ncbi-103392712	ncbi-103385959	ncbi-103392508	ncbi-103396807		ncbi-103392798
ncbi-103392720	ncbi-103386132	ncbi-103392871	ncbi-103396813		ncbi-103392787
ncbi-103392693	ncbi-103386430	ncbi-103392401	ncbi-103396891		ncbi-103392844
ncbi-103392685	ncbi-103386688	ncbi-103392415	ncbi-103396892		ncbi-103392880
ncbi-103392645	ncbi-103386807	ncbi-103392422	ncbi-103397124		ncbi-103392888
ncbi-103392626	ncbi-103386953	ncbi-103392447	ncbi-103397196		ncbi-103392993
ncbi-103392910	ncbi-103387015	ncbi-103392462	ncbi-103397235		ncbi-103393037
ncbi-103392610	ncbi-103387019	ncbi-103392476	ncbi-103397319		ncbi-103393038
ncbi-103392601	ncbi-103387260	ncbi-103392368	ncbi-103397341		ncbi-103393048
ncbi-103392900	ncbi-103387286	ncbi-103392855	ncbi-103397506		ncbi-103393013
ncbi-103392889	ncbi-103387802	ncbi-103392352	ncbi-103397690		ncbi-103393096
ncbi-103392566	ncbi-103388065	ncbi-103392361	ncbi-103397647		ncbi-103393069
ncbi-103392586	ncbi-103388098	ncbi-103392318	ncbi-103397778		ncbi-103393068
ncbi-103392548	ncbi-103388103	ncbi-103392188	ncbi-103397950		ncbi-103393065
ncbi-103392539	ncbi-103388139	ncbi-103392208	ncbi-103397945		ncbi-103393124
ncbi-103392527	ncbi-103388243	ncbi-103392251	ncbi-103397963		ncbi-103393130
ncbi-103392517	ncbi-103388265	ncbi-103392263	ncbi-103397965		ncbi-103393135
ncbi-103392871	ncbi-103388483	ncbi-103392274	ncbi-103397973		ncbi-103393172
ncbi-103392401	ncbi-103388635	ncbi-103392279	ncbi-103397975		ncbi-103393163
ncbi-103392415	ncbi-103388677	ncbi-103392848	ncbi-103398053		ncbi-103393162
ncbi-103392422	ncbi-103388800	ncbi-103392288	ncbi-103397983		ncbi-103393154
ncbi-103392447	ncbi-103388855	ncbi-103392297	ncbi-103398004		ncbi-103393149
ncbi-103392462	ncbi-103388844	ncbi-103392840	ncbi-103398061		ncbi-103393144
ncbi-103392476	ncbi-103388926	ncbi-103392308	ncbi-103398005		ncbi-103393212
ncbi-103392368	ncbi-103388955	ncbi-103392156	ncbi-103398016		ncbi-103393188
ncbi-103392855	ncbi-103388954	ncbi-103392147	ncbi-103398018		ncbi-103393278
ncbi-103392352	ncbi-103389061	ncbi-103393243	ncbi-103398096		ncbi-103393234
ncbi-103392361	ncbi-103389528	ncbi-103393223	ncbi-103398090		ncbi-103393273
ncbi-103392318	ncbi-103389573	ncbi-103393192	ncbi-103398081		ncbi-103393306
ncbi-103392188	ncbi-103389836	ncbi-103393179	ncbi-103398080		ncbi-103393293
ncbi-103392208	ncbi-103390047	ncbi-103393161	ncbi-103398075		ncbi-103393354
ncbi-103392251	ncbi-103390143	ncbi-103393153	ncbi-103398300		ncbi-103393358
ncbi-103392263	ncbi-103390168	ncbi-103393289	ncbi-103398305		ncbi-103393397
ncbi-103392274	ncbi-103390192	ncbi-103393145	ncbi-103379991		ncbi-103393406
ncbi-103392279	ncbi-103390228	ncbi-103393136	ncbi-103396805		ncbi-103393499
ncbi-103392848	ncbi-103390391	ncbi-103393108	ncbi-103379893		ncbi-103393498
ncbi-103392288	ncbi-103390398	ncbi-103393094	ncbi-103383541		ncbi-103393542
ncbi-103392297	ncbi-103390767	ncbi-103393070	ncbi-103391017		ncbi-103393608
ncbi-103392840	ncbi-103390918	ncbi-103393055	ncbi-103391279		ncbi-103393601
ncbi-103392308	ncbi-103390957	ncbi-103393047	ncbi-103395809		ncbi-103393620
ncbi-103392156	ncbi-103391362	ncbi-103393034	ncbi-103398372		ncbi-103393581
ncbi-103392147	ncbi-103391451	ncbi-103393279	ncbi-103376823		ncbi-103393624
ncbi-103393243	ncbi-103391534	ncbi-103393271	ncbi-103376860		ncbi-103393666
ncbi-103393223	ncbi-103391498	ncbi-103393262	ncbi-103377030		ncbi-103393662
ncbi-103393192	ncbi-103391513	ncbi-103393010	ncbi-103377309		ncbi-103393661
ncbi-103393179	ncbi-103391680	ncbi-103393253	ncbi-103377449		ncbi-103393654
ncbi-103393161	ncbi-103391862	ncbi-103392998	ncbi-103377482		ncbi-103393715
ncbi-103393153	ncbi-103391986	ncbi-103392989	ncbi-103377513		ncbi-103393775
ncbi-103393289	ncbi-103392266	ncbi-103392985	ncbi-103377494		ncbi-103393766
ncbi-103393145	ncbi-103392358	ncbi-103392946	ncbi-103377572		ncbi-103393796
ncbi-103393136	ncbi-103392387	ncbi-103393296	ncbi-103377660		ncbi-103393823
ncbi-103393119	ncbi-103392522	ncbi-103393302	ncbi-103377661		ncbi-103393875
ncbi-103393108	ncbi-103392531	ncbi-103393311	ncbi-103377767		ncbi-103393884
ncbi-103393094	ncbi-103392611	ncbi-103393534	ncbi-103378110		ncbi-103393891
ncbi-103393070	ncbi-103392612	ncbi-103393322	ncbi-103378137		ncbi-103393918
ncbi-103393055	ncbi-103392710	ncbi-103393337	ncbi-103378618		ncbi-103393975
ncbi-103393047	ncbi-103392741	ncbi-103393345	ncbi-103378619		ncbi-103393959
ncbi-103393034	ncbi-103392885	ncbi-103393352	ncbi-103378689		ncbi-103393981
ncbi-103393279	ncbi-103392971	ncbi-103393369	ncbi-103378795		ncbi-103394032
ncbi-103393271	ncbi-103392973	ncbi-103393386	ncbi-103378823		ncbi-103394022
ncbi-103393262	ncbi-103393079	ncbi-103393395	ncbi-103378828		ncbi-103394018
ncbi-103393010	ncbi-103393308	ncbi-103393403	ncbi-103378977		ncbi-103394005
ncbi-103393253	ncbi-103393695	ncbi-103393409	ncbi-103379061		ncbi-103394037
ncbi-103392998	ncbi-103393685	ncbi-103393418	ncbi-103379057		ncbi-103393996
ncbi-103392989	ncbi-103393719	ncbi-103393437	ncbi-103379088		ncbi-103394040
ncbi-103392985	ncbi-103393827	ncbi-103393448	ncbi-103379095		ncbi-103394042
ncbi-103392946	ncbi-103393939	ncbi-103393457	ncbi-103379159		ncbi-103394137
ncbi-103393296	ncbi-103394022	ncbi-103393467	ncbi-103379178		ncbi-103394159
ncbi-103393302	ncbi-103394011	ncbi-103393477	ncbi-103379356		ncbi-103394153
ncbi-103393311	ncbi-103393994	ncbi-103393497	ncbi-103379384		ncbi-103394252
ncbi-103393534	ncbi-103394231	ncbi-103393543	ncbi-103379470		ncbi-103394205
ncbi-103393322	ncbi-103394273	ncbi-103393515	ncbi-103379667		ncbi-103394215
ncbi-103393337	ncbi-103394478	ncbi-103393525	ncbi-103379898		ncbi-103394247
ncbi-103393345	ncbi-103394520	ncbi-103393756	ncbi-103380006		ncbi-103394297
ncbi-103393352	ncbi-103394802	ncbi-103393744	ncbi-103380216		ncbi-103394295
ncbi-103393369	ncbi-103394845	ncbi-103393728	ncbi-103380457		ncbi-103394281
ncbi-103393386	ncbi-103394861	ncbi-103393818	ncbi-103380444		ncbi-103394272
ncbi-103393395	ncbi-103394892	ncbi-103393702	ncbi-103380577		ncbi-103394323
ncbi-103393403	ncbi-103394899	ncbi-103393689	ncbi-103380769		ncbi-103394356
ncbi-103393409	ncbi-103395121	ncbi-103393682	ncbi-103380959		ncbi-103394343
ncbi-103393418	ncbi-103395227	ncbi-103393673	ncbi-103381058		ncbi-103394395
ncbi-103393429	ncbi-103395271	ncbi-103393658	ncbi-103381084		ncbi-103394406
ncbi-103393437	ncbi-103395441	ncbi-103393640	ncbi-103381172		ncbi-103394430
ncbi-103393448	ncbi-103395554	ncbi-103393628	ncbi-103381197		ncbi-103394450
ncbi-103393457	ncbi-103395740	ncbi-103393798	ncbi-103381279		ncbi-103394464
ncbi-103393467	ncbi-103395604	ncbi-103393610	ncbi-103381263		ncbi-103394524
ncbi-103393477	ncbi-103395708	ncbi-103393619	ncbi-103381260		ncbi-103394568
ncbi-103393497	ncbi-103395780	ncbi-103393779	ncbi-103381300		ncbi-103394576
ncbi-103393543	ncbi-103395799	ncbi-103393582	ncbi-103381459		ncbi-103394586
ncbi-103393515	ncbi-103395835	ncbi-103393772	ncbi-103381549		ncbi-103394594
ncbi-103393525	ncbi-103395979	ncbi-103393763	ncbi-103381919		ncbi-103394599
ncbi-103393756	ncbi-103396064	ncbi-103393865	ncbi-103382522		ncbi-103394598
ncbi-103393744	ncbi-103396063	ncbi-103393951	ncbi-103382732		ncbi-103394603
ncbi-103393728	ncbi-103396187	ncbi-103393881	ncbi-103382763		ncbi-103394614
ncbi-103393818	ncbi-103396630	ncbi-103393961	ncbi-103382836		ncbi-103394620
ncbi-103393702	ncbi-103397116	ncbi-103393892	ncbi-103382997		ncbi-103394627
ncbi-103393689	ncbi-103397367	ncbi-103393901	ncbi-103383121		ncbi-103394680
ncbi-103393682	ncbi-103397392	ncbi-103393912	ncbi-103383350		ncbi-103394679
ncbi-103393673	ncbi-103397502	ncbi-103393931	ncbi-103383886		ncbi-103394673
ncbi-103393658	ncbi-103397570	ncbi-103393976	ncbi-103384136		ncbi-103394671
ncbi-103393640	ncbi-103397682	ncbi-103393998	ncbi-103384571		ncbi-103394666
ncbi-103393628	ncbi-103397598	ncbi-103394006	ncbi-103384589		ncbi-103394664
ncbi-103393798	ncbi-103397790	ncbi-103394023	ncbi-103384634		ncbi-103394661
ncbi-103393610	ncbi-103397784	ncbi-103394036	ncbi-103384650		ncbi-103394655
ncbi-103393619	ncbi-103397785	ncbi-103394046	ncbi-103384913		ncbi-103394654
ncbi-103393779	ncbi-103397777	ncbi-103394056	ncbi-103385145		ncbi-103394658
ncbi-103393582	ncbi-103397835	ncbi-103394066	ncbi-103385197		ncbi-103394688
ncbi-103393772	ncbi-103397929	ncbi-103394075	ncbi-103385226		ncbi-103394735
ncbi-103393763	ncbi-103397959	ncbi-103394084	ncbi-103385405		ncbi-103394755
ncbi-103393865	ncbi-103397968	ncbi-103394128	ncbi-103385424		ncbi-103394778
ncbi-103393942	ncbi-103397974	ncbi-103394156	ncbi-103385483		ncbi-103394770
ncbi-103393951	ncbi-103398051	ncbi-103394165	ncbi-103385515		ncbi-103394793
ncbi-103393881	ncbi-103398052	ncbi-103394296	ncbi-103385733		ncbi-103394838
ncbi-103393961	ncbi-103397989	ncbi-103394176	ncbi-103385806		ncbi-103394850
ncbi-103393892	ncbi-103398002	ncbi-103394187	ncbi-103385873		ncbi-103394845
ncbi-103393901	ncbi-103398006	ncbi-103394197	ncbi-103385938		ncbi-103394864
ncbi-103393931	ncbi-103398026	ncbi-103394211	ncbi-103386235		ncbi-103394868
ncbi-103393976	ncbi-103398065	ncbi-103394206	ncbi-103386657		ncbi-103394897
ncbi-103393998	ncbi-103398031	ncbi-103394303	ncbi-103386807		ncbi-103394876
ncbi-103394006	ncbi-103398044	ncbi-103394235	ncbi-103386778		ncbi-103394891
ncbi-103394023	ncbi-103398096	ncbi-103394315	ncbi-103386826		ncbi-103394907
ncbi-103394036	ncbi-103398086	ncbi-103394244	ncbi-103386867		ncbi-103394942
ncbi-103394046	ncbi-103398079	ncbi-103394279	ncbi-103387257		ncbi-103394959
ncbi-103394056	ncbi-103398077	ncbi-103394322	ncbi-103387252		ncbi-103394954
ncbi-103394066	ncbi-103398141	ncbi-103394453	ncbi-103387851		ncbi-103394960
ncbi-103394075		ncbi-103394436	ncbi-103387896		ncbi-103394967
ncbi-103394084		ncbi-103394398	ncbi-103387966		ncbi-103394969
ncbi-103394128		ncbi-103394412	ncbi-103387930		ncbi-103394975
ncbi-103394156		ncbi-103394391	ncbi-103387912		ncbi-103394988
ncbi-103394165		ncbi-103394379	ncbi-103388094		ncbi-103395003
ncbi-103394296		ncbi-103394371	ncbi-103388133		ncbi-103395032
ncbi-103394176		ncbi-103394358	ncbi-103388148		ncbi-103395034
ncbi-103394187		ncbi-103394331	ncbi-103388156		ncbi-103395039
ncbi-103394197		ncbi-103394791	ncbi-103388171		ncbi-103395100
ncbi-103394211		ncbi-103394775	ncbi-103388239		ncbi-103395211
ncbi-103394206		ncbi-103394783	ncbi-103388225		ncbi-103395187
ncbi-103394235		ncbi-103394768	ncbi-103388222		ncbi-103395196
ncbi-103394315		ncbi-103394726	ncbi-103388406		ncbi-103395206
ncbi-103394244		ncbi-103394717	ncbi-103388700		ncbi-103395228
ncbi-103394279		ncbi-103394704	ncbi-103388800		ncbi-103395234
ncbi-103394322		ncbi-103394695	ncbi-103388979		ncbi-103395272
ncbi-103394453		ncbi-103394678	ncbi-103389089		ncbi-103395347
ncbi-103394436		ncbi-103394668	ncbi-103389180		ncbi-103395348
ncbi-103394398		ncbi-103394659	ncbi-103389630		ncbi-103395354
ncbi-103394412		ncbi-103394649	ncbi-103389766		ncbi-103395360
ncbi-103394391		ncbi-103394634	ncbi-103390391		ncbi-103395367
ncbi-103394379		ncbi-103394859	ncbi-103390410		ncbi-103395381
ncbi-103394371		ncbi-103394610	ncbi-103390767		ncbi-103395384
ncbi-103394358		ncbi-103394560	ncbi-103390842		ncbi-103395382
ncbi-103394331		ncbi-103394587	ncbi-103390861		ncbi-103395399
ncbi-103394791		ncbi-103394546	ncbi-103390875		ncbi-103395407
ncbi-103394775		ncbi-103394536	ncbi-103390907		ncbi-103395405
ncbi-103394783		ncbi-103394843	ncbi-103390917		ncbi-103395443
ncbi-103394768		ncbi-103394834	ncbi-103390981		ncbi-103395450
ncbi-103394726		ncbi-103394527	ncbi-103391098		ncbi-103395512
ncbi-103394717		ncbi-103394512	ncbi-103391120		ncbi-103395510
ncbi-103394704		ncbi-103394510	ncbi-103391220		ncbi-103395499
ncbi-103394695		ncbi-103394489	ncbi-103391209		ncbi-103395540
ncbi-103394678		ncbi-103394823	ncbi-103391205		ncbi-103395552
ncbi-103394659		ncbi-103394484	ncbi-103391278		ncbi-103395561
ncbi-103394649		ncbi-103394468	ncbi-103391277		ncbi-103395560
ncbi-103394634		ncbi-103394814	ncbi-103391362		ncbi-103395575
ncbi-103394859		ncbi-103394460	ncbi-103391429		ncbi-103395583
ncbi-103394610		ncbi-103394804	ncbi-103391512		ncbi-103395580
ncbi-103394560		ncbi-103394795	ncbi-103391600		ncbi-103395616
ncbi-103394580		ncbi-103395046	ncbi-103391969		ncbi-103395622
ncbi-103394587		ncbi-103395010	ncbi-103391957		ncbi-103395633
ncbi-103394546		ncbi-103395019	ncbi-103392340		ncbi-103395660
ncbi-103394536		ncbi-103395043	ncbi-103392406		ncbi-103395766
ncbi-103394843		ncbi-103395029	ncbi-103392408		ncbi-103395667
ncbi-103394834		ncbi-103395001	ncbi-103392410		ncbi-103395702
ncbi-103394527		ncbi-103394989	ncbi-103392603		ncbi-103395707
ncbi-103394512		ncbi-103394965	ncbi-103392926		ncbi-103395714
ncbi-103394510		ncbi-103394957	ncbi-103392971		ncbi-103395726
ncbi-103394489		ncbi-103394938	ncbi-103392973		ncbi-103395783
ncbi-103394823		ncbi-103394932	ncbi-103393120		ncbi-103395784
ncbi-103394484		ncbi-103394926	ncbi-103393441		ncbi-103395811
ncbi-103394468		ncbi-103395036	ncbi-103393832		ncbi-103395828
ncbi-103394814		ncbi-103394920	ncbi-103393829		ncbi-103395849
ncbi-103394460		ncbi-103394911	ncbi-103394601		ncbi-103395882
ncbi-103394804		ncbi-103394888	ncbi-103394677		ncbi-103395868
ncbi-103394795		ncbi-103394879	ncbi-103394906		ncbi-103395855
ncbi-103395046		ncbi-103395324	ncbi-103395233		ncbi-103395891
ncbi-103395010		ncbi-103395303	ncbi-103395668		ncbi-103395892
ncbi-103395019		ncbi-103395380	ncbi-103395713		ncbi-103395900
ncbi-103395043		ncbi-103395372	ncbi-103395791		ncbi-103395907
ncbi-103395029		ncbi-103395368	ncbi-103395932		ncbi-103395918
ncbi-103395001		ncbi-103395295	ncbi-103396139		ncbi-103395925
ncbi-103394989		ncbi-103395284	ncbi-103396203		ncbi-103395931
ncbi-103394965		ncbi-103395269	ncbi-103396660		ncbi-103395956
ncbi-103394957		ncbi-103395259	ncbi-103396713		ncbi-103396025
ncbi-103394938		ncbi-103395361	ncbi-103396834		ncbi-103396026
ncbi-103394932		ncbi-103395248	ncbi-103396836		ncbi-103396028
ncbi-103394926		ncbi-103395216	ncbi-103397116		ncbi-103396032
ncbi-103395036		ncbi-103395232	ncbi-103397131		ncbi-103396054
ncbi-103394920		ncbi-103395207	ncbi-103397178		ncbi-103396058
ncbi-103394911		ncbi-103395350	ncbi-103397282		ncbi-103396073
ncbi-103394888		ncbi-103395192	ncbi-103397625		ncbi-103396147
ncbi-103394879		ncbi-103395118	ncbi-103397613		ncbi-103396140
ncbi-103395324		ncbi-103395342	ncbi-103397786		ncbi-103396136
ncbi-103395303		ncbi-103395102	ncbi-103397746		ncbi-103396089
ncbi-103395380		ncbi-103395086	ncbi-103397727		ncbi-103396180
ncbi-103395372		ncbi-103395061	ncbi-103397845		ncbi-103396182
ncbi-103395368		ncbi-103395054	ncbi-103397966		ncbi-103396209
ncbi-103395295		ncbi-103395564	ncbi-103397968		ncbi-103396245
ncbi-103395284		ncbi-103395557	ncbi-103397969		ncbi-103396241
ncbi-103395269		ncbi-103395549	ncbi-103397985		ncbi-103396259
ncbi-103395259		ncbi-103395542	ncbi-103397993		ncbi-103396215
ncbi-103395361		ncbi-103395532	ncbi-103397997		ncbi-103396271
ncbi-103395248		ncbi-103395525	ncbi-103398000		ncbi-103396300
ncbi-103395216		ncbi-103395515	ncbi-103398006		ncbi-103396318
ncbi-103395232		ncbi-103395504	ncbi-103398017		ncbi-103396332
ncbi-103395207		ncbi-103395490	ncbi-103398022		ncbi-103396343
ncbi-103395350		ncbi-103395481	ncbi-103398026		ncbi-103396363
ncbi-103395192		ncbi-103395436	ncbi-103398120		ncbi-103396367
ncbi-103395118		ncbi-103395416	ncbi-103398099		ncbi-103396384
ncbi-103395342		ncbi-103395406	ncbi-103398086		ncbi-103396397
ncbi-103395102		ncbi-103395967	ncbi-103398085		ncbi-103396509
ncbi-103395086		ncbi-103395950	ncbi-103398287		ncbi-103396514
ncbi-103395061		ncbi-103395934	ncbi-103398342		ncbi-103396538
ncbi-103395054		ncbi-103395941			ncbi-103396526
ncbi-103395564		ncbi-103395926			ncbi-103396599
ncbi-103395557		ncbi-103395920			ncbi-103396588
ncbi-103395549		ncbi-103395909			ncbi-103396590
ncbi-103395542		ncbi-103395880			ncbi-103396647
ncbi-103395532		ncbi-103395897			ncbi-103396646
ncbi-103395525		ncbi-103395872			ncbi-103396655
ncbi-103395515		ncbi-103395843			ncbi-103396657
ncbi-103395504		ncbi-103396003			ncbi-103396728
ncbi-103395490		ncbi-103396001			ncbi-103396723
ncbi-103395481		ncbi-103395818			ncbi-103396702
ncbi-103395436		ncbi-103395996			ncbi-103396699
ncbi-103395416		ncbi-103395809			ncbi-103396675
ncbi-103395406		ncbi-103395769			ncbi-103396750
ncbi-103395967		ncbi-103395797			ncbi-103396749
ncbi-103395950		ncbi-103395792			ncbi-103396769
ncbi-103395934		ncbi-103395728			ncbi-103396965
ncbi-103395941		ncbi-103395718			ncbi-103396995
ncbi-103395926		ncbi-103395693			ncbi-103397002
ncbi-103395920		ncbi-103395700			ncbi-103397098
ncbi-103395909		ncbi-103395684			ncbi-103397209
ncbi-103395880		ncbi-103395987			ncbi-103397228
ncbi-103395897		ncbi-103395662			ncbi-103397255
ncbi-103395872		ncbi-103395649			ncbi-103397342
ncbi-103395843		ncbi-103395640			ncbi-103397384
ncbi-103396003		ncbi-103395984			ncbi-103397385
ncbi-103396001		ncbi-103395977			ncbi-103397383
ncbi-103395818		ncbi-103395612			ncbi-103397441
ncbi-103395996		ncbi-103395594			ncbi-103397414
ncbi-103395809		ncbi-103396153			ncbi-103397399
ncbi-103395769		ncbi-103396022			ncbi-103397508
ncbi-103395797		ncbi-103396030			ncbi-103397520
ncbi-103395792		ncbi-103396163			ncbi-103397533
ncbi-103395728		ncbi-103396048			ncbi-103397539
ncbi-103395718		ncbi-103396055			ncbi-103397554
ncbi-103395693		ncbi-103396061			ncbi-103397570
ncbi-103395700		ncbi-103396082			ncbi-103397692
ncbi-103395684		ncbi-103396102			ncbi-103397673
ncbi-103395987		ncbi-103396109			ncbi-103397715
ncbi-103395662		ncbi-103396170			ncbi-103397639
ncbi-103395649		ncbi-103396124			ncbi-103397613
ncbi-103395640		ncbi-103396129			ncbi-103397599
ncbi-103395984		ncbi-103396138			ncbi-103397812
ncbi-103395977		ncbi-103396143			ncbi-103397786
ncbi-103395612		ncbi-103396184			ncbi-103397785
ncbi-103395594		ncbi-103396294			ncbi-103397780
ncbi-103396153		ncbi-103396193			ncbi-103397759
ncbi-103396022		ncbi-103396208			ncbi-103397748
ncbi-103396030		ncbi-103396217			ncbi-103397740
ncbi-103396163		ncbi-103396227			ncbi-103397739
ncbi-103396048		ncbi-103396238			ncbi-103397877
ncbi-103396061		ncbi-103396304			ncbi-103397863
ncbi-103396082		ncbi-103396247			ncbi-103397837
ncbi-103396102		ncbi-103396267			ncbi-103397902
ncbi-103396109		ncbi-103396276			ncbi-103397901
ncbi-103396170		ncbi-103396285			ncbi-103397918
ncbi-103396124		ncbi-103396338			ncbi-103397933
ncbi-103396129		ncbi-103396327			ncbi-103397946
ncbi-103396138		ncbi-103396395			ncbi-103397964
ncbi-103396143		ncbi-103396401			ncbi-103398051
ncbi-103396184		ncbi-103396413			ncbi-103398053
ncbi-103396294		ncbi-103396447			ncbi-103398056
ncbi-103396193		ncbi-103396433			ncbi-103397999
ncbi-103396208		ncbi-103396477			ncbi-103398057
ncbi-103396217		ncbi-103396485			ncbi-103398063
ncbi-103396227		ncbi-103396495			ncbi-103398096
ncbi-103396238		ncbi-103396622			ncbi-103398082
ncbi-103396304		ncbi-103396508			ncbi-103398073
ncbi-103396247		ncbi-103396528			ncbi-103398125
ncbi-103396267		ncbi-103396542			ncbi-103398145
ncbi-103396276		ncbi-103396552			ncbi-103398178
ncbi-103396285		ncbi-103396566			ncbi-103398160
ncbi-103396338		ncbi-103396587			ncbi-103398184
ncbi-103396327		ncbi-103396580			ncbi-103398199
ncbi-103396395		ncbi-103396631			ncbi-103398295
ncbi-103396401		ncbi-103396663			ncbi-103398304
ncbi-103396413		ncbi-103396672			ncbi-103398340
ncbi-103396447		ncbi-103396683			ncbi-103380128
ncbi-103396433		ncbi-103396692			ncbi-103380623
ncbi-103396477		ncbi-103396742			ncbi-103381757
ncbi-103396485		ncbi-103396751			ncbi-103382985
ncbi-103396495		ncbi-103396759			ncbi-103383511
ncbi-103396622		ncbi-103396766			ncbi-103383874
ncbi-103396508		ncbi-103396903			ncbi-103389887
ncbi-103396528		ncbi-103396785			ncbi-103399862
ncbi-103396542		ncbi-103396795			ncbi-103377100
ncbi-103396552		ncbi-103396911			ncbi-103378329
ncbi-103396566		ncbi-103396931			ncbi-103378782
ncbi-103396587		ncbi-103396942			ncbi-103379200
ncbi-103396580		ncbi-103396857			ncbi-103379209
ncbi-103396631		ncbi-103396887			ncbi-103379397
ncbi-103396656		ncbi-103396953			ncbi-103379090
ncbi-103396663		ncbi-103396979			ncbi-103381461
ncbi-103396672		ncbi-103396990			ncbi-103381421
ncbi-103396692		ncbi-103397023			ncbi-103382577
ncbi-103396742		ncbi-103397000			ncbi-103382553
ncbi-103396751		ncbi-103397216			ncbi-103383685
ncbi-103396759		ncbi-103397050			ncbi-103385201
ncbi-103396766		ncbi-103397060			ncbi-103386870
ncbi-103396903		ncbi-103397135			ncbi-103389946
ncbi-103396785		ncbi-103397164			ncbi-103390457
ncbi-103396795		ncbi-103397173			ncbi-103391750
ncbi-103396911		ncbi-103397183			ncbi-103392352
ncbi-103396931		ncbi-103397199			ncbi-103393322
ncbi-103396942		ncbi-103397192			ncbi-103393720
ncbi-103396857		ncbi-103397662			ncbi-103393874
ncbi-103396887		ncbi-103397231			ncbi-103394686
ncbi-103396953		ncbi-103397240			ncbi-103396061
ncbi-103396979		ncbi-103397251			ncbi-103398752
ncbi-103396990		ncbi-103397262			ncbi-103399886
ncbi-103397023		ncbi-103397273			ncbi-103376717
ncbi-103397000		ncbi-103397281			ncbi-103376881
ncbi-103397216		ncbi-103397675			ncbi-103377395
ncbi-103397050		ncbi-103397290			ncbi-103377451
ncbi-103397060		ncbi-103397327			ncbi-103377603
ncbi-103397118		ncbi-103397343			ncbi-103377645
ncbi-103397135		ncbi-103397350			ncbi-103377804
ncbi-103397164		ncbi-103397360			ncbi-103378125
ncbi-103397173		ncbi-103397652			ncbi-103378175
ncbi-103397183		ncbi-103397400			ncbi-103378469
ncbi-103397199		ncbi-103397417			ncbi-103378508
ncbi-103397231		ncbi-103397432			ncbi-103378576
ncbi-103397240		ncbi-103397444			ncbi-103378672
ncbi-103397251		ncbi-103397461			ncbi-103378688
ncbi-103397262		ncbi-103397468			ncbi-103378655
ncbi-103397273		ncbi-103397474			ncbi-103378708
ncbi-103397281		ncbi-103397482			ncbi-103378771
ncbi-103397675		ncbi-103397560			ncbi-103378825
ncbi-103397290		ncbi-103397547			ncbi-103378909
ncbi-103397327		ncbi-103397578			ncbi-103378912
ncbi-103397343		ncbi-103397569			ncbi-103378975
ncbi-103397350		ncbi-103397602			ncbi-103379020
ncbi-103397360		ncbi-103397617			ncbi-103379232
ncbi-103397652		ncbi-103397622			ncbi-103379460
ncbi-103397400		ncbi-103397632			ncbi-103379538
ncbi-103397417		ncbi-103397831			ncbi-103379570
ncbi-103397432		ncbi-103397846			ncbi-103379575
ncbi-103397444		ncbi-103397818			ncbi-103379578
ncbi-103397461		ncbi-103397796			ncbi-103379835
ncbi-103397468		ncbi-103397781			ncbi-103379860
ncbi-103397474		ncbi-103397770			ncbi-103379992
ncbi-103397482		ncbi-103397761			ncbi-103380053
ncbi-103397560		ncbi-103397752			ncbi-103380441
ncbi-103397547		ncbi-103397691			ncbi-103380570
ncbi-103397578		ncbi-103397745			ncbi-103380637
ncbi-103397569		ncbi-103398083			ncbi-103380636
ncbi-103397602		ncbi-103398041			ncbi-103380895
ncbi-103397617		ncbi-103398124			ncbi-103381198
ncbi-103397622		ncbi-103398058			ncbi-103381307
ncbi-103397632		ncbi-103398069			ncbi-103381309
ncbi-103397831		ncbi-103397996			ncbi-103381379
ncbi-103397846		ncbi-103398020			ncbi-103381317
ncbi-103397818		ncbi-103398032			ncbi-103381319
ncbi-103397796		ncbi-103397986			ncbi-103381484
ncbi-103397781		ncbi-103397978			ncbi-103381589
ncbi-103397770		ncbi-103398105			ncbi-103381738
ncbi-103397761		ncbi-103397961			ncbi-103381761
ncbi-103397752		ncbi-103397948			ncbi-103381997
ncbi-103397691		ncbi-103397925			ncbi-103382010
ncbi-103397745		ncbi-103397932			ncbi-103382347
ncbi-103398083		ncbi-103397917			ncbi-103382282
ncbi-103398041		ncbi-103397895			ncbi-103382274
ncbi-103398124		ncbi-103397890			ncbi-103382183
ncbi-103398058		ncbi-103397885			ncbi-103382507
ncbi-103398069		ncbi-103397878			ncbi-103382552
ncbi-103397996		ncbi-103398291			ncbi-103382566
ncbi-103398020		ncbi-103398269			ncbi-103382593
ncbi-103398032		ncbi-103398231			ncbi-103382590
ncbi-103397986		ncbi-103398314			ncbi-103382875
ncbi-103397978		ncbi-103398216			ncbi-103383010
ncbi-103398105		ncbi-103398206			ncbi-103383008
ncbi-103397961		ncbi-103398175			ncbi-103382994
ncbi-103397948		ncbi-103398303			ncbi-103383152
ncbi-103397925		ncbi-103398159			ncbi-103383189
ncbi-103397932		ncbi-103398165			ncbi-103383236
ncbi-103397917		ncbi-103398142			ncbi-103383246
ncbi-103397895		ncbi-103398296			ncbi-103383302
ncbi-103397890		ncbi-103398322			ncbi-103383442
ncbi-103397885		ncbi-103398363			ncbi-103383430
ncbi-103397878		ncbi-103398354			ncbi-103383428
ncbi-103398291		ncbi-103398346			ncbi-103383528
ncbi-103398269		ncbi-103398372			ncbi-103383641
ncbi-103398231		ncbi-103398383			ncbi-103384081
ncbi-103398314		ncbi-103398401			ncbi-103384165
ncbi-103398216		ncbi-103399037			ncbi-103384213
ncbi-103398206		ncbi-103398442			ncbi-103384303
ncbi-103398188		ncbi-103398418			ncbi-103384531
ncbi-103398175		ncbi-103398437			ncbi-103384629
ncbi-103398303		ncbi-103398463			ncbi-103384660
ncbi-103398159		ncbi-103398496			ncbi-103384671
ncbi-103398165		ncbi-103398471			ncbi-103384687
ncbi-103398142		ncbi-103398510			ncbi-103384747
ncbi-103398296		ncbi-103398532			ncbi-103384796
ncbi-103398322		ncbi-103398542			ncbi-103384797
ncbi-103398363		ncbi-103398560			ncbi-103384883
ncbi-103398354		ncbi-103399048			ncbi-103384911
ncbi-103398346		ncbi-103398568			ncbi-103384958
ncbi-103398372		ncbi-103399059			ncbi-103385042
ncbi-103398383		ncbi-103398595			ncbi-103385144
ncbi-103398393		ncbi-103398641			ncbi-103385193
ncbi-103398401		ncbi-103398649			ncbi-103385219
ncbi-103399037		ncbi-103398678			ncbi-103385376
ncbi-103398442		ncbi-103398702			ncbi-103385390
ncbi-103398418		ncbi-103398688			ncbi-103385462
ncbi-103398437		ncbi-103398736			ncbi-103385463
ncbi-103398463		ncbi-103398752			ncbi-103385503
ncbi-103398496		ncbi-103398764			ncbi-103385586
ncbi-103398471		ncbi-103398772			ncbi-103385578
ncbi-103398510		ncbi-103398781			ncbi-103385616
ncbi-103398532		ncbi-103398835			ncbi-103385695
ncbi-103398542		ncbi-103398807			ncbi-103385920
ncbi-103398560		ncbi-103398791			ncbi-103386035
ncbi-103399048		ncbi-103399070			ncbi-103386289
ncbi-103398568		ncbi-103398891			ncbi-103386373
ncbi-103398583		ncbi-103398878			ncbi-103386399
ncbi-103399059		ncbi-103398860			ncbi-103386674
ncbi-103398641		ncbi-103398913			ncbi-103386717
ncbi-103398649		ncbi-103398921			ncbi-103386769
ncbi-103398662		ncbi-103398962			ncbi-103386930
ncbi-103398678		ncbi-103398928			ncbi-103386941
ncbi-103398702		ncbi-103398978			ncbi-103386956
ncbi-103398688		ncbi-103399081			ncbi-103386955
ncbi-103398736		ncbi-103399092			ncbi-103386968
ncbi-103398745		ncbi-103399000			ncbi-103387072
ncbi-103398752		ncbi-103399103			ncbi-103387077
ncbi-103398764		ncbi-103399010			ncbi-103387130
ncbi-103398772		ncbi-103399517			ncbi-103387134
ncbi-103398781		ncbi-103399505			ncbi-103387220
ncbi-103398835		ncbi-103399536			ncbi-103387259
ncbi-103398807		ncbi-103399499			ncbi-103387325
ncbi-103398791		ncbi-103399468			ncbi-103387644
ncbi-103399070		ncbi-103399456			ncbi-103387645
ncbi-103398891		ncbi-103399314			ncbi-103387735
ncbi-103398878		ncbi-103399332			ncbi-103387816
ncbi-103398860		ncbi-103399398			ncbi-103387846
ncbi-103398913		ncbi-103399389			ncbi-103387888
ncbi-103398921		ncbi-103399416			ncbi-103387889
ncbi-103398962		ncbi-103399427			ncbi-103388125
ncbi-103398928		ncbi-103399444			ncbi-103388096
ncbi-103398978		ncbi-103399304			ncbi-103388191
ncbi-103399081		ncbi-103399292			ncbi-103388278
ncbi-103399092		ncbi-103399231			ncbi-103388277
ncbi-103399000		ncbi-103399222			ncbi-103388692
ncbi-103399103		ncbi-103399192			ncbi-103388851
ncbi-103399010		ncbi-103399182			ncbi-103388822
ncbi-103399517		ncbi-103399525			ncbi-103388848
ncbi-103399505		ncbi-103399148			ncbi-103388849
ncbi-103399536		ncbi-103399160			ncbi-103388956
ncbi-103399499		ncbi-103399138			ncbi-103389124
ncbi-103399468		ncbi-103399114			ncbi-103389152
ncbi-103399456		ncbi-103399547			ncbi-103389287
ncbi-103399314		ncbi-103399569			ncbi-103389452
ncbi-103399332		ncbi-103399586			ncbi-103389481
ncbi-103399398		ncbi-103399629			ncbi-103389704
ncbi-103399389		ncbi-103399664			ncbi-103389775
ncbi-103399416		ncbi-103399640			ncbi-103389899
ncbi-103399427		ncbi-103399821			ncbi-103390180
ncbi-103399444		ncbi-103399695			ncbi-103390289
ncbi-103399304		ncbi-103399706			ncbi-103390465
ncbi-103399292		ncbi-103399738			ncbi-103390723
ncbi-103399231		ncbi-103399764			ncbi-103390742
ncbi-103399222		ncbi-103399775			ncbi-103390767
ncbi-103399192		ncbi-103399822			ncbi-103390864
ncbi-103399182		ncbi-103399802			ncbi-103390874
ncbi-103399525		ncbi-103399816			ncbi-103390886
ncbi-103399148		ncbi-103399817			ncbi-103390895
ncbi-103399160		ncbi-103399818			ncbi-103390911
ncbi-103399138		ncbi-103399824			ncbi-103390914
ncbi-103399114		ncbi-103399823			ncbi-103391128
ncbi-103399547		ncbi-103399825			ncbi-103391217
ncbi-103399569		ncbi-103399826			ncbi-103391251
ncbi-103399586		ncbi-103399827			ncbi-103391257
ncbi-103399629		ncbi-103399829			ncbi-103391630
ncbi-103399664		ncbi-103399865			ncbi-103391687
ncbi-103399640		ncbi-103399831			ncbi-103392114
ncbi-103399821		ncbi-103399833			ncbi-103392339
ncbi-103399695		ncbi-103399832			ncbi-103392373
ncbi-103399706		ncbi-103399836			ncbi-103392376
ncbi-103399738		ncbi-103399866			ncbi-103392523
ncbi-103399764		ncbi-103399839			ncbi-103392597
ncbi-103399775		ncbi-103399842			ncbi-103392598
ncbi-103399822		ncbi-103399843			ncbi-103393071
ncbi-103399802		ncbi-103399868			ncbi-103393164
ncbi-103399816		ncbi-103399844			ncbi-103393150
ncbi-103399817		ncbi-103399845			ncbi-103393255
ncbi-103399818		ncbi-103399869			ncbi-103393379
ncbi-103399824		ncbi-103399850			ncbi-103393381
ncbi-103399823		ncbi-103399852			ncbi-103393607
ncbi-103399825		ncbi-103399851			ncbi-103393692
ncbi-103399826		ncbi-103399853			ncbi-103393660
ncbi-103399827		ncbi-103399855			ncbi-103393768
ncbi-103399829		ncbi-103399856			ncbi-103394098
ncbi-103399865		ncbi-103399857			ncbi-103394133
ncbi-103399831		ncbi-103399858			ncbi-103394132
ncbi-103399833		ncbi-103399859			ncbi-103394131
ncbi-103399832		ncbi-103399860			ncbi-103394255
ncbi-103399834		ncbi-103399861			ncbi-103394236
ncbi-103399836		ncbi-103399863			ncbi-103394324
ncbi-103399866		ncbi-103399871			ncbi-103394355
ncbi-103399839		ncbi-103399872			ncbi-103394660
ncbi-103399841		ncbi-103399873			ncbi-103394890
ncbi-103399842		ncbi-103399874			ncbi-103395166
ncbi-103399843		ncbi-103399881			ncbi-103395186
ncbi-103399868		ncbi-103399875			ncbi-103395252
ncbi-103399845		ncbi-103399882			ncbi-103395329
ncbi-103399869		ncbi-103399878			ncbi-103395448
ncbi-103399850		ncbi-103399880			ncbi-103395449
ncbi-103399851		ncbi-103399888			ncbi-103395478
ncbi-103399853		ncbi-103399887			ncbi-103395609
ncbi-103399855		ncbi-103399885			ncbi-103395742
ncbi-103399856		ncbi-103399890			ncbi-103395743
ncbi-103399857		ncbi-103399889			ncbi-103395659
ncbi-103399858		ncbi-103399891			ncbi-103395764
ncbi-103399859		ncbi-103399903			ncbi-103395666
ncbi-103399860		ncbi-103399893			ncbi-103395778
ncbi-103399861		ncbi-103399896			ncbi-103395796
ncbi-103399871		ncbi-103399900			ncbi-103395798
ncbi-103399872		ncbi-103399901			ncbi-103395847
ncbi-103399873		ncbi-103399904			ncbi-103395927
ncbi-103399874		ncbi-103399934			ncbi-103395930
ncbi-103399881		ncbi-103399905			ncbi-103395955
ncbi-103399875		ncbi-103399906			ncbi-103396080
ncbi-103399882		ncbi-103399907			ncbi-103396201
ncbi-103399878		ncbi-103399908			ncbi-103396237
ncbi-103399880		ncbi-103399909			ncbi-103396379
ncbi-103399888		ncbi-103399911			ncbi-103396637
ncbi-103399887		ncbi-103399913			ncbi-103396638
ncbi-103399885		ncbi-103399914			ncbi-103396724
ncbi-103399890		ncbi-103399915			ncbi-103396913
ncbi-103399889		ncbi-103399916			ncbi-103396960
ncbi-103399891		ncbi-103399917			ncbi-103397062
ncbi-103399903		ncbi-103399918			ncbi-103397220
ncbi-103399892		ncbi-103399920			ncbi-103397341
ncbi-103399893		ncbi-103399936			ncbi-103397504
ncbi-103399896		ncbi-103399922			ncbi-103397708
ncbi-103399900		ncbi-103399925			ncbi-103397789
ncbi-103399901		ncbi-103399924			ncbi-103397963
ncbi-103399904		ncbi-103399923			ncbi-103397990
ncbi-103399934		ncbi-103399927			ncbi-103397992
ncbi-103399905		ncbi-103399928			ncbi-103398004
ncbi-103399906		ncbi-103399930			ncbi-103398081
ncbi-103399907		ncbi-103399931			ncbi-103398109
ncbi-103399908		ncbi-103399932			ncbi-103398164
ncbi-103399909		ncbi-103399938			ncbi-103398185
ncbi-103399911		ncbi-103399939			ncbi-103398321
ncbi-103399913		ncbi-103399940			ncbi-103395601
ncbi-103399914		ncbi-103399942			ncbi-103379991
ncbi-103399915		ncbi-103399950			ncbi-103380525
ncbi-103399916		ncbi-103399949			ncbi-103399854
ncbi-103399917		ncbi-103399948			ncbi-103377255
ncbi-103399918		ncbi-103399947			ncbi-103377354
ncbi-103399920		ncbi-103399946			ncbi-103379295
ncbi-103399936		ncbi-103399944			ncbi-103379144
ncbi-103399922		ncbi-103399943			ncbi-103379130
ncbi-103399925		ncbi-103399954			ncbi-103381682
ncbi-103399924		ncbi-103399953			ncbi-103381431
ncbi-103399923		ncbi-103399981			ncbi-103381886
ncbi-103399927		ncbi-103399982			ncbi-103385913
ncbi-103399928		ncbi-103399983			ncbi-103385970
ncbi-103399930		ncbi-103399984			ncbi-103386702
ncbi-103399931		ncbi-103399957			ncbi-103386863
ncbi-103399932		ncbi-103399985			ncbi-103390049
ncbi-103399938		ncbi-103399958			ncbi-103389382
ncbi-103399939		ncbi-103399960			ncbi-103390149
ncbi-103399941		ncbi-103399961			ncbi-103389762
ncbi-103399940		ncbi-103399986			ncbi-103390473
ncbi-103399942		ncbi-103399962			ncbi-103390254
ncbi-103399950		ncbi-103399987			ncbi-103391531
ncbi-103399949		ncbi-103399964			ncbi-103391515
ncbi-103399948		ncbi-103399988			ncbi-103393055
ncbi-103399947		ncbi-103399965			ncbi-103393337
ncbi-103399946		ncbi-103399989			ncbi-103394379
ncbi-103399944		ncbi-103399966			ncbi-103394443
ncbi-103399943		ncbi-103399967			ncbi-103395054
ncbi-103399954		ncbi-103399968			ncbi-103398745
ncbi-103399953		ncbi-103399969			ncbi-103399222
ncbi-103399981		ncbi-103399970			ncbi-103399881
ncbi-103399982		ncbi-103399971			ncbi-103399983
ncbi-103399983		ncbi-103399972			ncbi-103376947
ncbi-103399984		ncbi-103399973			ncbi-103377007
ncbi-103399957		ncbi-103399975			ncbi-103376980
ncbi-103399985		ncbi-103399990			ncbi-103376963
ncbi-103399958		ncbi-103399992			ncbi-103377018
ncbi-103399960		ncbi-103399978			ncbi-103377449
ncbi-103399961		ncbi-103399979			ncbi-103377551
ncbi-103399986		ncbi-103399993			ncbi-103377647
ncbi-103399962		ncbi-103399994			ncbi-103377847
ncbi-103399987		ncbi-103399995			ncbi-103377846
ncbi-103399964		ncbi-103376707			ncbi-103377986
ncbi-103399988		ncbi-103376706			ncbi-103377985
ncbi-103399965		ncbi-103376705			ncbi-103378038
ncbi-103399989		ncbi-103376704			ncbi-103378037
ncbi-103399966		ncbi-103376701			ncbi-103378137
ncbi-103399967		ncbi-103376696			ncbi-103378281
ncbi-103399968		ncbi-103376695			ncbi-103378273
ncbi-103399969		ncbi-103376689			ncbi-103378346
ncbi-103399970		ncbi-103376688			ncbi-103378614
ncbi-103399971		ncbi-103376690			ncbi-103378689
ncbi-103399972		ncbi-103376687			ncbi-103378700
ncbi-103399973		ncbi-103376713			ncbi-103378927
ncbi-103399975		ncbi-103376685			ncbi-103378977
ncbi-103399990		ncbi-103376686			ncbi-103379061
ncbi-103399992		ncbi-103376684			ncbi-103379059
ncbi-103399978		ncbi-103376683			ncbi-103379121
ncbi-103399979		ncbi-103376682			ncbi-103379202
ncbi-103399993		ncbi-103376681			ncbi-103379535
ncbi-103399994		ncbi-103376679			ncbi-103379565
ncbi-103399995		ncbi-103376672			ncbi-103379539
ncbi-103376707		ncbi-103376671			ncbi-103379898
ncbi-103376706		ncbi-103376669			ncbi-103380006
ncbi-103376705		ncbi-103376668			ncbi-103380230
ncbi-103376704		ncbi-103376667			ncbi-103380457
ncbi-103376701		ncbi-103376665			ncbi-103380620
ncbi-103376696		ncbi-103376663			ncbi-103381158
ncbi-103376695		ncbi-103376660			ncbi-103381123
ncbi-103376689		ncbi-103376658			ncbi-103381279
ncbi-103376688		ncbi-103376656			ncbi-103381263
ncbi-103376690		ncbi-103376654			ncbi-103381260
ncbi-103376687		ncbi-103376655			ncbi-103381299
ncbi-103376713		ncbi-103376653			ncbi-103381293
ncbi-103376685		ncbi-103376652			ncbi-103381305
ncbi-103376686		ncbi-103376649			ncbi-103381329
ncbi-103376684		ncbi-103376650			ncbi-103381332
ncbi-103376683		ncbi-103376646			ncbi-103381458
ncbi-103376682		ncbi-103376645			ncbi-103381521
ncbi-103376681		ncbi-103376644			ncbi-103381584
ncbi-103376679		ncbi-103376643			ncbi-103381664
ncbi-103376673		ncbi-103376711			ncbi-103381919
ncbi-103376672		ncbi-103376642			ncbi-103381938
ncbi-103376671		ncbi-103376640			ncbi-103381937
ncbi-103376669		ncbi-103376641			ncbi-103382081
ncbi-103376668		ncbi-103376638			ncbi-103382348
ncbi-103376667		ncbi-103376639			ncbi-103382277
ncbi-103376665		ncbi-103376636			ncbi-103382275
ncbi-103376663		ncbi-103376635			ncbi-103382547
ncbi-103376660		ncbi-103376634			ncbi-103382582
ncbi-103376658		ncbi-103376710			ncbi-103382591
ncbi-103376656		ncbi-103376633			ncbi-103382661
ncbi-103376654		ncbi-103376632			ncbi-103382732
ncbi-103376655		ncbi-103376708			ncbi-103382836
ncbi-103376653		ncbi-103376631			ncbi-103382850
ncbi-103376652		ncbi-103376630			ncbi-103382894
ncbi-103376649		ncbi-103376629			ncbi-103383042
ncbi-103376650		ncbi-103376627			ncbi-103383127
ncbi-103376646		ncbi-103376626			ncbi-103383299
ncbi-103376645		ncbi-103376625			ncbi-103383531
ncbi-103376644		ncbi-103376624			ncbi-103383553
ncbi-103376643		ncbi-103376623			ncbi-103383752
ncbi-103376711		ncbi-103399996			ncbi-103383753
ncbi-103376642		ncbi-103376786			ncbi-103383805
ncbi-103376640		ncbi-103376779			ncbi-103383865
ncbi-103376641		ncbi-103376778			ncbi-103384155
ncbi-103376638		ncbi-103376777			ncbi-103384218
ncbi-103376639		ncbi-103376776			ncbi-103384429
ncbi-103376636		ncbi-103376774			ncbi-103384450
ncbi-103376635		ncbi-103376769			ncbi-103384497
ncbi-103376634		ncbi-103376771			ncbi-103384498
ncbi-103376710		ncbi-103376768			ncbi-103384571
ncbi-103376633		ncbi-103376785			ncbi-103384819
ncbi-103376632		ncbi-103376767			ncbi-103385100
ncbi-103376708		ncbi-103376766			ncbi-103385195
ncbi-103376631		ncbi-103376765			ncbi-103385216
ncbi-103376630		ncbi-103376764			ncbi-103385389
ncbi-103376629		ncbi-103376761			ncbi-103385514
ncbi-103376627		ncbi-103376760			ncbi-103385696
ncbi-103376626		ncbi-103376759			ncbi-103385684
ncbi-103376625		ncbi-103376758			ncbi-103385680
ncbi-103376624		ncbi-103376757			ncbi-103385787
ncbi-103376623		ncbi-103376783			ncbi-103385764
ncbi-103399996		ncbi-103376756			ncbi-103385797
ncbi-103376786		ncbi-103376754			ncbi-103385806
ncbi-103376779		ncbi-103376753			ncbi-103385884
ncbi-103376778		ncbi-103376752			ncbi-103385942
ncbi-103376777		ncbi-103376751			ncbi-103386180
ncbi-103376776		ncbi-103376749			ncbi-103386227
ncbi-103376775		ncbi-103376748			ncbi-103386235
ncbi-103376774		ncbi-103376747			ncbi-103386657
ncbi-103376769		ncbi-103376746			ncbi-103386811
ncbi-103376771		ncbi-103376744			ncbi-103387026
ncbi-103376768		ncbi-103376745			ncbi-103387034
ncbi-103376785		ncbi-103376782			ncbi-103387071
ncbi-103376767		ncbi-103376740			ncbi-103387078
ncbi-103376766		ncbi-103376741			ncbi-103387144
ncbi-103376765		ncbi-103376739			ncbi-103387243
ncbi-103376764		ncbi-103376738			ncbi-103387261
ncbi-103376761		ncbi-103376737			ncbi-103387423
ncbi-103376760		ncbi-103376733			ncbi-103387831
ncbi-103376759		ncbi-103376734			ncbi-103387845
ncbi-103376758		ncbi-103376736			ncbi-103387896
ncbi-103376757		ncbi-103376732			ncbi-103387903
ncbi-103376783		ncbi-103376730			ncbi-103387933
ncbi-103376756		ncbi-103376731			ncbi-103388015
ncbi-103376754		ncbi-103376724			ncbi-103388156
ncbi-103376753		ncbi-103376727			ncbi-103388187
ncbi-103376752		ncbi-103376726			ncbi-103388312
ncbi-103376751		ncbi-103376728			ncbi-103388305
ncbi-103376749		ncbi-103376729			ncbi-103388374
ncbi-103376748		ncbi-103376780			ncbi-103388403
ncbi-103376747		ncbi-103376723			ncbi-103388545
ncbi-103376746		ncbi-103376722			ncbi-103388650
ncbi-103376744		ncbi-103376719			ncbi-103388811
ncbi-103376745		ncbi-103376720			ncbi-103389012
ncbi-103376782		ncbi-103376787			ncbi-103389024
ncbi-103376740		ncbi-103376788			ncbi-103389071
ncbi-103376741		ncbi-103376802			ncbi-103389089
ncbi-103376739		ncbi-103376795			ncbi-103389166
ncbi-103376738		ncbi-103376799			ncbi-103389365
ncbi-103376733		ncbi-103376793			ncbi-103389348
ncbi-103376734		ncbi-103376803			ncbi-103389394
ncbi-103376736		ncbi-103376805			ncbi-103389586
ncbi-103376732		ncbi-103376807			ncbi-103389703
ncbi-103376730		ncbi-103376804			ncbi-103389815
ncbi-103376731		ncbi-103376811			ncbi-103389840
ncbi-103376724		ncbi-103376815			ncbi-103389974
ncbi-103376727		ncbi-103376812			ncbi-103390116
ncbi-103376726		ncbi-103376819			ncbi-103390352
ncbi-103376728		ncbi-103376821			ncbi-103390388
ncbi-103376729		ncbi-103376823			ncbi-103390401
ncbi-103376780		ncbi-103376824			ncbi-103390395
ncbi-103376723		ncbi-103376826			ncbi-103390397
ncbi-103376722		ncbi-103376825			ncbi-103390739
ncbi-103376719		ncbi-103376833			ncbi-103390875
ncbi-103376720		ncbi-103376838			ncbi-103390907
ncbi-103376802		ncbi-103376837			ncbi-103390917
ncbi-103376800		ncbi-103376836			ncbi-103390918
ncbi-103376799		ncbi-103376831			ncbi-103391064
ncbi-103376793		ncbi-103376832			ncbi-103391098
ncbi-103376803		ncbi-103376835			ncbi-103391120
ncbi-103376805		ncbi-103376830			ncbi-103391193
ncbi-103376807		ncbi-103376829			ncbi-103391220
ncbi-103376804		ncbi-103376834			ncbi-103391212
ncbi-103376811		ncbi-103376850			ncbi-103391209
ncbi-103376815		ncbi-103376852			ncbi-103391205
ncbi-103376812		ncbi-103376849			ncbi-103391323
ncbi-103376818		ncbi-103376848			ncbi-103391595
ncbi-103376819		ncbi-103376845			ncbi-103391665
ncbi-103376821		ncbi-103376843			ncbi-103391686
ncbi-103376823		ncbi-103376842			ncbi-103391860
ncbi-103376824		ncbi-103376841			ncbi-103392241
ncbi-103376826		ncbi-103376851			ncbi-103392374
ncbi-103376825		ncbi-103376840			ncbi-103392358
[truncated: 17,497 more rows]
