# Supplementary material for: Integration of Transcriptome and Methylome Highlights the Roles of Cell Cycle and Hippo Signaling Pathway in Flatfish Sexual Size Dimorphism
Source: Front Cell Dev Biol. 2021 Dec 2;9:743722. doi: 10.3389/fcell.2021.743722 (PMC8675331; doi:10.3389/fcell.2021.743722)
Supplement: Supplementary file 2 [file DataSheet2.ZIP › Source data for Figures and Tables/Source data for Figure 6B.xlsx]

## Sheet: FG.CG.gene_level
1	0.621033	high
2	0.617181	high
3	0.598569	high
4	0.593051	high
5	0.581899	high
6	0.600444	high
7	0.578184	high
8	0.579721	high
9	0.558038	high
10	0.568025	high
11	0.547603	high
12	0.557413	high
13	0.529043	high
14	0.496196	high
15	0.510314	high
16	0.496542	high
17	0.485198	high
18	0.487659	high
19	0.452215	high
20	0.449619	high
21	0.453535	high
22	0.444469	high
23	0.386208	high
24	0.396512	high
25	0.342522	high
26	0.337013	high
27	0.316794	high
28	0.336173	high
29	0.264981	high
30	0.302604	high
31	0.257087	high
32	0.246233	high
33	0.204481	high
34	0.163703	high
35	0.145805	high
36	0.123471	high
37	0.0794423	high
38	0.0666463	high
39	0.0564148	high
40	0.0521733	high
41	0.0799536	high
42	0.0810569	high
43	0.0888243	high
44	0.103017	high
45	0.130988	high
46	0.165361	high
47	0.206544	high
48	0.245217	high
49	0.280709	high
50	0.334489	high
51	0.396602	high
52	0.413455	high
53	0.475677	high
54	0.51697	high
55	0.541974	high
56	0.607852	high
57	0.6196	high
58	0.646289	high
59	0.639804	high
60	0.664415	high
61	0.665784	high
62	0.684283	high
63	0.734016	high
64	0.739875	high
65	0.744966	high
66	0.758587	high
67	0.744647	high
68	0.759886	high
69	0.752026	high
70	0.75169	high
71	0.756319	high
72	0.76238	high
73	0.768273	high
74	0.781535	high
75	0.776434	high
76	0.760582	high
77	0.754423	high
78	0.759918	high
79	0.74127	high
80	0.72177	high
81	0.643427	high
82	0.654266	high
83	0.635213	high
84	0.5618	high
85	0.543414	high
86	0.519117	high
87	0.476791	high
88	0.493199	high
89	0.478871	high
90	0.468066	high
91	0.435084	high
92	0.448238	high
93	0.420103	high
94	0.380053	high
95	0.416874	high
96	0.434154	high
97	0.385616	high
98	0.391527	high
99	0.392302	high
100	0.385987	high
101	0.373099	high
102	0.395523	high
103	0.38562	high
104	0.390338	high
105	0.403733	high
106	0.421129	high
107	0.42807	high
108	0.4279	high
109	0.441392	high
110	0.452685	high
111	0.453526	high
112	0.472528	high
113	0.47857	high
114	0.482752	high
115	0.508233	high
116	0.508218	high
117	0.515915	high
118	0.515278	high
119	0.546305	high
120	0.541572	high
1	0.599614	low
2	0.597435	low
3	0.581325	low
4	0.58464	low
5	0.583488	low
6	0.579826	low
7	0.576934	low
8	0.564266	low
9	0.556622	low
10	0.557084	low
11	0.550318	low
12	0.543148	low
13	0.544037	low
14	0.524303	low
15	0.515591	low
16	0.50993	low
17	0.500563	low
18	0.494021	low
19	0.472405	low
20	0.463989	low
21	0.458778	low
22	0.448095	low
23	0.426407	low
24	0.407638	low
25	0.393915	low
26	0.376803	low
27	0.354307	low
28	0.349558	low
29	0.335406	low
30	0.309384	low
31	0.294891	low
32	0.263742	low
33	0.237002	low
34	0.210242	low
35	0.189145	low
36	0.158512	low
37	0.139003	low
38	0.111074	low
39	0.101499	low
40	0.0970974	low
41	0.158997	low
42	0.240363	low
43	0.322621	low
44	0.392676	low
45	0.449729	low
46	0.497903	low
47	0.540028	low
48	0.577038	low
49	0.606671	low
50	0.634555	low
51	0.644729	low
52	0.664197	low
53	0.676708	low
54	0.689483	low
55	0.697443	low
56	0.706042	low
57	0.713019	low
58	0.722918	low
59	0.721821	low
60	0.732225	low
61	0.73341	low
62	0.734574	low
63	0.73569	low
64	0.746881	low
65	0.74538	low
66	0.748586	low
67	0.74394	low
68	0.749131	low
69	0.749457	low
70	0.752808	low
71	0.752147	low
72	0.751377	low
73	0.75752	low
74	0.760667	low
75	0.758252	low
76	0.760654	low
77	0.756565	low
78	0.757147	low
79	0.761707	low
80	0.753406	low
81	0.693487	low
82	0.691281	low
83	0.67093	low
84	0.659771	low
85	0.654438	low
86	0.646125	low
87	0.633219	low
88	0.62868	low
89	0.617277	low
90	0.608388	low
91	0.589239	low
92	0.584145	low
93	0.58278	low
94	0.56646	low
95	0.564821	low
96	0.562909	low
97	0.56771	low
98	0.566656	low
99	0.558905	low
100	0.546932	low
101	0.553201	low
102	0.555606	low
103	0.553536	low
104	0.558134	low
105	0.562499	low
106	0.554607	low
107	0.551544	low
108	0.555211	low
109	0.557744	low
110	0.564921	low
111	0.570943	low
112	0.580624	low
113	0.578598	low
114	0.570842	low
115	0.576431	low
116	0.580391	low
117	0.588516	low
118	0.588686	low
119	0.594954	low
120	0.590855	low
1	0.612177	middle
2	0.606714	middle
3	0.613502	middle
4	0.610792	middle
5	0.611732	middle
6	0.606767	middle
7	0.593689	middle
8	0.585223	middle
9	0.573836	middle
10	0.566847	middle
11	0.568855	middle
12	0.558451	middle
13	0.546401	middle
14	0.528608	middle
15	0.533139	middle
16	0.523572	middle
17	0.499083	middle
18	0.485929	middle
19	0.470601	middle
20	0.451091	middle
21	0.430229	middle
22	0.430534	middle
23	0.405533	middle
24	0.379366	middle
25	0.370438	middle
26	0.35422	middle
27	0.321447	middle
28	0.30152	middle
29	0.292635	middle
30	0.261944	middle
31	0.241673	middle
32	0.221984	middle
33	0.190929	middle
34	0.14972	middle
35	0.131408	middle
36	0.104382	middle
37	0.0812037	middle
38	0.0592523	middle
39	0.0460826	middle
40	0.0414843	middle
41	0.0635873	middle
42	0.0912652	middle
43	0.136192	middle
44	0.197467	middle
45	0.263348	middle
46	0.330067	middle
47	0.397857	middle
48	0.454089	middle
49	0.502779	middle
50	0.544454	middle
51	0.58617	middle
52	0.616938	middle
53	0.644407	middle
54	0.663588	middle
55	0.684548	middle
56	0.70152	middle
57	0.72161	middle
58	0.727353	middle
59	0.737634	middle
60	0.752292	middle
61	0.751524	middle
62	0.758982	middle
63	0.756837	middle
64	0.760769	middle
65	0.764578	middle
66	0.772643	middle
67	0.769329	middle
68	0.77475	middle
69	0.773471	middle
70	0.781828	middle
71	0.780408	middle
72	0.780658	middle
73	0.780899	middle
74	0.784229	middle
75	0.782573	middle
76	0.773748	middle
77	0.775192	middle
78	0.771897	middle
79	0.764971	middle
80	0.75243	middle
81	0.687933	middle
82	0.666176	middle
83	0.644998	middle
84	0.613393	middle
85	0.592622	middle
86	0.576649	middle
87	0.5633	middle
88	0.545858	middle
89	0.530245	middle
90	0.516988	middle
91	0.520845	middle
92	0.502912	middle
93	0.500685	middle
94	0.498537	middle
95	0.489076	middle
96	0.489426	middle
97	0.485086	middle
98	0.488448	middle
99	0.475669	middle
100	0.470417	middle
101	0.478722	middle
102	0.485342	middle
103	0.490134	middle
104	0.48496	middle
105	0.490612	middle
106	0.491003	middle
107	0.496523	middle
108	0.497809	middle
109	0.501543	middle
110	0.503898	middle
111	0.524055	middle
112	0.52077	middle
113	0.527057	middle
114	0.528905	middle
115	0.534877	middle
116	0.545252	middle
117	0.542931	middle
118	0.547399	middle
119	0.540361	middle
120	0.555042	middle
1	0.588211	none
2	0.588231	none
3	0.584282	none
4	0.581152	none
5	0.58355	none
6	0.579285	none
7	0.572878	none
8	0.567868	none
9	0.563198	none
10	0.554226	none
11	0.553526	none
12	0.543246	none
13	0.550568	none
14	0.542463	none
15	0.537007	none
16	0.527557	none
17	0.53036	none
18	0.521894	none
19	0.520765	none
20	0.517553	none
21	0.504724	none
22	0.501329	none
23	0.49548	none
24	0.499747	none
25	0.488678	none
26	0.477751	none
27	0.469876	none
28	0.469687	none
29	0.459398	none
30	0.441672	none
31	0.432186	none
32	0.415167	none
33	0.402843	none
34	0.383605	none
35	0.365681	none
36	0.350796	none
37	0.334446	none
38	0.319846	none
39	0.310106	none
40	0.318025	none
41	0.38072	none
42	0.450051	none
43	0.499969	none
44	0.536811	none
45	0.571174	none
46	0.593749	none
47	0.608486	none
48	0.627615	none
49	0.636592	none
50	0.645805	none
51	0.660348	none
52	0.668099	none
53	0.67134	none
54	0.682321	none
55	0.688008	none
56	0.693254	none
57	0.698132	none
58	0.697596	none
59	0.696081	none
60	0.69797	none
61	0.703176	none
62	0.703971	none
63	0.706128	none
64	0.709219	none
65	0.712445	none
66	0.716501	none
67	0.71711	none
68	0.72005	none
69	0.721431	none
70	0.722671	none
71	0.719838	none
72	0.718379	none
73	0.722152	none
74	0.725052	none
75	0.723399	none
76	0.72645	none
77	0.724493	none
78	0.723943	none
79	0.722458	none
80	0.723144	none
81	0.669151	none
82	0.662195	none
83	0.664925	none
84	0.649896	none
85	0.642135	none
86	0.625898	none
87	0.617241	none
88	0.600984	none
89	0.600805	none
90	0.59015	none
91	0.583624	none
92	0.580118	none
93	0.573615	none
94	0.574819	none
95	0.567851	none
96	0.567507	none
97	0.566302	none
98	0.557652	none
99	0.561886	none
100	0.557879	none
101	0.5589	none
102	0.554239	none
103	0.56074	none
104	0.557375	none
105	0.55864	none
106	0.567159	none
107	0.555894	none
108	0.56799	none
109	0.572128	none
110	0.571208	none
111	0.5724	none
112	0.571193	none
113	0.572172	none
114	0.576736	none
115	0.582641	none
116	0.592296	none
117	0.592265	none
118	0.597129	none
119	0.594108	none
120	0.592068	none

## Sheet: FM.CG.gene_level
1	0.627484	high
2	0.626996	high
3	0.607682	high
4	0.564392	high
5	0.58933	high
6	0.584243	high
7	0.543412	high
8	0.593729	high
9	0.574104	high
10	0.604924	high
11	0.576654	high
12	0.551784	high
13	0.568222	high
14	0.555451	high
15	0.553915	high
16	0.52184	high
17	0.531688	high
18	0.517724	high
19	0.451467	high
20	0.47151	high
21	0.483981	high
22	0.463438	high
23	0.399664	high
24	0.396489	high
25	0.366735	high
26	0.339499	high
27	0.353119	high
28	0.393327	high
29	0.329727	high
30	0.332265	high
31	0.337869	high
32	0.314045	high
33	0.256763	high
34	0.214024	high
35	0.205441	high
36	0.160804	high
37	0.134411	high
38	0.130601	high
39	0.122009	high
40	0.111836	high
41	0.161383	high
42	0.156435	high
43	0.175609	high
44	0.186993	high
45	0.20255	high
46	0.249989	high
47	0.274665	high
48	0.284862	high
49	0.314899	high
50	0.36785	high
51	0.402302	high
52	0.451622	high
53	0.474351	high
54	0.530006	high
55	0.558043	high
56	0.612213	high
57	0.614956	high
58	0.643734	high
59	0.665979	high
60	0.691614	high
61	0.686215	high
62	0.703008	high
63	0.742931	high
64	0.720551	high
65	0.710951	high
66	0.741847	high
67	0.726374	high
68	0.740499	high
69	0.743582	high
70	0.734648	high
71	0.759224	high
72	0.755065	high
73	0.759976	high
74	0.767053	high
75	0.782261	high
76	0.770451	high
77	0.766465	high
78	0.765509	high
79	0.756369	high
80	0.732167	high
81	0.675715	high
82	0.631128	high
83	0.601939	high
84	0.527099	high
85	0.532939	high
86	0.511649	high
87	0.527765	high
88	0.511135	high
89	0.474745	high
90	0.426847	high
91	0.420481	high
92	0.452805	high
93	0.440345	high
94	0.437947	high
95	0.429815	high
96	0.482229	high
97	0.40905	high
98	0.387037	high
99	0.368043	high
100	0.37611	high
101	0.375881	high
102	0.381624	high
103	0.425077	high
104	0.422542	high
105	0.413233	high
106	0.421921	high
107	0.424998	high
108	0.459921	high
109	0.460291	high
110	0.467918	high
111	0.449577	high
112	0.456441	high
113	0.482577	high
114	0.486225	high
115	0.496047	high
116	0.50462	high
117	0.514554	high
118	0.527463	high
119	0.534895	high
120	0.517207	high
1	0.596865	low
2	0.595508	low
3	0.592299	low
4	0.591028	low
5	0.591509	low
6	0.591548	low
7	0.579589	low
8	0.57384	low
9	0.576898	low
10	0.568275	low
11	0.561165	low
12	0.544699	low
13	0.54676	low
14	0.534532	low
15	0.527013	low
16	0.515764	low
17	0.507092	low
18	0.495879	low
19	0.483755	low
20	0.47687	low
21	0.458729	low
22	0.447914	low
23	0.433689	low
24	0.417655	low
25	0.408437	low
26	0.394455	low
27	0.377593	low
28	0.357375	low
29	0.348506	low
30	0.321419	low
31	0.305735	low
32	0.287039	low
33	0.253826	low
34	0.220815	low
35	0.207238	low
36	0.17193	low
37	0.141632	low
38	0.117143	low
39	0.103752	low
40	0.0966434	low
41	0.148796	low
42	0.216889	low
43	0.288313	low
44	0.35391	low
45	0.414424	low
46	0.469275	low
47	0.518277	low
48	0.559054	low
49	0.597543	low
50	0.622485	low
51	0.643571	low
52	0.663573	low
53	0.67866	low
54	0.690535	low
55	0.699525	low
56	0.711416	low
57	0.719835	low
58	0.724544	low
59	0.73012	low
60	0.735803	low
61	0.736025	low
62	0.744496	low
63	0.738704	low
64	0.749071	low
65	0.750571	low
66	0.751692	low
67	0.755428	low
68	0.757486	low
69	0.755356	low
70	0.759992	low
71	0.756327	low
72	0.760347	low
73	0.764325	low
74	0.762073	low
75	0.762422	low
76	0.764008	low
77	0.763487	low
78	0.760435	low
79	0.758343	low
80	0.749626	low
81	0.689403	low
82	0.681723	low
83	0.67042	low
84	0.643922	low
85	0.628317	low
86	0.629194	low
87	0.611358	low
88	0.596835	low
89	0.587981	low
90	0.586196	low
91	0.565308	low
92	0.560953	low
93	0.557708	low
94	0.553454	low
95	0.545523	low
96	0.545416	low
97	0.543283	low
98	0.547597	low
99	0.53588	low
100	0.526718	low
101	0.536516	low
102	0.540423	low
103	0.545243	low
104	0.541727	low
105	0.549485	low
106	0.546122	low
107	0.544092	low
108	0.545143	low
109	0.55218	low
110	0.550753	low
111	0.562679	low
112	0.564793	low
113	0.569067	low
114	0.564828	low
115	0.567734	low
116	0.575364	low
117	0.579402	low
118	0.580877	low
119	0.583578	low
120	0.579798	low
1	0.618152	middle
2	0.612759	middle
3	0.613095	middle
4	0.609169	middle
5	0.6086	middle
6	0.600948	middle
7	0.587255	middle
8	0.574218	middle
9	0.562874	middle
10	0.56697	middle
11	0.55465	middle
12	0.55593	middle
13	0.533141	middle
14	0.528141	middle
15	0.527347	middle
16	0.519266	middle
17	0.494889	middle
18	0.488816	middle
19	0.480942	middle
20	0.451748	middle
21	0.443608	middle
22	0.455228	middle
23	0.423328	middle
24	0.401867	middle
25	0.390513	middle
26	0.374757	middle
27	0.345129	middle
28	0.343302	middle
29	0.318275	middle
30	0.310531	middle
31	0.28939	middle
32	0.265186	middle
33	0.23586	middle
34	0.193208	middle
35	0.170174	middle
36	0.147884	middle
37	0.113134	middle
38	0.0877102	middle
39	0.0809174	middle
40	0.0754011	middle
41	0.106834	middle
42	0.131978	middle
43	0.173566	middle
44	0.223072	middle
45	0.288607	middle
46	0.348955	middle
47	0.415101	middle
48	0.46087	middle
49	0.498901	middle
50	0.546669	middle
51	0.584879	middle
52	0.614238	middle
53	0.640978	middle
54	0.654289	middle
55	0.676527	middle
56	0.692879	middle
57	0.700831	middle
58	0.711127	middle
59	0.725111	middle
60	0.735993	middle
61	0.74045	middle
62	0.747642	middle
63	0.754682	middle
64	0.760177	middle
65	0.762805	middle
66	0.768486	middle
67	0.762208	middle
68	0.770139	middle
69	0.765954	middle
70	0.769002	middle
71	0.764503	middle
72	0.768783	middle
73	0.772944	middle
74	0.777824	middle
75	0.77682	middle
76	0.772539	middle
77	0.771971	middle
78	0.776037	middle
79	0.771573	middle
80	0.758034	middle
81	0.680855	middle
82	0.67725	middle
83	0.656664	middle
84	0.629201	middle
85	0.61633	middle
86	0.584642	middle
87	0.567237	middle
88	0.550521	middle
89	0.540151	middle
90	0.518728	middle
91	0.524887	middle
92	0.503266	middle
93	0.494447	middle
94	0.493223	middle
95	0.485499	middle
96	0.473856	middle
97	0.473174	middle
98	0.476606	middle
99	0.468339	middle
100	0.474234	middle
101	0.473833	middle
102	0.481117	middle
103	0.480892	middle
104	0.481589	middle
105	0.488228	middle
106	0.489671	middle
107	0.496455	middle
108	0.511064	middle
109	0.504191	middle
110	0.505715	middle
111	0.530879	middle
112	0.533801	middle
113	0.532452	middle
114	0.53887	middle
115	0.548422	middle
116	0.550984	middle
117	0.560994	middle
118	0.558128	middle
119	0.562149	middle
120	0.574454	middle
1	0.586908	none
2	0.584658	none
3	0.578247	none
4	0.579225	none
5	0.580853	none
6	0.577355	none
7	0.569967	none
8	0.564473	none
9	0.561132	none
10	0.550679	none
11	0.551908	none
12	0.545546	none
13	0.551242	none
14	0.537458	none
15	0.536163	none
16	0.532835	none
17	0.531446	none
18	0.526048	none
19	0.520744	none
20	0.516141	none
21	0.506515	none
22	0.504412	none
23	0.491815	none
24	0.49335	none
25	0.483652	none
26	0.474193	none
27	0.456324	none
28	0.460815	none
29	0.44968	none
30	0.433191	none
31	0.419166	none
32	0.40192	none
33	0.392165	none
34	0.37873	none
35	0.363923	none
36	0.350396	none
37	0.334438	none
38	0.321861	none
39	0.306914	none
40	0.313885	none
41	0.38118	none
42	0.445776	none
43	0.495465	none
44	0.529003	none
45	0.555739	none
46	0.574137	none
47	0.59282	none
48	0.613548	none
49	0.6219	none
50	0.633427	none
51	0.645769	none
52	0.649646	none
53	0.655226	none
54	0.665827	none
55	0.669844	none
56	0.677947	none
57	0.680863	none
58	0.68152	none
59	0.682119	none
60	0.683166	none
61	0.687192	none
62	0.686056	none
63	0.689976	none
64	0.692324	none
65	0.696511	none
66	0.700132	none
67	0.697361	none
68	0.700894	none
69	0.70117	none
70	0.705195	none
71	0.702825	none
72	0.701286	none
73	0.700249	none
74	0.707876	none
75	0.705149	none
76	0.70681	none
77	0.704892	none
78	0.704205	none
79	0.705078	none
80	0.701992	none
81	0.650231	none
82	0.642093	none
83	0.643108	none
84	0.634978	none
85	0.629973	none
86	0.612634	none
87	0.607054	none
88	0.603221	none
89	0.597474	none
90	0.58662	none
91	0.57991	none
92	0.580407	none
93	0.574992	none
94	0.567585	none
95	0.568163	none
96	0.569	none
97	0.564102	none
98	0.558273	none
99	0.565986	none
100	0.555102	none
101	0.556834	none
102	0.558056	none
103	0.566749	none
104	0.555001	none
105	0.554915	none
106	0.564069	none
107	0.558812	none
108	0.56255	none
109	0.570317	none
110	0.573082	none
111	0.571872	none
112	0.56781	none
113	0.565219	none
114	0.568045	none
115	0.576844	none
116	0.580089	none
117	0.58783	none
118	0.595145	none
119	0.587283	none
120	0.590571	none

## Sheet: MG.CG.gene_level
1	0.734247	high
2	0.743344	high
3	0.72449	high
4	0.720553	high
5	0.707854	high
6	0.724027	high
7	0.68439	high
8	0.701574	high
9	0.692837	high
10	0.716096	high
11	0.685252	high
12	0.696465	high
13	0.638072	high
14	0.615766	high
15	0.653846	high
16	0.622848	high
17	0.640774	high
18	0.629091	high
19	0.56513	high
20	0.603085	high
21	0.548834	high
22	0.551011	high
23	0.484933	high
24	0.479148	high
25	0.44189	high
26	0.387923	high
27	0.410026	high
28	0.445154	high
29	0.378705	high
30	0.345937	high
31	0.341922	high
32	0.332803	high
33	0.26291	high
34	0.242033	high
35	0.227276	high
36	0.136528	high
37	0.119377	high
38	0.122765	high
39	0.0791605	high
40	0.0902372	high
41	0.124095	high
42	0.147849	high
43	0.164211	high
44	0.165277	high
45	0.19817	high
46	0.241523	high
47	0.289332	high
48	0.354386	high
49	0.393087	high
50	0.473616	high
51	0.538256	high
52	0.592541	high
53	0.656303	high
54	0.702147	high
55	0.741392	high
56	0.771731	high
57	0.815126	high
58	0.812571	high
59	0.833623	high
60	0.82112	high
61	0.834738	high
62	0.858032	high
63	0.882334	high
64	0.875658	high
65	0.884949	high
66	0.906478	high
67	0.903626	high
68	0.909332	high
69	0.889264	high
70	0.887493	high
71	0.895167	high
72	0.883691	high
73	0.882018	high
74	0.911394	high
75	0.911933	high
76	0.917427	high
77	0.917399	high
78	0.927583	high
79	0.886135	high
80	0.850417	high
81	0.770037	high
82	0.71594	high
83	0.751783	high
84	0.637139	high
85	0.637217	high
86	0.619123	high
87	0.61488	high
88	0.601422	high
89	0.545626	high
90	0.532852	high
91	0.503817	high
92	0.510561	high
93	0.481607	high
94	0.497635	high
95	0.482083	high
96	0.521715	high
97	0.459665	high
98	0.476111	high
99	0.415356	high
100	0.454232	high
101	0.443737	high
102	0.457818	high
103	0.471947	high
104	0.482774	high
105	0.484774	high
106	0.466753	high
107	0.471116	high
108	0.509215	high
109	0.495295	high
110	0.509437	high
111	0.527366	high
112	0.530405	high
113	0.522426	high
114	0.560943	high
115	0.581608	high
116	0.572725	high
117	0.607873	high
118	0.614273	high
119	0.621469	high
120	0.623754	high
1	0.71375	low
2	0.718169	low
3	0.717062	low
4	0.704421	low
5	0.70483	low
6	0.707607	low
7	0.694694	low
8	0.694397	low
9	0.684022	low
10	0.674702	low
11	0.672202	low
12	0.659005	low
13	0.653288	low
14	0.632659	low
15	0.629161	low
16	0.619603	low
17	0.605144	low
18	0.593575	low
19	0.576582	low
20	0.572649	low
21	0.554838	low
22	0.535493	low
23	0.510062	low
24	0.502917	low
25	0.477155	low
26	0.452683	low
27	0.437732	low
28	0.416081	low
29	0.398741	low
30	0.366939	low
31	0.341139	low
32	0.316586	low
33	0.285486	low
34	0.261326	low
35	0.230218	low
36	0.199277	low
37	0.180814	low
38	0.160944	low
39	0.143505	low
40	0.142327	low
41	0.215811	low
42	0.310942	low
43	0.398927	low
44	0.470347	low
45	0.54045	low
46	0.597465	low
47	0.652069	low
48	0.694094	low
49	0.729562	low
50	0.760204	low
51	0.784486	low
52	0.80717	low
53	0.823177	low
54	0.839925	low
55	0.853371	low
56	0.860598	low
57	0.8641	low
58	0.869666	low
59	0.870988	low
60	0.878728	low
61	0.880306	low
62	0.881721	low
63	0.8842	low
64	0.888504	low
65	0.892161	low
66	0.889757	low
67	0.8898	low
68	0.893755	low
69	0.891391	low
70	0.894911	low
71	0.892847	low
72	0.892812	low
73	0.892177	low
74	0.892195	low
75	0.890959	low
76	0.891083	low
77	0.889857	low
78	0.886673	low
79	0.883031	low
80	0.868738	low
81	0.803644	low
82	0.786697	low
83	0.773687	low
84	0.759337	low
85	0.733492	low
86	0.723177	low
87	0.707745	low
88	0.696833	low
89	0.680079	low
90	0.672028	low
91	0.658563	low
92	0.655089	low
93	0.654796	low
94	0.649078	low
95	0.64432	low
96	0.646717	low
97	0.648665	low
98	0.647882	low
99	0.639258	low
100	0.635151	low
101	0.629571	low
102	0.646967	low
103	0.637963	low
104	0.644474	low
105	0.643454	low
106	0.64649	low
107	0.654787	low
108	0.655089	low
109	0.651253	low
110	0.660914	low
111	0.669757	low
112	0.670435	low
113	0.670992	low
114	0.675766	low
115	0.683325	low
116	0.684158	low
117	0.695322	low
118	0.692347	low
119	0.696727	low
120	0.697954	low
1	0.733983	middle
2	0.73039	middle
3	0.72049	middle
4	0.71272	middle
5	0.711895	middle
6	0.707836	middle
7	0.697028	middle
8	0.690962	middle
9	0.672355	middle
10	0.677065	middle
11	0.666276	middle
12	0.654359	middle
13	0.644736	middle
14	0.630092	middle
15	0.626747	middle
16	0.616705	middle
17	0.597998	middle
18	0.563869	middle
19	0.560469	middle
20	0.53055	middle
21	0.508141	middle
22	0.502466	middle
23	0.479971	middle
24	0.456785	middle
25	0.436888	middle
26	0.416691	middle
27	0.38532	middle
28	0.370861	middle
29	0.355696	middle
30	0.334055	middle
31	0.300993	middle
32	0.259203	middle
33	0.226157	middle
34	0.18713	middle
35	0.163319	middle
36	0.124559	middle
37	0.107035	middle
38	0.0890967	middle
39	0.0770009	middle
40	0.0705095	middle
41	0.106655	middle
42	0.15194	middle
43	0.222035	middle
44	0.305031	middle
45	0.38716	middle
46	0.470586	middle
47	0.544742	middle
48	0.607076	middle
49	0.658604	middle
50	0.701213	middle
51	0.741312	middle
52	0.765687	middle
53	0.793877	middle
54	0.817473	middle
55	0.827536	middle
56	0.84745	middle
57	0.855814	middle
58	0.86251	middle
59	0.871349	middle
60	0.881242	middle
61	0.88474	middle
62	0.887171	middle
63	0.891479	middle
64	0.896662	middle
65	0.896528	middle
66	0.900425	middle
67	0.897305	middle
68	0.898921	middle
69	0.898483	middle
70	0.90078	middle
71	0.899517	middle
72	0.901557	middle
73	0.90521	middle
74	0.901894	middle
75	0.901007	middle
76	0.898902	middle
77	0.899017	middle
78	0.89637	middle
79	0.890587	middle
80	0.87434	middle
81	0.806122	middle
82	0.77301	middle
83	0.746927	middle
84	0.718114	middle
85	0.712253	middle
86	0.678962	middle
87	0.666049	middle
88	0.65625	middle
89	0.635193	middle
90	0.620803	middle
91	0.615192	middle
92	0.598267	middle
93	0.585123	middle
94	0.584818	middle
95	0.584754	middle
96	0.576274	middle
97	0.577306	middle
98	0.569785	middle
99	0.560859	middle
100	0.565465	middle
101	0.5776	middle
102	0.578775	middle
103	0.581431	middle
104	0.581221	middle
105	0.590964	middle
106	0.593168	middle
107	0.601378	middle
108	0.606504	middle
109	0.613785	middle
110	0.609914	middle
111	0.616391	middle
112	0.618805	middle
113	0.632923	middle
114	0.626025	middle
115	0.635633	middle
116	0.645694	middle
117	0.651933	middle
118	0.659299	middle
119	0.6544	middle
120	0.660772	middle
1	0.723989	none
2	0.723643	none
3	0.714549	none
4	0.71914	none
5	0.711124	none
6	0.702825	none
7	0.698127	none
8	0.690821	none
9	0.685386	none
10	0.673539	none
11	0.67818	none
12	0.667512	none
13	0.671945	none
14	0.663217	none
15	0.65764	none
16	0.650017	none
17	0.655198	none
18	0.646927	none
19	0.638244	none
20	0.634689	none
21	0.620584	none
22	0.619691	none
23	0.6068	none
24	0.605078	none
25	0.595664	none
26	0.585127	none
27	0.567695	none
28	0.574613	none
29	0.551302	none
30	0.534204	none
31	0.531864	none
32	0.512451	none
33	0.49589	none
34	0.485329	none
35	0.477654	none
36	0.468879	none
37	0.455214	none
38	0.444599	none
39	0.441934	none
40	0.449356	none
41	0.516599	none
42	0.579567	none
43	0.6307	none
44	0.673241	none
45	0.701487	none
46	0.725338	none
47	0.744518	none
48	0.766004	none
49	0.78013	none
50	0.794301	none
51	0.802584	none
52	0.81167	none
53	0.814272	none
54	0.824779	none
55	0.831032	none
56	0.838609	none
57	0.847286	none
58	0.845585	none
59	0.846273	none
60	0.8486	none
61	0.850665	none
62	0.854701	none
63	0.853859	none
64	0.856351	none
65	0.857468	none
66	0.857768	none
67	0.857809	none
68	0.858087	none
69	0.860708	none
70	0.857412	none
71	0.860059	none
72	0.857549	none
73	0.85691	none
74	0.864249	none
75	0.862454	none
76	0.860728	none
77	0.85396	none
78	0.85458	none
79	0.855382	none
80	0.844446	none
81	0.779482	none
82	0.774085	none
83	0.757716	none
84	0.745568	none
85	0.739841	none
86	0.729315	none
87	0.714756	none
88	0.707182	none
89	0.703498	none
90	0.690245	none
91	0.68314	none
92	0.679806	none
93	0.682886	none
94	0.669727	none
95	0.657203	none
96	0.662308	none
97	0.664774	none
98	0.655237	none
99	0.659343	none
100	0.657072	none
101	0.659427	none
102	0.649593	none
103	0.666016	none
104	0.648794	none
105	0.661767	none
106	0.665736	none
107	0.655768	none
108	0.669707	none
109	0.670945	none
110	0.682251	none
111	0.684272	none
112	0.681093	none
113	0.684655	none
114	0.684858	none
115	0.690944	none
116	0.708024	none
117	0.699443	none
118	0.714019	none
119	0.707602	none
120	0.712134	none

## Sheet: MM.CG.gene_level
1	0.623645	high
2	0.661325	high
3	0.618656	high
4	0.613292	high
5	0.63686	high
6	0.611933	high
7	0.583433	high
8	0.63841	high
9	0.611022	high
10	0.658196	high
11	0.616475	high
12	0.589792	high
13	0.591157	high
14	0.587338	high
15	0.605202	high
16	0.58199	high
17	0.558421	high
18	0.572946	high
19	0.513664	high
20	0.532843	high
21	0.521372	high
22	0.522996	high
23	0.448024	high
24	0.44331	high
25	0.41424	high
26	0.389914	high
27	0.375727	high
28	0.408329	high
29	0.364029	high
30	0.363085	high
31	0.346699	high
32	0.348188	high
33	0.291082	high
34	0.253321	high
35	0.22707	high
36	0.178319	high
37	0.176166	high
38	0.156508	high
39	0.139707	high
40	0.129571	high
41	0.179773	high
42	0.17734	high
43	0.194452	high
44	0.205721	high
45	0.227926	high
46	0.275551	high
47	0.296873	high
48	0.314392	high
49	0.374082	high
50	0.403642	high
51	0.45689	high
52	0.490615	high
53	0.543063	high
54	0.5778	high
55	0.610942	high
56	0.647413	high
57	0.652198	high
58	0.685927	high
59	0.681616	high
60	0.720112	high
61	0.708536	high
62	0.726983	high
63	0.762393	high
64	0.752746	high
65	0.744341	high
66	0.765579	high
67	0.765029	high
68	0.763003	high
69	0.755266	high
70	0.751816	high
71	0.793772	high
72	0.777294	high
73	0.779757	high
74	0.788407	high
75	0.803004	high
76	0.783292	high
77	0.794454	high
78	0.803074	high
79	0.777244	high
80	0.776222	high
81	0.693523	high
82	0.63988	high
83	0.643094	high
84	0.560485	high
85	0.557061	high
86	0.536108	high
87	0.543524	high
88	0.520756	high
89	0.493121	high
90	0.445275	high
91	0.454011	high
92	0.502845	high
93	0.474923	high
94	0.465174	high
95	0.460159	high
96	0.502051	high
97	0.422727	high
98	0.419872	high
99	0.391913	high
100	0.414089	high
101	0.413994	high
102	0.417945	high
103	0.442449	high
104	0.426445	high
105	0.445153	high
106	0.443917	high
107	0.473015	high
108	0.478798	high
109	0.46694	high
110	0.471891	high
111	0.48552	high
112	0.482322	high
113	0.495181	high
114	0.498708	high
115	0.500486	high
116	0.495341	high
117	0.541601	high
118	0.534362	high
119	0.543791	high
120	0.556289	high
1	0.615617	low
2	0.615835	low
3	0.613335	low
4	0.613785	low
5	0.610961	low
6	0.611526	low
7	0.604178	low
8	0.596377	low
9	0.593039	low
10	0.585675	low
11	0.584091	low
12	0.572073	low
13	0.563698	low
14	0.552798	low
15	0.552287	low
16	0.540708	low
17	0.527692	low
18	0.50956	low
19	0.505413	low
20	0.483537	low
21	0.471495	low
22	0.458305	low
23	0.438222	low
24	0.425335	low
25	0.411936	low
26	0.39421	low
27	0.37519	low
28	0.35853	low
29	0.34881	low
30	0.326515	low
31	0.302161	low
32	0.285432	low
33	0.255013	low
34	0.225829	low
35	0.20538	low
36	0.169063	low
37	0.142013	low
38	0.119022	low
39	0.102642	low
40	0.0952748	low
41	0.14628	low
42	0.212081	low
43	0.281624	low
44	0.345607	low
45	0.414222	low
46	0.466167	low
47	0.520162	low
48	0.565237	low
49	0.605012	low
50	0.633916	low
51	0.657878	low
52	0.679982	low
53	0.693841	low
54	0.708412	low
55	0.720294	low
56	0.732177	low
57	0.742864	low
58	0.749954	low
59	0.751586	low
60	0.758006	low
61	0.763208	low
62	0.764232	low
63	0.766668	low
64	0.773237	low
65	0.774924	low
66	0.778611	low
67	0.78182	low
68	0.783645	low
69	0.781222	low
70	0.782506	low
71	0.77998	low
72	0.787524	low
73	0.790378	low
74	0.790036	low
75	0.788298	low
76	0.785346	low
77	0.786488	low
78	0.782768	low
79	0.780714	low
80	0.770955	low
81	0.709888	low
82	0.701986	low
83	0.690449	low
84	0.659746	low
85	0.643474	low
86	0.635543	low
87	0.620692	low
88	0.610053	low
89	0.598956	low
90	0.589818	low
91	0.577314	low
92	0.565909	low
93	0.561097	low
94	0.559002	low
95	0.553902	low
96	0.556048	low
97	0.554727	low
98	0.550752	low
99	0.542059	low
100	0.533482	low
101	0.544777	low
102	0.545107	low
103	0.54817	low
104	0.549019	low
105	0.553972	low
106	0.553328	low
107	0.555385	low
108	0.555877	low
109	0.556902	low
110	0.560137	low
111	0.568387	low
112	0.570057	low
113	0.574865	low
114	0.573164	low
115	0.577587	low
116	0.586379	low
117	0.588543	low
118	0.589341	low
119	0.590941	low
120	0.592847	low
1	0.62495	middle
2	0.628306	middle
3	0.622327	middle
4	0.612224	middle
5	0.620752	middle
6	0.607564	middle
7	0.590274	middle
8	0.569994	middle
9	0.565782	middle
10	0.569495	middle
11	0.555726	middle
12	0.559409	middle
13	0.537756	middle
14	0.532136	middle
15	0.533746	middle
16	0.520263	middle
17	0.500668	middle
18	0.489926	middle
19	0.474029	middle
20	0.460342	middle
21	0.447561	middle
22	0.451402	middle
23	0.427975	middle
24	0.40197	middle
25	0.402639	middle
26	0.377081	middle
27	0.352612	middle
28	0.34461	middle
29	0.322945	middle
30	0.314829	middle
31	0.296446	middle
32	0.27071	middle
33	0.230525	middle
34	0.2018	middle
35	0.17426	middle
36	0.153731	middle
37	0.125344	middle
38	0.0931534	middle
39	0.0842944	middle
40	0.0821969	middle
41	0.112538	middle
42	0.14219	middle
43	0.192053	middle
44	0.24509	middle
45	0.312364	middle
46	0.379296	middle
47	0.440573	middle
48	0.495305	middle
49	0.532552	middle
50	0.577547	middle
51	0.61932	middle
52	0.640236	middle
53	0.672158	middle
54	0.69054	middle
55	0.706191	middle
56	0.722619	middle
57	0.727914	middle
58	0.735331	middle
59	0.754934	middle
60	0.76105	middle
61	0.757995	middle
62	0.77218	middle
63	0.778549	middle
64	0.779646	middle
65	0.779554	middle
66	0.788861	middle
67	0.783631	middle
68	0.790675	middle
69	0.785749	middle
70	0.789837	middle
71	0.791428	middle
72	0.79099	middle
73	0.796398	middle
74	0.79818	middle
75	0.800638	middle
76	0.79641	middle
77	0.792767	middle
78	0.800647	middle
79	0.792915	middle
80	0.779024	middle
81	0.702915	middle
82	0.700313	middle
83	0.672562	middle
84	0.644777	middle
85	0.633868	middle
86	0.601869	middle
87	0.591017	middle
88	0.574801	middle
89	0.565411	middle
90	0.536464	middle
91	0.541674	middle
92	0.524022	middle
93	0.504129	middle
94	0.522549	middle
95	0.501278	middle
96	0.488792	middle
97	0.497987	middle
98	0.502988	middle
99	0.487769	middle
100	0.49301	middle
101	0.499357	middle
102	0.497256	middle
103	0.500054	middle
104	0.503327	middle
105	0.510901	middle
106	0.518648	middle
107	0.517861	middle
108	0.534045	middle
109	0.537788	middle
110	0.547079	middle
111	0.563313	middle
112	0.563183	middle
113	0.566238	middle
114	0.566965	middle
115	0.573205	middle
116	0.573655	middle
117	0.586954	middle
118	0.585606	middle
119	0.578088	middle
120	0.596478	middle
1	0.613617	none
2	0.60854	none
3	0.605956	none
4	0.604461	none
5	0.603224	none
6	0.59568	none
7	0.592702	none
8	0.588513	none
9	0.57933	none
10	0.567387	none
11	0.573925	none
12	0.563524	none
13	0.57054	none
14	0.554889	none
15	0.551425	none
16	0.545254	none
17	0.544085	none
18	0.535706	none
19	0.525699	none
20	0.526241	none
21	0.51874	none
22	0.512766	none
23	0.498201	none
24	0.498047	none
25	0.485023	none
26	0.473672	none
27	0.459183	none
28	0.457733	none
29	0.448453	none
30	0.425118	none
31	0.416966	none
32	0.399073	none
33	0.380805	none
34	0.36456	none
35	0.352853	none
36	0.335508	none
37	0.316366	none
38	0.302666	none
39	0.28533	none
40	0.294038	none
41	0.36098	none
42	0.425995	none
43	0.476278	none
44	0.515826	none
45	0.545502	none
46	0.57427	none
47	0.600306	none
48	0.621348	none
49	0.63614	none
50	0.650228	none
51	0.662169	none
52	0.671914	none
53	0.679877	none
54	0.690843	none
55	0.696873	none
56	0.704558	none
57	0.709726	none
58	0.708347	none
59	0.712153	none
60	0.715172	none
61	0.718179	none
62	0.720184	none
63	0.722255	none
64	0.727021	none
65	0.729031	none
66	0.733302	none
67	0.729797	none
68	0.732945	none
69	0.732844	none
70	0.734395	none
71	0.734612	none
72	0.731786	none
73	0.731484	none
74	0.737452	none
75	0.73651	none
76	0.737927	none
77	0.73573	none
78	0.734457	none
79	0.735403	none
80	0.729067	none
81	0.672718	none
82	0.665772	none
83	0.660045	none
84	0.650921	none
85	0.63844	none
86	0.629346	none
87	0.625261	none
88	0.617663	none
89	0.60954	none
90	0.602042	none
91	0.593491	none
92	0.592404	none
93	0.593966	none
94	0.582096	none
95	0.582438	none
96	0.582322	none
97	0.579406	none
98	0.575842	none
99	0.58121	none
100	0.570047	none
101	0.573394	none
102	0.578527	none
103	0.580012	none
104	0.570211	none
105	0.576146	none
106	0.581841	none
107	0.577455	none
108	0.583366	none
109	0.590818	none
110	0.591592	none
111	0.594816	none
112	0.592641	none
113	0.587232	none
114	0.590464	none
115	0.600421	none
116	0.608114	none
117	0.60914	none
118	0.614472	none
119	0.615324	none
120	0.612732	none

## Sheet: PMG.CG.gene_level
1	0.735642	high
2	0.743501	high
3	0.70131	high
4	0.70185	high
5	0.679461	high
6	0.69431	high
7	0.673633	high
8	0.702993	high
9	0.672594	high
10	0.69334	high
11	0.677199	high
12	0.677764	high
13	0.629921	high
14	0.614666	high
15	0.640532	high
16	0.612511	high
17	0.633802	high
18	0.627015	high
19	0.581499	high
20	0.580669	high
21	0.545428	high
22	0.549994	high
23	0.495351	high
24	0.457235	high
25	0.42858	high
26	0.404653	high
27	0.405751	high
28	0.440419	high
29	0.366699	high
30	0.352661	high
31	0.338424	high
32	0.322538	high
33	0.261033	high
34	0.268011	high
35	0.249425	high
36	0.137625	high
37	0.127864	high
38	0.155721	high
39	0.104525	high
40	0.0893542	high
41	0.13165	high
42	0.145585	high
43	0.163981	high
44	0.161099	high
45	0.198094	high
46	0.241295	high
47	0.29054	high
48	0.360587	high
49	0.401016	high
50	0.48492	high
51	0.547529	high
52	0.602405	high
53	0.664562	high
54	0.721814	high
55	0.752544	high
56	0.77656	high
57	0.825055	high
58	0.81419	high
59	0.830721	high
60	0.829655	high
61	0.822969	high
62	0.852866	high
63	0.884094	high
64	0.877733	high
65	0.881466	high
66	0.901043	high
67	0.901883	high
68	0.897104	high
69	0.896458	high
70	0.891722	high
71	0.896969	high
72	0.881099	high
73	0.878186	high
74	0.898945	high
75	0.901207	high
76	0.915993	high
77	0.911556	high
78	0.925176	high
79	0.886095	high
80	0.853607	high
81	0.787189	high
82	0.744614	high
83	0.76741	high
84	0.636351	high
85	0.648054	high
86	0.627567	high
87	0.6148	high
88	0.609049	high
89	0.559685	high
90	0.544284	high
91	0.502611	high
92	0.525826	high
93	0.498561	high
94	0.520536	high
95	0.479671	high
96	0.526041	high
97	0.47078	high
98	0.489512	high
99	0.437917	high
100	0.463669	high
101	0.456024	high
102	0.471325	high
103	0.459191	high
104	0.475997	high
105	0.48701	high
106	0.465195	high
107	0.48543	high
108	0.521797	high
109	0.501416	high
110	0.530535	high
111	0.526797	high
112	0.544576	high
113	0.517694	high
114	0.551799	high
115	0.579053	high
116	0.588872	high
117	0.612242	high
118	0.623823	high
119	0.613645	high
120	0.614616	high
1	0.720641	low
2	0.721043	low
3	0.718459	low
4	0.709291	low
5	0.708826	low
6	0.707442	low
7	0.697554	low
8	0.695166	low
9	0.684148	low
10	0.676531	low
11	0.675213	low
12	0.662618	low
13	0.657053	low
14	0.636079	low
15	0.633505	low
16	0.619923	low
17	0.606808	low
18	0.597082	low
19	0.578705	low
20	0.578471	low
21	0.554919	low
22	0.536398	low
23	0.51399	low
24	0.507721	low
25	0.484506	low
26	0.452802	low
27	0.442607	low
28	0.420479	low
29	0.404803	low
30	0.372708	low
31	0.348634	low
32	0.323234	low
33	0.285286	low
34	0.261744	low
35	0.236214	low
36	0.204333	low
37	0.181333	low
38	0.160472	low
39	0.141219	low
40	0.139342	low
41	0.213577	low
42	0.307798	low
43	0.397688	low
44	0.470624	low
45	0.542825	low
46	0.601525	low
47	0.653092	low
48	0.695073	low
49	0.730593	low
50	0.761072	low
51	0.783707	low
52	0.805836	low
53	0.82068	low
54	0.838012	low
55	0.848941	low
56	0.856367	low
57	0.862081	low
58	0.86973	low
59	0.868976	low
60	0.875227	low
61	0.875915	low
62	0.881156	low
63	0.881122	low
64	0.886008	low
65	0.889485	low
66	0.890277	low
67	0.889005	low
68	0.893494	low
69	0.89123	low
70	0.894331	low
71	0.891374	low
72	0.890708	low
73	0.891788	low
74	0.891914	low
75	0.892124	low
76	0.891217	low
77	0.889798	low
78	0.887066	low
79	0.883481	low
80	0.869951	low
81	0.802617	low
82	0.792035	low
83	0.78163	low
84	0.757784	low
85	0.733892	low
86	0.725421	low
87	0.70833	low
88	0.693879	low
89	0.677041	low
90	0.670403	low
91	0.661622	low
92	0.657533	low
93	0.658754	low
94	0.651104	low
95	0.647572	low
96	0.646377	low
97	0.648758	low
98	0.64893	low
99	0.639298	low
100	0.63183	low
101	0.632866	low
102	0.646454	low
103	0.643166	low
104	0.644087	low
105	0.644876	low
106	0.650379	low
107	0.65375	low
108	0.657985	low
109	0.657124	low
110	0.66261	low
111	0.671943	low
112	0.670901	low
113	0.674198	low
114	0.677976	low
115	0.686641	low
116	0.687971	low
117	0.697947	low
118	0.699174	low
119	0.702454	low
120	0.700156	low
1	0.733227	middle
2	0.727664	middle
3	0.721598	middle
4	0.717769	middle
5	0.721098	middle
6	0.712873	middle
7	0.703801	middle
8	0.695629	middle
9	0.681968	middle
10	0.684935	middle
11	0.672728	middle
12	0.661128	middle
13	0.649442	middle
14	0.634887	middle
15	0.630232	middle
16	0.622875	middle
17	0.599598	middle
18	0.569294	middle
19	0.566827	middle
20	0.539066	middle
21	0.516087	middle
22	0.51176	middle
23	0.487026	middle
24	0.463758	middle
25	0.439112	middle
26	0.424638	middle
27	0.391369	middle
28	0.378449	middle
29	0.3616	middle
30	0.339414	middle
31	0.311986	middle
32	0.270308	middle
33	0.23568	middle
34	0.195805	middle
35	0.166287	middle
36	0.128735	middle
37	0.109713	middle
38	0.0915102	middle
39	0.079527	middle
40	0.0727461	middle
41	0.108013	middle
42	0.151215	middle
43	0.21928	middle
44	0.302191	middle
45	0.383453	middle
46	0.464896	middle
47	0.541802	middle
48	0.605287	middle
49	0.656269	middle
50	0.697426	middle
51	0.738531	middle
52	0.761731	middle
53	0.791051	middle
54	0.813462	middle
55	0.824463	middle
56	0.848623	middle
57	0.854958	middle
58	0.860744	middle
59	0.869813	middle
60	0.880135	middle
61	0.884307	middle
62	0.883716	middle
63	0.891865	middle
64	0.89791	middle
65	0.896751	middle
66	0.899441	middle
67	0.897152	middle
68	0.89788	middle
69	0.898188	middle
70	0.900487	middle
71	0.899012	middle
72	0.901435	middle
73	0.90234	middle
74	0.901633	middle
75	0.898048	middle
76	0.895715	middle
77	0.898869	middle
78	0.894054	middle
79	0.890138	middle
80	0.872374	middle
81	0.797871	middle
82	0.769886	middle
83	0.744291	middle
84	0.7184	middle
85	0.71168	middle
86	0.678301	middle
87	0.661841	middle
88	0.660804	middle
89	0.640429	middle
90	0.620646	middle
91	0.618798	middle
92	0.600231	middle
93	0.583327	middle
94	0.588773	middle
95	0.588989	middle
96	0.576816	middle
97	0.578187	middle
98	0.570932	middle
99	0.566678	middle
100	0.565801	middle
101	0.572489	middle
102	0.578417	middle
103	0.582411	middle
104	0.580305	middle
105	0.590774	middle
106	0.589296	middle
107	0.602778	middle
108	0.6073	middle
109	0.615058	middle
110	0.61135	middle
111	0.614888	middle
112	0.624721	middle
113	0.636178	middle
114	0.627013	middle
115	0.641973	middle
116	0.647317	middle
117	0.653558	middle
118	0.656613	middle
119	0.655029	middle
120	0.662326	middle
1	0.719129	none
2	0.717962	none
3	0.71815	none
4	0.721498	none
5	0.716879	none
6	0.703684	none
7	0.699312	none
8	0.696971	none
9	0.684671	none
10	0.67492	none
11	0.678127	none
12	0.665836	none
13	0.676393	none
14	0.664927	none
15	0.658635	none
16	0.651523	none
17	0.658284	none
18	0.646042	none
19	0.643125	none
20	0.635505	none
21	0.629423	none
22	0.623876	none
23	0.611289	none
24	0.608836	none
25	0.60017	none
26	0.590691	none
27	0.574824	none
28	0.575351	none
29	0.556886	none
30	0.537725	none
31	0.531851	none
32	0.517663	none
33	0.499121	none
34	0.486505	none
35	0.473584	none
36	0.463565	none
37	0.451836	none
38	0.44193	none
39	0.44333	none
40	0.451635	none
41	0.513351	none
42	0.583654	none
43	0.637539	none
44	0.677454	none
45	0.708269	none
46	0.728072	none
47	0.750524	none
48	0.770318	none
49	0.783643	none
50	0.797871	none
51	0.807784	none
52	0.813843	none
53	0.819616	none
54	0.828875	none
55	0.836988	none
56	0.843062	none
57	0.84736	none
58	0.843618	none
59	0.848477	none
60	0.850623	none
61	0.853304	none
62	0.853816	none
63	0.854499	none
64	0.85941	none
65	0.8594	none
66	0.859509	none
67	0.859122	none
68	0.859721	none
69	0.861716	none
70	0.858451	none
71	0.860881	none
72	0.858376	none
73	0.858609	none
74	0.863493	none
75	0.864378	none
76	0.863013	none
77	0.856872	none
78	0.855498	none
79	0.856742	none
80	0.848698	none
81	0.785957	none
82	0.776043	none
83	0.763368	none
84	0.753318	none
85	0.746528	none
86	0.738418	none
87	0.72458	none
88	0.71367	none
89	0.714834	none
90	0.697148	none
91	0.690141	none
92	0.681749	none
93	0.690458	none
94	0.671992	none
95	0.663276	none
96	0.674466	none
97	0.666171	none
98	0.661661	none
99	0.663765	none
100	0.664403	none
101	0.660765	none
102	0.66013	none
103	0.669893	none
104	0.661246	none
105	0.670018	none
106	0.670096	none
107	0.664402	none
108	0.672928	none
109	0.679629	none
110	0.689284	none
111	0.689248	none
112	0.690505	none
113	0.68573	none
114	0.689254	none
115	0.697357	none
116	0.706494	none
117	0.701348	none
118	0.710802	none
119	0.708671	none
120	0.712906	none

## Sheet: PMM.CG.gene_level
1	0.643129	high
2	0.656908	high
3	0.619247	high
4	0.63825	high
5	0.616772	high
6	0.616389	high
7	0.58566	high
8	0.620973	high
9	0.606286	high
10	0.61991	high
11	0.60419	high
12	0.579315	high
13	0.599895	high
14	0.583087	high
15	0.576964	high
16	0.549551	high
17	0.547748	high
18	0.559002	high
19	0.505162	high
20	0.520048	high
21	0.512063	high
22	0.531043	high
23	0.459065	high
24	0.453316	high
25	0.429228	high
26	0.411854	high
27	0.385129	high
28	0.40364	high
29	0.389252	high
30	0.36041	high
31	0.337702	high
32	0.326939	high
33	0.281353	high
34	0.239075	high
35	0.209917	high
36	0.184125	high
37	0.169461	high
38	0.155906	high
39	0.137124	high
40	0.140032	high
41	0.192682	high
42	0.188963	high
43	0.195009	high
44	0.217145	high
45	0.225835	high
46	0.282472	high
47	0.313116	high
48	0.338711	high
49	0.382107	high
50	0.421495	high
51	0.474761	high
52	0.512361	high
53	0.553267	high
54	0.588486	high
55	0.629915	high
56	0.65713	high
57	0.678026	high
58	0.699649	high
59	0.691299	high
60	0.732499	high
61	0.718667	high
62	0.738263	high
63	0.782094	high
64	0.765997	high
65	0.753477	high
66	0.768791	high
67	0.770539	high
68	0.769665	high
69	0.772172	high
70	0.759588	high
71	0.791393	high
72	0.788609	high
73	0.797166	high
74	0.797861	high
75	0.817753	high
76	0.794483	high
77	0.809475	high
78	0.813138	high
79	0.78829	high
80	0.781777	high
81	0.696144	high
82	0.637088	high
83	0.646987	high
84	0.566952	high
85	0.551207	high
86	0.529605	high
87	0.544336	high
88	0.536021	high
89	0.478034	high
90	0.444274	high
91	0.461665	high
92	0.500743	high
93	0.459739	high
94	0.4737	high
95	0.460697	high
96	0.491975	high
97	0.429756	high
98	0.443622	high
99	0.383283	high
100	0.401457	high
101	0.408945	high
102	0.424353	high
103	0.442858	high
104	0.403871	high
105	0.436007	high
106	0.415659	high
107	0.464196	high
108	0.462268	high
109	0.460905	high
110	0.465391	high
111	0.498063	high
112	0.484593	high
113	0.515974	high
114	0.510192	high
115	0.524035	high
116	0.519588	high
117	0.541116	high
118	0.563449	high
119	0.560207	high
120	0.557561	high
1	0.627292	low
2	0.626241	low
3	0.625667	low
4	0.624981	low
5	0.625779	low
6	0.624503	low
7	0.612284	low
8	0.612377	low
9	0.603727	low
10	0.590603	low
11	0.59444	low
12	0.577678	low
13	0.568345	low
14	0.56502	low
15	0.56023	low
16	0.54862	low
17	0.541352	low
18	0.524109	low
19	0.516262	low
20	0.494585	low
21	0.48078	low
22	0.466148	low
23	0.445794	low
24	0.433623	low
25	0.419132	low
26	0.402891	low
27	0.383229	low
28	0.368287	low
29	0.358971	low
30	0.327157	low
31	0.304645	low
32	0.287577	low
33	0.255653	low
34	0.226171	low
35	0.20343	low
36	0.1676	low
37	0.141467	low
38	0.121425	low
39	0.102749	low
40	0.0932787	low
41	0.148848	low
42	0.217647	low
43	0.291645	low
44	0.360016	low
45	0.428891	low
46	0.481759	low
47	0.535185	low
48	0.578962	low
49	0.61725	low
50	0.646759	low
51	0.672175	low
52	0.691899	low
53	0.706924	low
54	0.719984	low
55	0.731459	low
56	0.747195	low
57	0.753463	low
58	0.759861	low
59	0.766213	low
60	0.771564	low
61	0.771534	low
62	0.776228	low
63	0.775253	low
64	0.782447	low
65	0.786923	low
66	0.786558	low
67	0.790315	low
68	0.790703	low
69	0.791044	low
70	0.789814	low
71	0.789698	low
72	0.794967	low
73	0.797132	low
74	0.794615	low
75	0.793141	low
76	0.791841	low
77	0.793813	low
78	0.788176	low
79	0.78874	low
80	0.777549	low
81	0.714442	low
82	0.705176	low
83	0.688552	low
84	0.658617	low
85	0.648798	low
86	0.641851	low
87	0.621556	low
88	0.609938	low
89	0.597863	low
90	0.590518	low
91	0.579654	low
92	0.564666	low
93	0.56089	low
94	0.56447	low
95	0.557968	low
96	0.558294	low
97	0.557059	low
98	0.556522	low
99	0.544117	low
100	0.537926	low
101	0.545952	low
102	0.55222	low
103	0.552099	low
104	0.55472	low
105	0.558726	low
106	0.558915	low
107	0.562061	low
108	0.557874	low
109	0.558896	low
110	0.56938	low
111	0.5736	low
112	0.579006	low
113	0.587055	low
114	0.580867	low
115	0.584705	low
116	0.596144	low
117	0.597665	low
118	0.597718	low
119	0.600852	low
120	0.593082	low
1	0.636396	middle
2	0.626415	middle
3	0.635222	middle
4	0.623637	middle
5	0.62475	middle
6	0.609731	middle
7	0.588842	middle
8	0.583173	middle
9	0.564656	middle
10	0.582188	middle
11	0.567684	middle
12	0.559321	middle
13	0.549733	middle
14	0.540642	middle
15	0.544438	middle
16	0.534644	middle
17	0.519421	middle
18	0.498748	middle
19	0.488507	middle
20	0.463699	middle
21	0.461782	middle
22	0.45947	middle
23	0.442185	middle
24	0.415077	middle
25	0.412081	middle
26	0.383974	middle
27	0.353566	middle
28	0.352224	middle
29	0.329459	middle
30	0.323351	middle
31	0.29909	middle
32	0.273104	middle
33	0.234367	middle
34	0.200331	middle
35	0.175572	middle
36	0.156489	middle
37	0.123813	middle
38	0.0911451	middle
39	0.0864782	middle
40	0.0853803	middle
41	0.118036	middle
42	0.152831	middle
43	0.201352	middle
44	0.257698	middle
45	0.326241	middle
46	0.390012	middle
47	0.446502	middle
48	0.504417	middle
49	0.544881	middle
50	0.585919	middle
51	0.629543	middle
52	0.654803	middle
53	0.682854	middle
54	0.707727	middle
55	0.714478	middle
56	0.734287	middle
57	0.743468	middle
58	0.745906	middle
59	0.755911	middle
60	0.764477	middle
61	0.766467	middle
62	0.780765	middle
63	0.787675	middle
64	0.790723	middle
65	0.787237	middle
66	0.80036	middle
67	0.791852	middle
68	0.800135	middle
69	0.797417	middle
70	0.803455	middle
71	0.799579	middle
72	0.796727	middle
73	0.807452	middle
74	0.806353	middle
75	0.808103	middle
76	0.79998	middle
77	0.801833	middle
78	0.806684	middle
79	0.800858	middle
80	0.782939	middle
81	0.7131	middle
82	0.70307	middle
83	0.670911	middle
84	0.656035	middle
85	0.64111	middle
86	0.607536	middle
87	0.597187	middle
88	0.586599	middle
89	0.572217	middle
90	0.543863	middle
91	0.545654	middle
92	0.526499	middle
93	0.515945	middle
94	0.520903	middle
95	0.510033	middle
96	0.494324	middle
97	0.508933	middle
98	0.508684	middle
99	0.501441	middle
100	0.499307	middle
101	0.501721	middle
102	0.50917	middle
103	0.516359	middle
104	0.517401	middle
105	0.528184	middle
106	0.524478	middle
107	0.519417	middle
108	0.544118	middle
109	0.545488	middle
110	0.539945	middle
111	0.567352	middle
112	0.56878	middle
113	0.565879	middle
114	0.58309	middle
115	0.58303	middle
116	0.577657	middle
117	0.596657	middle
118	0.598267	middle
119	0.5888	middle
120	0.60138	middle
1	0.624383	none
2	0.618511	none
3	0.618784	none
4	0.616237	none
5	0.616083	none
6	0.608376	none
7	0.600894	none
8	0.602833	none
9	0.587558	none
10	0.578604	none
11	0.582976	none
12	0.570102	none
13	0.581883	none
14	0.563125	none
15	0.560973	none
16	0.552475	none
17	0.553959	none
18	0.541752	none
19	0.536249	none
20	0.536391	none
21	0.523167	none
22	0.519939	none
23	0.505515	none
24	0.503379	none
25	0.490941	none
26	0.479144	none
27	0.465899	none
28	0.467444	none
29	0.452552	none
30	0.431837	none
31	0.420289	none
32	0.406731	none
33	0.389611	none
34	0.371816	none
35	0.361773	none
36	0.342389	none
37	0.326202	none
38	0.311035	none
39	0.293308	none
40	0.295635	none
41	0.370187	none
42	0.439545	none
43	0.490862	none
44	0.529912	none
45	0.562529	none
46	0.593535	none
47	0.619632	none
48	0.642533	none
49	0.657445	none
50	0.67078	none
51	0.681322	none
52	0.692294	none
53	0.697528	none
54	0.709259	none
55	0.71539	none
56	0.722475	none
57	0.727574	none
58	0.731239	none
59	0.730049	none
60	0.7312	none
61	0.734561	none
62	0.735089	none
63	0.737672	none
64	0.741598	none
65	0.742114	none
66	0.744958	none
67	0.741129	none
68	0.745301	none
69	0.744459	none
70	0.747516	none
71	0.746883	none
72	0.746121	none
73	0.746589	none
74	0.748397	none
75	0.748987	none
76	0.750481	none
77	0.746239	none
78	0.744878	none
79	0.743873	none
80	0.737891	none
81	0.681459	none
82	0.671741	none
83	0.676343	none
84	0.659359	none
85	0.649129	none
86	0.636527	none
87	0.628728	none
88	0.619908	none
89	0.611804	none
90	0.606393	none
91	0.597458	none
92	0.597094	none
93	0.598734	none
94	0.588336	none
95	0.587091	none
96	0.586494	none
97	0.584609	none
98	0.580073	none
99	0.58487	none
100	0.578844	none
101	0.580638	none
102	0.583745	none
103	0.588868	none
104	0.582394	none
105	0.586396	none
106	0.591608	none
107	0.583837	none
108	0.588483	none
109	0.594145	none
110	0.593277	none
111	0.59724	none
112	0.59768	none
113	0.593013	none
114	0.597925	none
115	0.605858	none
116	0.614823	none
117	0.617934	none
118	0.622108	none
119	0.621203	none
120	0.619225	none
