# Supplementary material for: Integration of Transcriptome and Methylome Highlights the Roles of Cell Cycle and Hippo Signaling Pathway in Flatfish Sexual Size Dimorphism
Source: Front Cell Dev Biol. 2021 Dec 2;9:743722. doi: 10.3389/fcell.2021.743722 (PMC8675331; doi:10.3389/fcell.2021.743722)
Supplement: Supplementary file 2 [file DataSheet2.ZIP › Source data for Figures and Tables/Source data for Figure 7.xlsx]

## Sheet: Figure 7A-1
Source data for Figure 7A (MG-vs-FG, upstream)
id	gene_fc	gene_p	meth.diff	qvalue
ncbi-103379567	1.22479	1.93869e-06	-30.3475	3.94105e-17
ncbi-103388096	2.93477	1.60802e-55	-35.1044	9.59877e-16
ncbi-103392179	1.09844	0.000282092	-32.3727	1.00146e-26
ncbi-103392198	3.08519	3.59657e-73	-40.1638	1.06355e-18
ncbi-103379308	3.62888	5.04871e-26	-84.4632	7.68888e-72
ncbi-103391010	4.1375	0.00394799	-29.8937	8.41791e-15
ncbi-103381485	9.41447	2.618e-20	-26.1336	1.7302e-10
ncbi-103387271	3.4981	3.41749e-50	-41.7881	1.72352e-25
ncbi-103399922	2.52165	7.02983e-84	-28.5025	1.66353e-18
ncbi-103380535	3.0202	8.06689e-36	38.6529	4.07138e-36
ncbi-103389954	1.60559	3.76962e-08	-41.8427	2.58045e-43
ncbi-103389805	1.53216	2.36998e-14	-49.9251	2.56216e-38
ncbi-103391625	2.34818	1.30766e-43	-36.7562	2.82198e-26
ncbi-103381041	2.69183	1.42869e-39	-55.6945	1.68034e-61
ncbi-103394335	2.22631	1.58016e-40	-36.2393	3.99723e-14
ncbi-103396458	1.63259	8.17006e-33	-48.0802	1.14584e-28
ncbi-103397646	1.11397	4.8562e-29	27.1455	3.48333e-45
ncbi-103377284	4.80321	5.27062e-100	-71.9537	9.57481e-34
ncbi-103385313	2.71017	7.30663e-13	-53.238	2.71494e-20
ncbi-103377660	-1.04529	0.00123542	-41.1356	2.54029e-11
ncbi-103382689	3.0429	2.46606e-77	-55.8318	5.72748e-33
ncbi-103394129	1.11436	4.57455e-07	-37.5712	3.45794e-15
ncbi-103392279	1.12304	1.27944e-05	-44.1556	1.623e-19
ncbi-103384464	2.16578	6.00827e-12	-39.3992	4.21908e-25
ncbi-103388848	2.75182	7.88393e-48	27.6686	2.06345e-09
ncbi-103381974	1.62022	4.34245e-11	-33.2706	1.57394e-12
ncbi-103398047	2.28969	5.7897e-57	27.97	9.44268e-60
ncbi-103382255	2.56946	1.31145e-31	-29.5745	7.01605e-11
ncbi-103378294	5.37785	3.27535e-41	-37.7913	3.85685e-21
ncbi-103387262	1.43157	9.75963e-05	-37.7135	4.58329e-13
ncbi-103390989	10.0038	5.91913e-07	-51.0745	2.42146e-17
ncbi-103390425	-3.54522	1.27392e-07	-66.2294	9.20226e-29
ncbi-103376666	3.73323	3.32487e-93	-37.7993	1.3177e-17
ncbi-103390747	4.19832	4.49396e-100	-66.0754	2.90561e-82
ncbi-103388882	2.16935	4.28287e-19	-60.736	3.15824e-41
ncbi-103390116	-2.2004	3.12655e-27	30.9158	5.15093e-13
ncbi-103399860	5.66234	1.63366e-93	-28.9134	8.5911e-20
ncbi-103388184	1.3405	7.79692e-05	-41.0676	3.24604e-47
ncbi-103395281	-1.88375	2.12994e-10	-44.5146	1.39639e-12
ncbi-103383214	3.8047	2.76493e-31	-55.3909	7.02615e-32
ncbi-103384280	1.52345	7.26825e-20	36.4632	2.8944e-28
ncbi-103379453	1.68861	5.86266e-28	25.5874	1.81201e-15
ncbi-103384679	1.86268	1.44837e-40	-37.6625	1.57853e-24
ncbi-103377915	1.30033	1.57391e-15	-54.1281	1.94632e-33
ncbi-103396474	2.79605	4.68154e-21	-70.2957	2.52977e-42
ncbi-103378841	9.34229	1.78409e-162	-61.8691	7.34904e-13
ncbi-103385872	1.96131	0.00417299	-36.6898	2.06245e-35
ncbi-103395705	1.64336	4.23737e-35	-37.2673	3.16378e-21
ncbi-103383531	1.75567	8.02166e-25	40.9419	2.11644e-25
ncbi-103378893	4.50129	4.80144e-94	-31.1923	3.99031e-25
ncbi-103387828	1.31877	1.27893e-08	-54.5069	1.53927e-44
ncbi-103384695	3.34114	2.10743e-41	-40.2434	6.16106e-23
ncbi-103394077	2.84451	2.22437e-92	-71.7611	3.6035e-25
ncbi-103382993	-4.24837	4.59373e-52	-44.8081	6.30274e-35
ncbi-103393672	1.03843	4.12089e-18	-41.2274	5.06732e-34
ncbi-103388894	1.91859	3.42607e-24	-28.8339	2.20679e-21
ncbi-103379987	3.32261	2.04602e-101	-28.1524	1.86252e-26
ncbi-103395506	6.79	7.67444e-48	-33.5066	5.02526e-12
ncbi-103382738	3.66041	1.36869e-20	-33.5069	1.91107e-15
ncbi-103382560	3.51285	4.45611e-16	-63.0737	1.49771e-38
ncbi-103391509	1.38851	3.75955e-07	-43.3019	1.08199e-44
ncbi-103376664	1.93355	1.25793e-12	-27.6103	8.36783e-28
ncbi-103380541	2.86973	2.34446e-22	45.3585	1.51097e-53
ncbi-103379225	6.80424	0	-34.6033	7.70555e-16
ncbi-103379853	1.15831	0.0235186	-35.5643	4.38418e-14
ncbi-103389046	1.93448	0.013937	-33.1183	1.16256e-18
ncbi-103385722	1.58946	1.31934e-09	-57.7235	9.36049e-28
ncbi-103398216	2.85859	7.37345e-31	-28.6767	3.20657e-10
ncbi-103386647	1.18208	2.18299e-06	-41.8448	1.11892e-18
ncbi-103393578	3.93465	5.58778e-32	33.2906	2.22729e-16
ncbi-103388412	1.40854	7.97031e-08	-30.7977	4.34377e-17
ncbi-103377429	1.53717	2.34748e-05	31.848	2.62648e-12
ncbi-103385568	2.60812	1.17781e-43	-37.6753	3.10592e-19
ncbi-103380271	7.59495	0.00330456	-55.4898	2.38609e-29
ncbi-103386258	2.96347	2.17221e-06	-25.2986	1.44407e-38
ncbi-103392111	3.59021	3.89944e-52	-49.0279	3.05527e-24
ncbi-103378115	1.30907	2.08135e-13	-62.5485	7.30402e-44
ncbi-103379685	2.16556	1.50217e-15	28.2891	4.52643e-43
ncbi-103392909	2.23099	2.49859e-40	-56.7291	2.53821e-44
ncbi-103388389	9.78066	7.21332e-31	-38.2734	5.32824e-23
ncbi-103378446	4.22447	1.21725e-94	-34.8782	1.6432e-21
ncbi-103398002	-3.70224	1.29117e-12	53.1247	4.24113e-54
ncbi-103384578	2.95511	2.3304e-09	-56.9018	2.41015e-24
ncbi-103385657	1.07244	0.000704861	-39.3023	1.7989e-26
ncbi-103398393	2.47315	5.32965e-47	-58.4558	1.11622e-47
ncbi-103386108	1.46451	0.0111338	-83.4172	1.19336e-49
ncbi-103382029	2.23971	1.42416e-12	-40.2823	4.45111e-32
ncbi-103396046	4.78567	3.34439e-81	-57.5203	1.86826e-62
ncbi-103384505	2.50292	9.01153e-54	32.8295	7.2463e-25
ncbi-103398052	-2.75651	3.63557e-12	-36.4065	1.06385e-41
ncbi-103381494	4.43337	1.94009e-48	-59.115	1.21596e-29
ncbi-103386301	1.92618	1.6724e-20	-61.6234	4.57739e-45
ncbi-103378464	3.34544	1.37733e-100	33.4893	4.86976e-15
ncbi-103385084	11.1072	3.31131e-29	-41.4403	1.1448e-24
ncbi-103394424	16.8582	7.83873e-34	-34.6755	6.43793e-28
ncbi-103393079	1.52728	5.9039e-16	-42.4491	9.44079e-21
ncbi-103393085	2.38203	3.23257e-16	-61.4552	1.67703e-63
ncbi-103386039	2.28475	1.41818e-40	-29.8613	5.16028e-13
ncbi-103382629	4.59246	0.00245962	-25.4574	2.2844e-19
ncbi-103397761	9.26273	2.77007e-218	45.607	5.43894e-46
ncbi-103384202	2.1709	1.26715e-28	-65.227	3.53477e-26
ncbi-103379997	1.29242	3.48021e-20	-28.0954	2.3423e-15
ncbi-103381070	2.57834	4.35506e-10	37.3572	1.88133e-15
ncbi-103393607	4.50162	5.22968e-58	-33.373	3.70507e-15
ncbi-103388429	3.07683	1.57788e-45	-38.6207	1.88421e-16
ncbi-103379325	-1.47127	3.02674e-10	-28.9297	1.04127e-14
ncbi-103389636	1.55311	1.08799e-21	-51.9019	1.75774e-28
ncbi-103391050	2.88186	5.25313e-34	-34.3453	2.15931e-12
ncbi-103390115	2.2017	2.33398e-09	-25.3693	5.69031e-19
ncbi-103394241	1.23911	5.06905e-14	-39.673	4.0808e-14
ncbi-103377935	1.36845	1.37511e-12	-32.3862	8.00151e-19
ncbi-103378063	2.7606	1.81188e-64	-41.6925	1.92387e-17
ncbi-103396258	3.67156	9.34557e-108	-30.8241	1.34937e-11
ncbi-103390939	3.4929	1.32005e-71	34.3947	5.69305e-17
ncbi-103380418	1.91691	6.32061e-18	-52.4482	1.78476e-33
ncbi-103381089	3.53911	1.85026e-27	-26.984	2.55972e-12
ncbi-103378291	3.04273	4.72357e-40	-36.8418	1.39294e-13
ncbi-103393784	7.20999	6.37012e-24	48.4596	1.95603e-43
ncbi-103388731	1.69791	2.63893e-16	-57.8052	4.06199e-39
ncbi-103379300	1.96878	7.40104e-37	51.298	5.62307e-19
ncbi-103391727	3.36335	1.00084e-50	-57.9476	1.61592e-33
ncbi-103385496	12.5579	1.15902e-20	-51.4321	1.67421e-15
ncbi-103381752	1.20948	6.48593e-27	-30.2735	1.49746e-18
ncbi-103381571	4.41091	9.5942e-107	-31.3425	1.02854e-30
ncbi-103393418	5.70368	3.02208e-128	-33.3497	4.33483e-20
ncbi-103393788	2.34314	3.36148e-05	-34.1237	1.30723e-10
ncbi-103379616	2.77671	7.59747e-25	-43.262	4.4491e-16
ncbi-103383391	2.18829	3.03129e-18	-42.359	1.43107e-18
ncbi-103380519	8.27612	4.86943e-13	-53.5005	3.10768e-27
ncbi-103382397	4.71333	0.000714569	-45.0408	9.06959e-19
ncbi-103391863	1.20941	1.51719e-10	-61.4607	1.13825e-18
ncbi-103382234	2.8138	2.75634e-18	-38.0671	1.47018e-27
ncbi-103392207	5.07895	0.00483474	-39.2356	2.7774e-13
ncbi-103378942	1.15821	2.0408e-06	-36.8956	3.94792e-19
ncbi-103390573	2.10683	7.09109e-59	-64.1088	2.83527e-47
ncbi-103383539	1.7775	3.17785e-42	-46.0679	9.16991e-19
ncbi-103388671	3.62931	4.83746e-49	-79.2672	5.79599e-69
ncbi-103395191	1.16527	5.73598e-18	-41.4361	8.00669e-32
ncbi-103387875	1.02007	3.7742e-05	-42.05	3.63349e-17
ncbi-103379734	1.0676	2.24274e-08	-29.9134	3.43253e-10
ncbi-103379699	3.06969	2.71331e-48	-32.6847	2.09426e-13
ncbi-103378043	1.80661	1.0566e-27	-57.1008	1.76717e-36
ncbi-103388826	1.18959	1.07741e-06	-30.7902	2.11623e-16
ncbi-103389282	2.70571	5.07362e-39	-25.3207	3.87828e-13
ncbi-103383008	2.53875	3.7572e-06	-72.8687	4.62933e-65
ncbi-103385615	2.97874	5.16015e-82	-28.514	5.64954e-24
ncbi-103398252	3.87644	5.41792e-65	-54.9953	1.24884e-22
ncbi-103388178	2.09456	4.07516e-36	-40.6863	2.31076e-18
ncbi-103392740	1.88907	5.15502e-10	-41.7018	2.20753e-15
ncbi-103393411	1.29442	6.97424e-19	-35.7395	3.33576e-19
ncbi-103397862	-8.98489	0.00346343	-50.6451	1.10861e-28
ncbi-103381831	2.9743	1.24199e-55	-48.0753	5.13757e-58
ncbi-103395865	2.40413	2.27201e-33	-62.506	3.00653e-15
ncbi-103393399	1.31237	2.26114e-10	36.7642	5.65507e-11
ncbi-103390674	3.62921	5.21296e-104	-29.6137	1.36337e-09
ncbi-103386681	2.19885	0.0106015	-30.1738	2.22562e-12
ncbi-103388256	2.13899	1.03397e-20	-34.3336	1.69753e-12
ncbi-103377613	1.95496	2.44589e-16	-44.3255	4.80675e-20
ncbi-103384061	1.89931	1.47255e-08	-42.1922	4.10842e-22
ncbi-103393326	1.5505	1.74691e-05	-56.089	7.07037e-16
ncbi-103386664	2.37938	5.37109e-29	-27.1387	1.20341e-15
ncbi-103383875	1.83155	2.68341e-15	-58.365	4.14722e-41
ncbi-103387299	1.56401	2.47555e-10	-26.4512	6.47277e-20
ncbi-103379507	1.23393	2.28906e-13	-58.5793	6.90916e-38
ncbi-103380916	3.30521	8.60725e-24	-54.4113	6.99854e-48
ncbi-103396298	4.59484	3.51848e-144	-42.2947	3.28972e-16
ncbi-103385812	2.10434	1.54037e-49	-46.2452	4.60983e-15
ncbi-103377178	1.61491	2.38369e-11	-28.9462	9.52402e-10
ncbi-103389552	1.11056	1.67047e-05	-25.6893	3.44037e-14
ncbi-103395240	1.08763	0.00655176	25.5848	5.33642e-11
ncbi-103396771	2.19541	5.94409e-40	-36.425	8.77862e-20
ncbi-103386648	1.41152	1.53379e-30	-29.6359	4.60664e-18
ncbi-103398024	1.28288	3.48767e-11	45.3812	1.18304e-21
ncbi-103391923	3.46427	1.82238e-21	-45.3965	2.17554e-23
ncbi-103394458	5.20922	2.02782e-64	-32.6424	9.99117e-21
ncbi-103396100	5.89184	2.86469e-255	-28.1621	7.74226e-16
ncbi-103377650	6.24794	3.30793e-166	30.644	5.66112e-10
ncbi-103393480	3.32193	4.56074e-07	34.4919	3.36077e-31
ncbi-103377653	1.9837	8.11268e-37	-42.4545	1.29803e-43
ncbi-103389373	4.02926	1.50853e-33	47.9588	1.94941e-67
ncbi-103391516	4.31299	4.93775e-87	51.818	5.30798e-111
ncbi-103387911	2.60216	1.53892e-16	-79.129	6.57463e-60
ncbi-103393143	1.75723	5.62788e-07	-31.1278	1.21998e-18
ncbi-103376976	1.5737	2.61883e-29	-33.9073	1.95258e-11
ncbi-103389766	1.60621	1.44183e-12	-51.2852	7.34725e-26
ncbi-103396979	1.48878	1.48495e-22	-34.8906	2.83512e-21
ncbi-103379572	3.33803	6.11224e-84	58.3302	1.26688e-66
ncbi-103384207	8.90985	1.02436e-176	-42.314	5.90337e-30
ncbi-103377448	3.43999	1.90562e-83	-40.3191	7.47684e-37
ncbi-103385238	3.12304	6.86744e-58	-39.6149	2.30463e-14
ncbi-103382425	3.53135	5.20984e-82	-27.8577	6.3546e-18
ncbi-103382180	3.10872	5.5686e-49	-42.5558	9.99235e-16
ncbi-103380538	3.09113	4.18317e-45	-36.1578	4.33455e-37
ncbi-103396749	4.90689	0.000787089	52.9712	2.698e-41
ncbi-103397178	8.90212	1.04741e-31	52.3128	1.06102e-68
ncbi-103383891	4.50979	3.19857e-37	-27.7672	4.68345e-16
ncbi-103381335	4.51332	1.90492e-57	55.6004	7.70658e-59
ncbi-103391111	-3.29391	4.65779e-08	-28.9087	1.3403e-14
ncbi-103384075	1.874	1.46523e-39	-69.873	3.21667e-37
ncbi-103390087	2.97464	5.3435e-11	-25.3559	9.35449e-09
ncbi-103389542	3.47961	4.92809e-67	-63.3313	2.3479e-53
ncbi-103378630	4.55766	2.00735e-10	31.6747	1.07118e-32
ncbi-103382295	1.11273	0.000953393	-56.1725	6.16915e-22
ncbi-103387031	3.28389	1.59652e-41	-25.0794	2.22274e-13
ncbi-103388570	-3.88415	7.67253e-15	-28.1586	1.43354e-16
ncbi-103386547	1.41954	1.52391e-18	-32.8396	9.33655e-27
ncbi-103386519	1.52439	2.05616e-16	-29.5848	2.47646e-13
ncbi-103379481	1.69907	5.41117e-19	-54.3727	6.76995e-28
ncbi-103390237	-3.14369	0.00771857	-25.3793	2.93055e-11
ncbi-103395564	4.30885	6.15157e-19	-52.2876	1.19932e-20
ncbi-103394482	4.47543	1.8473e-65	-28.8884	2.43437e-17
ncbi-103383920	3.43	6.05958e-87	-25.7692	3.85917e-13
ncbi-103384913	1.84691	2.90078e-38	-35.9769	2.17931e-16
ncbi-103398727	3.1349	2.70466e-51	-52.5081	9.15842e-25
ncbi-103390811	1.66321	1.44294e-25	-39.98	2.45227e-21
ncbi-103379215	3.13619	1.0739e-40	-44.6526	1.50843e-10
ncbi-103398076	1.55655	1.06163e-35	-27.5547	5.89616e-21
ncbi-103395666	3.68635	6.27696e-116	-37.1021	1.57794e-10
ncbi-103379187	1.91973	5.90683e-10	-54.7038	4.65157e-48
ncbi-103383715	4.96119	0.00213602	-34.6212	3.70668e-15
ncbi-103389161	-2.07373	8.62168e-22	-33.2648	5.46636e-17
ncbi-103383574	2.45182	3.48693e-26	-61.7563	2.28427e-20
ncbi-103393039	1.88252	8.89891e-22	-27.4757	7.96213e-17
ncbi-103391886	4.39787	2.12636e-54	35.7323	4.33149e-27
ncbi-103388315	4.8977	6.55394e-61	-82.7296	1.14446e-60
ncbi-103382275	-5.63421	4.65831e-05	-49.4338	5.01577e-46
ncbi-103380551	1.69674	0.0195367	-42.7611	1.32938e-20
ncbi-103395013	2.40845	9.92899e-11	-43.2925	2.45739e-24
ncbi-103383352	-6.9793	0.000894937	-55.6038	5.82246e-24
ncbi-103380665	2.12062	6.63707e-30	-31.5421	5.03186e-19
ncbi-103381719	1.71621	1.28564e-06	31.9899	2.60918e-51
ncbi-103380153	1.59641	1.66547e-34	-28.548	3.93313e-13
ncbi-103387211	1.70484	1.01626e-10	28.6651	1.61647e-16
ncbi-103384438	1.32063	2.88387e-06	-44.7131	8.7726e-51
ncbi-103386116	1.32115	9.87608e-11	-34.9027	8.98073e-15
ncbi-103391065	1.28484	2.16655e-23	-33.5517	2.76969e-22
ncbi-103385392	2.53422	4.40627e-10	25.0942	4.10157e-13
ncbi-103392515	1.43718	2.66464e-24	-28.9331	1.38974e-17
ncbi-103376809	1.05676	4.39484e-06	-50.8711	2.93002e-41
ncbi-103386701	2.4644	1.00341e-73	-58.9278	1.25176e-22
ncbi-103378480	3.70224	1.30756e-42	25.1766	5.83353e-11
ncbi-103379209	1.58278	2.17364e-17	-30.5643	6.07354e-12
ncbi-103394067	3.22241	5.55861e-43	-64.2659	6.70439e-31
ncbi-103392274	2.22555	2.57714e-36	-54.5515	9.08841e-27
ncbi-103387337	-5.42626	2.11415e-05	-28.7303	2.3663e-26
ncbi-103379259	1.19921	1.34562e-06	-35.4849	8.63332e-21
ncbi-103385625	1.47417	1.68111e-05	-40.1848	6.6926e-15
ncbi-103380190	1.91616	7.87939e-22	-68.2111	1.00406e-60
ncbi-103396586	1.3193	1.41707e-25	-66.8759	4.9447e-47
ncbi-103389839	8.72565	0.0143911	-74.2031	3.5649e-63
ncbi-103385662	3.43613	4.00871e-87	-28.5024	4.06063e-10
ncbi-103379761	7.21308	1.08399e-105	-26.9753	1.74686e-15
ncbi-103397394	1.68195	5.92671e-18	47.3901	4.7952e-49
ncbi-103379315	2.49366	1.20683e-26	-26.5101	5.38264e-11
ncbi-103390715	3.13614	0.00187821	-25.7721	1.37711e-16
ncbi-103398279	3.1332	2.39293e-60	-34.3152	1.80311e-23
ncbi-103389960	2.24865	3.33782e-14	-28.9855	1.85255e-29
ncbi-103392861	1.26752	1.04862e-12	-42.4288	8.3694e-25
ncbi-103394534	1.05433	3.85825e-06	28.4259	7.49109e-09
ncbi-103385506	1.48378	7.70571e-05	34.8748	6.8569e-18
ncbi-103379911	4.81521	8.92937e-91	-67.2897	9.14962e-26
ncbi-103390842	2.9366	5.58544e-37	-28.5999	9.91348e-17
ncbi-103377498	1.98768	3.25007e-20	-39.6037	2.096e-20
ncbi-103392460	2.34004	2.93992e-19	-41.1742	3.52377e-50
ncbi-103379614	4.14623	3.58026e-53	40.9196	6.55936e-11
ncbi-103385679	2.59093	3.66273e-23	-29.6512	1.03236e-14
ncbi-103382532	1.30718	5.095e-07	27.0094	6.59587e-11
ncbi-103391348	2.21262	4.29467e-33	-27.2391	2.74236e-20
ncbi-103385541	-2.01017	7.93817e-08	-55.4734	2.98427e-27
ncbi-103396390	7.22346	1.45638e-14	-50.6928	4.88825e-16
ncbi-103377928	2.6463	5.80542e-11	-25.3642	3.02228e-11
ncbi-103392802	12.2848	5.64307e-16	-47.2654	6.07458e-18
ncbi-103390847	3.14144	6.87568e-112	-56.3305	6.22852e-49
ncbi-103384122	3.09734	1.88196e-18	-53.0579	5.33265e-31
ncbi-103381809	10.6499	1.70461e-34	-35.2922	2.11071e-22
ncbi-103381712	2.81221	1.05243e-26	28.7964	5.21829e-51
ncbi-103379320	1.25517	1.44858e-18	-26.0013	1.47764e-12
ncbi-103377803	7.6677	0.0483778	-53.5072	1.05092e-55
ncbi-103385058	3.83901	2.37071e-169	-65.6774	1.20849e-33
ncbi-103393021	3.54421	6.23698e-60	-47.9219	2.77599e-33
ncbi-103387596	2.07208	4.23332e-76	-30.5138	3.81763e-27
ncbi-103396039	7.98726	3.28302e-36	-25.6358	1.39602e-09
ncbi-103378395	1.35992	4.76267e-26	-38.7207	7.96537e-42
ncbi-103376844	7.36713	3.79616e-178	-50.1462	9.90669e-30
ncbi-103380597	3.06962	1.45228e-71	-27.6061	1.32764e-11
ncbi-103382164	2.13896	6.54037e-28	-30.3261	2.81434e-12
ncbi-103378521	1.25203	4.05572e-21	-37.7803	6.12733e-19
ncbi-103394342	2.26309	1.33658e-53	-31.2352	7.77139e-20
ncbi-103390491	3.77018	2.27733e-40	29.1741	6.61327e-15
ncbi-103394971	2.80735	0.00155655	-29.4516	2.55853e-20
ncbi-103379243	2.97788	2.18941e-13	-35.0771	1.40081e-12
ncbi-103393776	1.1752	4.18323e-14	-54.2899	6.0689e-22
ncbi-103390629	2.7072	2.01361e-59	-47.165	8.37221e-21
ncbi-103383366	3.01874	1.68945e-48	-25.1379	1.65804e-15
ncbi-103383304	3.20359	2.48328e-52	-46.462	8.02261e-31
ncbi-103383802	2.13936	6.39225e-29	-70.3389	4.53599e-43
ncbi-103378775	5.52838	6.44687e-09	-59.3479	3.8402e-20
ncbi-103380461	6.83553	1.12168e-136	-48.4488	4.97468e-37
ncbi-103387340	4.14078	1.54281e-06	-58.1533	1.02671e-26
ncbi-103396131	1.74003	5.56535e-35	-42.2769	1.1762e-14
ncbi-103379434	2.90304	6.71969e-31	-50.1712	1.24628e-20
ncbi-103382513	5.30864	7.13434e-158	-42.0563	1.96113e-41
ncbi-103389570	4.86729	1.35775e-115	-76.9357	7.87579e-55
ncbi-103381716	3.42334	5.07712e-09	-83.4056	6.2076e-68
ncbi-103383354	1.28111	2.02927e-14	-36.4558	1.58581e-11
ncbi-103386268	1.02864	1.01781e-10	-42.7252	1.14173e-18
ncbi-103383495	1.07713	3.67507e-07	29.2765	2.9699e-28
ncbi-103390000	1.07268	1.99103e-09	-29.7012	2.31717e-23
ncbi-103383586	1.58348	3.68408e-29	-28.1683	2.3015e-14
ncbi-103389231	1.69088	1.87731e-11	-87.3043	8.66093e-84
ncbi-103394379	2.07222	3.13524e-41	-66.6483	1.54817e-83
ncbi-103382270	1.86997	7.21799e-08	-45.6532	4.34626e-29
ncbi-103388369	3.94822	2.55316e-69	-32.9583	8.27217e-16
ncbi-103385233	7.54142	0	-27.8018	7.39483e-27
ncbi-103386115	5.58709	1.27551e-88	-38.6266	6.46814e-33
ncbi-103392244	1.86567	4.42006e-08	-36.0469	3.35993e-23
ncbi-103377468	1.7645	9.78851e-16	-49.8507	3.21818e-25
ncbi-103386131	2.42447	7.54703e-31	-52.0339	3.10122e-37
ncbi-103394884	6.51795	6.09541e-20	-51.7278	1.60154e-31
ncbi-103393896	3.05492	4.85297e-92	-30.104	4.68513e-14
ncbi-103391786	3.3391	5.83214e-77	-39.613	2.49317e-21
ncbi-103383201	1.97147	6.9215e-30	-50.5319	1.74534e-51
ncbi-103390096	5.79387	3.3076e-143	-43.1998	1.03881e-35
ncbi-103377730	2.59969	4.05383e-66	-52.1576	4.13212e-21
ncbi-103377780	2.20662	1.1836e-33	-43.7656	7.52571e-27
ncbi-103382807	6.17075	2.65234e-120	41.9824	1.27097e-25
ncbi-103387005	3.50162	2.44932e-35	-73.834	2.44377e-48
ncbi-103386825	2.59265	1.91885e-18	44.4912	2.13234e-50
ncbi-103393610	1.22892	0.000124282	34.5894	3.24041e-25
ncbi-103390080	1.06116	0.013718	-33.5533	6.44764e-21
ncbi-103391276	2.06462	6.78832e-25	-31.8347	9.60276e-21
ncbi-103378229	3.39673	5.61355e-69	-48.0356	1.9536e-57
ncbi-103393696	1.82724	8.1703e-09	-30.4513	1.47119e-19
ncbi-103385586	3.26074	4.21783e-17	-75.3399	9.09399e-62
ncbi-103395212	3.1508	2.82503e-41	-37.1456	8.2004e-20
ncbi-103387348	2.82791	2.50221e-38	-42.2146	1.53699e-22
ncbi-103379718	7.09376	2.50855e-101	-30.4696	2.56528e-11
ncbi-103384135	-3.85091	5.39011e-134	-73.4598	1.97269e-41
ncbi-103382132	1.88742	3.58789e-16	30.7466	6.46217e-23
ncbi-103396757	3.47083	3.62253e-64	-34.984	7.03423e-17
ncbi-103377183	1.29143	7.74126e-05	-42.3459	3.07757e-12
ncbi-103378964	1.59294	1.15932e-08	-39.8956	2.03185e-09
ncbi-103398097	2.37764	1.83772e-51	-77.4032	3.26603e-74
ncbi-103391657	4.47608	9.17198e-39	-28.4362	1.50742e-13
ncbi-103396391	1.11097	2.18126e-12	-58.7836	3.12427e-28
ncbi-103382353	1.27137	2.59225e-13	-53.7824	1.61418e-51
ncbi-103383348	1.926	0.000798015	-29.744	1.77178e-13
ncbi-103381685	-3.79421	1.24824e-18	-85.3243	3.10386e-68
ncbi-103385800	1.99398	1.20022e-17	-37.2927	1.77758e-23
ncbi-103391825	2.87973	4.66617e-58	41.0223	2.30824e-25
ncbi-103389949	3.52841	1.65556e-67	29.2082	5.36681e-42
ncbi-103385771	3.89885	0.010059	-54.6992	2.47375e-19
ncbi-103385255	3.99009	1.68568e-61	-63.3664	1.71268e-27
ncbi-103389764	2.16643	5.61382e-13	-25.2482	1.23643e-19
ncbi-103392869	2.48898	3.29947e-30	25.1582	1.44247e-41
ncbi-103383860	3.30525	1.33405e-57	-43.2277	1.41621e-11
ncbi-103390363	2.18821	1.53847e-18	54.6014	2.0302e-40
ncbi-103384160	4.75308	8.38008e-14	29.4304	1.90027e-20
ncbi-103395676	3.38267	0.00200837	-31.3524	2.04323e-10
ncbi-103388988	3.29638	2.66323e-24	-48.0057	2.06086e-16
ncbi-103386717	1.04344	2.97315e-13	-25.5623	6.63693e-17
ncbi-103394234	8.32193	0.0134176	37.361	4.17708e-35
ncbi-103385668	7.27736	4.28778e-15	-45.5573	4.85545e-27
ncbi-103382264	2.7486	3.69892e-77	33.4979	7.71623e-14
ncbi-103384552	8.12928	0.00940129	-63.6997	2.6554e-26
ncbi-103391035	2.72446	1.28998e-22	-28.2402	8.31486e-20
ncbi-103394948	1.48848	3.70809e-07	-34.2873	7.91792e-17
ncbi-103383656	2.87328	1.39946e-61	-26.2574	7.82644e-16
ncbi-103380881	6.39282	5.42572e-87	-38.4611	4.89292e-41
ncbi-103388295	1.8478	9.37905e-14	-28.4672	5.55512e-15
ncbi-103392714	2.85611	1.79562e-78	-50.2796	1.73552e-35
ncbi-103391054	5.59158	8.69589e-79	-44.5863	1.61118e-23
ncbi-103377324	4.29768	0.0236867	-29.7268	2.25783e-12
ncbi-103386502	4.08059	1.13597e-24	-35.4864	1.58242e-28
ncbi-103388450	3.81297	1.20242e-80	-38.6515	2.23284e-20
ncbi-103379732	-1.36243	2.02902e-05	-54.3579	1.86599e-48
ncbi-103385253	2.44662	1.52908e-54	-39.2636	1.43871e-22
ncbi-103382585	1.59256	6.71046e-17	29.412	1.2546e-16
ncbi-103395039	-2.1527	2.31566e-08	47.1408	4.83661e-15
ncbi-103386548	7.04769	1.25062e-73	-36.5787	2.33358e-37
ncbi-103389673	15.6246	5.33644e-23	-56.5616	8.45993e-28
ncbi-103392443	1.95997	1.80732e-25	42.1264	4.33796e-62
ncbi-103383131	1.5123	8.47537e-05	25.7806	1.43366e-16
ncbi-103383680	1.15867	3.15934e-12	-49.7686	2.76162e-11
ncbi-103388062	1.61115	1.42327e-13	-46.0035	5.57288e-28
ncbi-103381794	2.20082	2.44064e-68	-72.0571	4.41217e-50
ncbi-103399910	3.19827	3.87619e-11	-46.6133	2.05475e-22
ncbi-103381738	1.27834	4.25385e-16	-37.8239	3.38807e-21
ncbi-103388104	2.2617	3.58604e-13	57.9783	3.677e-58
ncbi-103379540	4.60787	4.41657e-57	-28.8182	1.66951e-18
ncbi-103386870	15.3344	6.93473e-30	-31.5887	3.81906e-08
ncbi-103388854	4.34193	9.23665e-14	46.1362	1.63087e-29
ncbi-103376918	2.55946	9.33567e-54	-50.6656	2.27844e-15
ncbi-103391689	2.47721	9.98731e-08	-61.3307	2.6246e-19
ncbi-103384519	5.73627	1.88386e-08	-49.7835	5.19538e-30
ncbi-103382331	2.61619	1.53148e-10	-56.1116	2.5273e-32
ncbi-103391903	9.06769	1.82498e-24	37.5001	5.45178e-45
ncbi-103396858	3.04654	8.53283e-06	33.5634	1.36396e-69
ncbi-103398005	-4.30771	4.77358e-39	71.024	7.47224e-87
ncbi-103392231	3.64505	1.60738e-47	-25.2916	2.37401e-27
ncbi-103383634	2.31943	7.06452e-37	-78.3733	9.66154e-53
ncbi-103395856	4.59581	2.37451e-19	-28.8335	5.72764e-23
ncbi-103383533	4.05687	8.90289e-44	-49.5402	2.95009e-14
ncbi-103394148	2.54976	1.63426e-68	-32.089	3.13173e-16
ncbi-103382595	3.59711	5.87056e-67	-31.4876	4.60937e-13
ncbi-103394360	2.19131	3.86645e-72	-27.4852	9.80225e-27
ncbi-103381200	3.34294	5.04813e-35	-39.7097	1.50771e-19
ncbi-103393234	3.63273	3.36512e-24	-62.9189	1.26423e-14
ncbi-103392072	10.3414	8.67661e-27	-63.1189	5.05599e-19
ncbi-103394818	6.35206	4.55726e-280	-45.5493	5.57384e-20
ncbi-103391506	2.11267	1.19687e-34	-30.1997	6.25139e-16
ncbi-103377546	1.83892	1.71207e-26	48.8504	3.64944e-26
ncbi-103394862	2.28117	3.36774e-45	-58.2028	4.16382e-31
ncbi-103394637	1.30541	0.00257419	-30.1406	2.63792e-14
ncbi-103378112	6.56321	1.34507e-80	-28.5176	1.99129e-13
ncbi-103378351	5.81981	8.01287e-27	-28.3851	2.01765e-16
ncbi-103398315	2.45406	1.31861e-38	-67.8189	1.2979e-39
ncbi-103379019	5.44166	9.24315e-47	-35.5579	2.31941e-26
ncbi-103383377	3.32928	0.000237333	-57.9512	1.46895e-43
ncbi-103393703	1.6147	1.61993e-30	-46.3871	8.39213e-31
ncbi-103384531	2.51604	1.45085e-33	-36.8035	1.26646e-30
ncbi-103385089	1.34025	1.06996e-10	-48.1605	9.7478e-15
ncbi-103394670	3.13048	2.22857e-73	-31.6023	1.42773e-19
ncbi-103385964	3.22935	4.25207e-64	-34.6808	1.42261e-18
ncbi-103387187	5.31813	9.63563e-15	-42.9733	1.61837e-08
ncbi-103383382	2.3146	3.37316e-54	-44.6423	3.45555e-12
ncbi-103393879	1.87012	1.7683e-06	28.0136	4.52842e-35
ncbi-103387034	5.60115	6.94403e-16	-50.4971	1.31055e-15
ncbi-103398018	9.45806	0.0344009	29.6648	6.73856e-19
ncbi-103392826	4.29127	2.46114e-58	-51.6528	4.17157e-31
ncbi-103379362	1.50478	2.23726e-22	-26.1438	6.08936e-10
ncbi-103378472	3.11101	1.14878e-31	-25.0395	2.03006e-09
ncbi-103384921	3.46596	4.07077e-27	-50.1015	2.92918e-37
ncbi-103387559	1.96963	2.43453e-10	-40.0097	2.00015e-20
ncbi-103394252	2.94918	2.06452e-14	-25.7246	2.63264e-27
ncbi-103379810	1.51596	0.00137886	-66.073	1.41333e-40
ncbi-103381554	4.5714	7.18339e-98	-51.7309	2.93268e-20
ncbi-103389861	1.64672	2.56042e-38	-29.6739	1.36323e-23
ncbi-103378748	1.5603	9.51788e-27	-45.6949	3.36583e-11
ncbi-103387960	1.25248	0.0252639	25.5802	2.29972e-19
ncbi-103395605	2.16454	6.5754e-11	-26.3994	1.36291e-20
ncbi-103395696	1.86643	3.18223e-25	-27.3063	1.57987e-10
ncbi-103382551	1.25145	1.70079e-09	-31.9314	2.00917e-28
ncbi-103386480	2.3932	1.35762e-07	-30.082	2.93557e-11
ncbi-103388035	2.58549	1.50882e-18	-42.5985	1.58379e-15
ncbi-103394674	10.1227	1.23239e-24	-48.0881	2.32943e-38
ncbi-103390916	1.18879	6.68126e-17	-72.5227	7.78229e-39
ncbi-103383460	3.09549	2.08552e-71	35.4999	6.08213e-47
ncbi-103391588	9.95867	3.36512e-75	-50.13	2.16067e-29
ncbi-103391216	-2.04955	1.02369e-25	-52.148	8.68203e-40
ncbi-103388001	3.47069	1.15178e-20	-29.1368	5.67406e-09
ncbi-103380432	1.92068	6.38244e-09	-54.1242	4.95595e-44
ncbi-103379766	4.62511	0.00285433	-36.1889	6.31647e-13
ncbi-103386385	1.43118	7.53234e-14	-57.4959	6.43889e-79
ncbi-103381461	1.05236	4.45237e-13	-61.863	1.22322e-15
ncbi-103382041	4.37533	2.2062e-40	-36.3038	1.85506e-14
ncbi-103392046	1.35957	8.9748e-06	-36.548	2.00532e-21
ncbi-103397943	3.08937	4.93544e-62	56.6178	1.01847e-62
ncbi-103381112	1.66567	4.89596e-06	-31.6549	2.77534e-11
ncbi-103395599	2.15353	1.49067e-53	-27.1972	5.43835e-24
ncbi-103392804	1.56029	2.78677e-09	-26.3919	7.93317e-17
ncbi-103382322	4.89802	1.31745e-50	-27.9394	5.07038e-16
ncbi-103398714	1.06209	0.000141154	-56.574	1.58691e-42
ncbi-103387323	3.84509	5.09855e-11	-60.6392	2.12898e-49
ncbi-103398015	-4.74472	0.00520095	59.067	3.11549e-25
ncbi-103379429	1.45507	1.24131e-11	-33.7254	1.31025e-14
ncbi-103384589	-3.10938	8.15249e-24	29.5495	3.08284e-13
ncbi-103387938	3.03308	5.42296e-44	-25.8462	1.73863e-36
ncbi-103399814	2.23732	8.04459e-26	-57.833	3.23047e-27
ncbi-103389172	2.25206	4.91557e-09	-34.2606	9.89916e-22
ncbi-103383828	3.93453	1.21134e-107	-32.3308	3.67796e-22
ncbi-103393948	1.97025	2.46789e-63	-75.2117	2.6679e-87
ncbi-103390309	2.34811	0.00291245	-30.694	7.33151e-13
ncbi-103387464	2.43213	4.27703e-54	-55.0795	4.70148e-22
ncbi-103390332	4.23935	1.7198e-23	-52.357	1.02808e-09
ncbi-103386546	-2.94326	9.35e-24	-31.6643	3.50191e-18
ncbi-103378845	1.03224	0.000320979	-26.928	3.01464e-09
ncbi-103380906	10.6912	1.30962e-07	-70.3379	2.15749e-47
ncbi-103395022	2.70466	5.65267e-34	-50.7998	1.21132e-23
ncbi-103395129	-3.54432	0.0271946	-59.5498	8.98226e-44
ncbi-103399913	-1.28812	5.73795e-09	-25.8334	5.97055e-13
ncbi-103379486	-2.29905	1.28359e-14	-69.6691	5.42883e-40
ncbi-103388049	4.04066	1.73968e-97	-86.5745	9.42441e-92
ncbi-103395910	-8.78136	0.0457977	-28.0427	1.6275e-14
ncbi-103391356	1.39989	3.25568e-19	25.6131	4.87177e-23
ncbi-103380770	1.12708	2.60851e-06	-47.6259	8.24858e-13
ncbi-103387010	7.59588	9.37507e-247	-46.3616	1.46059e-32
ncbi-103387685	-2.49436	1.14665e-08	44.2834	2.60954e-26
ncbi-103391244	7.63614	1.48673e-100	-28.3173	2.61097e-11
ncbi-103395061	3.11306	0.00367197	-33.2503	6.08644e-22
ncbi-103386285	4.1528	1.96055e-112	-39.6092	3.65269e-15
ncbi-103377974	1.74088	2.44651e-50	-38.4552	4.45189e-17
ncbi-103383879	2.99663	3.59365e-30	33.5287	5.58564e-23
ncbi-103382188	4.24401	1.112e-68	29.139	2.81365e-09
ncbi-103389804	3.28011	1.01362e-39	-34.0239	2.34703e-10
ncbi-103387463	4.59305	7.89782e-94	-49.1032	4.06096e-10
ncbi-103396138	1.43744	6.44143e-19	-35.7966	5.73625e-19
ncbi-103379781	2.60707	6.38828e-24	-56.5297	5.91917e-28
ncbi-103379098	3.28756	2.83777e-54	-29.516	3.97922e-29
ncbi-103396080	4.09865	3.78955e-36	-49.4833	8.11049e-27
ncbi-103386195	2.15322	1.56901e-32	-54.4127	3.01405e-21
ncbi-103380672	3.94691	2.08727e-61	-43.0764	7.72734e-33
ncbi-103377344	3.89702	5.14534e-119	-29.1451	2.48874e-14
ncbi-103385511	3.67206	3.03858e-56	-30.1272	5.67852e-12
ncbi-103386903	1.47281	3.74317e-27	-34.041	2.9225e-19
ncbi-103388333	2.18928	1.60671e-23	-65.0709	2.09774e-33
ncbi-103395162	1.33949	0.01081	-26.1666	1.00268e-25
ncbi-103386169	7.83529	6.43899e-107	-36.1583	1.97745e-11
ncbi-103393031	1.35227	1.99952e-28	-27.1093	1.26547e-19
ncbi-103385554	1.45901	1.46871e-08	-48.3251	3.14832e-52
ncbi-103389820	5.99081	9.92346e-83	-63.5979	2.13288e-24
ncbi-103387213	3.10852	0.0180757	-32.0453	6.55232e-24
ncbi-103377204	2.68415	1.13727e-97	-64.2449	5.9794e-28
ncbi-103399861	5.38391	0.000522748	-29.2718	3.33475e-13
ncbi-103388007	8.00183	0.0407179	-46.7663	3.82234e-24
ncbi-103387125	4.15944	3.36725e-07	-40.2921	5.39669e-19
ncbi-103384303	2.70245	7.29804e-18	-63.9716	4.71903e-55
ncbi-103392000	1.88769	5.80159e-15	-35.0646	3.62642e-13
ncbi-103382185	1.54671	1.80612e-18	-40.7778	6.16966e-27
ncbi-103381054	2.60409	6.53537e-76	-38.9795	1.58912e-34
ncbi-103386630	8.0112	0	-65.1511	7.64613e-48
ncbi-103386609	2.73628	8.18602e-49	-39.2099	2.06447e-14
ncbi-103376659	1.62341	8.99955e-08	-39.504	4.04923e-25
ncbi-103386907	1.79192	4.14957e-25	-40.9805	5.95531e-12
ncbi-103389806	6.29548	1.01404e-181	-64.0359	1.67617e-31
ncbi-103384178	2.67823	7.25735e-15	-48.5004	4.30027e-11
ncbi-103378485	1.63992	5.53596e-13	-49.6277	5.39086e-18
ncbi-103381970	4.0642	2.25782e-110	-39.8897	1.11114e-15
ncbi-103384904	1.33022	7.03477e-15	-26.6287	2.99432e-17
ncbi-103388923	5.90689	0.000145423	-30.915	3.67134e-17
ncbi-103378185	1.08456	1.6183e-05	-69.3486	1.179e-78
ncbi-103376944	2.65854	1.64297e-26	-42.5975	4.46151e-08
ncbi-103387848	2.51268	7.08378e-64	-77.9876	2.37643e-61
ncbi-103385329	6.12067	5.2763e-18	29.1209	4.94875e-32
ncbi-103385065	1.1849	1.81028e-19	-30.4082	1.81406e-14
ncbi-103393170	-1.71772	1.11322e-31	-32.4078	6.92468e-27
ncbi-103381844	1.23214	1.31795e-16	-35.1425	1.6559e-26
ncbi-103386316	2.41199	1.06973e-60	-41.9009	9.54267e-15
ncbi-103386435	1.77197	2.52989e-16	-43.8039	7.60075e-35
ncbi-103392261	1.89068	2.12934e-21	-30.7068	8.71607e-14
ncbi-103380200	4.64313	5.89296e-86	-59.6064	2.91848e-38
ncbi-103390540	3.238	8.10095e-25	-26.1927	7.86534e-39
ncbi-103399842	4.05867	1.23704e-62	-45.7187	5.36401e-24
ncbi-103387155	7.18681	1.27381e-181	46.8078	1.47826e-72
ncbi-103395539	6.00161	5.55019e-08	-69.2536	4.56616e-37
ncbi-103387461	4.45813	5.91087e-15	-78.3402	1.88283e-53
ncbi-103377757	1.66604	4.55719e-06	-46.6773	8.84712e-39
ncbi-103391301	1.41973	9.5068e-14	-40.9546	1.24465e-32
ncbi-103387178	2.32919	3.32361e-18	-37.5559	3.66702e-13
ncbi-103383273	3.27619	2.00353e-37	-29.2197	1.20182e-10
ncbi-103383451	4.92139	2.04603e-147	-52.4374	3.89922e-23
ncbi-103387082	2.25995	1.049e-30	-38.9374	8.46037e-11
ncbi-103390229	1.45278	0.00210285	-47.5699	1.30155e-45
ncbi-103377330	3.05642	2.42115e-17	-32.6698	1.11721e-10
ncbi-103395873	-4.34523	3.01384e-68	-81.1397	2.2973e-43
ncbi-103381967	-3.25705	2.00309e-06	-64.544	8.53808e-21
ncbi-103377170	1.23226	1.82794e-09	28.5915	2.51579e-15
ncbi-103388612	1.93113	4.7753e-58	-56.7318	5.90459e-34
ncbi-103393928	6.91485	5.88315e-116	-56.9197	4.1094e-33
ncbi-103384580	1.8727	2.433e-50	-25.9123	1.06734e-33
ncbi-103389252	3.15734	1.47608e-33	-46.4276	1.87509e-22
ncbi-103384267	7.73697	0.00772871	-51.9098	5.46013e-08
ncbi-103378559	1.82233	0.00114273	-69.4075	2.11406e-21
ncbi-103385639	4.44179	4.44802e-38	-39.6236	3.5829e-23
ncbi-103385937	-3.38986	8.23722e-13	-41.1218	1.84306e-17
ncbi-103377323	1.58119	5.82052e-25	-34.1997	2.96738e-26
ncbi-103396547	3.15614	9.27732e-72	-37.7849	5.96766e-09
ncbi-103386019	2.14024	0.000717198	-31.2326	3.26144e-28
ncbi-103377473	4.89765	2.52097e-38	-42.5579	6.89029e-27
ncbi-103378198	7.61961	0.00390111	-25.1107	1.20841e-13
ncbi-103380900	1.11678	1.15794e-09	60.3957	2.91087e-39
ncbi-103376961	8.79225	0.00660731	-25.7442	7.8822e-18
ncbi-103385242	2.2375	5.40744e-46	-26.4374	2.82725e-11
ncbi-103396071	10.8832	1.10887e-33	-35.2684	2.90291e-13
ncbi-103392178	-1.35084	3.43274e-06	40.9937	9.02226e-16
ncbi-103394001	2.34358	2.31653e-20	-52.3623	1.6175e-34
ncbi-103395075	2.03008	8.88102e-42	-30.6984	1.37591e-22
ncbi-103389513	2.46867	3.85182e-21	-45.0742	3.04086e-28
ncbi-103394437	1.86888	1.99788e-21	-25.4121	5.1482e-15
ncbi-103390724	1.12487	9.98433e-12	-50.0925	1.68387e-39
ncbi-103388936	1.92068	2.36873e-37	-30	1.2602e-21
ncbi-103394555	1.38363	5.64821e-11	-50.1482	3.0511e-54
ncbi-103395085	2.4736	6.68402e-21	-31.7641	3.84667e-15
ncbi-103396503	1.09013	1.72152e-14	-53.8559	1.92408e-34
ncbi-103380618	12.1	4.58701e-13	-57.7744	4.63581e-19
ncbi-103382422	1.5078	8.0712e-36	32.7306	1.6473e-17
ncbi-103390827	3.17592	4.27242e-28	-41.034	3.58061e-21
ncbi-103384500	4.45085	4.19928e-06	-31.1164	1.78954e-17
ncbi-103389665	1.41664	2.88428e-12	-50.7424	4.87244e-27
ncbi-103380676	1.35471	5.08266e-19	-50.2453	1.36762e-27
ncbi-103387797	2.77453	1.13452e-17	-43.8198	6.49903e-26
ncbi-103396208	2.04285	7.07763e-53	-64.0883	8.88685e-29
ncbi-103393854	3.2036	5.21848e-23	-29.2468	2.75373e-06
ncbi-103380328	1.97406	8.50493e-32	-62.0887	3.32677e-21
ncbi-103388329	9.63783	3.07746e-08	-34.0196	1.75249e-18
ncbi-103379969	-3.46597	0.000324274	-33.7468	1.26458e-22
ncbi-103377641	9.2908	1.33446e-199	-41.2108	4.31073e-16
ncbi-103392222	2.05195	3.55458e-31	-30.9093	2.51491e-15
ncbi-103394798	4.61746	1.34534e-148	-62.3706	1.59656e-18
ncbi-103388430	-3.87795	8.39665e-06	-28.41	5.2407e-14
ncbi-103389199	5.5425	1.10052e-20	-43.8787	5.29376e-19
ncbi-103394800	1.90414	0.0439284	-34.7444	1.71149e-27
ncbi-103378871	1.91137	9.54587e-05	-32.8281	5.87457e-22
ncbi-103388380	1.61174	1.18377e-05	-40.8018	4.03316e-32
ncbi-103381355	2.04068	6.72907e-63	-48.4773	5.25125e-30
ncbi-103385994	1.10555	0.000626583	-32.1651	1.23773e-12
ncbi-103398630	1.81362	8.02822e-34	-39.5829	8.50209e-14
ncbi-103388060	2.10593	6.16652e-12	-35.4744	1.23877e-23
ncbi-103390666	10.2214	1.81492e-28	-28.3699	3.90712e-22
ncbi-103384349	6.49659	1.37793e-07	39.2628	2.45437e-30
ncbi-103388613	1.94445	8.04599e-30	-38.5979	3.22169e-14
ncbi-103385608	1.19714	1.97074e-06	-38.3784	1.82466e-09
ncbi-103379858	2.38712	5.76897e-17	-26.8707	2.27354e-07
ncbi-103397958	1.59937	1.58795e-27	39.9205	2.53709e-37
ncbi-103378839	-3.01578	3.20734e-36	-71.2426	1.81303e-17
ncbi-103379455	1.70496	1.83906e-06	-25.1412	6.18347e-12
ncbi-103387888	2.93235	1.40564e-59	25.701	2.74199e-14
ncbi-103386847	2.15549	2.61941e-30	-45.9677	9.00868e-15
ncbi-103394831	4.33608	3.23509e-127	-25.7419	1.22751e-12
ncbi-103391522	2.63433	2.40452e-19	-70.76	1.4753e-41
ncbi-103392606	1.58046	9.43841e-15	-60.1536	2.98958e-37
ncbi-103392491	1.13369	1.02074e-05	-41.8092	1.79699e-20
ncbi-103378506	1.72785	3.68469e-13	-57.0338	4.95792e-34
ncbi-103387714	2.6175	4.24566e-41	26.3689	1.72287e-15
ncbi-103391167	1.29214	7.55783e-16	-31.2529	1.69184e-19
ncbi-103380781	1.59901	4.20957e-27	-26.3796	4.24675e-11
ncbi-103380195	3.66737	2.2018e-87	-26.3078	3.88762e-16
ncbi-103385491	3.16952	2.28174e-24	-56.9005	7.1446e-27
ncbi-103392177	1.91866	1.1296e-25	-49.8022	1.07437e-17
ncbi-103380754	1.46072	1.62896e-13	-34.4335	7.67992e-16
ncbi-103383493	1.88172	4.55504e-32	-29.4752	5.13335e-15
ncbi-103397691	4.26375	5.59948e-24	-35.7643	1.64173e-16
ncbi-103388489	1.56793	5.72759e-27	-44.5483	2.22594e-17
ncbi-103397915	2.83122	1.42895e-25	53.8818	3.57471e-22
ncbi-103377975	2.82523	1.84843e-21	29.3461	7.88012e-35
ncbi-103377113	2.49152	1.91654e-16	-25.782	4.339e-19
ncbi-103385129	4.02978	2.60924e-123	-35.9666	2.94786e-18
ncbi-103393503	4.25376	0.000715317	-54.7833	3.29243e-27
ncbi-103386368	1.17838	0.000252193	-37.5183	3.98216e-25
ncbi-103393807	14.6846	4.25854e-20	-26.1029	5.14488e-12
ncbi-103388524	1.79658	3.53665e-19	-61.4744	4.36017e-61
ncbi-103386517	6.32193	0.0308152	-48.4257	4.48541e-19
ncbi-103391574	1.09319	3.60983e-11	-27.7384	3.32447e-12
ncbi-103382723	2.10607	1.84649e-31	-32.2889	2.28561e-27
ncbi-103382806	1.56133	8.46646e-21	-35.122	7.85171e-19
ncbi-103385300	5.91836	1.19611e-187	-25.757	1.01786e-07
ncbi-103379926	1.11615	1.30822e-06	-27.8044	4.76672e-14
ncbi-103377863	5.02987	3.77509e-12	-39.1695	2.14554e-19
ncbi-103378388	5.93336	4.73573e-11	-39.9881	9.99687e-24
ncbi-103392434	3.64844	2.28758e-13	-58.0783	1.85775e-11
ncbi-103387150	1.3431	0.0272592	-25.2451	3.24319e-13
ncbi-103389409	1.92801	8.10156e-28	-27.5315	5.52477e-13
ncbi-103392110	2.86511	2.37907e-29	-28.0894	3.5612e-15
ncbi-103392226	2.59661	2.56371e-85	-33.8864	2.45392e-27
ncbi-103388932	3.08384	1.0608e-28	-34.4205	1.38194e-12
ncbi-103385520	1.05937	1.00229e-10	-74.3698	1.82834e-45
ncbi-103379322	1.47854	1.13875e-08	-37.4673	1.9745e-38
ncbi-103393353	1.32736	1.04345e-20	-46.1543	3.07849e-14
ncbi-103380346	2.61637	5.12614e-74	37.6286	6.53134e-29
ncbi-103390041	1.11534	1.23401e-11	26.3738	2.04606e-27
ncbi-103386235	1.08059	1.17795e-21	-38.5889	3.86209e-15
ncbi-103391684	3.17316	4.28788e-29	-66.0564	2.12602e-66
ncbi-103388727	9.26601	1.04015e-71	-25.6635	3.59493e-18
ncbi-103381275	1.45782	1.66281e-08	-29.4512	1.70273e-10
ncbi-103380562	7.31606	2.31824e-34	-27.3758	1.91803e-24
ncbi-103391817	2.178	1.07566e-33	-31.6591	3.75656e-21
ncbi-103398199	2.48237	2.92639e-18	-42.6705	9.54776e-30
ncbi-103390121	3.89275	1.70828e-17	42.0507	8.67261e-20
ncbi-103396585	1.29616	1.75977e-11	-26.1615	8.54798e-28
ncbi-103391989	2.87635	9.64287e-77	-57.3057	2.86117e-44
ncbi-103395596	1.7666	4.57572e-08	32.5532	2.14719e-14
ncbi-103384212	-2.36215	2.74163e-06	-37.1673	6.49813e-17
ncbi-103387334	1.55448	6.0016e-32	-26.4473	6.63894e-15
ncbi-103381226	1.15954	0.000101173	-29.2794	4.8073e-18
ncbi-103391722	1.27763	5.26907e-17	-35.8296	7.54499e-22
ncbi-103382777	1.16808	8.45285e-05	-53.4392	2.31997e-29
ncbi-103378065	-3.07122	2.11023e-13	-29.4309	2.3734e-10
ncbi-103380449	2.82654	1.08685e-65	-42.1306	4.16808e-17
ncbi-103383511	1.1467	8.24862e-07	57.5553	7.25224e-27
ncbi-103384878	1.42291	1.72608e-25	-41.6387	2.27158e-24
ncbi-103396161	5.46271	8.07037e-07	-27.3054	8.12705e-18
ncbi-103388159	2.02125	1.04148e-07	-28.8452	2.87515e-13
ncbi-103388979	3.01458	2.28505e-52	-30.6662	8.38295e-15
ncbi-103384412	1.04787	3.55869e-11	-56.2686	2.55162e-58
ncbi-103384159	2.7833	4.01621e-31	-31.8129	7.3162e-19
ncbi-103384957	6.59481	1.33879e-116	-59.5892	7.15339e-52
ncbi-103397895	2.73583	4.55611e-16	-27.4792	5.2605e-21
ncbi-103381047	2.57621	1.27658e-70	-52.1386	6.53913e-21
ncbi-103385704	1.82474	3.45611e-22	-27.9592	3.37834e-18
ncbi-103396193	6.12781	1.29266e-51	-60.8957	2.70444e-31
ncbi-103394855	1.43736	2.32961e-10	-25.6221	1.10188e-14
ncbi-103392763	7.81572	4.8322e-34	-36.2356	1.24563e-12
ncbi-103378796	11.2605	1.58657e-10	-38.4766	3.10622e-15
ncbi-103382395	2.68115	4.73321e-12	33.1484	8.72779e-15
ncbi-103387219	-3.9908	1.11306e-25	50.934	3.57635e-17
ncbi-103384812	1.70978	3.07268e-05	-34.8169	1.30924e-10
ncbi-103385446	7.31393	3.82882e-225	40.8739	2.45127e-16
ncbi-103388499	5.3349	2.35642e-42	-28.3878	1.106e-14
ncbi-103389792	1.05736	8.78115e-07	-49.8078	2.59554e-37
ncbi-103391389	1.75056	5.98754e-22	-30.6417	1.01146e-08
ncbi-103398329	2.10787	1.56097e-58	-47.8927	3.14082e-31
ncbi-103383153	1.44496	2.00748e-12	-26.6729	1.6592e-12
ncbi-103381893	2.78057	1.051e-67	-68.5845	9.17393e-51
ncbi-103376965	2.02579	1.10604e-12	-50.6009	3.95732e-60
ncbi-103392121	1.3576	1.50962e-18	-54.3559	2.22732e-32
ncbi-103383609	1.77564	3.89035e-27	-35.043	8.30253e-24
ncbi-103383720	2.81511	5.68442e-62	-38.3344	3.73031e-40
ncbi-103382150	3.8034	4.57455e-41	-51.962	7.01127e-36
ncbi-103392339	1.62304	3.97168e-11	-59.0097	8.79832e-37
ncbi-103392145	2.73881	4.97591e-35	-76.2391	1.93898e-50
ncbi-103388182	3.28117	1.76882e-72	30.778	4.3437e-16
ncbi-103393874	1.12667	6.31174e-08	-31.5114	4.55629e-22
ncbi-103384276	2.33235	5.5149e-17	-36.6924	4.27396e-08
ncbi-103378732	1.02321	1.18585e-12	-40.9412	4.01689e-18
ncbi-103382114	7.44268	1.02503e-32	-49.4721	1.29128e-25
ncbi-103383398	3.58697	3.98404e-90	-34.6447	4.31194e-40
ncbi-103391153	8.7761	3.95991e-13	31.2205	1.91692e-10
ncbi-103396022	2.69011	2.20175e-114	-39.8675	2.30258e-25
ncbi-103386867	2.87808	1.08182e-15	-34.861	2.50053e-21
ncbi-103395309	4.82603	7.43648e-150	31.4736	3.32471e-12
ncbi-103382656	2.53021	1.4482e-83	-38.6468	1.14703e-26
ncbi-103379638	1.02871	3.30456e-16	26.8566	2.61714e-14
ncbi-103393127	3.87765	4.54556e-158	-25.3874	1.00693e-24
ncbi-103394615	1.46947	4.54787e-14	-65.139	3.82443e-36
ncbi-103391702	2.0717	1.14686e-14	-48.4474	2.50608e-19
ncbi-103397866	1.35195	3.06002e-10	-41.2421	2.86779e-30
ncbi-103394007	2.77597	1.67227e-64	-27.4627	1.34087e-14
ncbi-103390945	7.08835	1.19258e-49	34.8515	1.78504e-22
ncbi-103380378	1.82497	4.95885e-25	-40.6528	3.50862e-22
ncbi-103383021	1.93074	4.35943e-19	26.7208	8.71504e-36
ncbi-103382099	1.42408	8.19492e-21	-32.3391	7.54972e-12
ncbi-103382349	1.34086	1.32992e-13	-34.4866	1.66547e-24
ncbi-103376634	1.94883	1.32684e-33	36.0843	2.82835e-28
ncbi-103395160	1.91837	5.25559e-35	-44.6881	2.44324e-21
ncbi-103394220	1.39722	6.03411e-35	-71.4004	4.14583e-34
ncbi-103378507	4.61892	4.8435e-109	-37.4188	2.31175e-17
ncbi-103391705	4.09887	1.516e-38	-25.1899	4.15292e-14
ncbi-103389748	1.03356	1.39675e-12	-54.1911	2.98462e-37
ncbi-103388692	9.85001	4.96048e-30	-31.0529	1.62387e-08
ncbi-103378745	1.129	0.00180763	-37.3951	6.73165e-11
ncbi-103387656	1.13613	6.80641e-14	-25.7598	1.23224e-06
ncbi-103376915	7.05889	0.00314003	-27.3827	1.61979e-18
ncbi-103376737	1.22923	0.0385758	-30.8287	6.59628e-25
ncbi-103387389	1.66565	1.41278e-05	-52.3231	2.65625e-12
ncbi-103396459	1.72167	8.18294e-25	-33.5462	2.11278e-17
ncbi-103381938	-1.62433	0.000205694	-55.9492	4.72801e-44
ncbi-103387080	3.35547	2.48713e-26	-53.8884	2.6195e-21
ncbi-103382057	2.88635	9.78166e-23	-38.8523	9.63819e-10
ncbi-103383434	2.61938	2.25913e-41	-33.6165	1.28809e-13
ncbi-103393301	2.63803	2.39611e-26	-37.4528	7.50384e-19
ncbi-103390844	1.98514	2.87383e-43	-25.5544	2.42336e-16
ncbi-103391139	1.76494	7.1593e-18	-25.5084	1.36397e-24
ncbi-103394787	2.33653	1.63224e-20	-42.8193	1.40969e-25
ncbi-103384657	4.16057	4.54577e-123	-28.5817	7.26314e-18
ncbi-103391769	1.69796	2.0685e-37	-54.6163	2.72672e-44
ncbi-103395009	10.7918	1.34427e-26	-60.9326	2.47627e-78
ncbi-103381570	1.18782	1.51447e-07	43.6164	1.13553e-11
ncbi-103394584	2.04972	1.83044e-16	-38.2599	4.75188e-43
ncbi-103387536	9.41281	1.20499e-26	-56.7338	2.41472e-34
ncbi-103381590	2.80213	1.60931e-29	52.8456	2.57637e-37
ncbi-103389865	1.01454	3.24652e-14	31.9409	2.69157e-23
ncbi-103378251	3.97053	8.23976e-33	-40.7627	2.48649e-09
ncbi-103377469	1.8754	1.33507e-07	-60.331	4.31494e-45
ncbi-103394201	1.96219	2.17295e-18	-37.0472	3.35154e-18
ncbi-103385898	1.89459	1.33075e-29	-31.9917	3.49127e-16
ncbi-103377208	1.43104	2.97863e-19	-25.6678	7.22595e-14
ncbi-103387673	1.82347	4.20499e-07	-29.671	1.62555e-17
ncbi-103378078	2.39024	7.90132e-13	-34.9969	1.18156e-21
ncbi-103393844	3.10692	0.000198924	65.4626	1.1546e-107
ncbi-103382485	1.27446	1.72295e-06	-26.5247	4.46238e-15
ncbi-103379836	1.24454	1.04774e-09	-50.6064	2.72656e-29
ncbi-103386006	1.43805	1.96265e-31	-37.9096	7.26907e-67
ncbi-103389388	1.05234	1.02052e-12	-32.6307	7.42241e-18
ncbi-103385201	2.23438	2.95399e-16	-33.4739	3.82728e-16
ncbi-103388924	2.35158	9.03664e-46	-71.8624	2.17277e-55
ncbi-103379090	1.53391	1.36691e-12	-49.7435	1.05905e-26
ncbi-103385478	1.86623	8.48281e-18	-83.6956	5.71219e-79
ncbi-103381663	1.08699	6.12789e-17	-64.5529	5.69849e-42
ncbi-103379897	3.54007	2.83734e-50	-40.6825	1.42781e-41
ncbi-103390244	7.18511	1.86845e-214	-34.5974	1.35717e-25
ncbi-103389744	5.20053	0.0111721	-29.8658	2.85385e-12
ncbi-103392009	2.72824	1.58346e-41	-52.1509	3.28088e-35
ncbi-103378825	-4.984	5.38305e-41	-35.8965	1.85959e-13
ncbi-103385910	1.86705	2.57253e-22	-60.8397	1.10635e-32
ncbi-103389895	1.53972	1.6191e-16	-28.4984	1.35857e-10
ncbi-103387056	2.89963	1.46136e-60	-46.7654	2.60138e-26
ncbi-103377401	1.67792	2.43868e-27	38.8466	3.06038e-29
ncbi-103387147	4.51917	7.31296e-25	38.7898	9.07062e-09
ncbi-103383778	1.14303	3.33697e-05	-44.1766	1.8676e-34
ncbi-103377697	1.05275	0.000170718	-33.3516	1.45163e-12
ncbi-103380856	1.83501	6.17922e-40	-25.9013	4.20879e-16
ncbi-103394063	3.03215	2.23927e-46	-31.6609	4.67303e-15
ncbi-103394665	2.17965	0.00076024	-51.2947	9.06941e-23
ncbi-103390732	-3.76	1.24955e-06	-67.7651	2.9898e-26
ncbi-103396634	1.87996	7.14765e-17	-39.5691	9.87014e-20
ncbi-103377563	1.33466	1.62705e-10	-56.7843	5.73879e-50
ncbi-103384121	9.92293	2.17254e-159	-49.4354	2.18267e-25
ncbi-103387751	4.30285	2.58649e-60	-49.9796	6.15152e-21
ncbi-103393284	1.14793	7.82823e-05	-72.112	1.96896e-19
ncbi-103397147	9.11407	2.44495e-31	63.6696	2.17277e-85
ncbi-103380939	1.90991	2.98014e-16	-41.1595	1.65225e-08
ncbi-103396739	4.39367	2.94418e-42	-49.3773	5.66099e-46
ncbi-103386288	2.048	1.0089e-23	-39.7963	8.02515e-25
ncbi-103395194	1.28158	2.37097e-12	-54.5377	5.5127e-40
ncbi-103377337	1.55883	1.91675e-09	-26.7327	1.1883e-10
ncbi-103377266	1.37231	4.93059e-17	-41.0755	1.08379e-21
ncbi-103393613	2.57863	1.06758e-17	-41.2998	6.00597e-08
ncbi-103383713	4.05417	3.16842e-88	-50.032	1.64238e-33
ncbi-103380876	-3.93615	3.36219e-27	47.4745	6.75319e-61
ncbi-103385767	1.95097	0.00922239	-32.3957	9.03754e-16
ncbi-103381983	3.52356	2.62791e-08	30.7018	2.08926e-09
ncbi-103380802	2.65974	8.30582e-60	-44.2395	2.14325e-17
ncbi-103380815	2.03455	7.59149e-31	-39.0943	1.98601e-10
ncbi-103386218	2.04848	8.472e-46	-48.9335	8.28215e-25
ncbi-103379274	2.53398	7.66989e-78	-28.2221	1.06794e-17
ncbi-103386643	1.40766	3.99168e-25	-39.1577	5.81495e-13
ncbi-103381689	1.68147	0.023642	-62.0077	4.45601e-43
ncbi-103393428	2.91409	4.75555e-11	27.4477	6.20801e-09
ncbi-103383066	1.21417	1.04012e-09	26.3347	1.78758e-12
ncbi-103392364	3.42488	1.69494e-50	-35.3821	2.14157e-11
ncbi-103385823	7.54249	1.00413e-227	31.7216	2.8202e-26
ncbi-103377305	2.67702	3.08154e-07	-44.6667	2.58654e-16
ncbi-103387120	5.12697	0.00249692	-48.7702	2.14488e-14
ncbi-103395997	3.43672	1.52078e-72	-30.2527	4.33919e-19
ncbi-103386745	3.71146	6.34502e-57	33.5973	1.21139e-09
ncbi-103390361	1.12553	1.09178e-21	28.8624	5.11338e-14
ncbi-103381784	2.4061	9.77782e-19	-38.8129	2.50247e-22
ncbi-103379714	2.6412	6.37021e-45	-36.3459	4.32226e-17
ncbi-103382265	2.0629	1.04105e-08	-32.2779	3.23761e-17
ncbi-103396731	1.81306	1.35199e-09	-56.7847	3.07259e-22
ncbi-103396553	1.47426	7.49235e-19	38.792	3.06394e-33
ncbi-103377132	2.6813	5.37349e-14	-41.5394	3.12443e-25
ncbi-103376753	3.22043	1.25062e-20	-26.263	5.30666e-13
ncbi-103382919	3.92518	4.31923e-61	-30.7292	2.00891e-15
ncbi-103377514	5.82018	8.7554e-15	-29.7375	1.37449e-21
ncbi-103388381	3.10167	5.21733e-56	-32.8431	5.46147e-16
ncbi-103382702	3.22184	1.16303e-23	-26.9603	1.27949e-17
ncbi-103399854	3.73853	5.24561e-34	-31.8084	1.72223e-13
ncbi-103380393	-2.99575	5.49783e-14	-54.1855	1.31606e-15
ncbi-103386514	7.3172	1.26251e-22	-36.6435	1.0547e-18
ncbi-103382761	2.96796	4.83934e-45	-34.2405	2.35334e-13
ncbi-103379323	3.0768	1.69858e-135	38.4319	4.81185e-32
ncbi-103393868	3.79317	9.03811e-117	-46.836	2.74048e-38
ncbi-103396695	1.37415	1.58553e-20	-43.0907	8.12123e-37
ncbi-103386230	1.0927	1.54173e-05	-38.4035	2.02105e-14
ncbi-103381783	1.52059	2.74268e-29	-51.1074	3.74984e-28
ncbi-103381436	4.21175	1.15012e-06	-50.895	1.90309e-14
ncbi-103387052	2.20464	2.31779e-23	-38.5016	1.38414e-15
ncbi-103388812	1.68398	6.21156e-05	-31.7626	1.37509e-18
ncbi-103384146	-10.8297	7.52627e-15	-32.3863	5.53741e-19
ncbi-103384729	2.56092	5.15874e-53	-30.832	8.70659e-30
ncbi-103392344	1.96093	2.2505e-45	-49.2226	2.63655e-28
ncbi-103382328	3.73237	1.5291e-70	43.0363	7.75305e-10
ncbi-103386923	2.12111	4.90815e-15	-84.4416	9.02813e-101
ncbi-103389331	2.20787	3.17802e-21	-43.3178	5.01367e-24
ncbi-103390537	2.49825	1.72142e-05	-34.7734	4.30955e-17
ncbi-103378144	1.39731	1.56366e-21	-35.9669	8.89214e-17
ncbi-103393005	2.79856	1.79005e-31	-32.5017	2.2675e-21
ncbi-103377184	6.57944	6.02489e-68	-35.2445	1.12989e-18
ncbi-103379620	8.89557	1.20175e-135	-47.4108	1.48159e-18
ncbi-103377916	2.93312	6.83555e-72	-59.3223	3.9268e-43
ncbi-103386093	3.3936	3.53801e-81	-41.5531	8.54946e-31
ncbi-103392241	14.1786	6.7911e-26	54.2746	2.22046e-37
ncbi-103393621	4.1724	4.35302e-36	33.7187	3.35807e-70
ncbi-103387562	9.62936	1.90644e-18	-32.3522	5.68122e-15
ncbi-103378088	2.77354	5.60402e-25	-54.6837	3.26926e-26
ncbi-103393530	1.50601	2.54236e-11	-26.4025	8.64919e-10
ncbi-103379715	3.04623	7.72112e-52	-40.137	6.10489e-23
ncbi-103379410	2.88872	2.37214e-115	29.1764	1.6143e-11
ncbi-103387556	1.27533	1.62148e-10	-41.3395	6.98123e-12
ncbi-103382643	1.59352	8.40066e-16	-34.2407	1.12724e-12
ncbi-103387767	4.7251	0.00724862	-54.3062	4.50687e-38
ncbi-103384625	-1.4907	0.00277213	-58.5908	9.51333e-45
ncbi-103379192	2.04067	2.96372e-21	27.5925	3.34255e-26
ncbi-103393491	1.34563	4.45096e-12	-28.1124	8.5151e-12
ncbi-103382692	1.00117	0.000870707	-26.8565	6.84357e-16
ncbi-103381507	2.08776	6.84176e-43	-75.5285	4.98626e-63
ncbi-103388930	2.74093	9.23257e-36	-32.4848	1.72154e-16
ncbi-103396460	-2.10411	1.7305e-22	-35.9102	3.62866e-14
ncbi-103384336	1.57609	0.00317317	-29.7354	8.38919e-21
ncbi-103391496	1.38306	0.0109137	54.753	1.57093e-96
ncbi-103395038	1.72517	4.75458e-10	-54.0914	1.23679e-18
ncbi-103396184	-4.30378	6.85005e-28	28.8327	1.55739e-19
ncbi-103394953	4.33493	3.67381e-257	-51.3157	6.5791e-16
ncbi-103380926	10.8188	3.08901e-08	-67.5914	9.63964e-37
ncbi-103392399	1.35539	3.04947e-05	-36.5214	3.89619e-10
ncbi-103379530	4.1038	1.02986e-61	-44.1775	3.01243e-28
ncbi-103385059	1.41762	2.43195e-15	-49.0994	1.37535e-35
ncbi-103392417	4.60779	1.30417e-52	52.3794	1.12574e-20
ncbi-103387824	3.22455	2.44516e-84	-32.1175	1.56128e-17
ncbi-103387891	1.21034	1.22238e-06	-28.8951	2.29153e-13
ncbi-103386105	1.91576	7.62269e-54	-33.9836	1.38656e-19
ncbi-103389070	3.2026	2.53221e-41	-63.2851	8.09962e-48
ncbi-103389686	2.60949	6.35933e-25	-35.9939	1.60295e-10
ncbi-103392929	11.2889	3.71569e-32	-41.7508	4.38806e-17
ncbi-103387085	1.39714	5.98983e-16	-45.8666	8.01642e-24
ncbi-103386586	1.3884	8.76583e-09	-61.2756	6.28669e-24
ncbi-103383812	1.96751	3.20703e-14	-53.6893	8.94246e-32
ncbi-103380365	3.72405	1.71133e-46	25.103	2.72296e-13
ncbi-103390404	-2.21995	4.02133e-15	-29.3699	1.06614e-14
ncbi-103396091	1.14312	1.05004e-11	-27.7146	1.2736e-10
ncbi-103391959	1.6836	2.42721e-15	-27.1129	3.15673e-13
ncbi-103379906	-1.54568	3.50598e-23	-47.3072	2.52673e-35
ncbi-103398291	4.21252	1.28435e-151	-52.3904	2.77894e-19
ncbi-103381630	3.69907	1.57577e-114	-45.8379	6.12183e-12
ncbi-103392480	5.70736	0.00155911	-27.9485	5.17676e-13
ncbi-103383647	9.34188	7.0309e-164	-41.3859	3.51726e-17
ncbi-103395828	8.17991	0.00024339	-47.6114	4.25182e-23
ncbi-103386641	2.02839	1.50731e-06	-38.5694	4.48438e-22
ncbi-103394668	3.39594	1.26411e-79	-56.6277	2.54136e-47
ncbi-103391682	-5.20189	0.00376565	-62.2186	3.84586e-49
ncbi-103378786	3.81486	2.82372e-14	32.2051	2.60882e-25
ncbi-103388574	3.73539	1.43935e-98	-52.685	2.93733e-11
ncbi-103386751	2.53025	1.60591e-45	-84.4664	8.23931e-100
ncbi-103380687	5.60177	6.4018e-07	-40.7426	5.25903e-56
ncbi-103377193	-8.69	4.45603e-12	-33.6656	4.78705e-11
ncbi-103390635	4.81987	0.000129459	-40.4762	4.39293e-29
ncbi-103385873	3.74942	1.00244e-68	29.6299	3.80646e-49
ncbi-103397641	4.50965	3.88894e-50	-45.6522	1.53533e-19
ncbi-103377621	1.47608	2.56535e-14	-27.8479	1.20448e-17
ncbi-103390137	14.2058	8.79501e-24	-40.4067	3.64258e-22
ncbi-103399946	2.28277	4.41391e-28	-68.1701	7.50791e-13
ncbi-103396402	-5.39232	0.0451267	-60.8451	5.71955e-42
ncbi-103388549	2.05922	1.55057e-64	-26.5598	5.70922e-18
ncbi-103397183	2.85963	3.65112e-18	26.1898	3.07477e-20
ncbi-103377854	14.2662	6.08126e-23	-25.8654	8.08543e-11
ncbi-103380737	15.4486	2.64019e-12	-43.5376	3.8645e-29
ncbi-103397934	1.60124	2.4999e-15	-37.1283	6.08875e-31
ncbi-103386157	2.37741	1.27278e-66	-42.3175	1.66547e-12
ncbi-103396835	1.57932	9.0064e-11	-40.3146	2.18057e-23
ncbi-103389210	9.45893	1.37885e-285	40.242	4.85866e-26
ncbi-103382303	2.23465	4.60717e-19	-45.4368	9.28773e-13
ncbi-103379405	2.15598	3.61702e-25	-60.1326	1.74687e-13
ncbi-103398286	2.25667	8.3291e-24	43.7872	4.86756e-44
ncbi-103387924	2.55862	5.60133e-15	-40.0216	2.81413e-11
ncbi-103387247	7.77323	3.6145e-209	-51.976	4.23116e-08
ncbi-103391990	4.5983	6.2155e-112	-48.1941	1.12001e-17
ncbi-103381709	3.0738	1.02042e-59	-27.2198	4.0772e-19
ncbi-103396354	1.69886	2.12909e-12	-40.0968	1.57643e-16
ncbi-103392686	-4.29897	4.91912e-08	-61.9375	3.66356e-45
ncbi-103384841	7.94837	3.46873e-09	-26.2952	1.01751e-16
ncbi-103386343	1.08113	5.76855e-08	-28.4503	1.06374e-20
ncbi-103382421	7.00268	1.1084e-12	-41.4336	3.73815e-19
ncbi-103398354	-3.27462	3.05881e-06	-45.4651	8.838e-12
ncbi-103382359	-3.92373	7.63124e-27	-57.5061	2.17939e-38
ncbi-103381655	4.09592	0.00208235	-37.1835	1.77576e-27
ncbi-103384241	1.62674	8.32151e-17	-39.8142	1.62761e-29
ncbi-103399304	5.224	2.07805e-154	28.6166	9.50404e-13
ncbi-103391974	2.5646	1.32991e-43	-46.6457	9.56554e-20
ncbi-103397196	9.91588	1.44881e-30	30.0477	1.45286e-51
ncbi-103394727	3.31878	2.40287e-44	32.8094	9.63197e-23
ncbi-103381704	1.65901	1.63301e-24	-74.6043	4.4622e-60
ncbi-103391686	1.05691	1.10853e-14	-66.0564	2.12602e-66
ncbi-103382078	3.31148	1.53017e-60	-36.457	5.74517e-22
ncbi-103378064	1.35625	5.12511e-09	-54.649	1.4775e-37
ncbi-103396103	1.63393	1.99525e-30	-31.9404	2.83013e-15
ncbi-103382966	2.14532	1.00652e-12	-30.3609	4.40895e-20
ncbi-103387630	1.22113	1.29747e-10	-34.0174	1.52725e-21
ncbi-103385626	2.17703	2.5367e-26	-45.2047	6.65109e-16
ncbi-103379634	1.87799	1.29174e-07	-37.5169	1.55626e-27
ncbi-103385569	-4.23241	6.07288e-70	-38.3557	6.24506e-19
ncbi-103384133	4.35445	8.66406e-29	-33.461	1.62797e-19
ncbi-103392678	3.08695	1.50922e-23	-32.8884	2.34949e-22
ncbi-103377331	3.87447	0.00713026	-32.045	3.0897e-17
ncbi-103396440	1.55946	1.45488e-06	-30.2539	9.21114e-19
ncbi-103377345	3.83212	0.00465778	32.0865	2.29469e-22
ncbi-103382152	2.12578	3.6181e-30	-33.5246	1.96887e-17
ncbi-103379348	1.98877	4.51413e-25	-50.4272	5.77622e-63
ncbi-103395855	6.07125	6.38885e-164	-26.0233	4.02269e-09
ncbi-103390762	2.72298	4.30025e-27	-71.8666	4.48891e-21
ncbi-103386506	1.68438	3.58427e-33	-40.2848	2.51134e-09
ncbi-103389716	3.39477	3.20546e-37	-29.5293	9.99394e-19
ncbi-103396453	1.30604	3.09119e-12	-53.932	6.82369e-21
ncbi-103379765	1.46723	6.6026e-15	-48.5625	7.21392e-28
ncbi-103380899	-3.81152	1.60957e-62	-40.0686	1.51648e-27
ncbi-103384351	1.09886	0.0261544	30.3464	1.04389e-10
ncbi-103383751	1.84062	1.48013e-07	-36.491	3.82441e-19
ncbi-103390079	1.74062	1.68032e-07	29.9268	1.54031e-11
ncbi-103377645	4.90632	6.33459e-166	-67.283	7.2803e-42
ncbi-103388305	7.35891	1.15577e-85	-44.6661	7.53392e-25
ncbi-103385188	1.21299	2.79456e-09	-62.7611	7.35273e-53
ncbi-103388255	4.67598	2.4826e-67	25.9577	2.20901e-06
ncbi-103394271	3.89646	5.88185e-21	43.2093	1.05934e-26
ncbi-103387488	3.42416	3.82752e-17	-27.1098	6.70026e-16
ncbi-103387678	1.91269	1.656e-13	-25.4475	1.46918e-07
ncbi-103394524	1.20752	1.34872e-15	50.2847	1.46002e-27
ncbi-103396198	4.61789	2.81734e-73	-31.795	4.73672e-13
ncbi-103396322	10.2291	1.24089e-40	-28.4856	2.14735e-13
ncbi-103398020	1.5145	1.26719e-05	-44.9036	2.77813e-32
ncbi-103379370	2.64117	6.4283e-30	-47.9248	3.05451e-31
ncbi-103376663	2.09361	2.47336e-32	-49.7471	4.09395e-14
ncbi-103377250	11.4513	6.08933e-43	-37.3347	3.02137e-14
ncbi-103379935	1.01763	2.78967e-09	-25.3955	5.49007e-10
ncbi-103396710	7.59495	0.0159667	-58.4326	7.83915e-26
ncbi-103380599	1.05425	7.74422e-12	25.2965	5.92652e-18
ncbi-103388086	3.55459	9.37276e-22	-29.8018	9.16754e-40
ncbi-103379485	1.94295	2.45526e-21	-69.6691	5.42883e-40
ncbi-103392983	2.23824	3.71468e-39	-32.8866	9.49613e-17
ncbi-103383413	4.05986	3.35347e-83	-29.4027	3.89398e-12
ncbi-103386417	3.39314	1.41181e-26	-27.4035	2.51969e-11
ncbi-103380611	3.10196	1.37496e-56	-25.7908	7.6249e-20
ncbi-103393685	2.90778	2.18023e-20	-31.8291	3.49672e-22
ncbi-103390722	2.72844	1.7615e-55	29.2062	1.44386e-25
ncbi-103385846	1.53168	2.09775e-13	-25.696	1.90397e-17
ncbi-103389733	10.303	2.26913e-06	-26.922	1.93793e-10
ncbi-103379697	1.19246	2.36158e-14	-38.2664	9.29022e-29
ncbi-103396745	2.25275	3.13988e-06	-47.8961	8.27591e-34
ncbi-103383786	12.4632	3.20915e-15	-59.7521	6.14652e-36
ncbi-103384255	4.94154	3.88714e-08	-41.9447	2.34746e-24
ncbi-103382285	11.4324	1.11624e-52	-42.6281	9.78584e-19
ncbi-103395324	3.8242	6.55242e-54	-31.6407	2.73799e-14
ncbi-103387009	1.95923	2.82802e-05	-46.3616	1.46059e-32
ncbi-103377143	2.04874	1.28939e-09	-40.5686	8.68936e-23
ncbi-103391647	1.6321	1.0405e-12	-30.2265	2.73851e-20
ncbi-103391080	1.36346	6.09013e-06	-25.1158	6.12216e-08
ncbi-103379652	4.82993	2.06316e-34	-48.0042	1.9467e-28
ncbi-103393831	1.45898	3.10236e-28	-32.8001	2.24772e-40
ncbi-103397932	2.40212	7.07244e-51	-25.098	1.57678e-17
ncbi-103384792	3.61434	3.43352e-18	-45.7813	8.51829e-35
ncbi-103380896	2.87656	2.6594e-09	-26.3634	4.99378e-15
ncbi-103388827	2.65734	0.000889822	-25	5.77618e-09
ncbi-103389232	-3.44222	2.49907e-08	-41.2998	6.18518e-13
ncbi-103396166	1.65809	7.87018e-17	-31.2686	1.33998e-21
ncbi-103377787	5.32677	2.10972e-101	-43.1309	3.7205e-21
ncbi-103378769	1.3953	4.22088e-06	-62.627	1.79702e-46
ncbi-103389511	4.36938	4.61528e-29	-52.3331	2.43833e-43
ncbi-103395712	2.88439	2.17007e-11	-29.4831	7.66082e-17
ncbi-103382516	4.16652	3.62904e-61	-46.1672	3.16436e-40
ncbi-103399070	15.5207	6.61044e-32	-51.2292	1.93892e-24
ncbi-103392404	1.90606	2.04928e-25	-37.0257	2.24685e-16
ncbi-103394382	4.38414	2.20806e-56	-47.1015	1.55308e-35
ncbi-103391508	-1.94751	2.15407e-17	35.5374	1.84369e-22
ncbi-103383169	1.16537	0.00428802	-25.3501	3.29483e-20
ncbi-103390815	1.13492	1.33087e-15	-55.9958	8.20331e-25
ncbi-103382646	10.0224	0.00324366	-30.4569	1.80845e-13
ncbi-103393922	1.0863	1.59889e-11	-27.1611	6.69099e-33
ncbi-103394540	6.72679	2.31442e-101	27.9896	1.35916e-45
ncbi-103395237	1.58868	5.75238e-24	-48.0229	1.98036e-26
ncbi-103399456	2.32096	1.24736e-24	-39.571	2.74234e-14
ncbi-103379295	3.53908	1.80303e-67	-51.1752	4.18035e-36
ncbi-103379146	14.2693	2.6121e-26	-62.3967	8.90333e-43
ncbi-103376777	3.96507	5.26927e-109	-40.4727	1.85244e-41
ncbi-103379752	2.63548	1.80983e-09	36.7076	2.15292e-16
ncbi-103388066	1.46057	1.8954e-08	-29.5627	2.17389e-09
ncbi-103389045	1.7532	1.13546e-26	-26.4654	1.59165e-12
ncbi-103380143	1.86442	1.6065e-30	-39.9476	7.99247e-17
ncbi-103397941	1.60566	6.55865e-10	-34.9141	2.33628e-14
ncbi-103383173	1.32574	3.3264e-10	-29.5426	1.48843e-13
ncbi-103390226	-3.752	1.8387e-16	-29.9235	6.12868e-33
ncbi-103379986	2.32161	9.64462e-31	-27.6495	4.43064e-16
ncbi-103396269	3.13347	1.21386e-59	-25.556	2.01903e-13
ncbi-103381763	3.14123	7.23557e-114	48.4105	2.64263e-25
ncbi-103394048	3.10798	9.74855e-39	-31.4534	7.58026e-29
ncbi-103376621	1.45761	8.00119e-12	-40.9248	2.55692e-23
ncbi-103380550	1.48884	3.09431e-10	-44.8634	2.50231e-21
ncbi-103391596	1.5317	4.47988e-05	-43.4905	9.65706e-38
ncbi-103386576	1.639	3.2241e-18	-42.8828	3.27966e-18
ncbi-103388018	4.17838	3.58083e-43	-68.2928	1.08301e-45
ncbi-103387741	2.04392	3.53148e-13	-35.4917	9.27032e-37
ncbi-103380093	3.24005	5.62612e-05	-33.3924	9.18473e-18
ncbi-103387979	2.74303	6.06689e-51	-50.8543	4.58881e-32
ncbi-103393953	-1.9642	2.40209e-06	-35.7467	1.77886e-15
ncbi-103379002	2.9692	1.91126e-66	-39.4088	3.81225e-15
ncbi-103385530	2.27411	6.31897e-06	-38.3511	1.15375e-33
ncbi-103379633	2.38939	6.33581e-33	-37.5169	1.55626e-27
ncbi-103389382	2.96313	8.47691e-39	-76.7819	2.82272e-110
ncbi-103379735	2.44642	1.62312e-23	-46.1189	1.27368e-16
ncbi-103380543	2.83852	5.10851e-43	-34.7277	4.66287e-16
ncbi-103394398	1.15367	7.11132e-15	-64.872	8.83045e-30
ncbi-103377480	3.00521	1.17879e-46	-36.3544	1.18233e-13
ncbi-103397578	2.33041	1.01613e-15	-37.2764	7.51427e-17
ncbi-103383459	1.7518	4.65304e-13	-32.4417	4.04608e-16
ncbi-103384087	1.08832	4.12683e-09	-39.0569	7.07649e-20
ncbi-103383744	1.00727	0.00618584	-46.2483	4.63481e-32
ncbi-103390985	1.78051	3.52267e-13	-38.1633	3.53732e-15
ncbi-103379747	2.05816	2.18414e-07	-65.6812	1.74845e-30
ncbi-103391517	1.45337	1.10969e-07	-25.3426	5.95885e-09
ncbi-103393309	1.69023	5.36656e-21	-52.8841	4.29112e-37
ncbi-103379662	1.11175	1.42063e-06	33.3306	2.98873e-32
ncbi-103380451	3.02042	4.07084e-101	-27.0916	2.84356e-16
ncbi-103387231	1.81274	2.34366e-31	-75.0013	1.0557e-70
ncbi-103390280	2.49863	1.59074e-33	-43.5145	1.27324e-13
ncbi-103378863	3.36766	1.07842e-08	-27.0789	2.08791e-14
ncbi-103379529	2.5659	3.13211e-31	-40.3719	8.27181e-17
ncbi-103395659	4.39755	1.05874e-80	-63.4295	1.7759e-39
ncbi-103394680	1.14221	6.93861e-07	-25.2588	6.37734e-08
ncbi-103391779	3.49277	5.34061e-40	-38.669	1.35452e-116
ncbi-103389346	2.08529	1.34433e-38	-25.4152	6.57526e-09
ncbi-103394116	2.01962	6.80651e-26	28.1909	1.33428e-21
ncbi-103382536	1.26557	1.06239e-09	-26.927	2.19872e-19
ncbi-103378003	3.21038	2.23324e-161	-39.3356	4.12511e-23
ncbi-103381359	6.00178	1.70187e-208	51.6937	1.01009e-12
ncbi-103391840	5.00338	2.11536e-36	41.3374	1.28821e-70
ncbi-103398096	-3.51943	6.24163e-22	-34.0762	2.99984e-24
ncbi-103381751	2.54162	7.17326e-50	-71.6952	8.50427e-70
ncbi-103388003	-2.41531	3.62047e-12	-57.7361	7.97399e-25
ncbi-103391876	2.37877	1.10139e-60	34.9537	4.30993e-13
ncbi-103376625	2.45486	4.83367e-48	-52.3387	4.85224e-36
ncbi-103379082	-3.45825	2.68608e-08	-75.8578	4.55744e-58
ncbi-103392586	2.73063	3.88383e-26	-47.7342	4.03215e-28
ncbi-103380243	4.57215	2.27566e-88	-29.6435	3.63467e-14
ncbi-103379359	1.98687	1.37174e-18	60.0091	6.27398e-62
ncbi-103379345	2.83895	2.34759e-19	-48.4407	1.13698e-16
ncbi-103378402	6.6232	0.00619022	-27.5756	1.01376e-18
ncbi-103385508	2.49376	1.75627e-18	-37.5845	1.95188e-13
ncbi-103390386	6.46896	2.8888e-15	-31.8384	1.34574e-09
ncbi-103378331	1.35475	5.48714e-10	-37.1241	1.01502e-20
ncbi-103395233	7.55147	3.35684e-117	40.7004	2.52302e-21
ncbi-103384920	-4.43986	8.87447e-84	-42.1576	3.1302e-23
ncbi-103385545	2.94308	2.94824e-37	-33.2861	8.43195e-15
ncbi-103379440	-1.06563	0.00128151	-26.1925	4.47201e-14
ncbi-103385074	2.09371	2.09746e-53	-38.2394	1.50988e-18
ncbi-103398028	14.4572	2.8896e-25	61.3654	4.99764e-48
ncbi-103395559	3.56768	1.63629e-14	-31.2477	7.38586e-17
ncbi-103384223	2.28501	7.99574e-40	-38.5896	4.63737e-16
ncbi-103393347	1.55258	3.81175e-13	-34.6673	4.32633e-30
ncbi-103378113	3.39502	1.4784e-96	-46.35	9.04486e-29
ncbi-103392041	3.80939	4.83226e-17	-45.0133	3.24627e-14
ncbi-103383196	-2.40949	0.000195514	-32.5126	2.20484e-17
ncbi-103394380	1.47617	5.31254e-06	-36.1585	2.81198e-27
ncbi-103390837	1.57055	1.63413e-21	-44.0621	2.33335e-26
ncbi-103379450	2.0511	3.59196e-28	-38.4659	1.28205e-13
ncbi-103383781	2.04868	4.08598e-23	-50.2408	1.13641e-27
ncbi-103395515	5.33787	2.24589e-10	29.6186	4.7493e-23
ncbi-103387368	1.08814	7.13763e-31	-43.4464	1.75455e-14
ncbi-103380659	3.74969	4.60557e-82	-60.728	1.05989e-33
ncbi-103389048	1.16947	3.53014e-05	-42.6995	3.3022e-20
ncbi-103392693	2.90536	5.97622e-58	-30.3573	3.38966e-26
ncbi-103390213	1.77917	3.46757e-10	-71.4276	8.56152e-50
ncbi-103378798	2.22407	2.37017e-18	-29.5085	2.53669e-21
ncbi-103394830	12.7517	2.52435e-21	-28.3674	7.02646e-17
ncbi-103393295	1.07662	4.52058e-10	-64.419	1.84428e-22
ncbi-103386843	3.62986	1.59832e-08	-44.7707	1.62524e-20
ncbi-103397567	2.62525	2.90945e-43	-40.805	9.25222e-24
ncbi-103381557	1.22134	1.70018e-17	-49.1599	6.28111e-32
ncbi-103396063	8.62577	2.49918e-134	-60.3845	1.28224e-16
ncbi-103389292	-3.70501	3.72917e-37	-47.9065	3.21529e-17
ncbi-103377013	3.17975	1.10571e-93	37.4826	1.42211e-18
ncbi-103389025	3.37428	2.14383e-70	49.9367	4.58034e-30
ncbi-103397467	-8.63178	0.0353563	-85.3161	1.03163e-81
ncbi-103396619	3.50378	6.74782e-97	-43.2974	6.34414e-28
ncbi-103385385	1.59764	2.44365e-07	45.865	1.05648e-45
ncbi-103386318	7.40685	2.77508e-176	40.8418	2.14358e-14
ncbi-103398264	4.15131	0.000364991	-45.2586	1.08432e-20
ncbi-103396798	4.51131	0.00139273	-46.9166	1.87845e-30
ncbi-103384605	3.77089	5.31761e-26	36.3504	4.07641e-29
ncbi-103394082	2.92637	2.52992e-25	-53.58	5.22302e-23
ncbi-103389251	1.5619	3.09315e-19	-30.0229	4.58623e-24
ncbi-103382231	13.4173	1.12671e-23	48.2312	1.36882e-15
ncbi-103397575	1.21873	1.07824e-07	-37.6455	1.64236e-11
ncbi-103384407	4.96829	6.58415e-17	-33.8318	7.27293e-21
ncbi-103396359	3.11707	4.61005e-89	-28.9398	2.09584e-16
ncbi-103395822	7.65642	1.77927e-87	-32.6202	6.4303e-14
ncbi-103393080	1.81015	1.22464e-08	-31.402	7.1921e-14
ncbi-103391750	1.1104	0.0253187	31.3061	4.573e-16
ncbi-103392280	2.7259	5.16274e-10	-54.2671	8.93944e-27
ncbi-103387236	2.8221	7.56155e-14	27.8284	9.95713e-15
ncbi-103393958	2.44514	2.0956e-16	-51.4743	8.15692e-16
ncbi-103386306	3.53972	2.39639e-34	-75.5276	1.17202e-88
ncbi-103398551	1.74278	5.42094e-10	-60.2005	7.43551e-25
ncbi-103382171	1.2611	4.08598e-23	-52.0977	5.9495e-27
ncbi-103390436	1.25869	1.24116e-05	-43.7332	2.56137e-11
ncbi-103381368	5.66521	1.35452e-125	-44.967	3.94611e-09
ncbi-103378457	5.63786	3.1691e-261	37.8191	1.6417e-30
ncbi-103380872	3.75489	0.0128128	-27.6167	1.22205e-15
ncbi-103388964	2.43953	1.22071e-35	-38.5408	6.70903e-61
ncbi-103381244	9.18281	4.64281e-71	-28.1432	2.82619e-13
ncbi-103387728	3.88397	4.93039e-05	-39.6265	3.63042e-18
ncbi-103390657	13.5977	9.61236e-19	-34.969	3.7592e-24
ncbi-103378834	3.64378	1.86176e-23	-48.3058	5.38718e-27
ncbi-103382937	1.00098	0.00617825	-42.3192	2.5031e-11
ncbi-103396785	8.32176	5.4686e-05	52.5816	1.7764e-33
ncbi-103378194	6.49185	2.36181e-06	-26.715	4.87116e-21
ncbi-103391846	2.89888	1.50356e-20	-33.9287	3.93092e-14
ncbi-103389436	2.28023	2.27004e-17	-38.5882	1.24687e-23
ncbi-103381939	2.37802	4.30984e-27	-27.7101	1.10171e-14
ncbi-103384515	3.72666	8.34218e-09	-29.1345	1.92255e-17
ncbi-103396811	2.7866	1.17258e-07	-37.3783	6.09009e-11
ncbi-103388157	5.61781	3.53422e-11	-28.8452	2.87515e-13
ncbi-103380799	4.25857	0.0134221	-52.7509	2.30817e-21
ncbi-103377947	1.8465	1.13209e-12	-34.9128	6.43392e-17
ncbi-103381206	1.23761	1.5162e-09	-59.237	7.43705e-14
ncbi-103396579	1.0792	0.000936836	-69.9232	2.16737e-87
ncbi-103389028	2.54822	8.596e-26	-26.0137	1.0698e-15
ncbi-103390711	11.1105	1.16354e-32	-37.5046	1.65214e-20
ncbi-103390234	8.69523	2.9068e-12	-30.2144	1.22175e-13
ncbi-103393636	1.19149	2.53405e-14	-27.4012	3.91125e-10
ncbi-103381173	7.90569	5.51987e-09	-26.241	2.76844e-06
ncbi-103391347	8.15381	0.000322055	-32.2691	2.00116e-09
ncbi-103387956	2.79932	1.33949e-44	-48.1908	1.47195e-29
ncbi-103383528	-3.67582	5.07772e-22	-80.1283	1.15608e-47
ncbi-103391901	2.5747	1.59776e-84	-34.2693	1.93311e-27
ncbi-103381245	2.70298	0.00746697	-34.7653	1.972e-16
ncbi-103384372	2.54687	3.26511e-31	-43.1546	5.78235e-21
ncbi-103394436	14.3144	6.85236e-32	-34.4883	3.59837e-14
ncbi-103386321	6.34105	4.46869e-176	-70.7988	1.47397e-38
ncbi-103388010	4.0758	1.12607e-72	27.064	7.65952e-07
ncbi-103389475	2.73546	6.92409e-93	-43.5267	2.00096e-38
ncbi-103389039	2.97632	1.81412e-05	-50.1882	1.10647e-13
ncbi-103393414	7.53749	2.86433e-104	-80.7549	2.68258e-101
ncbi-103387287	1.58496	8.49076e-07	-34.7978	1.64556e-16
ncbi-103382221	5.06726	1.32616e-104	-28.4527	9.52978e-18
ncbi-103384978	3.66613	5.18697e-10	-35.3581	1.74457e-22
ncbi-103387882	1.88581	2.18941e-23	-34.0177	1.16678e-31
ncbi-103392800	3.23367	1.84578e-84	-42.442	6.22384e-52
ncbi-103390914	10.4511	5.1267e-32	-45.9964	1.05132e-11
ncbi-103378123	2.17991	0.022931	-29.4739	2.32188e-28
ncbi-103396417	7.45157	4.96898e-161	-50.0903	1.12827e-09
ncbi-103389726	-2.8441	5.01048e-12	-38.7452	1.00558e-36
ncbi-103385899	1.19855	0.000138064	-27.2498	8.83884e-08
ncbi-103391586	3.45736	1.99697e-34	-47.0233	7.19615e-27
ncbi-103389571	1.96829	1.43492e-19	-56.2614	4.58364e-29
ncbi-103397789	2.84131	4.95461e-56	-54.6037	2.66524e-18
ncbi-103396029	4.48187	6.16811e-19	-34.3875	5.10188e-17
ncbi-103389507	1.10877	5.24605e-05	43.5336	6.55211e-29
ncbi-103383691	4.56839	3.8708e-163	-36.3528	1.79636e-18
ncbi-103383368	1.88023	0.000219372	-44.2527	3.35003e-23
ncbi-103384227	3.60176	2.16771e-46	-35.6777	9.2654e-20
ncbi-103379550	3.41165	2.32217e-68	-30.3475	3.94105e-17
ncbi-103384082	1.62033	5.27338e-11	-29.6967	5.53158e-14
ncbi-103381369	14.0209	7.33666e-21	-49.3009	4.13042e-24
ncbi-103397409	-3.8702	1.12843e-12	-29.5062	1.48495e-16
ncbi-103394273	2.50788	4.46926e-26	-38.5098	8.68661e-22
ncbi-103388061	3.79124	1.05068e-59	-29.709	4.08384e-16
ncbi-103392646	4.45411	7.25708e-154	-48.9046	1.94631e-24
ncbi-103378323	1.51969	0.000117787	-45.1033	8.96716e-34
ncbi-103378675	2.27189	1.33807e-53	-26.2078	3.85728e-13
ncbi-103381654	9.65047	1.99484e-06	-32.8486	4.68609e-15
ncbi-103393698	1.70383	2.24271e-30	-43.8356	1.40094e-37
ncbi-103388204	12.3219	3.24571e-12	-27.6451	4.43836e-21
ncbi-103398077	1.40432	5.24604e-11	-27.0715	3.74731e-07
ncbi-103388467	2.35136	2.16047e-12	-59.1151	1.52125e-32
ncbi-103395227	2.81732	1.11423e-70	-37.3687	2.43766e-28
ncbi-103391146	4.46823	2.99701e-96	-55.2431	1.89586e-22
ncbi-103393810	1.58301	4.53005e-19	55.2241	9.41159e-56
ncbi-103399444	2.88223	6.92597e-31	-43.477	4.54547e-46
ncbi-103387980	4.38558	1.68127e-48	-25.5418	2.27496e-20
ncbi-103394131	4.81579	5.8064e-109	47.4914	6.68437e-26
ncbi-103382013	11.1799	9.65085e-14	-29.702	1.87317e-17
ncbi-103389474	4.38999	3.46683e-28	-43.6195	7.40618e-18
ncbi-103385495	1.60049	2.55209e-16	73.9081	3.80492e-86
ncbi-103393725	1.92283	0.00536767	-49.683	2.82331e-27
ncbi-103387151	1.51307	0.0134411	43.1211	3.14711e-54
ncbi-103390416	-3.8623	8.90457e-31	-47.076	6.16925e-26
ncbi-103393053	2.82696	4.13189e-35	-36.6548	2.70421e-17
ncbi-103395492	2.46724	2.05976e-86	78.2397	5.67113e-96
ncbi-103382113	2.19511	2.64128e-20	-73.8082	3.45343e-42
ncbi-103377156	-1.59429	7.52376e-08	-33.6702	3.41422e-17
ncbi-103387823	1.01381	0.00159595	41.7598	4.69266e-33
ncbi-103382238	2.85749	1.64701e-84	-36.9289	2.4744e-22
ncbi-103376936	5.93501	4.1533e-85	-43.0995	3.5862e-17
ncbi-103388279	2.09097	2.9919e-35	-28.7142	1.35754e-18
ncbi-103385171	6.08782	1.14683e-159	66.2261	5.9144e-130
ncbi-103387272	4.17236	1.5547e-108	-32.9632	2.62559e-16
ncbi-103390970	2.39915	2.24484e-72	26.2861	8.56713e-30
ncbi-103380098	5.49185	0.00924403	-30.1821	5.53969e-27
ncbi-103382315	1.25456	9.68619e-16	-62.7764	1.17778e-23
ncbi-103387644	1.16171	6.24824e-11	32.1822	3.81892e-18
ncbi-103379918	1.54963	7.72538e-12	44.6828	7.93846e-40
ncbi-103392711	3.96809	1.62318e-10	-31.9522	5.01847e-14
ncbi-103383836	2.38263	0.000288182	-37.7766	2.14344e-12
ncbi-103389729	1.64482	4.07626e-24	-34.029	2.50194e-20
ncbi-103397545	2.05996	7.89638e-14	34.9492	2.58293e-17
ncbi-103399873	-4.47988	1.09848e-50	-77.3878	3.83603e-41
ncbi-103378060	5.83031	2.59223e-145	-53.8856	5.98961e-43
ncbi-103395694	3.17531	7.22407e-32	38.0273	1.33021e-47
ncbi-103379815	3.93565	1.26135e-47	-28.3744	1.28657e-10
ncbi-103394871	2.4386	1.05331e-23	-30.2299	6.96224e-14
ncbi-103389481	10.0865	3.19106e-157	-48.5544	1.44008e-33
ncbi-103382156	2.24616	7.60841e-09	42.7056	9.38611e-39
ncbi-103386933	2.93098	1.21767e-55	-36.8943	3.59513e-23
ncbi-103386822	1.63065	5.65073e-18	-33.632	1.21392e-13
ncbi-103383977	4.77657	2.79871e-61	44.207	1.313e-125
ncbi-103379916	1.42091	8.21785e-05	-56.8138	2.49342e-23
ncbi-103397962	4.99194	1.18538e-80	-32.7593	5.39365e-16
ncbi-103388150	1.86303	2.68177e-22	-27.3704	1.0798e-12
ncbi-103388531	1.83512	9.59136e-46	71.2497	2.43243e-21
ncbi-103397965	1.48259	8.26737e-28	34.5105	1.23026e-18
ncbi-103396052	1.60724	6.1536e-11	-28.5632	2.73328e-15
ncbi-103383155	1.72587	2.236e-16	-26.4969	1.75402e-18
ncbi-103381033	1.92554	1.19192e-13	-28.5063	5.46141e-21
ncbi-103376675	1.83684	2.70675e-16	-27.1406	1.08709e-16
ncbi-103379533	8.03631	1.55286e-184	-74.8489	2.14543e-33
ncbi-103385280	1.6659	7.37518e-13	-51.753	6.49235e-30
ncbi-103394264	10.6086	3.02902e-23	-26.0779	7.19812e-21
ncbi-103385684	2.95875	3.39409e-46	-37.0625	6.76748e-21
ncbi-103383383	8.24846	6.76914e-11	-33.8086	5.00053e-18
ncbi-103395186	1.37707	2.26805e-24	-67.6516	1.84839e-33
ncbi-103389614	7.2437	2.29944e-12	44.3421	9.19454e-15
ncbi-103396291	1.27462	1.48126e-19	-41.1549	1.28019e-10
ncbi-103385759	2.50068	1.13686e-14	-26.1932	1.33233e-11
ncbi-103395006	3.79837	2.4778e-10	-26.8579	1.06143e-25
ncbi-103383050	1.19727	0.000104745	-40.415	3.29438e-19
ncbi-103394757	6.14569	7.60063e-114	64.0541	2.82046e-70
ncbi-103385978	2.24948	0.0234804	-31.1394	1.62538e-14
ncbi-103390160	1.6832	5.76096e-25	-35.0453	1.40918e-21
ncbi-103391046	5.39775	1.03981e-31	-34.2454	1.03774e-10
ncbi-103377176	3.81592	4.55908e-40	38.3919	3.13321e-71
ncbi-103386555	-3.55486	6.47442e-29	-27.7379	3.45611e-14
ncbi-103384676	9.33008	1.51034e-24	-28.1585	1.55087e-09
ncbi-103395823	3.21547	9.65738e-67	-32.6202	6.4303e-14
ncbi-103382548	1.75799	9.47153e-24	-44.1609	7.92797e-24
ncbi-103378966	1.83062	1.46125e-13	-46.3293	2.63605e-38
ncbi-103389674	2.60471	1.25504e-39	-59.4711	3.83881e-35
ncbi-103377627	2.37311	1.51403e-21	-35.0206	4.42297e-13
ncbi-103382417	5.08495	4.33733e-123	-30.0662	5.61458e-12
ncbi-103395225	1.01759	6.9488e-07	-35.1309	8.81945e-29
ncbi-103394502	9.36102	8.12727e-177	60.8474	4.15433e-50
ncbi-103383663	1.59028	2.94156e-21	-42.6259	7.88731e-30
ncbi-103396944	10.2888	7.8064e-62	44.141	9.7716e-28
ncbi-103385471	1.48934	3.14938e-10	-32.6989	1.39022e-14
ncbi-103396601	10.615	3.50812e-29	-25.6514	9.47952e-14
ncbi-103387551	3.16118	1.92496e-101	-46.9545	3.06111e-29
ncbi-103399905	2.37456	3.57423e-19	-27.9855	2.74783e-19
ncbi-103385607	8.64386	0.0197407	-38.3784	1.82466e-09
ncbi-103383589	3.14311	1.02064e-63	-47.712	2.35847e-21
ncbi-103384735	2.91954	1.09905e-09	64.9117	9.96685e-79
ncbi-103379466	2.84809	1.63342e-19	32.3423	6.67401e-30
ncbi-103394237	9.25323	1.97285e-136	-30.3415	6.17036e-13
ncbi-103376797	3.49389	1.99817e-10	-33.1376	1.91172e-24
ncbi-103383785	1.44874	1.03115e-13	-52.6447	1.98777e-33
ncbi-103395201	1.09373	0.000495378	-71.272	1.36805e-30
ncbi-103391108	4.49374	9.33182e-06	-27.8026	4.87419e-10
ncbi-103384475	-1.11218	0.000203657	-58.0705	1.2316e-28
ncbi-103382254	-2.48329	1.39167e-30	-27.5114	1.81768e-14
ncbi-103399876	2.09182	3.33642e-74	-32.3142	1.89215e-20
ncbi-103381091	5.06992	1.45085e-33	-65.3655	9.4153e-12
ncbi-103384171	5.93734	4.90905e-169	-57.7263	3.16032e-49
ncbi-103389559	1.49863	7.9538e-10	-27.3638	4.00391e-12
ncbi-103392359	1.48879	4.26009e-18	-32.2695	3.56169e-16
ncbi-103379512	2.41845	4.95109e-23	-39.9992	1.58914e-22
ncbi-103394341	1.311	4.59786e-05	-54.2063	3.27899e-18
ncbi-103395120	1.91215	2.67585e-06	25.146	4.19659e-13
ncbi-103389324	7.66984	3.03197e-257	30.0507	4.24274e-14
ncbi-103392599	2.20304	0.046311	-28.961	2.48892e-22
ncbi-103379594	2.03339	2.44427e-28	-26.9231	1.07406e-13
ncbi-103397345	1.46144	8.76665e-07	-37.4465	8.78457e-29
ncbi-103394723	-3.67798	1.18417e-18	-71.5065	5.51362e-43
ncbi-103389132	1.71272	0.000661089	-37.1987	6.65835e-19
ncbi-103390528	2.84047	1.57392e-54	53.3136	3.50074e-28
ncbi-103391983	1.87447	0.000178345	38.4668	2.69622e-41
ncbi-103377804	-1.26971	5.26212e-07	-57.3425	6.03167e-26
ncbi-103382640	2.07395	1.60195e-47	-27.943	2.47004e-09
ncbi-103397751	1.71306	5.84907e-26	-31.9622	1.3984e-35
ncbi-103388861	3.43682	1.25489e-41	36.7152	5.3763e-23
ncbi-103386874	1.92011	2.02943e-10	-50.9691	6.5624e-54
ncbi-103377042	-2.53759	1.34996e-08	-56.4107	6.01391e-18
ncbi-103388399	1.21573	8.55024e-15	-40.8018	4.03316e-32
ncbi-103395909	1.93613	1.31459e-13	-32.3368	5.03408e-23
ncbi-103396469	3.33206	1.35366e-40	27.7503	1.48072e-09
ncbi-103377154	1.88038	3.28993e-40	-32.5407	1.79165e-11
ncbi-103393796	3.95454	4.42786e-11	-60.6351	3.41477e-26
ncbi-103387238	1.33095	4.88023e-05	-29.1793	7.55158e-16
ncbi-103389759	1.49256	5.31304e-10	-46.3965	6.60228e-70
ncbi-103396246	3.66054	4.10976e-44	36.5691	4.71279e-25
ncbi-103376773	5.46637	3.26486e-65	-28.8162	7.97782e-14
ncbi-103378739	1.7981	3.94886e-10	-28.2391	1.82681e-10
ncbi-103394909	2.989	1.11803e-11	-26.9984	3.87743e-19
ncbi-103398523	1.62849	1.2288e-38	-64.3087	4.75202e-48
ncbi-103389532	4.02794	1.68129e-52	-75.3567	1.59356e-40
ncbi-103381027	2.974	1.61214e-13	-52.4811	1.50459e-27
ncbi-103395709	4.34143	6.58706e-16	-54.165	9.70838e-48
ncbi-103391036	2.27053	2.46928e-10	-42.6728	1.14035e-10
ncbi-103396145	2.1355	2.94692e-11	-32.6374	4.98276e-11
ncbi-103395454	2.03901	1.23865e-15	-41.9232	1.71431e-29
ncbi-103386961	3.11151	2.49322e-37	-27.0006	2.70338e-14
ncbi-103376629	3.9645	5.80542e-11	-28.5707	6.4714e-17
ncbi-103385558	10.3517	5.83192e-09	-34.4223	4.37624e-14
ncbi-103377798	1.18005	2.80688e-13	-44.083	3.21271e-13
ncbi-103385958	1.17898	7.98033e-14	-53.9845	3.8544e-33
ncbi-103377446	3.74423	2.19922e-27	-43.577	5.72641e-24
ncbi-103383835	8.24852	2.52272e-14	-37.7766	2.14344e-12
ncbi-103377913	2.18647	4.1689e-23	-54.198	6.8973e-43
ncbi-103393649	4.71469	1.36187e-104	-39.1667	5.62045e-16
ncbi-103389682	1.1827	3.1548e-14	-37.0166	7.25858e-10
ncbi-103383727	3.41789	5.0834e-69	-56.4741	9.03481e-46
ncbi-103392489	4.4075	7.7749e-41	-31.7869	1.89512e-18
ncbi-103394164	1.57799	3.13553e-13	-43.6735	1.03995e-16
ncbi-103389891	17.332	2.8601e-36	-64.609	7.07863e-59
ncbi-103382901	2.76387	1.82814e-46	-36.9375	9.72908e-27
ncbi-103382391	1.17583	1.22523e-09	-48.2689	2.11007e-43
ncbi-103399841	1.64752	1.4809e-10	-64.5045	1.44651e-75
ncbi-103382825	2.91246	4.66941e-42	-34.2648	4.9736e-23
ncbi-103389722	4.69255	1.25991e-140	-26.1735	6.54977e-08
ncbi-103381071	-7.16993	1.45087e-05	-56.8377	3.56312e-18
ncbi-103377352	-3.465	1.24378e-11	-46.2605	6.18149e-14
ncbi-103389233	9.70966	4.70658e-121	-58.173	2.12095e-68
ncbi-103394785	16.263	7.77282e-31	-30.695	6.0871e-11
ncbi-103382229	14.7762	1.77022e-27	48.2312	1.36882e-15
ncbi-103395759	4.55301	8.68277e-17	70.0572	3.83552e-159
ncbi-103382666	2.25678	3.1811e-20	44.8227	7.22839e-16
ncbi-103395534	1.47981	3.7554e-14	-32.8454	7.08304e-15
ncbi-103395017	3.22856	1.51738e-15	41.7483	1.54781e-39
ncbi-103386135	2.12033	1.79926e-32	-37.595	8.78551e-21
ncbi-103390481	1.77152	3.11949e-21	-26.6096	6.16858e-15
ncbi-103378550	3.08112	1.54984e-15	-51.9742	1.76826e-25
ncbi-103391154	7.42626	2.52931e-13	-48.2393	3.08851e-13
ncbi-103385938	1.09288	1.32324e-07	-31.7496	5.86699e-16
ncbi-103389913	1.43091	4.45323e-21	41.0287	5.31057e-18
ncbi-103393133	1.45569	1.03351e-30	-83.6337	3.39253e-59
ncbi-103390331	1.79087	4.87652e-22	-52.4159	3.23941e-13
ncbi-103395682	14.8081	9.50639e-28	-30.636	4.149e-17
ncbi-103385755	3.12533	1.06619e-26	30.1556	9.66593e-39
ncbi-103382573	3.55259	6.01179e-66	-33.3978	4.02754e-26
ncbi-103385948	2.2242	5.71129e-14	-64.9592	1.52898e-31
ncbi-103389864	1.3839	3.73351e-14	-61.4332	2.72106e-32
ncbi-103394053	1.28178	6.66492e-07	-47.7815	2.1384e-19
ncbi-103376708	4.81876	6.44967e-18	-31.9996	1.9353e-22
ncbi-103386611	1.70137	1.17215e-31	38.2107	3.70787e-37
ncbi-103393185	1.42137	3.24979e-11	-35.8669	2.75125e-44
ncbi-103394867	3.76899	1.29741e-19	-26.5103	4.18705e-09
ncbi-103394448	-3.70821	1.11694e-13	-47.4093	2.16993e-16
ncbi-103395950	1.14174	8.22705e-05	35.5641	1.81014e-35
ncbi-103383040	1.2569	1.38152e-19	27.0733	1.44484e-12
ncbi-103387665	2.05461	2.79076e-34	-52.073	4.86746e-41
ncbi-103387587	3.38119	4.27639e-05	-59.472	2.79301e-18
ncbi-103377921	1.20107	3.47984e-16	-38.1238	2.02966e-08
ncbi-103380619	2.00723	1.17076e-09	-42.8051	2.35127e-21
ncbi-103391987	1.18033	7.08748e-05	-55.107	1.46602e-21
ncbi-103384378	8.6869	3.27023e-16	32.5203	5.73535e-15
ncbi-103387906	1.30961	2.42648e-12	-25.1271	3.81782e-21
ncbi-103392100	2.20004	7.66846e-28	-48.192	1.76024e-26
ncbi-103395182	5.03713	2.60884e-47	52.0486	5.23713e-50
ncbi-103389106	4.91193	3.36649e-16	-47.4417	6.72783e-19
ncbi-103394305	2.58296	5.5002e-20	-33.8832	1.4998e-34
ncbi-103396061	2.50902	6.28137e-34	-28.3939	1.19957e-17
ncbi-103394932	2.83627	1.43071e-62	-58.8424	1.62825e-28
ncbi-103393023	1.5983	5.75349e-13	-25.0818	2.65971e-07
ncbi-103381273	3.30252	2.94986e-100	-40.3409	5.85162e-18
ncbi-103394623	2.53232	2.16631e-30	-30.1838	1.67407e-13
ncbi-103387974	1.03634	0.000174688	34.5337	1.61929e-38
ncbi-103394573	1.90717	7.2035e-09	-60.2291	2.89516e-10
ncbi-103383596	10.8004	4.61191e-08	-27.6776	5.49784e-13
ncbi-103398059	7.12131	2.25231e-64	48.4229	5.25904e-83
ncbi-103384565	1.41232	3.6203e-28	-68.2366	1.46873e-29
ncbi-103384070	-2.85521	1.9317e-05	-25.7456	2.97958e-07
ncbi-103384884	1.34323	5.22123e-15	-30.2154	2.41967e-12
ncbi-103377217	3.38292	6.29261e-06	-68.1966	5.11121e-49
ncbi-103379789	2.83583	9.98653e-05	-33.5005	1.99518e-25
ncbi-103378408	3.22882	2.93512e-10	-48.314	2.9341e-24
ncbi-103381622	5.54944	7.4029e-232	-48.857	9.45494e-42
ncbi-103393128	1.41572	1.24424e-19	-28.6238	4.31465e-18
ncbi-103392922	1.15244	5.601e-17	-34.198	4.70946e-23
ncbi-103389896	5.99505	1.98302e-43	-55.4381	2.38803e-37
ncbi-103384284	9.26053	2.01918e-08	-27.8378	1.10016e-11
ncbi-103399898	1.4713	1.47281e-25	-27.7566	3.93667e-10
ncbi-103391262	-1.58024	0.0377246	-39.8347	6.03518e-17
ncbi-103392879	2.79641	1.29696e-35	-26.4938	2.93002e-37
ncbi-103394601	-3.15107	1.25434e-12	-54.6119	6.17327e-19
ncbi-103379772	4.87992	8.56067e-06	31.0862	1.6829e-23
ncbi-103389988	7.23791	7.68262e-52	-28.4338	3.23535e-14
ncbi-103388555	2.36628	7.25856e-20	-37.4348	3.21998e-15
ncbi-103399979	6.31523	0.000631836	-45.6827	3.22174e-08
ncbi-103382363	1.37817	2.44408e-06	-57.6956	8.77129e-19
ncbi-103386865	1.75058	1.97316e-22	-39.3064	2.72982e-13
ncbi-103387799	10.3031	6.87051e-228	-28.8118	9.79426e-15
ncbi-103389610	2.01368	3.86493e-11	-34.0071	3.32108e-14
ncbi-103396648	2.01012	1.63804e-31	38.1113	4.57424e-29
ncbi-103381421	4.03352	0.00128439	-28.5184	1.63042e-20
ncbi-103382739	3.04288	5.01693e-16	-46.8981	7.95737e-33
ncbi-103380434	8.57256	3.27247e-24	-54.1242	4.95595e-44
ncbi-103380444	-2.9788	4.60133e-26	-47.9867	5.62053e-29
ncbi-103377884	2.59977	1.64592e-21	-33.489	1.9622e-09
ncbi-103392034	2.71721	5.97973e-23	-29.7438	9.89554e-11
ncbi-103387241	1.58565	1.27303e-18	30.3616	1.5553e-12
ncbi-103397905	9.76188	1.4472e-18	29.5516	6.85378e-85
ncbi-103388956	2.19447	4.78115e-30	-36.9954	3.71882e-31
ncbi-103392659	1.3948	2.78341e-07	-57.1111	1.04736e-24
ncbi-103382052	2.58496	1.34812e-29	-33.4606	7.74564e-17
ncbi-103394142	2.69609	1.60648e-49	59.1885	2.30775e-27
ncbi-103390583	2.78477	2.74563e-14	31.8437	1.15002e-31
ncbi-103393471	3.22675	2.41311e-22	-42.465	3.96463e-25
ncbi-103391130	1.44493	3.82849e-17	-32.2216	1.53753e-19
ncbi-103393984	1.09869	9.1914e-11	-28.2083	2.45052e-20
ncbi-103381056	4.89876	1.80506e-38	-36.8168	4.08216e-07
ncbi-103379136	3.78126	1.70243e-52	-35.2872	2.35933e-20
ncbi-103394628	4.5588	2.57551e-100	-47.1377	2.60044e-19
ncbi-103387285	7.1913	2.07071e-61	-35.3274	7.83884e-19
ncbi-103384988	1.40898	6.18006e-13	-33.6642	1.98101e-21
ncbi-103378156	4.58076	4.445e-122	-57.2305	2.55623e-22
ncbi-103392447	3.27582	1.24017e-08	-34.2727	3.93536e-21
ncbi-103394306	1.94633	3.85355e-23	32.2135	6.48497e-28
ncbi-103399911	2.67641	0.000514559	-65.3037	1.15314e-19
ncbi-103387511	4.46582	2.14708e-100	-49.3003	1.95147e-34
ncbi-103394607	9.58737	4.54462e-121	-47.3264	1.34863e-28
ncbi-103395122	5.39448	6.84038e-101	-40.9502	9.42771e-33
ncbi-103391621	1.7864	3.64448e-12	-49.7912	6.88735e-11
ncbi-103396742	1.23972	3.4151e-09	41.2494	1.15585e-25
ncbi-103383924	1.73895	6.37063e-09	-60.7924	8.91899e-14
ncbi-103382846	2.09219	3.49341e-06	-32.4229	1.54702e-14
ncbi-103397060	-4.76012	1.95632e-93	-62.2619	5.46016e-33
ncbi-103381139	1.84099	4.70575e-10	-37.1229	6.23074e-14
ncbi-103393691	5.12717	1.57312e-49	-49.4219	3.7995e-43
ncbi-103392751	1.69511	5.92719e-43	-31.8196	4.63652e-14
ncbi-103384606	3.19153	1.93735e-58	-28.7192	1.04981e-11
ncbi-103386956	9.43911	3.5057e-36	-33.978	1.35257e-17
ncbi-103387916	1.94747	2.76466e-06	-61.2871	1.58291e-64
ncbi-103395434	3.08423	1.80345e-41	28.07	6.90927e-22
ncbi-103395634	2.07664	3.39309e-15	-32.6942	4.14818e-15
ncbi-103385658	1.24461	2.77256e-09	-42.747	2.44719e-31
ncbi-103380405	2.05232	9.7533e-39	-30.0558	2.85252e-25
ncbi-103392978	2.22993	1.37738e-74	-25.1446	6.40785e-14
ncbi-103384333	1.18133	6.07063e-06	-27.6725	2.36183e-14
ncbi-103380373	1.55756	5.47913e-20	-51.5884	8.94753e-34
ncbi-103381923	2.66495	1.09689e-23	59.0586	2.81358e-70
ncbi-103387722	12.158	2.80889e-10	-45.8701	1.74764e-21
ncbi-103381535	2.21341	1.28775e-37	-55.3696	6.38075e-20
ncbi-103378782	1.25208	2.86547e-20	-44.442	7.68747e-12
ncbi-103380636	2.79549	1.06628e-54	31.231	4.9377e-10
ncbi-103381287	3.1008	0.00020441	-34.9634	2.90629e-21
ncbi-103378276	3.59673	0.019126	-50.2473	2.98728e-20
ncbi-103390794	1.43059	1.03552e-17	-53.102	3.02136e-38
ncbi-103381720	1.33117	5.26513e-33	-25.1628	1.00852e-11
ncbi-103386883	2.34239	0.0483148	-31.1375	1.38977e-16
ncbi-103377007	2.77892	2.23581e-46	-38.6371	1.71086e-24
ncbi-103377640	1.33648	1.66041e-15	-52.9212	1.55356e-27
ncbi-103389144	2.68038	0.00317263	-40.956	9.87215e-18
ncbi-103389364	3.14327	2.15866e-57	-52.2541	1.10237e-12
ncbi-103377497	7.54508	1.43497e-286	-42.0724	1.40442e-20
ncbi-103383874	-2.50447	0.00234888	-78.072	1.22745e-54
ncbi-103392935	2.80735	0.00497072	-36.9829	1.21623e-11
ncbi-103388113	1.72437	7.20135e-38	-34.4497	8.30647e-22
ncbi-103393417	-2.68771	3.34378e-22	-27.5913	2.92521e-20
ncbi-103378967	3.74416	0.00689444	26.9639	4.76462e-12
ncbi-103390515	3.59998	2.18504e-92	34.8321	1.09678e-59
ncbi-103392828	2.10922	6.93861e-24	-31.3989	1.6415e-15
ncbi-103389590	3.10586	2.70746e-45	-55.1115	4.41062e-34
ncbi-103394457	3.9272	6.65988e-67	-32.5162	1.99743e-17
ncbi-103391197	-4.08014	3.69389e-14	-47.0041	6.56075e-28
ncbi-103379696	3.10584	3.01128e-68	-57.9373	1.46112e-64
ncbi-103391427	1.01249	1.31979e-06	-30.9592	5.20916e-20
ncbi-103384894	1.92365	0.0210078	-30.191	9.12034e-19
ncbi-103379464	1.8146	1.31438e-05	32.3423	6.67401e-30
ncbi-103385649	2.65836	3.89324e-32	-43.0811	4.5333e-36
ncbi-103396282	1.14523	9.96097e-09	-43.7848	1.89025e-23
ncbi-103379105	1.84872	7.90712e-06	-54.1299	5.69002e-38
ncbi-103398736	2.16663	6.02777e-63	25.0629	4.29361e-17
ncbi-103391016	-5.1247	5.11415e-09	-46.0703	1.82569e-15
ncbi-103396188	1.55321	2.33931e-09	-56.8496	3.99895e-31
ncbi-103377539	3.39636	2.71123e-72	-31.2961	2.22267e-21
ncbi-103380353	1.38364	8.48219e-14	-51.8008	1.37954e-20
ncbi-103396600	10.5499	4.07437e-20	28.1186	1.58644e-09
ncbi-103383792	2.15775	2.23114e-30	46.2211	4.61397e-14
ncbi-103385034	-1.5066	3.82428e-13	-31.6161	1.24647e-21
ncbi-103392292	2.32461	9.66769e-24	-25.7199	9.62954e-09
ncbi-103379456	3.06547	7.46227e-14	-41.331	2.82457e-23
ncbi-103389732	1.35846	2.68976e-22	-27.421	3.70211e-18
ncbi-103390848	2.97257	1.83106e-24	-31.4859	3.93726e-23
ncbi-103386211	1.05626	1.5467e-20	-35.5473	7.92992e-18
ncbi-103388180	2.97895	1.49063e-40	-58.2849	8.81681e-54
ncbi-103384360	3.03931	6.60387e-43	36.992	6.83051e-45
ncbi-103378020	2.26813	3.87306e-13	-27.3393	5.25158e-19
ncbi-103376744	3.42776	1.00341e-59	-48.0241	5.66265e-31
ncbi-103383075	9.85802	2.55089e-208	30.99	4.47841e-22
ncbi-103398745	1.81261	5.15623e-58	-52.5081	9.15842e-25
ncbi-103391175	13.905	6.52135e-17	-54.9149	5.51957e-51
ncbi-103383953	5.63684	0.00754176	30.3635	6.35614e-12
ncbi-103388093	-2.8795	7.7043e-09	-35.0451	1.75625e-25
ncbi-103379976	-1.74427	2.32567e-06	-48.1112	8.04849e-25
ncbi-103389456	3.49926	1.01851e-61	-31.7076	3.74334e-14
ncbi-103383346	1.3835	6.44039e-17	-45.9744	9.33443e-24
ncbi-103376781	1.01209	7.16091e-10	-60.7335	3.19533e-31
ncbi-103383293	4.86023	1.0704e-94	-33.8757	3.81839e-20
ncbi-103386475	1.64544	1.20857e-11	-38.3138	1.12362e-16
ncbi-103389688	3.55764	1.56033e-85	-42.9349	1.04066e-19
ncbi-103381555	3.62449	0.00276203	-28.2967	2.8603e-20
ncbi-103384410	2.17608	0.00148313	-80.7678	1.84833e-42
ncbi-103377072	2.39984	3.43968e-17	28.2233	5.96095e-10
ncbi-103382227	3.2309	4.44713e-18	-42.4737	2.13398e-24
ncbi-103383887	3.6179	4.15824e-25	-32.3917	6.77827e-19
ncbi-103380500	-1.40255	8.60235e-06	-41.1376	9.12268e-23
ncbi-103391217	9.49152	5.17143e-181	-36.8861	1.72221e-15
ncbi-103388064	1.29241	0.0458354	30.2015	8.50951e-18
ncbi-103379180	3.1327	2.27314e-09	-25.6202	1.73563e-08
ncbi-103385143	1.58749	0.000173581	-25.7781	1.80857e-20
ncbi-103384597	2.03404	8.72949e-08	-27.9899	3.35697e-15
ncbi-103382848	-2.84675	1.16805e-12	-51.0547	1.38033e-22
ncbi-103392680	2.65754	1.13996e-18	-50.711	3.87268e-25
ncbi-103377474	1.37335	1.57903e-21	-34.0297	1.15801e-17
ncbi-103391940	1.50741	8.80652e-28	54.3178	6.08306e-34
ncbi-103381533	1.26536	3.15434e-26	-54.6375	1.57559e-34
ncbi-103384726	5.16972	2.97816e-122	-26.3994	6.52325e-16
ncbi-103391357	2.81225	1.13141e-05	-31.2834	7.75802e-29
ncbi-103379900	-1.22445	1.94949e-11	-46.2868	2.5743e-18
ncbi-103388590	3.54745	1.34706e-10	-35.311	8.60703e-12
ncbi-103391158	1.35482	7.15848e-06	-32.0348	7.45695e-15
ncbi-103381030	5.36923	2.2202e-07	-36.5305	2.70527e-11
ncbi-103391784	2.64094	2.94701e-08	-47.9162	1.00836e-16
ncbi-103382252	1.78782	8.37934e-13	-26.1524	8.904e-22
ncbi-103393689	3.44064	9.08713e-71	30.6781	2.12939e-29
ncbi-103379523	6.8371	5.10131e-24	-39.0428	1.74885e-07
ncbi-103394125	-3.58996	0.00217457	-39.7512	2.8839e-12
ncbi-103377646	-1.58211	0.035856	-74.4095	9.45209e-74
ncbi-103394238	2.02248	2.92813e-43	-39.7375	4.93246e-15
ncbi-103388976	2.79199	3.12777e-15	-53.1669	1.35854e-21
ncbi-103383311	6.21516	3.34232e-72	33.6	4.6675e-38
ncbi-103382476	2.10809	1.06587e-16	-33.4779	1.88431e-15
ncbi-103383579	1.50514	1.40135e-27	27.5195	3.08322e-30
ncbi-103398041	-3.88753	4.45721e-05	-68.5655	4.25339e-46
ncbi-103388069	3.17423	7.61265e-34	-63.2353	5.82681e-28
ncbi-103384760	2.06214	4.66192e-09	-83.0023	6.92256e-82
ncbi-103395244	1.73301	6.65292e-26	-28.4123	1.49227e-22
ncbi-103387292	2.00837	6.9459e-06	-43.2938	1.24299e-21
ncbi-103391123	2.13313	2.69534e-29	-35.7723	3.64268e-12
ncbi-103388363	3.16047	6.99936e-69	-27.9909	2.47687e-12
ncbi-103389788	3.01552	3.06752e-19	-51.8544	1.11193e-20
ncbi-103378880	1.2829	3.00273e-10	25.69	1.05434e-12
ncbi-103378116	1.73088	1.86154e-29	-32.2137	1.26481e-16
ncbi-103380482	3.34764	6.18074e-117	-25.6311	6.10035e-11
ncbi-103388324	2.34792	6.08784e-12	69.0506	1.0954e-66
ncbi-103387246	1.98063	7.22449e-18	-26.2773	1.38733e-14
ncbi-103395207	1.38108	3.62651e-17	-33.8292	7.70673e-12
ncbi-103380748	1.76388	1.08766e-30	-28.2886	2.63657e-12
ncbi-103390043	-4.47249	1.81568e-10	-38.657	8.11303e-34
ncbi-103388199	1.34239	1.93411e-05	-32.3679	1.4534e-16
ncbi-103389537	3.25699	0.00028195	-30.9645	3.22389e-15
ncbi-103382608	1.98589	3.44641e-19	-27.7182	1.39217e-19
ncbi-103395536	1.41427	4.67507e-19	-59.9419	1.40528e-16
ncbi-103389687	3.33286	6.08761e-43	-61.5962	4.18929e-36
ncbi-103386017	2.77331	0.00634101	-39.7312	1.41081e-16
ncbi-103382706	5.52466	2.00458e-85	-31.1625	1.38395e-12
ncbi-103387359	2.94845	2.50187e-08	-31.2658	2.92789e-18
ncbi-103382720	9.44432	2.36834e-07	-30.4618	2.7943e-37
ncbi-103394599	-3.89966	3.95547e-22	-51.4676	1.10871e-18
ncbi-103390113	5.23657	4.09918e-80	-39.6389	1.20793e-16
ncbi-103391345	1.22382	1.59184e-14	-66.2629	2.04359e-15
ncbi-103393750	2.84838	4.80119e-15	-26.1029	5.14488e-12
ncbi-103390749	4.08769	4.82417e-65	-27.2164	1.51967e-16
ncbi-103381172	12.4469	2.82826e-12	-54.6409	2.24145e-39
ncbi-103390648	2.69488	2.21692e-13	-62.9223	1.29761e-30
ncbi-103379610	1.23554	1.78239e-10	-25.0149	1.50983e-17
ncbi-103398060	3.04682	1.28275e-35	44.6686	6.20691e-48
ncbi-103381353	4.50326	1.83448e-26	-28.285	2.7068e-20
ncbi-103376955	-1.54122	1.15645e-05	-58.4386	1.67059e-26
ncbi-103396724	1.97771	8.46179e-21	28.4673	5.02266e-16
ncbi-103380061	1.46711	2.95288e-17	43.0766	3.21373e-37
ncbi-103387930	1.97491	6.71412e-09	-30.5122	4.92567e-37
ncbi-103389724	2.06637	2.50779e-23	-27.8025	8.24537e-25
ncbi-103385513	1.44265	6.30973e-13	-31.2334	5.53024e-11
ncbi-103380738	1.97085	3.0418e-06	-29.9726	2.90499e-15
ncbi-103384617	4.14328	1.7428e-70	-57.5669	4.16725e-27
ncbi-103399914	5.89701	3.69892e-77	-73.6134	4.95684e-67
ncbi-103378256	2.28799	2.89095e-39	-70.0694	3.78501e-69
ncbi-103383053	5.93546	7.03245e-11	46.0361	2.99471e-72
ncbi-103393455	3.59363	3.9335e-36	-51.3638	1.30592e-20
ncbi-103390258	2.74894	4.82368e-59	-57.342	1.22276e-22
ncbi-103393736	5.17216	9.38031e-172	-59.3232	2.54612e-32
ncbi-103382230	-3.21419	5.68072e-09	-43.8245	3.15858e-23
ncbi-103392379	2.14646	2.63963e-40	-40.9226	2.6638e-14
ncbi-103392351	1.54189	3.28093e-08	-44.0822	4.94546e-16
ncbi-103377014	3.20645	7.66151e-07	71.7724	8.66456e-29
ncbi-103394602	3.03502	5.96476e-31	-58.7507	3.37302e-31
ncbi-103393367	1.4723	4.3815e-15	-28.5672	4.3258e-13
ncbi-103382224	1.94394	9.80151e-12	-44.3857	2.04475e-28
ncbi-103394423	2.18732	1.1047e-22	-48.7204	8.43528e-30
ncbi-103388249	1.65322	1.72061e-15	-31.4878	8.99462e-12
ncbi-103390013	2.37768	7.78952e-57	-36.2665	4.49633e-24
ncbi-103378842	5.18903	2.65074e-42	-58.664	8.92263e-08
ncbi-103387867	3.97473	3.4576e-07	28.1379	1.33962e-54
ncbi-103392595	1.90607	8.76412e-22	-45.6441	7.70811e-18
ncbi-103378036	3.54114	5.77839e-85	-30.9959	6.82942e-27
ncbi-103393397	6.10564	1.27414e-80	-79.2615	4.87339e-76
ncbi-103388898	1.64936	9.41428e-22	-28.8717	4.81486e-17
ncbi-103388966	1.02117	4.68442e-07	-26.6089	2.5411e-06
ncbi-103381768	2.05448	4.13351e-25	-67.5544	9.02395e-48
ncbi-103379864	1.40294	2.16683e-22	27.1429	7.1556e-12
ncbi-103397602	3.1846	7.99897e-76	-36.5313	7.83537e-19
ncbi-103398205	2.40283	9.43802e-51	39.6354	2.67807e-20
ncbi-103388317	3.5939	3.75269e-114	41.4599	5.26359e-34
ncbi-103387914	1.10583	1.76234e-06	-33.1768	1.42235e-20
ncbi-103381111	1.24732	3.8971e-28	28.4652	5.30211e-17
ncbi-103377074	4.3346	0.00525551	-36.7193	1.09173e-34
ncbi-103397354	4.02583	0.0100164	-30.5232	1.15046e-24
ncbi-103378649	1.12489	0.00126376	-36.1751	3.3234e-18
ncbi-103385082	2.00731	1.19639e-08	-27.6325	6.70704e-17
ncbi-103382048	1.37551	0.000126409	-48.8485	1.75319e-37
ncbi-103392614	-4.3447	2.31541e-38	-48.9969	3.29654e-16
ncbi-103382039	1.0887	2.4715e-09	40.2191	1.86776e-73
ncbi-103384614	9.1607	2.99237e-204	-43.1202	8.59397e-24
ncbi-103395770	3.21713	1.28702e-26	-31.3524	2.04323e-10
ncbi-103386594	1.43687	9.21811e-24	-35.1679	5.04741e-22
ncbi-103384940	2.06018	2.37848e-46	-60.8366	7.19843e-36
ncbi-103399940	1.02831	7.60521e-07	-70.2565	8.87955e-78
ncbi-103391754	5.17305	9.84166e-183	-65.1303	8.70769e-64
ncbi-103382168	10.2884	2.29175e-16	-26.7299	1.71705e-15
ncbi-103395998	1.4312	1.98752e-06	-45.1472	1.61585e-14
ncbi-103382416	2.12112	1.12095e-35	-27.2397	3.20469e-12
ncbi-103380206	3.22402	9.34703e-38	-26.3149	1.27828e-22
ncbi-103382138	2.20974	1.18024e-50	-42.8276	3.72745e-36
ncbi-103389987	2.39934	6.25528e-75	-30.3439	2.99155e-27
ncbi-103395465	2.2943	1.94761e-15	40.154	1.74027e-19
ncbi-103396664	2.89135	6.63408e-51	-34.1171	2.86229e-24
ncbi-103377308	3.68639	4.07236e-17	-70.5918	1.38578e-47
ncbi-103394057	1.05835	1.94772e-15	-45.1342	1.93646e-21
ncbi-103395525	2.02963	9.97973e-23	32.2922	8.85709e-25
ncbi-103392354	1.16971	9.89497e-12	-51.9471	2.62267e-47
ncbi-103379143	1.54299	0.00262069	-82.1877	2.04167e-95
ncbi-103390299	1.50927	4.24511e-05	-34.4013	1.49178e-14
ncbi-103383022	2.07674	1.4949e-09	-29.7064	4.45523e-13
ncbi-103384218	2.12952	2.88548e-30	-66.9272	4.20385e-57
ncbi-103378872	9.63095	9.14767e-100	-32.8281	5.87457e-22
ncbi-103389069	1.48662	1.98372e-10	-31.8527	2.24951e-15
ncbi-103382579	2.51075	8.14991e-38	-38.1344	2.39259e-28
ncbi-103378965	-3.11322	1.36357e-36	-36.7569	2.39177e-24
ncbi-103387373	2.9422	2.30641e-79	-35.0891	1.00184e-18
ncbi-103385650	3.87962	2.11446e-112	-60.0051	2.581e-28
ncbi-103382060	1.44108	6.271e-09	35.3245	1.36708e-19
ncbi-103395440	3.18057	0.000335222	-31.5085	2.49288e-07
ncbi-103394705	1.24626	7.50457e-14	-25.9377	3.47017e-13
ncbi-103386896	2.94444	3.83077e-53	-42.3704	8.70366e-18
ncbi-103382827	2.10586	8.06045e-14	-71.747	1.53831e-32
ncbi-103386371	-4.8392	0.00297635	-81.5213	2.41901e-87
ncbi-103386330	4.1969	1.13804e-55	-69.8059	1.579e-54
ncbi-103385196	4.48502	0.000416716	-26.9444	2.45627e-10
ncbi-103387955	1.78139	9.12149e-16	-38.4355	3.67732e-45
ncbi-103391141	1.30617	2.87029e-14	-42.9891	6.79246e-28
ncbi-103393265	-4.17215	8.91089e-09	-37.7737	2.39719e-17
ncbi-103379016	1.39802	4.0729e-24	-46.5778	1.04516e-10
ncbi-103382599	1.48069	0.0262823	-71.854	6.95292e-58
ncbi-103396711	2.08319	1.00175e-30	-34.7028	5.61855e-13
ncbi-103394552	2.77587	2.8929e-68	-34.4906	1.23738e-20
ncbi-103391457	1.29102	8.02672e-08	-39.1279	5.52403e-27
ncbi-103389285	1.58604	1.61713e-19	-26.9465	4.62525e-07
ncbi-103378751	1.78361	3.37759e-27	-28.9207	1.65281e-15
ncbi-103389803	1.22747	1.95605e-08	-36.4133	8.95966e-23
ncbi-103381080	3.17503	3.43038e-66	38.1735	7.55273e-23
ncbi-103379018	6.59451	4.03753e-243	-32.2176	7.53265e-23
ncbi-103385297	1.65702	3.27785e-05	-47.1979	1.6895e-22
ncbi-103388725	1.12418	1.28634e-12	-27.9002	1.11362e-31
ncbi-103385656	3.03663	7.44545e-36	-29.4047	1.06025e-26
ncbi-103395883	3.72311	1.22226e-107	-47.8086	2.6897e-31
ncbi-103394036	4.87213	1.61294e-05	-43.9171	6.57027e-24
ncbi-103379222	2.44743	9.52457e-31	-45.8051	2.28403e-26
ncbi-103394712	2.41733	1.96909e-87	56.754	8.4498e-83
ncbi-103384853	5.19151	6.91031e-29	-26.1131	3.77558e-14
ncbi-103395236	3.79372	3.86713e-104	-25	2.94587e-16
ncbi-103378953	4.02658	9.16481e-41	-38.8272	7.12743e-58
ncbi-103381743	1.84073	5.32339e-20	-71.3893	2.72838e-67
ncbi-103387413	1.518	2.22883e-12	-36.7142	3.23147e-25
ncbi-103386824	5.83336	2.65028e-234	44.4912	2.13234e-50
ncbi-103395927	2.27302	1.23766e-53	-63.6838	2.69168e-45
ncbi-103388633	1.73173	1.88336e-14	-58.9917	1.60798e-36
ncbi-103380637	3.50947	5.77012e-13	31.231	4.9377e-10
ncbi-103381476	1.67186	1.29544e-59	-26.0141	1.03983e-16
ncbi-103396640	9.31061	1.2304e-06	-29.5421	3.39983e-32
ncbi-103387546	3.93238	8.76337e-67	-31.0176	1.19712e-14
ncbi-103395128	6.95505	1.82077e-123	-35.6789	1.24732e-16
ncbi-103378862	1.41766	9.30198e-18	-34.6929	4.70386e-23
ncbi-103394346	1.42594	1.77788e-23	-51.0108	5.56876e-46
ncbi-103392224	4.99643	1.60536e-131	-33.8864	2.45392e-27
ncbi-103383911	4.16219	2.29336e-31	26.9095	3.78302e-14
MSTRG.5804	6.81057	2.24897e-05	-38.5817	9.32961e-12
MSTRG.7937	8.51175	8.97718e-21	-40.0973	1.70001e-26
MSTRG.5148	10.5346	2.71159e-12	-41.3327	8.89803e-35
MSTRG.11064	10.0407	2.66633e-05	-30.5006	1.80362e-14
MSTRG.18761	7.34651	8.29392e-14	-31.6953	4.16208e-10
MSTRG.23607	5.71198	1.5721e-43	-30.9503	4.89702e-18
MSTRG.24881	1.6641	0.000147827	-64.3569	2.67061e-22
MSTRG.6216	3.03032	1.17298e-28	32.2071	1.30911e-20
MSTRG.4757	5.2486	4.44562e-71	26.1287	1.45262e-11
MSTRG.20920	4.11831	1.02461e-06	-68.9245	4.5646e-47
MSTRG.2397	5.33628	8.10871e-06	-29.3594	2.98637e-10
MSTRG.20890	3.9542	3.06219e-07	-49.0398	5.94207e-31
MSTRG.18030	10.9806	5.51504e-88	-25.2295	1.94998e-20
MSTRG.28475	6.7606	2.73396e-08	37.7657	7.67334e-27
MSTRG.27012	9.58246	9.03714e-07	28.5929	1.64758e-94
MSTRG.1350	2.07566	0.0433556	-41.375	3.49757e-26
MSTRG.6357	2.15258	3.47784e-36	-41.5444	7.96035e-19
MSTRG.8180	4.14738	5.52886e-08	-76.7867	3.1406e-82
MSTRG.25133	6.37504	9.27879e-05	-32.0784	7.48808e-14
MSTRG.22738	1.06667	0.0130514	41.215	3.80482e-17
MSTRG.18732	5.33151	6.23401e-06	-48.8044	4.05071e-12
MSTRG.16273	1.37095	2.66727e-10	-26.9555	4.5118e-17
MSTRG.11065	10.348	5.137e-15	-30.5006	1.80362e-14
MSTRG.18631	11.9342	7.85073e-09	-50.3069	3.11561e-14
MSTRG.23751	4.6868	1.76776e-132	-26.3997	1.27428e-17
MSTRG.21007	4.28369	2.76059e-11	-51.2701	2.36613e-08
MSTRG.899	2.55384	7.95091e-14	-28.5539	1.00108e-16
MSTRG.25419	7.07223	1.65019e-21	-60.5233	6.45872e-45
MSTRG.6655	10.515	3.59788e-11	-39.0888	4.85236e-18
MSTRG.21962	7.29462	3.214e-11	-27.2121	1.17445e-14
MSTRG.2581	10.8791	0.000267985	-55.0457	1.60266e-30
MSTRG.9761	7.54689	7.6954e-43	-41.4491	1.03874e-16
MSTRG.9184	7.39628	1.32094e-226	-38.3657	2.58042e-17
MSTRG.14982	-1.30608	0.000118906	-46.4105	2.71534e-35
MSTRG.15637	8.06878	3.75609e-10	-71.9109	5.4481e-51
MSTRG.16862	6.74208	3.43328e-07	53.9292	1.5287e-41
MSTRG.22020	1.08539	2.1056e-05	59.4124	9.53518e-19
MSTRG.6993	9.33762	6.8899e-19	-28.9799	1.32229e-28

## Sheet: Figure 7A-2
Source data for Figure 7A (PMG-vs-FG, upstream)
id	gene_fc	gene_p	meth.diff	qvalue
ncbi-103387337	-5.07973	0.000155851	-28.4962	7.82468e-17
ncbi-103387924	2.85501	1.22114e-17	-37.8858	1.4282e-14
ncbi-103387916	2.25559	2.43707e-08	-70.2988	1.23723e-79
ncbi-103397567	3.47737	5.45274e-74	-40.0182	7.30356e-33
ncbi-103383786	12.4632	3.62088e-16	-57.5971	2.28003e-35
ncbi-103379976	-1.43977	1.50746e-05	-46.6505	1.66851e-18
ncbi-103378913	4.68126	1.605e-236	-25.2103	8.70917e-21
ncbi-103388131	2.14502	1.51023e-30	-38.9268	3.89237e-18
ncbi-103381335	4.60834	3.71319e-58	52.9418	2.0114e-58
ncbi-103397320	1.49857	6.75116e-24	71.8082	3.04977e-76
ncbi-103384695	3.28924	3.613e-40	-42.8001	2.29449e-32
ncbi-103377323	1.65365	3.27544e-33	-31.2894	1.24952e-21
ncbi-103380597	2.98451	1.68219e-55	-30.508	1.0906e-18
ncbi-103390226	-3.73672	7.80223e-19	-27.7608	4.63263e-28
ncbi-103391959	1.71144	1.45131e-20	-26.6326	1.01594e-15
ncbi-103378115	1.50237	2.84299e-29	-58.7094	9.32666e-31
ncbi-103394201	2.31417	1.79043e-34	-38.7988	1.81999e-20
ncbi-103397789	3.24513	1.87394e-77	-27.4118	9.00439e-09
ncbi-103394599	-3.41109	3.47496e-16	-47.5285	6.78458e-13
ncbi-103397934	2.40584	4.29731e-28	-34.942	5.93747e-20
ncbi-103378041	1.0258	0.00404498	-47.6267	2.03256e-25
ncbi-103395873	-4.59432	5.38972e-78	-74.7871	3.62789e-47
ncbi-103389636	1.20451	7.55566e-17	-44.7747	9.32672e-18
ncbi-103377284	4.73746	1.26995e-101	-71.2434	5.33323e-51
ncbi-103391108	2.51511	0.00118674	-36.3287	2.06556e-20
ncbi-103393185	1.39466	1.41947e-11	-33.0235	3.9875e-41
ncbi-103382180	2.89599	1.58803e-89	-46.6982	2.91579e-21
ncbi-103377621	1.39709	3.87179e-14	-25.2925	9.26815e-18
ncbi-103395770	3.19825	4.96889e-25	-30.8823	7.71771e-14
ncbi-103380451	3.18561	5.33403e-149	-29.3086	2.66783e-20
ncbi-103390003	2.0536	2.30885e-86	-27.379	2.46845e-10
ncbi-103385496	12.5579	1.08729e-21	-53.0005	1.47896e-12
ncbi-103386669	1.93151	6.92105e-26	-28.7451	1.85977e-15
ncbi-103388731	1.50848	1.44935e-28	-53.8793	1.88707e-33
ncbi-103393948	1.85222	6.44141e-64	-62.6192	1.87904e-11
ncbi-103390715	3.39917	0.000232554	-25.6203	9.9687e-16
ncbi-103394082	3.06825	4.43202e-33	-26.2797	4.79137e-21
ncbi-103392939	1.5638	2.68792e-05	-32.6535	7.49093e-25
ncbi-103394712	2.32415	3.64209e-90	51.3534	1.44978e-60
ncbi-103396071	9.8148	1.18835e-98	-33.4252	2.39664e-13
ncbi-103388049	4.1943	9.32218e-92	-81.1111	5.53195e-80
ncbi-103391722	1.1097	3.85231e-30	-34.5664	5.1131e-21
ncbi-103392606	1.59486	1.27757e-16	-56.2765	3.35154e-49
ncbi-103389456	3.77368	1.56358e-88	-33.3528	9.20117e-19
ncbi-103378550	3.12454	2.82597e-16	-48.1076	6.70458e-21
ncbi-103392145	1.89696	4.6738e-21	-63.6124	7.6383e-16
ncbi-103392214	1.19016	1.34824e-13	-39.3152	1.53254e-18
ncbi-103390528	2.67392	1.7099e-55	33.805	1.81318e-11
ncbi-103390666	9.98822	5.19514e-30	-26.6521	2.24997e-19
ncbi-103386903	1.40487	4.19166e-27	-33.6258	2.60455e-22
ncbi-103393760	3.13535	1.93924e-14	-57.297	1.20419e-44
ncbi-103382846	2.64816	1.1558e-09	-26.0992	1.33184e-12
ncbi-103383131	1.65213	6.08919e-05	28.9307	3.54008e-30
ncbi-103381964	2.9726	2.37563e-64	-30.7332	2.17834e-17
ncbi-103385238	3.34718	1.24912e-84	-40.9371	2.57479e-21
ncbi-103394871	2.34402	8.34161e-28	-33.5762	5.33625e-23
ncbi-103388976	2.03299	6.45788e-11	-46.9238	1.14148e-20
ncbi-103377344	3.6231	8.27712e-87	-29.3477	7.7802e-13
ncbi-103392693	2.84292	2.15679e-58	-29.6759	1.5629e-12
ncbi-103390229	2.44367	5.96252e-08	-44.8037	7.935e-40
ncbi-103376955	-1.30933	0.000162754	-37.1728	3.07522e-21
ncbi-103384378	7.71438	2.11807e-99	30.5505	3.11021e-24
ncbi-103384726	5.04522	2.50729e-189	-28.1322	2.61023e-20
ncbi-103399444	2.87014	3.75449e-30	-43.4248	7.07316e-59
ncbi-103380687	4.26192	1.12095e-08	-35.8142	2.69639e-34
ncbi-103385495	1.41758	2.77174e-13	65.4212	1.41796e-10
ncbi-103394052	1.68337	6.36935e-05	-25.7017	1.29492e-16
ncbi-103390299	1.96655	6.15696e-06	-30.5339	9.51037e-12
ncbi-103389039	3.4957	1.55087e-06	-41.286	3.81708e-14
ncbi-103382062	2.57607	1.82858e-41	-26.7109	4.27011e-11
ncbi-103391457	1.02582	1.14997e-05	-41.0815	2.25149e-23
ncbi-103389232	-2.68589	3.81558e-09	-44.2707	1.62119e-14
ncbi-103389028	2.67146	1.84427e-32	-31.3319	1.27751e-11
ncbi-103386218	2.20707	2.47539e-59	-47.4682	2.56726e-22
ncbi-103386157	2.25024	4.5672e-73	-45.5544	8.80248e-35
ncbi-103390762	3.3448	4.95635e-22	-66.7861	6.83727e-21
ncbi-103398216	2.29055	1.89216e-29	-27.3148	3.46794e-10
ncbi-103397060	-4.64888	1.37936e-147	-61.028	6.00322e-19
ncbi-103385201	2.69568	1.37567e-32	-34.0024	2.93306e-25
ncbi-103394305	2.54005	7.91494e-19	-33.7826	1.22277e-34
ncbi-103381704	1.80908	5.78976e-36	-71.7119	4.47153e-57
ncbi-103391657	4.35824	8.80996e-35	-61.3248	1.74926e-42
ncbi-103382689	2.88116	4.47614e-82	-67.1243	3.05332e-42
ncbi-103394448	-4.27433	2.32658e-23	-44.3311	6.16454e-11
ncbi-103384410	2.87652	0.009613	-83.9946	7.33551e-78
ncbi-103388936	1.8605	2.36041e-44	-30.8246	2.79798e-30
ncbi-103396579	1.48794	1.14274e-05	-62.0315	1.10462e-68
ncbi-103385948	2.07676	8.08921e-15	-63.6043	4.28176e-31
ncbi-103387891	1.41341	1.29022e-07	-31.596	9.41949e-13
ncbi-103385362	1.58297	6.69588e-25	-27.3406	3.52767e-09
ncbi-103379405	2.03834	9.83545e-27	-53.2068	5.67485e-12
ncbi-103384180	1.01429	1.15333e-06	-40.7733	6.86532e-17
ncbi-103391951	1.21549	2.91406e-18	-29.0159	4.49316e-17
ncbi-103392110	2.72469	1.72107e-41	-26.4711	3.4125e-22
ncbi-103377627	1.96918	2.50138e-16	-32.8127	2.71794e-10
ncbi-103393080	1.91749	1.9258e-11	-33.76	5.35471e-11
ncbi-103388178	1.86455	3.24166e-34	-43.9015	7.43965e-26
ncbi-103384336	2.41977	1.69451e-12	-30.234	1.09111e-25
ncbi-103379789	2.07227	0.000257565	-39.5988	1.90577e-34
ncbi-103396713	1.74402	0.0260144	-39.5526	1.63855e-16
ncbi-103391990	4.35415	2.64587e-93	-46.7811	7.35726e-22
ncbi-103397345	2.35507	8.4723e-14	-43.1109	9.47883e-45
ncbi-103387546	3.66494	2.01269e-83	-30.8832	8.16367e-17
ncbi-103397288	3.15331	1.0898e-30	-28.044	1.94856e-12
ncbi-103394867	3.95744	4.7406e-21	-27.6266	1.6448e-10
ncbi-103396103	1.50435	5.54869e-47	-38.1053	1.46016e-17
ncbi-103389025	3.26395	5.22846e-56	45.4519	9.10799e-20
ncbi-103380209	1.43004	8.44793e-16	-25.5169	6.46488e-31
ncbi-103386169	7.16355	5.38737e-171	-39.21	3.32009e-18
ncbi-103389481	9.15361	0	-57.9671	7.80821e-50
ncbi-103378402	16.0813	4.90022e-29	-27.7129	1.61297e-20
ncbi-103392354	1.2547	8.9814e-14	-34.2103	1.52297e-14
ncbi-103388399	1.848	1.75726e-28	-31.579	6.37746e-16
ncbi-103380328	1.93957	1.61696e-38	-63.514	2.47905e-16
ncbi-103389732	1.26282	4.2951e-24	-26.1784	6.49138e-17
ncbi-103387704	2.13155	3.99252e-76	-25.4912	1.34986e-08
ncbi-103389346	2.09376	4.70143e-42	-29.9992	1.27972e-14
ncbi-103393649	4.79127	1.25144e-164	-43.9133	1.762e-27
ncbi-103394623	2.27531	9.89524e-28	-32.9544	8.10882e-16
ncbi-103395482	3.6785	8.31019e-107	48.0221	2.55747e-76
ncbi-103392447	2.96089	8.80049e-39	-33.9887	1.1338e-23
ncbi-103390916	1.16522	1.51031e-15	-76.549	4.98101e-57
ncbi-103389233	7.92539	4.24323e-230	-54.5997	1.44293e-61
ncbi-103380195	3.38709	3.87169e-105	-26.0837	2.64106e-16
ncbi-103379274	2.2989	3.57042e-77	-28.5866	5.19872e-20
ncbi-103393367	1.18315	2.04853e-12	-33.5727	7.81622e-19
ncbi-103381080	2.93996	1.70608e-81	39.9584	1.56354e-33
ncbi-103377806	-1.68143	4.34056e-06	-72.5564	3.85257e-42
ncbi-103383091	7.89052	3.87395e-90	-33.0021	2.19966e-11
ncbi-103391867	3.08746	0.033103	42.1795	1.59159e-23
ncbi-103392351	1.12534	5.03662e-06	-40.4512	3.26992e-19
ncbi-103383691	4.55988	4.94528e-193	-33.4008	5.63352e-16
ncbi-103391146	4.21002	0	-53.6559	1.05188e-30
ncbi-103384207	8.11542	3.17076e-248	-42.517	1.39938e-33
ncbi-103385958	1.26042	1.65234e-20	-53.3666	1.00758e-35
ncbi-103392711	2.73543	3.52234e-06	-28.1105	7.26916e-11
ncbi-103376936	5.49728	9.5714e-105	-40.8243	7.17457e-20
ncbi-103388315	5.08057	4.6673e-35	-78.8679	8.01641e-48
ncbi-103395950	1.29894	4.98554e-06	32.572	8.47504e-28
ncbi-103384978	4.14955	2.90859e-12	-33.638	1.16922e-20
ncbi-103394502	8.81559	3.22854e-222	51.7559	2.37786e-32
ncbi-103382224	1.84505	1.60597e-10	-35.8964	2.58117e-21
ncbi-103396979	1.888	5.74117e-35	-30.3906	1.66728e-14
ncbi-103378559	2.00804	1.35151e-06	-60.9725	1.27558e-14
ncbi-103381368	5.27826	4.73727e-180	-46.226	2.0332e-38
ncbi-103393234	3.94031	6.97074e-40	-59.4835	9.2126e-18
ncbi-103392121	1.4299	4.98785e-19	-49.4662	1.18689e-32
ncbi-103394948	1.61905	7.51466e-10	-31.8898	4.20992e-12
ncbi-103390404	-1.76975	2.52059e-11	-26.5399	5.24964e-13
ncbi-103384218	2.00653	9.41939e-27	-60.158	3.14862e-45
ncbi-103381831	2.57658	1.50986e-43	-41.7188	3.57e-47
ncbi-103390794	1.7406	6.48827e-37	-48.8126	6.58375e-20
ncbi-103392177	2.03037	8.74847e-41	-44.2816	1.1452e-32
ncbi-103388590	3.44446	2.98294e-16	-33.5385	2.08374e-16
ncbi-103395013	1.91199	2.26172e-20	-41.3034	1.2736e-19
ncbi-103396022	2.40172	4.65696e-110	-40.7606	1.31621e-27
ncbi-103376663	1.92147	3.35663e-39	-53.5875	1.78087e-16
ncbi-103379533	7.65839	7.29225e-163	-75.9599	4.27427e-35
ncbi-103380665	2.3879	2.1065e-36	-33.7319	2.10609e-23
ncbi-103387147	4.33919	2.40509e-27	40.8362	4.95301e-28
ncbi-103379315	2.75758	4.77672e-82	-26.9636	3.09444e-11
ncbi-103396052	1.9838	1.40744e-17	-28.2888	7.54925e-06
ncbi-103384565	1.42205	6.69129e-27	-63.8734	4.23886e-21
ncbi-103395998	1.73018	1.4324e-09	-54.8634	2.71065e-17
ncbi-103384412	1.13881	8.29915e-16	-58.6192	2.30208e-59
ncbi-103382230	-2.91552	1.24218e-07	-43.0142	8.44634e-23
ncbi-103385313	2.90731	6.07335e-15	-58.0111	1.34371e-47
ncbi-103382993	-4.00351	3.92788e-92	-41.4241	1.20483e-30
ncbi-103393672	1.0538	5.96549e-20	-37.031	1.43347e-23
ncbi-103386135	2.10984	7.16173e-11	-38.9499	2.4261e-29
ncbi-103387596	2.11238	1.56016e-69	-25.2829	7.07195e-20
ncbi-103391972	1.49377	2.6134e-07	28.2214	2.23743e-51
ncbi-103377469	1.58356	0.00109075	-53.5569	1.54692e-38
ncbi-103386594	1.28843	3.04269e-24	-36.5054	1.17504e-32
ncbi-103388882	1.92345	1.17259e-17	-63.1292	2.51633e-56
ncbi-103378351	7.06645	3.45294e-44	-33.2931	6.72245e-19
ncbi-103384202	1.7977	2.51078e-09	-72.7961	2.71923e-29
ncbi-103387882	1.99775	1.59153e-20	-35.8159	1.08752e-28
ncbi-103392280	2.84417	4.42799e-11	-48.2678	6.35764e-20
ncbi-103391345	1.15554	5.86089e-14	-67.3427	1.03023e-16
ncbi-103394067	3.43478	7.03765e-145	-61.4965	1.39157e-21
ncbi-103384920	-4.31993	6.61962e-85	-40.8859	2.52653e-27
ncbi-103383828	3.98473	9.86236e-65	-30.178	5.43557e-17
ncbi-103391217	9.67497	1.0151e-269	-35.3209	1.92242e-12
ncbi-103398059	7.87467	2.59943e-143	46.8302	1.23775e-68
ncbi-103379450	2.39058	1.83571e-36	-41.8519	1.09715e-17
ncbi-103390363	2.25573	6.25053e-20	51.5511	1.1103e-38
ncbi-103377176	3.48817	1.82265e-39	34.819	3.38474e-53
ncbi-103385873	4.05472	1.44724e-147	26.7239	6.97147e-37
ncbi-103397153	1.28809	1.8751e-15	27.7609	7.05304e-25
ncbi-103382270	2.41594	1.12389e-09	-48.3238	4.51324e-32
ncbi-103383368	2.0633	6.00952e-07	-40.323	2.38622e-15
ncbi-103386006	1.51787	5.91776e-49	-32.719	1.39441e-49
ncbi-103387797	2.74268	5.32299e-18	-43.1784	2.54096e-23
ncbi-103391386	-1.94837	5.23938e-15	-32.4088	2.38624e-16
ncbi-103387979	2.73577	8.74453e-54	-39.7693	1.13209e-23
ncbi-103376744	3.58607	7.43774e-76	-44.8259	3.39738e-15
ncbi-103383636	2.60563	8.875e-92	-28.9596	1.342e-15
ncbi-103393011	1.08111	1.79799e-28	-34.2295	1.49743e-15
ncbi-103391705	3.97786	1.19944e-28	-25.7314	3.94342e-15
ncbi-103398002	-3.61015	4.23501e-13	-29.0612	4.92905e-20
ncbi-103385089	1.46922	5.30475e-13	-45.7518	2.05722e-14
ncbi-103396458	1.61373	2.50025e-26	-45.3548	1.38169e-27
ncbi-103397691	4.06381	5.08577e-20	-41.7316	4.2711e-31
ncbi-103397178	3.42639	5.1564e-43	39.4976	2.65061e-41
ncbi-103399873	-3.96683	1.23715e-59	-62.3047	2.89607e-16
ncbi-103382839	1.67558	1.79438e-10	-31.8488	1.31771e-16
ncbi-103399814	2.05794	3.5529e-22	-56.8393	9.67701e-29
ncbi-103396188	1.69111	1.13162e-06	-53.3337	7.37969e-24
ncbi-103391779	2.59922	3.38666e-23	-41.1982	5.82053e-139
ncbi-103384280	1.18198	1.67531e-13	36.3014	1.39301e-35
ncbi-103383977	4.73013	8.0313e-71	42.6429	9.60008e-100
ncbi-103393607	4.33589	9.7979e-54	-43.803	1.35055e-23
ncbi-103383214	6.24262	0.00485437	-55.5059	3.15023e-40
ncbi-103390326	7.00659	1.99676e-05	-32.1805	2.39481e-15
ncbi-103396503	1.06819	4.86428e-15	-53.3161	1.62317e-35
ncbi-103377013	3.23499	1.18986e-110	32.4104	2.27828e-14
ncbi-103389513	2.52446	1.85008e-12	-37.0935	6.38956e-20
ncbi-103389820	6.21017	2.70985e-84	-34.8367	6.59234e-27
ncbi-103394932	2.69585	1.73904e-54	-56.3424	2.76079e-20
ncbi-103391427	1.46484	2.96016e-30	-28.9066	2.92454e-16
ncbi-103383377	3.23749	0.0441536	-59.452	1.10294e-53
ncbi-103384284	9.26053	3.40801e-09	-27.1795	4.3869e-13
ncbi-103389474	3.19581	7.70963e-18	-43.1533	1.02863e-18
ncbi-103382777	1.4411	1.11486e-05	-48.0031	1.94324e-23
ncbi-103386288	2.19619	3.16256e-23	-40.1308	3.30937e-26
ncbi-103379652	4.99536	2.70399e-38	-43.3496	9.78104e-40
ncbi-103389161	-2.02323	1.47501e-24	-32.1168	1.16403e-15
ncbi-103390674	3.83835	3.05257e-126	-30.824	9.74321e-09
ncbi-103383008	3.21432	0.040972	-77.253	2.24009e-121
ncbi-103391702	1.9727	6.95766e-15	-53.399	1.58862e-70
ncbi-103378156	4.9113	6.19189e-195	-52.7096	3.32402e-23
ncbi-103388412	1.04289	4.36427e-08	-28.5239	2.256e-15
ncbi-103385059	1.31897	1.52245e-12	-48.5785	4.41599e-39
ncbi-103379512	1.77647	1.00043e-15	-37.7239	1.46566e-20
ncbi-103389759	1.10659	3.22568e-07	-42.5902	7.60962e-55
ncbi-103394457	3.99468	3.18741e-63	-31.4826	1.06096e-15
ncbi-103383053	3.83112	9.81139e-10	43.5176	7.48078e-39
ncbi-103385772	6.46195	3.7314e-06	-27.4126	2.14679e-20
ncbi-103378291	2.43029	7.1726e-30	-28.2252	3.32494e-08
ncbi-103383311	5.60421	5.7797e-83	32.7637	2.4126e-41
ncbi-103392929	10.3812	6.02216e-167	-35.8366	2.08293e-34
ncbi-103396685	1.71999	2.03415e-23	-34.3354	1.32811e-15
ncbi-103398236	1.46327	3.03417e-21	43.2866	1.06269e-20
ncbi-103394757	7.27365	7.23764e-123	62.4096	7.47362e-64
ncbi-103380393	-3.25861	6.4996e-28	-53.4206	1.42378e-25
ncbi-103387271	3.36379	4.64955e-80	-40.841	1.27251e-22
ncbi-103395061	5.3147	9.12587e-09	-30.3934	5.62564e-10
ncbi-103394125	-3.86625	0.000113183	-33.8112	2.59337e-09
ncbi-103384357	2.49162	1.39165e-45	-29.392	2.55715e-08
ncbi-103388964	2.40392	1.275e-37	-34.657	1.76878e-45
ncbi-103379325	-1.49676	2.32023e-20	-32.3352	1.48464e-23
ncbi-103379735	2.09679	1.70501e-14	-43.8086	7.3041e-27
ncbi-103379187	2.55541	7.75348e-20	-43.954	2.10949e-18
ncbi-103398354	-1.68605	3.74761e-05	-44.8047	6.5097e-12
ncbi-103395759	4.0761	7.98948e-17	67.7475	3.02469e-160
ncbi-103378457	5.52202	0	31.4105	5.48843e-17
ncbi-103388329	9.63783	3.06832e-09	-32.9916	1.72379e-17
ncbi-103395599	2.08043	2.24123e-36	-26.6685	6.91187e-26
ncbi-103383713	3.66356	1.48857e-62	-43.6239	1.22804e-10
ncbi-103386648	1.17891	8.69494e-25	-28.569	3.27687e-16
ncbi-103382702	3.08534	1.47693e-29	-28.1485	1.25107e-18
ncbi-103389511	3.87539	2.11616e-52	-50.5943	2.25316e-39
ncbi-103395236	3.88993	1.54286e-154	-26.5613	1.33404e-10
ncbi-103393039	1.89637	1.61759e-21	-28.916	5.86397e-20
ncbi-103387318	1.27784	7.31308e-11	-46.9926	3.73954e-33
ncbi-103384464	2.28074	1.34411e-14	-36.4021	7.42293e-21
ncbi-103394830	12.7517	2.84462e-22	-28.1583	9.0324e-16
ncbi-103394723	-3.22345	2.90325e-14	-69.8426	5.04064e-42
ncbi-103384625	-1.15422	0.0248148	-54.5902	1.02787e-44
ncbi-103398630	1.7423	2.50553e-33	-29.2892	4.83176e-11
ncbi-103398279	3.0107	7.35962e-90	-32.4408	4.69925e-23
ncbi-103393984	1.10621	3.15741e-14	-28.9557	7.63289e-20
ncbi-103380190	1.93063	1.0963e-25	-66.2502	5.5832e-59
ncbi-103384479	4.73697	0.000456543	-26.8489	1.64231e-14
ncbi-103379752	1.45286	3.55495e-07	33.2578	1.03169e-09
ncbi-103382599	4.16719	1.14615e-36	-69.1599	1.2879e-70
ncbi-103385809	3.91127	8.87294e-35	-56.802	1.64976e-40
ncbi-103388380	1.90719	6.57327e-11	-31.579	6.37746e-16
ncbi-103389726	-2.60486	9.24191e-06	-34.6535	1.09979e-14
ncbi-103381172	12.4469	6.42891e-13	-44.2955	9.68015e-31
ncbi-103393750	3.60631	0.0240132	-26.5121	7.01454e-12
ncbi-103385649	2.41477	5.87867e-29	-40.4214	1.52162e-22
ncbi-103394346	1.08432	8.70119e-15	-50.6418	6.87671e-50
ncbi-103386681	2.66451	1.43626e-08	-33.2718	2.91651e-14
ncbi-103379180	4.09597	1.06756e-13	-28.722	3.14163e-16
ncbi-103386701	2.35122	2.15663e-89	-60.1828	6.14604e-19
ncbi-103377401	1.45832	5.49682e-23	37.0278	1.79879e-26
ncbi-103388924	2.20505	2.08177e-50	-72.2686	1.53013e-63
ncbi-103387140	2.13432	1.07354e-56	-36.5515	4.11819e-14
ncbi-103391167	1.31533	5.96586e-19	-31.3808	3.07203e-20
ncbi-103376965	2.14185	1.56793e-43	-47.2085	4.83527e-52
ncbi-103386115	5.46234	4.69074e-107	-37.2998	2.08218e-31
ncbi-103388254	1.8293	2.14571e-14	-66.2004	3.45139e-35
ncbi-103385846	1.30272	8.54464e-12	-26.6275	2.45346e-24
ncbi-103397915	3.16007	5.92457e-59	49.1575	6.71422e-18
ncbi-103398264	5.04439	0.000221484	-46.5959	1.03716e-22
ncbi-103391846	3.44857	1.56895e-28	-31.1076	8.52355e-18
ncbi-103396080	4.01905	7.1134e-34	-50.1056	5.49955e-41
ncbi-103384212	-2.27588	2.84423e-11	-32.5696	1.92829e-13
ncbi-103381745	3.71655	0.000455388	-29.5625	4.14872e-17
ncbi-103380738	2.69188	4.70599e-06	-33.8322	2.37781e-24
ncbi-103381089	3.72867	7.84156e-43	-29.6575	5.46803e-16
ncbi-103378294	4.42098	1.15437e-70	-37.7089	3.79609e-23
ncbi-103399841	1.39727	1.81288e-15	-69.4836	1.67784e-84
ncbi-103393031	1.37738	2.54545e-44	-25.2922	6.26198e-18
ncbi-103376664	1.73176	7.75298e-12	-25.4099	1.28093e-17
ncbi-103381751	2.20659	1.44533e-62	-68.4643	6.88334e-61
ncbi-103395694	2.67811	4.97088e-24	44.1391	2.36326e-87
ncbi-103388671	3.57295	1.7997e-54	-74.6675	5.47068e-64
ncbi-103379815	4.38291	6.20895e-66	-27.3429	4.84458e-10
ncbi-103392224	4.90037	1.04662e-192	-36.4142	8.20943e-33
ncbi-103382229	14.7762	1.25758e-28	45.4331	5.85103e-13
ncbi-103384133	4.64781	0.000425743	-29.4405	1.00231e-10
ncbi-103395440	3.5025	0.00129872	-37.1237	2.05907e-22
ncbi-103382113	1.63845	3.22372e-17	-69.9627	4.36164e-39
ncbi-103379320	1.10688	1.26711e-17	-27.9283	4.80599e-16
ncbi-103379897	3.19869	3.67624e-55	-39.7685	4.347e-43
ncbi-103383609	1.64241	7.35743e-30	-34.2532	4.93003e-25
ncbi-103396322	9.7295	4.86292e-63	-49.5022	5.79025e-11
ncbi-103387685	-2.40954	9.96602e-10	38.2769	1.84228e-21
ncbi-103384505	2.49787	1.26624e-95	26.6581	1.96254e-15
ncbi-103395182	4.62416	3.46875e-41	55.0784	1.04188e-67
ncbi-103388570	-3.20318	6.2788e-11	-27.2418	9.09043e-24
ncbi-103382391	1.21887	1.60217e-18	-39.1537	1.34984e-12
ncbi-103389891	10.7877	3.22943e-10	-62.1836	3.78126e-57
ncbi-103377113	2.4085	2.17878e-15	-25.4143	3.68173e-15
ncbi-103396710	7.59495	0.0117674	-59.0724	1.41399e-10
ncbi-103386517	6.32193	0.0165334	-46.4412	6.44849e-16
ncbi-103381141	5.78136	0.0160464	-46.0229	1.23463e-11
ncbi-103394607	9.863	1.39968e-138	-46.2586	2.43827e-28
ncbi-103391840	5.28091	8.17742e-83	36.8443	7.01996e-69
ncbi-103391429	1.11413	1.79644e-17	-35.8571	2.65983e-26
ncbi-103381056	5.75023	1.20345e-55	-29.0277	7.33136e-31
ncbi-103392178	-1.35775	2.59191e-06	37.1603	1.90301e-11
ncbi-103382476	2.43783	5.61622e-42	-40.9961	8.49967e-29
ncbi-103391903	9.37803	2.27613e-75	38.5062	2.07101e-20
ncbi-103381273	3.51107	1.85795e-194	-46.1215	5.39232e-27
ncbi-103386847	1.89401	2.81048e-25	-38.757	1.29372e-15
ncbi-103392034	2.26996	3.57266e-14	-27.6292	3.71171e-10
ncbi-103379906	-1.57403	8.26644e-20	-46.5051	1.81905e-42
ncbi-103383860	3.8758	1.45948e-73	-42.9383	5.54591e-15
ncbi-103393615	2.16081	6.22333e-16	-29.5586	1.60118e-09
ncbi-103397575	2.42036	4.69919e-20	-41.8999	2.1423e-11
ncbi-103390815	1.1265	1.3382e-14	-50.9751	7.82545e-24
ncbi-103389805	1.42974	3.19497e-16	-34.4732	1.06317e-16
ncbi-103390096	5.76072	2.89003e-154	-41.0388	4.63674e-38
ncbi-103391841	1.12025	8.76073e-17	-25.6179	1.26564e-13
ncbi-103385679	2.42446	6.37467e-23	-28.7462	1.92987e-13
ncbi-103386609	2.95657	1.29375e-54	-42.9912	2.06536e-22
ncbi-103389046	1.9163	0.00834867	-35.8647	3.19766e-27
ncbi-103387767	4.53087	3.37147e-24	-50.6	5.97779e-34
ncbi-103392644	1.43785	2.50303e-08	-31.2128	7.76973e-15
ncbi-103377947	2.00195	4.84173e-22	-35.62	4.35755e-19
ncbi-103390844	2.02673	1.12461e-48	-45.8947	4.1985e-30
ncbi-103384519	1.78566	0.00181041	-51.0212	7.04637e-34
ncbi-103396390	8.15507	6.5279e-186	-47.556	2.95061e-22
ncbi-103395244	1.62398	5.57317e-15	-27.4357	9.83693e-20
ncbi-103393685	2.49212	2.21962e-15	-29.5782	2.08545e-21
ncbi-103392733	3.16716	0.000143461	-26.9344	7.46705e-08
ncbi-103392364	3.11011	7.79157e-46	-36.9997	2.04166e-12
ncbi-103389861	1.45216	3.16376e-32	-29.1228	9.61255e-20
ncbi-103387010	7.48598	2.99265e-295	-41.7325	2.91706e-20
ncbi-103377384	1.0113	2.64212e-10	-25.1786	2.42576e-29
ncbi-103382711	2.9173	1.54206e-36	26.1776	5.30766e-10
ncbi-103396402	-5.67243	0.0166156	-57.1775	8.91509e-35
ncbi-103377007	2.55389	3.93002e-55	-36.3822	1.17204e-24
ncbi-103390043	-3.6893	2.2274e-06	-35.7492	6.50813e-25
ncbi-103390233	1.12561	3.45319e-06	33.2069	1.26463e-09
ncbi-103391923	3.98706	1.06165e-41	-47.2165	1.00614e-24
ncbi-103383744	1.83788	1.55125e-05	-48.3103	6.01549e-38
ncbi-103387052	1.80236	1.1963e-16	-39.3585	4.12397e-15
ncbi-103377217	4.14191	1.40195e-12	-68.358	1.08087e-55
ncbi-103391522	2.94634	1.15177e-27	-68.4255	3.82479e-60
ncbi-103393126	3.01944	8.64184e-40	-25.6283	7.61101e-30
ncbi-103396695	1.50408	2.8511e-25	-42.7373	8.59447e-37
ncbi-103390213	1.53055	8.49226e-09	-67.6025	4.17863e-56
ncbi-103395281	-1.43993	3.26574e-06	-41.6932	1.64009e-12
ncbi-103376665	2.67322	4.05081e-33	-25.7044	8.39263e-12
ncbi-103391460	3.84465	9.31413e-12	-26.3452	1.16711e-08
ncbi-103398028	14.4572	2.20137e-26	50.9909	2.0341e-33
ncbi-103384349	7.55104	9.65209e-08	35.6532	2.44109e-10
ncbi-103377497	7.3093	1.51544e-159	-27.648	7.56875e-09
ncbi-103386546	-3.02027	2.70347e-41	-26.2697	2.85394e-10
ncbi-103389252	3.41352	2.34435e-28	-45.638	3.10909e-24
ncbi-103387027	3.6429	1.933e-43	-33.7764	4.59724e-16
ncbi-103384135	-3.79215	1.87211e-187	-73.3453	1.0057e-46
ncbi-103393958	2.32833	1.61367e-17	-50.6251	1.615e-17
ncbi-103390724	1.29479	1.4751e-15	-36.1137	2.92065e-22
ncbi-103389582	3.15019	1.16433e-28	-34.1421	8.18437e-19
ncbi-103384988	1.14191	2.27362e-11	-36.8783	1.22412e-23
ncbi-103379632	3.4975	0.0067148	-33.5051	1.08571e-13
ncbi-103388467	2.55394	1.35299e-13	-61.9351	8.93244e-37
ncbi-103391727	3.08091	1.40054e-48	-56.0017	1.55524e-40
ncbi-103393879	1.6198	4.87605e-06	29.2625	2.81475e-43
ncbi-103392434	3.58496	1.12223e-09	-54.1291	1.55037e-11
ncbi-103377974	1.4615	1.21664e-44	-41.2355	6.5542e-21
ncbi-103390722	2.47512	2.25844e-60	28.1153	1.1968e-24
ncbi-103396417	6.74296	7.53092e-170	-62.0787	2.17878e-42
ncbi-103386211	1.12584	1.01931e-33	-35.5447	2.83967e-37
ncbi-103384782	1.53811	4.00858e-08	-43.1263	1.06785e-31
ncbi-103384792	3.43306	5.58435e-18	-43.2886	3.68285e-27
ncbi-103379530	4.33372	1.01303e-86	-55.9067	7.94699e-33
ncbi-103380171	1.5611	3.38803e-08	-27.7526	1.03462e-15
ncbi-103396291	1.35549	4.79219e-32	-40.5095	2.15816e-11
ncbi-103392100	2.36585	5.35473e-37	-49.8461	6.48365e-21
ncbi-103393480	4.07138	0.0492037	26.4746	1.19848e-15
ncbi-103378492	1.40649	2.66393e-29	-25.5303	3.61937e-25
ncbi-103390087	2.4706	3.6725e-11	-26.5021	6.48799e-13
ncbi-103393397	6.44006	3.35849e-64	-73.2944	2.8666e-10
ncbi-103396586	1.28396	9.95525e-44	-67.3937	5.62048e-60
ncbi-103391123	2.30347	7.17271e-36	-32.0173	5.99296e-17
ncbi-103385165	5.32109	2.04141e-30	-29.691	6.943e-27
ncbi-103394597	1.14956	2.72205e-11	-62.584	1.41459e-29
ncbi-103377863	6.27631	2.2056e-18	-38.6633	9.04869e-14
ncbi-103392922	1.31645	4.78798e-18	-33.2831	1.13393e-22
ncbi-103392231	3.63796	8.07266e-57	-26.3719	6.1012e-37
ncbi-103391974	2.34826	9.22682e-31	-46.0749	3.38406e-21
ncbi-103385891	1.83783	0.000590073	-37.5563	3.35738e-09
ncbi-103397585	1.14401	0.000654573	-57.224	1.60946e-23
ncbi-103386548	6.77352	2.09581e-89	-36.4021	5.67682e-41
ncbi-103395880	1.39715	0.0269727	-49.6813	5.09515e-37
ncbi-103376862	-3.92117	0.000180851	-27.8265	1.29843e-23
ncbi-103379864	1.40834	2.03949e-18	30.5936	4.16221e-17
ncbi-103396354	1.25327	2.35966e-11	-38.1674	3.04562e-15
ncbi-103388003	-2.2343	1.44337e-11	-53.3915	3.52816e-24
ncbi-103396208	2.12517	1.15947e-47	-61.8622	9.02978e-31
ncbi-103379529	2.15699	1.44915e-45	-36.8329	2.69635e-12
ncbi-103383382	2.20315	2.10996e-53	-45.5571	3.57419e-16
ncbi-103390635	4.42253	4.58421e-08	-44.2746	1.00027e-36
ncbi-103383924	1.40125	5.35448e-08	-61.5396	2.67667e-18
ncbi-103385885	5.02237	0.0131018	-27.9157	3.961e-26
ncbi-103395822	7.41542	3.76384e-99	-35.5187	2.53787e-17
ncbi-103394862	2.26392	3.75598e-61	-58.0377	2.489e-33
ncbi-103382221	5.12429	7.67569e-127	-28.1686	1.66307e-18
ncbi-103388898	1.46831	1.86355e-10	-28.0213	6.43006e-20
ncbi-103397987	1.67283	9.08918e-17	44.5208	8.56715e-30
ncbi-103378395	1.23498	1.56675e-23	-39.24	1.17055e-39
ncbi-103387488	4.83444	1.7717e-26	-32.4136	1.03785e-30
ncbi-103378346	3.96935	3.74422e-38	28.6101	3.697e-10
ncbi-103377915	1.39663	1.38954e-19	-54.0163	2.29579e-28
ncbi-103384254	1.27273	1.10955e-31	-59.2403	1.34214e-18
ncbi-103380434	7.79677	1.02298e-148	-44.7627	2.58282e-25
ncbi-103389688	3.62337	2.33866e-118	-40.061	1.04446e-19
ncbi-103387551	3.65654	0	-39.5658	2.18351e-19
ncbi-103392872	1.67953	1.33647e-28	-26.4808	2.16604e-12
ncbi-103388429	3.3771	5.15943e-58	-41.436	5.53211e-20
ncbi-103380143	1.85796	4.24292e-33	-37.6882	2.08563e-26
ncbi-103382980	1.09674	1.36166e-11	-34.522	4.34783e-20
ncbi-103381461	1.15941	4.77927e-22	-59.8665	2.47122e-20
ncbi-103388894	1.56802	3.36099e-36	-26.6952	5.57805e-19
ncbi-103388692	8.77201	1.14757e-52	-26.7488	2.07679e-11
ncbi-103385280	1.6047	3.54312e-13	-42.7524	1.54488e-43
ncbi-103396460	-1.94449	6.79308e-24	-38.6061	6.46818e-12
ncbi-103389210	8.5243	0	37.8459	9.59054e-22
ncbi-103380373	1.57068	1.60938e-27	-46.999	2.55473e-31
ncbi-103393691	4.84746	3.48762e-23	-52.8176	2.694e-53
ncbi-103385541	-2.11233	7.80402e-09	-49.9722	1.20676e-43
ncbi-103392009	2.2097	5.01432e-16	-48.8631	3.44933e-29
ncbi-103395085	2.16334	9.70156e-51	-29.5067	1.41452e-14
ncbi-103395492	2.3118	1.26775e-63	73.64	4.581e-100
ncbi-103394164	1.64643	1.02162e-19	-43.3912	2.08436e-11
ncbi-103397932	2.36387	7.0035e-51	-27.6257	1.52938e-13
ncbi-103382643	1.55539	2.44759e-19	-34.8112	4.56131e-18
ncbi-103384589	-2.74681	3.21194e-14	32.2925	6.09427e-17
ncbi-103383663	1.48296	1.34481e-23	-46.6477	6.72849e-40
ncbi-103398097	3.26955	1.30307e-81	-74.4314	1.04387e-27
ncbi-103395201	1.60589	2.3427e-06	-73.7447	4.28633e-37
ncbi-103385143	1.19156	0.000125826	-25.7399	1.19718e-22
ncbi-103396977	1.60106	5.77052e-07	29.9014	1.16313e-13
ncbi-103392921	2.36651	6.54941e-24	-25.3727	1.14821e-09
ncbi-103388827	5.33358	6.00761e-14	-26.268	7.1255e-27
ncbi-103387714	2.63916	1.44757e-39	25.9292	5.27314e-30
ncbi-103379699	3.06628	7.60296e-53	-32.7822	1.01334e-11
ncbi-103382595	3.52122	2.98767e-67	-31.367	4.28259e-28
ncbi-103384075	1.59017	3.20312e-13	-67.6615	2.12385e-33
ncbi-103382029	2.88292	1.63079e-18	-39.628	1.82169e-27
ncbi-103389724	1.83868	4.56441e-17	-29.3282	1.86952e-20
ncbi-103389733	10.303	5.77661e-07	-30.2829	1.07586e-16
ncbi-103395075	1.79615	9.14566e-49	-36.4055	9.84461e-19
ncbi-103381794	2.34641	1.51332e-86	-72.8342	5.21051e-64
ncbi-103389331	2.70327	6.87743e-37	-43.9545	3.76758e-32
ncbi-103376918	2.52304	1.27071e-61	-42.3176	5.49324e-12
ncbi-103393810	1.45311	5.69531e-18	52.4054	1.7483e-39
ncbi-103392983	2.09544	6.88847e-53	-27.6818	5.90077e-11
ncbi-103385586	2.7727	3.59966e-09	-66.1846	1.53245e-34
ncbi-103393133	1.21584	1.14493e-27	-80.169	1.44228e-51
ncbi-103382577	2.27524	4.98304e-35	-47.0045	3.73017e-56
ncbi-103392802	12.2848	6.49325e-17	-49.6409	1.67739e-30
ncbi-103390488	3.06164	3.72826e-24	28.2995	6.28977e-14
ncbi-103396601	9.43887	1.60465e-268	-26.999	5.39551e-13
ncbi-103393471	2.99349	5.4024e-32	-39.3313	2.83972e-21
ncbi-103382720	4.53743	1.56485e-06	-28.9716	1.99347e-30
ncbi-103391786	2.88645	2.42441e-113	-36.1741	7.11576e-17
ncbi-103395705	1.57764	2.14761e-34	-40.3454	3.17268e-33
ncbi-103379718	6.80057	1.50173e-162	-30.0582	1.08292e-14
ncbi-103391347	8.08342	0.000769087	-34.1394	7.41612e-10
ncbi-103383169	1.63801	3.61454e-05	-27.2263	1.08702e-13
ncbi-103397941	1.90913	6.5626e-17	-33.627	1.49443e-13
ncbi-103396195	2.01841	1.17171e-21	-25.2815	4.26066e-20
ncbi-103398252	3.67371	1.3064e-43	-54.2351	4.07223e-20
ncbi-103379540	4.27137	1.76067e-74	-27.4572	2.69942e-19
ncbi-103388489	1.59734	4.96754e-29	-46.9655	3.42289e-27
ncbi-103377646	-1.81829	0.000389654	-73.6939	6.61449e-82
ncbi-103376773	5.51033	8.54573e-100	-26.5984	2.6929e-11
ncbi-103377250	9.94232	2.03437e-113	-38.1637	4.54535e-16
ncbi-103388096	2.84059	2.78897e-62	-45.9818	2.99993e-23
ncbi-103376797	4.40496	6.09774e-11	-33.6966	6.8878e-25
ncbi-103381030	4.04731	1.15056e-08	-41.137	1.53686e-24
ncbi-103385385	1.71241	5.70098e-08	42.5057	2.80911e-37
ncbi-103397751	2.44369	7.90445e-85	-29.8087	2.74681e-25
ncbi-103385568	2.77242	4.71344e-60	-35.9848	3.41614e-14
ncbi-103395709	5.32328	1.64744e-16	-50.9028	1.36256e-35
ncbi-103390648	2.65926	5.4744e-13	-61.2618	4.91453e-22
ncbi-103383727	3.29671	7.70844e-128	-55.9165	2.81674e-39
ncbi-103377143	2.28525	2.07768e-13	-38.3483	4.02876e-20
ncbi-103393854	2.9885	7.00303e-22	-27.98	3.06419e-07
ncbi-103381173	8.90569	2.29635e-10	-26.2597	3.20218e-06
ncbi-103391257	1.96685	5.754e-22	-38.0257	2.37527e-12
ncbi-103377474	1.64534	5.80913e-26	-32.9332	2.05006e-18
ncbi-103389674	2.36407	5.47597e-35	-57.7152	2.34382e-31
ncbi-103385937	-2.53694	5.47262e-07	-36.7913	2.55817e-15
ncbi-103379715	2.8986	2.67063e-63	-34.4713	9.17113e-12
ncbi-103384884	1.37335	4.91078e-14	-35.4113	1.65919e-19
ncbi-103380599	1.2212	9.4777e-11	26.202	2.75357e-31
ncbi-103384394	2.01994	7.03979e-20	40.9442	2.14018e-65
ncbi-103394048	4.20967	2.13717e-52	-29.5951	3.42875e-23
ncbi-103385964	3.30546	2.72341e-71	-37.7306	5.37733e-10
ncbi-103381939	2.32637	5.51458e-34	-27.053	7.5804e-15
ncbi-103390515	3.61255	1.1207e-91	30.9367	2.04917e-43
ncbi-103379372	1.19472	3.60947e-10	-25.7321	1.42103e-11
ncbi-103394601	-3.04155	1.94258e-17	-53.511	2.82171e-21
ncbi-103394423	1.87804	4.21502e-19	-48.3523	1.96248e-28
ncbi-103386285	4.12667	6.6727e-154	-41.8285	1.66169e-19
ncbi-103393491	1.23417	8.80665e-11	-28.8384	1.22831e-13
ncbi-103392072	9.23694	8.17283e-120	-51.2674	8.57028e-13
ncbi-103384606	3.13584	2.74357e-59	-30.3678	2.12003e-19
ncbi-103395828	8.17991	5.68986e-05	-41.4341	1.92629e-20
ncbi-103394341	1.51536	3.04513e-06	-52.4991	1.87781e-22
ncbi-103387247	7.76472	3.09773e-209	-59.4665	2.56196e-40
ncbi-103388531	1.61735	2.30348e-42	66.6517	4.43956e-20
ncbi-103385684	2.72937	7.69536e-58	-32.9016	2.3233e-10
ncbi-103387587	3.33539	2.725e-07	-54.1481	2.79731e-23
ncbi-103390827	3.33644	8.83634e-31	-33.0023	3.15136e-14
ncbi-103390160	1.76387	2.2921e-36	-30.9895	1.01043e-15
ncbi-103393418	5.80157	1.47791e-126	-30.6989	2.99652e-14
ncbi-103397196	1.93289	1.86408e-30	29.0252	4.80185e-32
ncbi-103378521	1.17598	9.25686e-17	-33.8101	1.55282e-12
ncbi-103395465	2.0627	1.68256e-17	34.5227	4.63895e-21
ncbi-103386019	2.05033	6.71163e-06	-57.8954	4.96082e-29
ncbi-103391357	2.17482	0.000182098	-27.5354	7.99651e-19
ncbi-103388104	2.02568	3.05808e-12	60.0895	1.21532e-83
ncbi-103396785	7.80175	6.37772e-06	46.8885	5.88369e-29
ncbi-103381275	1.35007	7.06811e-10	-31.6523	9.48027e-11
ncbi-103396237	4.65776	1.85803e-67	-37.3106	1.25166e-10
ncbi-103394953	4.39801	2.53949e-152	-48.9652	1.29268e-16
ncbi-103384605	3.26329	2.48905e-47	32.2443	1.08538e-20
ncbi-103381054	2.35019	7.13885e-77	-37.9263	3.07815e-33
ncbi-103379614	4.44918	3.25398e-59	41.3317	8.91492e-16
ncbi-103387673	1.45372	1.69971e-05	-29.6056	1.03801e-16
ncbi-103387120	6.4519	1.29417e-13	-49.3708	1.75824e-14
ncbi-103391389	1.98339	1.54822e-15	-36.8021	8.76369e-17
ncbi-103393788	2.82501	2.61021e-07	-31.6399	2.66495e-12
ncbi-103393455	3.55926	2.67454e-28	-41.188	6.23803e-18
ncbi-103398052	-1.94429	2.60803e-05	-33.3919	5.5589e-29
ncbi-103389614	5.28434	2.08459e-16	40.9619	1.94762e-10
ncbi-103385668	6.46818	4.00081e-09	-45.3749	1.25178e-36
ncbi-103380562	6.44816	2.35322e-30	-26.083	1.95795e-21
ncbi-103379359	1.89734	1.12463e-19	58.6807	8.98586e-75
ncbi-103388966	1.19649	7.48027e-10	-30.9909	1.19573e-08
ncbi-103378063	2.67138	8.64484e-65	-37.957	1.19434e-28
ncbi-103379308	3.28096	1.63598e-12	-81.9343	2.03091e-58
ncbi-103393613	2.39583	6.29893e-20	-36.4612	4.77896e-13
ncbi-103387911	2.93487	2.96052e-18	-76.2998	5.95374e-67
ncbi-103386105	1.90441	6.51893e-58	-41.2066	3.63259e-31
ncbi-103384913	1.76841	2.02925e-53	-46.5853	3.58987e-30
ncbi-103399979	5.45541	3.03978e-14	-46.2447	5.68571e-24
ncbi-103389590	2.5901	1.28175e-32	-51.9275	2.40612e-33
ncbi-103380939	1.88087	1.80166e-16	-36.1451	1.68819e-27
ncbi-103377660	-1.14933	0.000152404	-44.2958	1.17437e-07
ncbi-103380200	4.64919	1.39236e-63	-58.6015	8.12643e-39
ncbi-103396459	1.69015	3.36649e-32	-33.811	1.19009e-12
ncbi-103380916	3.93374	3.34068e-27	-49.9299	4.01747e-42
ncbi-103383579	1.36104	4.0574e-24	25.7985	6.38904e-23
ncbi-103386502	4.38802	5.21549e-34	-45.7644	1.23653e-53
ncbi-103381680	-3.79342	4.72996e-08	-25.3321	7.81788e-08
ncbi-103378388	10.8403	1.59475e-13	-41.5355	4.24362e-27
ncbi-103380541	2.56175	1.28937e-27	35.8938	1.35289e-45
ncbi-103391301	1.61497	3.74243e-17	-38.5166	1.29424e-25
ncbi-103388988	3.5105	4.66004e-29	-52.1986	1.43518e-13
ncbi-103395927	2.362	9.16848e-48	-66.8503	1.91872e-48
ncbi-103387862	2.19308	1.26382e-14	32.3758	3.01946e-19
ncbi-103395191	1.28669	1.17833e-25	-42.0505	1.49139e-35
ncbi-103380926	8.91498	2.07451e-224	-64.0337	1.25876e-33
ncbi-103394885	1.03292	2.38517e-11	-26.3697	3.31773e-12
ncbi-103388086	3.58207	1.58617e-08	-27.0344	1.39084e-30
ncbi-103390258	2.70712	1.93951e-58	-53.812	3.23554e-14
ncbi-103392417	3.74506	1.92793e-51	53.4872	2.15939e-15
ncbi-103385084	9.66518	4.37048e-156	-42.7504	3.29395e-21
ncbi-103384957	5.75209	1.60163e-148	-54.9942	3.89513e-45
ncbi-103382825	2.76918	1.25502e-34	-33.0961	2.29595e-20
ncbi-103380061	1.89193	4.25021e-27	37.8437	1.97718e-40
ncbi-103394884	8.74034	4.60278e-16	-50.2129	8.93011e-33
ncbi-103377498	2.03461	1.25466e-33	-34.747	1.89221e-09
ncbi-103399910	3.8357	5.4749e-23	-52.0043	3.42431e-31
ncbi-103394971	2.88136	0.000131418	-31.0852	3.92239e-29
ncbi-103388199	1.42139	5.8953e-06	-31.7528	9.18315e-25
ncbi-103388363	3.26794	1.54301e-79	-29.6466	2.80076e-18
ncbi-103383647	7.73376	1.45683e-160	-45.5501	1.50621e-12
ncbi-103384370	4.32729	3.02295e-41	-30.5011	1.03038e-18
ncbi-103397147	5.1952	2.94306e-52	51.509	2.19957e-29
ncbi-103387728	3.30138	0.00121362	-40.4705	3.05133e-20
ncbi-103389373	3.57918	1.10078e-35	42.3416	9.75328e-41
ncbi-103389382	2.15577	2.47974e-32	-71.9574	8.21952e-93
ncbi-103391287	3.04324	2.07362e-29	-48.6305	1.22271e-18
ncbi-103382303	2.86172	1.38577e-36	-45.906	1.50665e-11
ncbi-103378845	1.14984	1.10189e-05	-35.1481	2.6614e-20
ncbi-103393866	4.80585	2.23808e-70	-31.6584	8.3798e-10
ncbi-103391940	1.30323	8.98483e-19	59.2778	1.46355e-40
ncbi-103379732	-1.20925	9.59253e-05	-55.0681	1.19115e-41
ncbi-103387799	9.15217	1.53949e-89	-25.465	2.9957e-11
ncbi-103394670	2.91335	5.09043e-71	-29.6157	1.02603e-15
ncbi-103396634	1.96043	4.72691e-23	-37.1848	2.24682e-33
ncbi-103391508	-2.00173	1.98036e-23	33.8383	2.09831e-21
ncbi-103382485	1.59374	5.83738e-09	-27.0181	2.07288e-15
ncbi-103394436	4.60589	2.92485e-125	-38.5235	1.26144e-17
ncbi-103385625	1.67824	5.37055e-07	-38.5765	2.79307e-23
ncbi-103389788	3.44918	6.65638e-16	-53.2407	1.20608e-31
ncbi-103379143	2.27479	6.50568e-05	-59.174	1.13554e-12
ncbi-103394131	4.94508	1.44984e-118	46.8669	5.4151e-26
ncbi-103383075	9.25856	6.4028e-288	30.3303	3.5982e-23
ncbi-103397863	1.35193	4.69189e-12	-38.3564	5.93908e-17
ncbi-103381783	1.59276	1.28292e-40	-50.7716	5.47641e-25
ncbi-103376772	6.08746	1.36737e-09	-29.8658	1.19062e-17
ncbi-103379955	1.88545	1.06905e-30	-30.044	1.26243e-13
ncbi-103377623	1.03358	3.76937e-18	-40.6124	3.71751e-20
ncbi-103396749	4.90689	6.54437e-05	45.8351	1.51661e-24
ncbi-103382265	1.7629	3.86595e-06	-32.5715	2.27112e-19
ncbi-103385910	1.88957	3.73457e-29	-63.0004	1.17369e-43
ncbi-103393021	3.75052	1.81065e-105	-41.6833	1.75154e-17
ncbi-103378112	6.0341	7.30546e-89	-30.154	7.10111e-20
ncbi-103395666	3.5177	6.82609e-160	-35.2553	2.2479e-19
ncbi-103396708	2.05063	0.00586855	-43.6388	2.82178e-16
ncbi-103388499	4.69777	4.69667e-37	-28.5294	3.4166e-16
ncbi-103395856	3.38482	2.83245e-12	-29.9284	1.8e-29
ncbi-103392394	1.86442	1.06016e-05	-25.75	1.47334e-09
ncbi-103379986	2.26596	1.09897e-28	-28.3979	3.54719e-16
ncbi-103387559	2.27543	1.72871e-11	-39.783	6.52864e-22
ncbi-103380378	1.84872	7.64593e-26	-40.3605	2.6039e-16
ncbi-103392274	2.07009	1.05589e-31	-54.4843	5.67506e-24
ncbi-103395429	1.58118	4.93291e-25	-25.6395	1.79139e-17
ncbi-103386576	1.45801	3.08066e-14	-43.5245	1.57175e-25
ncbi-103391276	1.88083	1.6255e-20	-35.0895	1.64816e-33
ncbi-103394398	1.23053	3.18194e-13	-63.1862	1.75635e-38
ncbi-103378251	3.83794	2.79882e-54	-41.6502	9.4434e-19
ncbi-103388369	3.77798	1.73883e-97	-33.7187	3.78101e-23
ncbi-103387609	1.13081	3.24903e-19	-72.2858	3.64379e-53
ncbi-103378064	1.11313	5.22455e-07	-53.7683	2.05832e-38
ncbi-103384171	5.83077	5.84376e-248	-62.5158	1.11873e-80
ncbi-103384227	3.55895	8.86298e-76	-33.7121	2.33579e-11
ncbi-103379781	2.41889	1.101e-18	-25.4508	4.97563e-08
ncbi-103397368	1.81079	3.05827e-30	-27.8953	1.30138e-08
ncbi-103384921	3.32565	4.6521e-25	-47.0172	5.90753e-35
ncbi-103395207	1.4295	7.76801e-21	-33.912	5.30499e-08
ncbi-103390848	2.72493	4.51517e-33	-25.498	1.0801e-14
ncbi-103381743	1.58539	1.81411e-12	-68.7159	1.72755e-62
ncbi-103387644	1.06622	2.61623e-09	33.5308	3.74581e-20
ncbi-103380535	3.12309	7.65476e-23	34.7894	4.34799e-27
ncbi-103386586	1.8986	1.19634e-13	-53.13	3.16742e-11
ncbi-103383459	1.32683	3.46466e-11	-33.8655	2.65763e-18
ncbi-103387151	2.51307	4.27967e-05	42.5931	1.91424e-66
ncbi-103386385	1.38872	1.87579e-16	-54.4986	2.3566e-58
ncbi-103379485	2.04205	5.76887e-23	-70.4828	5.42765e-61
ncbi-103379696	3.03479	2.0872e-77	-52.3242	8.97644e-42
ncbi-103379082	-3.52864	6.3431e-10	-70.9793	1.66537e-46
ncbi-103388295	1.78182	2.29487e-13	-26.723	3.15834e-14
ncbi-103381630	3.29476	2.36312e-138	-50.5001	5.9893e-32
ncbi-103387231	1.84326	1.85891e-34	-55.7058	8.81209e-18
ncbi-103389327	9.06878	4.04408e-12	-49.4359	1.04782e-25
ncbi-103394380	1.45331	4.81602e-06	-34.9248	1.23119e-29
ncbi-103381245	3.43262	3.42287e-12	-29.2094	3.06691e-11
ncbi-103381719	1.7422	6.54071e-07	29.7562	1.31742e-47
ncbi-103382425	3.58945	2.96022e-98	-26.07	2.94238e-16
ncbi-103392686	-3.40312	8.38614e-05	-59.5001	1.14321e-46
ncbi-103386235	1.02095	1.46522e-24	-38.2737	1.00956e-22
ncbi-103379434	2.63401	7.3233e-59	-45.593	1.35153e-17
ncbi-103377204	2.85061	1.25242e-55	-58.704	1.44042e-21
ncbi-103394524	1.46554	5.34881e-18	48.7408	1.8941e-28
ncbi-103392833	9.32786	1.90698e-89	-28.3964	4.95526e-20
ncbi-103394800	4.38957	1.08105e-08	-41.1098	7.23719e-18
ncbi-103383348	2.46133	0.0122113	-31.2849	2.81678e-15
ncbi-103396166	1.39381	5.36372e-21	-32.1225	3.17785e-25
ncbi-103399911	1.81082	0.0127731	-65.2812	1.70275e-34
ncbi-103381139	1.72038	8.79625e-11	-34.2756	1.30158e-12
ncbi-103386641	2.92302	3.35594e-25	-38.606	7.35656e-26
ncbi-103387080	3.2506	1.33799e-30	-59.827	2.50402e-28
ncbi-103386480	2.31487	2.02457e-08	-39.887	1.18476e-20
ncbi-103379464	2.11067	1.60704e-09	33.7668	6.33792e-30
ncbi-103380659	3.28602	1.03807e-71	-54.8498	8.64583e-27
ncbi-103382227	3.05346	1.06048e-23	-41.4319	2.27821e-21
ncbi-103393736	4.8398	8.64204e-165	-56.9239	8.1986e-32
ncbi-103395546	1.72896	0.00147491	28.2304	2.1354e-45
ncbi-103398041	-3.94486	1.27012e-06	-67.6192	1.11478e-50
ncbi-103392992	1.92675	4.09072e-19	-34.5225	1.36803e-19
ncbi-103382168	10.0254	2.06881e-18	-25.8759	9.05149e-19
ncbi-103378796	7.52356	5.37936e-09	-39.1717	4.21418e-18
ncbi-103390732	-3.12533	0.000149846	-67.8084	2.43389e-24
ncbi-103395506	5.3328	2.83395e-46	-26.1333	1.55187e-12
ncbi-103381763	2.91465	2.03944e-102	47.0141	3.77781e-29
ncbi-103391197	-4.0307	7.5482e-13	-46.0402	8.17309e-34
ncbi-103380737	15.4486	9.77939e-13	-38.815	1.41974e-23
ncbi-103378708	3.46647	3.9002e-09	-32.4654	2.65182e-10
ncbi-103385650	3.36271	4.37291e-74	-59.0393	6.2444e-36
ncbi-103396664	2.9801	9.67528e-50	-38.3327	2.81095e-39
ncbi-103391036	2.1462	9.37572e-11	-61.096	4.58458e-79
ncbi-103390280	2.39642	1.80666e-32	-35.2229	4.25134e-19
ncbi-103389896	6.55181	9.72622e-121	-55.43	7.42927e-37
ncbi-103379714	2.46312	2.07525e-51	-32.726	2.60514e-11
ncbi-103384372	2.52264	2.08475e-32	-35.1059	1.50145e-18
ncbi-103380482	3.41562	3.31833e-126	-28.5629	5.96091e-14
ncbi-103396547	2.88215	2.30375e-68	-37.3927	1.42188e-09
ncbi-103383077	3.85798	0.0351365	-53.1892	2.57772e-17
ncbi-103389144	3.6681	9.43337e-15	-39.7173	6.32824e-19
ncbi-103387955	1.84272	3.121e-23	-34.9847	6.98059e-33
ncbi-103392800	3.13282	7.54357e-105	-40.1164	3.25686e-45
ncbi-103396553	1.45609	7.98215e-16	34.2395	2.1575e-28
ncbi-103390989	4.26679	0.00298105	-47.1291	3.89871e-21
ncbi-103383891	4.53424	0.00558543	-29.3321	1.58145e-21
ncbi-103381712	2.98303	5.42451e-29	27.2716	1.44001e-47
ncbi-103382164	2.2385	1.34987e-32	-30.6074	2.11732e-12
ncbi-103392614	-4.25996	9.81242e-42	-64.9082	1.43424e-55
ncbi-103378229	3.25906	8.93607e-77	-45.1214	3.55957e-53
ncbi-103377933	2.17318	1.74214e-27	-39.0002	8.74051e-17
ncbi-103391175	13.905	8.30381e-18	-56.2289	4.8783e-58
ncbi-103376708	5.61017	1.64734e-22	-30.0515	6.74272e-24
ncbi-103394705	1.30622	1.96125e-15	-27.3728	6.53763e-12
ncbi-103385800	2.07399	3.43518e-19	-35.089	2.97045e-18
ncbi-103395128	5.55912	1.75235e-78	-32.3807	6.48001e-14
ncbi-103382579	2.66375	1.20465e-30	-40.2608	2.31044e-31
ncbi-103383284	1.90003	2.21229e-22	-26.2555	2.97935e-22
ncbi-103387898	2.15914	1.35576e-57	-27.6276	2.25488e-14
ncbi-103386745	3.52645	1.40511e-71	36.2331	1.53216e-23
ncbi-103391684	3.46126	3.0271e-41	-63.3109	8.04718e-57
ncbi-103382331	3.37356	3.67075e-46	-56.219	1.21321e-35
ncbi-103379772	4.29496	5.07051e-07	29.6217	1.2612e-20
ncbi-103387828	1.37276	2.95887e-10	-55.0379	8.85582e-43
ncbi-103382138	2.23324	7.78044e-76	-41.7389	1.30645e-34
ncbi-103387848	2.08419	6.74273e-56	-63.565	4.31883e-08
ncbi-103392222	1.89937	9.99016e-45	-30.696	2.69686e-14
ncbi-103385188	1.21156	1.09568e-09	-61.4962	2.05136e-57
ncbi-103381033	1.52794	1.15188e-11	-27.6423	4.58375e-21
ncbi-103388923	9.22882	3.9547e-06	-30.0147	8.48219e-21
ncbi-103396061	2.42036	1.67839e-41	-29.0036	2.32207e-20
ncbi-103381557	1.14771	1.02421e-18	-43.2501	1.86162e-16
ncbi-103393079	1.28856	1.14344e-16	-36.419	3.1708e-13
ncbi-103395855	5.75741	5.01969e-154	-31.3167	2.64765e-15
ncbi-103378507	4.33697	1.11014e-84	-33.7912	5.74549e-14
ncbi-103388008	12.5475	8.81025e-17	-85.9075	2.86e-71
ncbi-103394148	2.39799	7.22006e-59	-36.7841	2.0833e-23
ncbi-103388007	8.57012	0.00360033	-43.5818	3.36872e-19
ncbi-103382039	1.17431	4.64253e-11	41.1495	3.40708e-87
ncbi-103396745	2.50932	1.43902e-09	-46.2995	1.18754e-30
ncbi-103382285	9.25313	3.54598e-130	-38.8724	3.87298e-19
ncbi-103389954	1.13107	3.23968e-05	-41.5284	6.54794e-38
ncbi-103384578	3.12355	4.0397e-08	-56.288	1.63517e-22
ncbi-103377913	1.97462	1.00373e-16	-52.1441	1.18291e-41
ncbi-103378675	1.98139	5.94545e-47	-25.5351	1.65587e-12
ncbi-103381938	-1.41359	0.000312671	-51.3565	4.40547e-12
ncbi-103380754	1.2739	2.27231e-12	-30.38	6.21705e-13
ncbi-103391161	1.05143	0.00133712	60.5405	8.49528e-56
ncbi-103387130	1.01272	1.04711e-23	-37.1784	2.44269e-18
ncbi-103395865	2.50968	4.51664e-37	-63.7354	7.19267e-24
ncbi-103382052	2.85384	1.69962e-24	-34.2725	3.99874e-21
ncbi-103377074	7.10014	0.000237268	-34.3265	1.47525e-17
ncbi-103378060	5.54171	2.80988e-111	-48.9048	6.45263e-30
ncbi-103379466	2.39614	1.26273e-16	33.7668	6.33792e-30
ncbi-103391739	1.2624	1.05131e-09	-42.7114	2.01947e-12
ncbi-103377308	2.77403	3.53745e-08	-74.0968	8.01344e-139
ncbi-103376659	1.35728	2.17099e-14	-41.2667	1.26812e-28
ncbi-103387511	4.31497	1.42624e-115	-45.5219	9.42881e-31
ncbi-103393309	1.87825	5.88719e-23	-47.7391	1.497e-30
ncbi-103385034	-1.58531	3.71895e-17	-34.8976	4.83556e-30
ncbi-103384475	-1.17405	2.85757e-07	-57.1542	1.11067e-29
ncbi-103384481	1.62417	1.20561e-10	-25.1264	6.60035e-18
ncbi-103386961	2.68392	3.0061e-47	-28.3147	3.10521e-16
ncbi-103376637	2.25712	9.70397e-26	-40.6618	3.11224e-15
ncbi-103385554	1.14271	8.37052e-08	-42.4498	6.43863e-18
ncbi-103392443	2.09191	5.40804e-34	25.693	7.32232e-60
ncbi-103386643	1.25943	4.80374e-29	-35.0994	4.17968e-11
ncbi-103390837	1.63099	5.11098e-35	-42.9658	5.03821e-34
ncbi-103380525	1.07771	0.00540287	-28.0163	2.51105e-10
ncbi-103379222	2.01662	4.12902e-36	-46.734	7.68566e-25
ncbi-103393689	3.97967	6.32886e-85	29.5964	4.73574e-27
ncbi-103379018	5.7806	1.34863e-171	-31.6692	7.30046e-23
ncbi-103379146	14.2693	1.94515e-27	-61.0175	8.9121e-46
ncbi-103394663	2.28988	1.42254e-46	-26.0364	5.56788e-17
ncbi-103381655	5.09592	0.00025769	-36.9758	2.51664e-31
ncbi-103391912	1.31183	0.000574876	-34.0618	2.17309e-25
ncbi-103377193	-8.43045	1.84213e-12	-34.0473	1.72913e-13
ncbi-103390740	1.16999	2.77247e-11	-42.639	3.2988e-29
ncbi-103385722	1.4791	1.96727e-09	-54.3509	5.39847e-26
ncbi-103396810	1.22461	0.0328019	46.2736	5.48662e-87
ncbi-103377803	7.6677	0.0391958	-61.8244	2.66014e-65
ncbi-103384392	1.20574	8.31676e-09	-45.7839	2.31427e-14
ncbi-103387262	2.03252	1.19667e-05	-36.4364	8.85597e-17
ncbi-103391517	1.18323	2.15785e-08	-28.4383	6.49954e-12
ncbi-103388930	2.98252	5.91204e-52	-32.7928	4.87426e-20
ncbi-103394036	6.09452	2.37695e-05	-43.6737	2.05137e-32
ncbi-103392869	2.39431	3.87812e-44	29.4183	7.31902e-23
ncbi-103382548	1.75799	1.94099e-26	-43.3205	2.55189e-18
ncbi-103379911	4.94591	8.48121e-129	-66.1177	4.57613e-25
ncbi-103383201	1.85161	4.46616e-30	-46.4974	1.2274e-39
ncbi-103388157	6.16529	1.01356e-09	-29.6896	6.6965e-14
ncbi-103390386	7.05393	3.24993e-18	-36.3847	5.52661e-13
ncbi-103392046	1.5622	3.82711e-11	-33.2432	2.78352e-20
ncbi-103395151	1.00242	0.0340805	-68.6993	1.51064e-59
ncbi-103393265	-4.0851	1.33703e-13	-32.1531	2.26918e-16
ncbi-103381720	1.19103	5.99393e-37	-26.6739	5.17908e-10
ncbi-103390309	1.95705	0.0154339	-35.6896	7.43013e-18
ncbi-103378003	2.97629	1.81512e-152	-39.341	5.46259e-23
ncbi-103390073	1.11229	3.02317e-22	-27.5464	5.62624e-08
ncbi-103385569	-4.44514	1.10971e-98	-37.4411	1.46406e-14
ncbi-103383293	4.40071	2.67638e-67	-33.9163	3.61506e-22
ncbi-103381844	1.01638	1.45364e-10	-30.4651	4.34896e-21
ncbi-103393578	2.90205	4.72386e-19	39.0887	1.24771e-27
ncbi-103394001	1.5064	1.07032e-14	-50.6011	2.0651e-40
ncbi-103377975	3.02944	1.25624e-65	28.8564	2.45028e-32
ncbi-103396258	3.43689	7.52461e-109	-25.1647	2.13841e-09
ncbi-103393550	4.94978	2.99504e-214	25.679	1.41033e-09
ncbi-103386343	1.15761	3.55596e-09	-26.1948	2.44453e-16
ncbi-103387206	1.38247	0.000112184	-40.5986	3.58119e-19
ncbi-103396046	4.36007	1.38934e-88	-52.9566	1.86886e-58
ncbi-103378953	3.53614	1.23509e-43	-34.4809	2.69348e-12
ncbi-103384904	1.61154	3.42785e-23	-27.1446	2.51046e-17
ncbi-103383460	3.0872	1.10888e-95	31.4343	4.97782e-32
ncbi-103387340	3.74024	6.87043e-07	-54.4763	1.87653e-23
ncbi-103377653	2.05185	6.17463e-44	-43.2874	5.12316e-47
ncbi-103378464	3.50872	4.10352e-108	27.5232	6.80795e-10
ncbi-103396835	1.81019	7.32275e-14	-40.7554	3.08339e-23
ncbi-103378078	1.86071	1.28174e-11	-33.884	8.37002e-22
ncbi-103384789	-9.1964	2.30735e-09	-33.6312	6.51599e-26
ncbi-103378825	-4.41238	3.34705e-32	-34.0518	1.25928e-09
ncbi-103398018	9.45806	0.0297084	26.4096	2.41551e-14
ncbi-103379192	2.14427	5.48826e-31	29.3691	1.79428e-29
ncbi-103377514	5.19013	1.05893e-15	-27.3948	8.4758e-16
ncbi-103395237	1.46666	2.9591e-25	-48.8072	2.16406e-27
ncbi-103378446	4.0741	3.70574e-85	-32.9606	9.18279e-19
ncbi-103383634	2.62948	1.80741e-49	-74.4447	4.88818e-41
ncbi-103382041	5.03909	7.96321e-62	-32.9236	1.43614e-11
ncbi-103389806	6.24074	1.97463e-252	-63.6794	3.93217e-33
ncbi-103394342	2.35996	2.19145e-51	-26.7281	1.40303e-19
ncbi-103399940	1.02557	1.32393e-07	-71.1122	4.68865e-90
ncbi-103378472	3.19211	1.06661e-41	-27.1321	8.69591e-11
ncbi-103389571	1.39123	8.91515e-12	-47.8687	2.81469e-23
ncbi-103384303	1.94772	9.2145e-15	-58.9369	1.79021e-12
ncbi-103382666	2.17192	1.73543e-19	41.8188	9.1015e-12
ncbi-103391989	2.44272	7.82384e-19	-54.0957	3.15094e-42
ncbi-103382827	2.64202	4.86486e-20	-70.2986	7.94882e-44
ncbi-103381952	3.94365	6.36776e-40	-26.9225	1.86029e-18
ncbi-103398745	1.60324	2.58406e-65	-63.1574	7.00929e-61
ncbi-103387665	1.61323	4.22287e-17	-52.2248	2.21738e-38
ncbi-103381097	4.20711	1.39956e-126	26.181	4.10794e-14
ncbi-103380039	3.14795	6.53093e-104	-26.246	1.60002e-12
ncbi-103393085	2.04724	2.91562e-16	-55.5583	7.35385e-51
ncbi-103379550	2.53256	9.62386e-42	-29.064	1.8503e-17
ncbi-103388555	2.11729	5.49731e-19	-42.0283	2.38762e-20
ncbi-103382739	2.78212	3.06501e-25	-42.8705	6.58272e-36
ncbi-103377916	2.89272	2.3116e-89	-56.8225	6.75698e-36
ncbi-103382551	1.82679	7.69882e-12	-30.0365	9.53458e-28
ncbi-103392261	1.99863	2.00347e-18	-32.3467	4.13232e-15
ncbi-103399955	1.30405	7.55559e-09	-36.1499	1.80124e-21
ncbi-103389490	1.4755	1.56035e-41	42.1013	5.64054e-37
ncbi-103380500	-1.32965	5.85728e-07	-41.9913	4.99251e-25
ncbi-103395009	9.67524	2.62132e-95	-60.1076	1.31646e-78
ncbi-103381654	10.7725	2.53074e-08	-30.6485	3.16562e-15
ncbi-103380444	-3.0415	2.88389e-33	-48.9594	1.31498e-27
ncbi-103381535	2.41011	3.15035e-64	-52.0469	9.7656e-17
ncbi-103395559	2.92573	6.76556e-12	-28.4631	2.51416e-14
ncbi-103378323	1.51668	1.2214e-12	-45.4113	1.98076e-38
ncbi-103386647	1.11816	1.14992e-05	-39.5347	2.48259e-13
ncbi-103389978	2.7003	9.62269e-60	-25.265	3.76555e-19
ncbi-103384082	1.97152	1.01882e-14	-31.8753	2.696e-20
ncbi-103399947	1.0097	8.6597e-32	-66.2463	2.22581e-42
ncbi-103383875	1.69959	8.36299e-33	-61.9531	7.44864e-46
ncbi-103382397	6.21423	1.29473e-05	-46.0386	5.13261e-20
ncbi-103392489	4.14495	5.10207e-46	-40.1608	1.90159e-22
ncbi-103389716	3.84457	1.5631e-55	-26.8289	4.15563e-14
ncbi-103386923	1.95249	3.32023e-10	-78.6909	4.87465e-94
ncbi-103381893	2.77431	1.08829e-89	-65.2319	1.48348e-39
ncbi-103387236	2.89818	2.99972e-38	-31.0145	2.16848e-16
ncbi-103395454	1.77598	4.00359e-18	-29.0908	1.87111e-12
ncbi-103380353	1.21358	9.88873e-18	-54.5918	2.41958e-30
ncbi-103387888	3.07962	4.27854e-76	-27.4807	1.10161e-13
ncbi-103385626	2.37025	1.09103e-42	-34.3101	3.47839e-12
ncbi-103384352	2.70459	3.59005e-13	-25.8284	1.99292e-29
ncbi-103395567	1.83794	1.91897e-14	-27.4364	2.4875e-11
ncbi-103391213	9.71425	3.05806e-12	-40.8361	1.09552e-19
ncbi-103398541	4.07673	4.14013e-176	-28.164	8.26849e-13
ncbi-103396731	2.55872	6.42555e-19	-53.5348	4.14693e-17
ncbi-103395324	4.09611	2.22299e-27	-33.7951	3.02425e-15
ncbi-103384360	2.78929	2.47941e-42	37.1832	5.20494e-54
ncbi-103397394	2.45205	3.73659e-55	36.5931	1.75011e-37
ncbi-103396858	5.51785	1.87732e-06	32.4167	3.85762e-55
ncbi-103388256	1.91999	4.4651e-19	-39.6104	1.13686e-17
ncbi-103379853	1.27844	0.00785056	-35.6934	1.97128e-12
ncbi-103388549	1.9352	3.82359e-62	-27.5116	8.01147e-20
ncbi-103394482	3.92062	2.22863e-64	-28.148	2.46472e-17
ncbi-103390133	9.39518	3.21474e-07	-42.1506	5.32136e-16
ncbi-103389409	1.89544	3.76726e-33	-25.5933	1.953e-08
ncbi-103377563	1.35102	2.6183e-11	-38.1332	1.71023e-14
ncbi-103385329	7.00519	3.37497e-20	28.0968	1.23055e-25
ncbi-103378113	3.36363	1.19555e-120	-40.6422	9.81271e-23
ncbi-103397905	7.38337	1.43597e-29	28.7818	3.26218e-75
ncbi-103395225	1.54089	5.83962e-08	-31.8433	5.48478e-22
ncbi-103397646	1.99199	7.0805e-84	25.0855	2.66366e-29
ncbi-103393868	3.54664	5.63388e-116	-45.2528	1.52721e-39
ncbi-103387464	2.31859	1.24575e-56	-57.2321	4.09011e-25
ncbi-103381923	2.62371	1.7506e-24	60.4262	6.46509e-76
ncbi-103387292	2.1833	1.54626e-06	-32.5176	7.9299e-17
ncbi-103396184	-4.32193	3.54669e-33	28.6221	4.95244e-14
ncbi-103386874	1.43697	1.15207e-06	-55.47	5.6165e-67
ncbi-103393053	2.84399	1.75114e-35	-34.3478	5.93017e-12
ncbi-103396739	5.79222	0.000149586	-44.7401	6.07815e-32
ncbi-103390121	3.58923	5.60679e-113	42.6465	1.18264e-21
ncbi-103388180	2.55785	5.61222e-23	-55.6086	6.4043e-50
ncbi-103378782	1.25105	1.4829e-19	-46.0104	9.01117e-19
ncbi-103390425	-3.41602	2.08322e-09	-61.9955	1.11001e-21
ncbi-103395823	3.05839	2.75081e-127	-35.5187	2.53787e-17
ncbi-103379306	1.05212	2.65541e-10	-79.9382	2.25602e-75
ncbi-103396640	8.24921	3.04764e-09	-28.7762	3.38575e-34
ncbi-103383835	8.18963	9.44733e-35	-36.6349	8.05488e-12
ncbi-103382792	7.75929	1.15681e-93	-27.884	4.35355e-19
ncbi-103379747	1.93149	2.83078e-07	-60.0264	9.27231e-28
ncbi-103392740	1.77966	6.19225e-10	-39.7639	1.53791e-14
ncbi-103392826	4.39553	1.88853e-36	-50.8857	9.53936e-36
ncbi-103380550	1.28333	3.23927e-06	-43.9959	1.14742e-13
ncbi-103390842	2.7988	6.99421e-36	-28.4376	3.59175e-14
ncbi-103388725	1.15646	2.0217e-12	-25.1552	1.01889e-23
ncbi-103393784	5.85636	9.68578e-41	45.7354	4.56882e-35
ncbi-103377641	9.67044	7.69852e-205	-44.5901	1.47e-28
ncbi-103392714	2.95976	5.11199e-120	-48.3452	6.18238e-35
ncbi-103399842	4.29768	4.63182e-89	-48.049	1.42628e-28
ncbi-103377154	2.04088	5.61744e-67	-33.4525	3.22208e-13
ncbi-103396298	4.57666	5.17795e-188	-38.4038	3.09628e-11
ncbi-103385899	1.50236	1.03653e-09	-27.4108	9.13717e-09
ncbi-103397667	2.47611	2.26464e-08	-35.1394	2.21762e-15
ncbi-103386318	7.16277	8.88195e-220	40.3257	1.25204e-20
ncbi-103380093	3.39759	6.86114e-06	-33.8814	1.64527e-20
ncbi-103383720	2.79088	1.44598e-70	-32.7703	5.90001e-26
ncbi-103396757	2.96648	1.41704e-40	-32.4402	3.87337e-14
ncbi-103394935	3.85809	0.0219795	-33.6661	4.49707e-19
ncbi-103377183	1.4642	4.84089e-07	-39.2595	9.39019e-12
ncbi-103397463	1.12928	0.0322836	-29.8994	1.03778e-12
ncbi-103385558	5.80735	1.11942e-08	-33.2455	1.63193e-12
ncbi-103383391	2.10882	1.97018e-17	-47.2388	2.90032e-24
ncbi-103392595	2.35174	6.64973e-32	-44.8147	6.06843e-20
ncbi-103391901	2.9131	7.79087e-76	-30.8637	7.82926e-27
ncbi-103393414	7.37003	1.16668e-132	-81.0069	5.9866e-96
ncbi-103386555	-3.46512	2.96207e-29	-26.001	2.04249e-16
ncbi-103399946	2.50607	1.19851e-40	-74.1679	4.9476e-71
ncbi-103383589	3.60819	3.24087e-156	-51.8766	4.92761e-23
ncbi-103385029	4.04439	0.0119542	-36.8755	9.34574e-19
ncbi-103392680	2.62258	1.09139e-21	-45.4548	3.99699e-15
ncbi-103389364	3.24094	1.1262e-55	-50.5676	1.93639e-10
ncbi-103393698	1.88401	6.87714e-26	-40.9853	9.56721e-35
ncbi-103381590	2.94989	5.48368e-36	49.016	1.53991e-28
ncbi-103390752	1.46781	1.09888e-06	26.2081	4.68729e-16
ncbi-103385545	2.97451	4.32971e-41	-31.4664	4.95275e-21
ncbi-103386514	8.25008	5.06371e-23	-33.8754	2.53662e-23
ncbi-103389274	2.7558	9.95833e-27	-26.3872	1.23409e-19
ncbi-103381622	5.3779	0	-45.955	4.53449e-37
ncbi-103391111	-3.36457	1.41622e-09	-26.4007	2.40115e-11
ncbi-103382807	5.67294	0	39.7218	1.32856e-22
ncbi-103383434	2.72087	5.80294e-80	-32.5363	6.66759e-14
ncbi-103379332	1.52026	0.0271042	-33.4728	1.93978e-18
ncbi-103385233	7.29718	4.63495e-276	-28.2238	1.66064e-24
ncbi-103394628	4.61987	4.26755e-140	-47.7755	1.65305e-22
ncbi-103385755	3.20639	6.37098e-33	29.3801	1.01849e-40
ncbi-103394602	2.93171	3.66453e-45	-62.2288	3.58267e-27
ncbi-103391487	2.09863	1.67228e-42	-28.7408	2.27035e-10
ncbi-103387938	2.95637	3.73006e-49	-26.6033	8.20274e-43
ncbi-103381970	3.93049	1.16281e-111	-40.4367	3.05065e-16
ncbi-103384159	2.86135	2.29807e-35	-30.1763	2.5688e-14
ncbi-103387389	1.73448	2.86356e-06	-39.6207	1.32076e-17
ncbi-103391825	2.79596	2.22526e-53	44.2599	4.43652e-39
ncbi-103376844	7.36181	1.15685e-117	-44.8731	3.97482e-16
ncbi-103396231	1.10704	8.00269e-06	-34.7903	5.36375e-18
ncbi-103382516	4.29886	4.19205e-87	-43.1818	2.51915e-34
ncbi-103378942	1.28198	1.54109e-19	-39.0587	5.07373e-23
ncbi-103398205	3.19331	6.75932e-91	38.9845	4.60654e-16
ncbi-103389106	7.37136	1.21763e-16	-42.2499	4.84859e-13
ncbi-103376944	3.05139	1.13919e-44	-42.6736	1.70276e-09
ncbi-103397943	3.82394	2.01974e-83	53.3072	3.1851e-44
ncbi-103381165	1.97651	2.20181e-17	-27.0411	5.46549e-17
ncbi-103381436	4.16993	7.45533e-07	-53.8593	5.74556e-30
ncbi-103380153	1.56729	3.11542e-35	-30.1879	1.52155e-18
ncbi-103382966	2.20202	1.75669e-44	-31.2045	1.42458e-27
ncbi-103397545	3.4839	6.91506e-31	31.4761	2.66009e-10
ncbi-103383802	2.18567	1.00468e-37	-70.579	1.83983e-48
ncbi-103393896	3.00975	2.69013e-99	-28.5816	4.66188e-17
ncbi-103394063	3.24861	4.17494e-67	-52.5253	5.89389e-30
ncbi-103395233	7.57419	5.33368e-119	47.5876	2.17934e-58
ncbi-103398076	1.22558	2.54128e-23	-28.1546	3.55875e-10
ncbi-103388426	2.59991	0.0242186	51.464	3.7518e-46
ncbi-103394424	16.8582	4.73772e-35	-36.0357	1.75208e-34
ncbi-103395696	1.98358	3.60462e-30	-32.5081	2.10231e-20
ncbi-103394470	4.91488	0.00167242	-26.6244	2.99629e-11
ncbi-103387562	11.2143	2.97671e-19	-33.8373	1.31173e-19
ncbi-103384430	2.1619	4.74282e-25	-30.1436	1.86567e-09
ncbi-103380461	5.49527	6.32243e-62	-47.1491	1.81072e-29
ncbi-103378872	9.01624	2.21836e-134	-30.4849	3.84379e-19
ncbi-103394382	4.36155	8.74672e-77	-43.8871	3.93252e-29
ncbi-103392828	2.13573	7.48824e-28	-28.8055	1.70648e-13
ncbi-103384235	10.6765	6.31002e-06	-27.2427	2.52474e-21
ncbi-103384531	2.66166	5.1457e-36	-30.0246	1.43244e-21
ncbi-103387117	2.60239	2.09205e-05	-38.9001	9.30587e-38
ncbi-103395309	4.78463	2.1638e-247	-32.9897	3.09131e-15
ncbi-103384812	2.82895	1.73749e-07	-36.934	1.5129e-13
ncbi-103395971	1.89514	1.28215e-19	-25.3741	1.06215e-25
ncbi-103384387	3.38444	1.82502e-44	-28.2323	3.70975e-13
ncbi-103392678	2.56402	7.38945e-23	-38.0488	3.66158e-33
ncbi-103380519	7.40166	1.03127e-15	-50.4694	2.64296e-19
ncbi-103387368	1.08914	6.51783e-40	-44.7867	3.93874e-36
ncbi-103388317	3.4064	1.10013e-277	38.299	1.71637e-23
ncbi-103394680	1.16025	1.33514e-06	-25.0765	6.92108e-09
ncbi-103384267	7.73697	0.00596266	-45.7098	6.81793e-29
ncbi-103384662	2.99275	1.62478e-65	-33.4114	1.00397e-20
ncbi-103393399	1.0898	5.73054e-09	35.0749	5.00856e-17
ncbi-103391817	2.28093	1.89732e-38	-28.3003	2.2514e-17
ncbi-103381302	1.86507	0.00163172	-26.4971	2.455e-09
ncbi-103387722	10.421	3.54591e-11	-46.7435	2.41991e-19
ncbi-103392244	1.08526	0.00262549	-33.0761	2.78625e-18
ncbi-103391621	2.30835	9.9169e-22	-50.5569	6.35131e-13
ncbi-103399456	2.46756	1.84094e-33	-38.8285	1.57099e-12
ncbi-103383304	3.07382	2.52651e-72	-39.5674	2.03227e-15
ncbi-103392404	1.97989	3.3599e-28	-45.3776	1.06789e-20
ncbi-103398301	1.67516	9.01208e-36	-30.0618	1.11175e-38
ncbi-103396029	3.848	4.15438e-16	-32.517	2.14705e-14
ncbi-103379069	8.35168	0.0013055	-77.243	1.38963e-83
ncbi-103385556	4.02386	1.77662e-61	-36.5042	6.935e-15
ncbi-103382417	4.5912	8.52712e-143	-28.4928	2.70086e-26
ncbi-103393521	2.47351	1.17889e-28	-42.9195	1.72093e-23
ncbi-103393686	1.33301	8.43391e-05	-67.7162	4.01748e-18
ncbi-103390332	4.04569	2.9139e-45	-52.6869	2.0457e-20
ncbi-103399922	2.35128	1.48166e-87	-28.2292	1.63467e-28
ncbi-103383383	6.37834	1.30091e-13	-50.5527	2.57342e-17
ncbi-103391588	9.17626	8.07e-26	-52.875	2.74456e-30
ncbi-103378036	3.4447	2.99938e-91	-38.3076	7.84916e-37
ncbi-103387155	7.39683	1.0447e-286	47.2893	2.90604e-74
ncbi-103377935	1.72033	5.59372e-28	-28.581	2.06085e-13
ncbi-103386814	1.22533	2.48166e-16	-49.3764	1.09778e-34
ncbi-103379594	2.05756	8.27806e-64	-26.8585	6.70391e-15
ncbi-103377798	1.07327	6.3619e-12	-44.0272	7.56855e-16
ncbi-103383715	5.10803	7.51561e-74	-43.0776	2.75706e-24
ncbi-103397578	1.94123	4.12168e-26	-35.6638	1.28285e-22
ncbi-103379697	1.23121	6.29325e-16	-41.1373	5.84755e-27
ncbi-103397761	8.37107	7.50351e-288	47.8417	7.6791e-44
ncbi-103377435	5.37775	5.94183e-21	-27.0675	7.57787e-20
ncbi-103376634	2.01522	5.77278e-36	31.9478	2.25246e-21
ncbi-103378164	5.89104	1.25397e-23	-33.7173	5.36712e-16
ncbi-103389665	1.83543	1.37773e-22	-47.9682	1.45302e-22
ncbi-103386825	2.38254	1.18716e-14	59.656	4.90702e-64
ncbi-103391754	5.15922	4.12013e-175	-52.7756	1.99017e-16
ncbi-103382264	2.73232	6.43712e-107	31.8411	1.18474e-11
ncbi-103387698	1.32677	5.96879e-30	-25.4906	2.74354e-29
ncbi-103394584	2.52631	7.41137e-30	-38.1187	4.35751e-35
ncbi-103388062	1.62051	2.1247e-18	-46.2078	2.37953e-37
ncbi-103388066	1.15118	5.69084e-07	-30.1482	2.67573e-11
ncbi-103389532	3.74073	2.56493e-70	-76.3485	4.40011e-48
ncbi-103379523	8.8371	1.15857e-19	-44.6377	2.53767e-31
ncbi-103378748	1.49346	1.23185e-34	-50.4403	1.15869e-13
ncbi-103392940	3.8413	0.0180441	-31.1748	1.98825e-19
ncbi-103391886	4.25367	6.9396e-56	36.528	3.53152e-23
ncbi-103385658	1.1176	2.20231e-07	-32.8711	4.15109e-16
ncbi-103379348	2.00226	1.09518e-22	-37.6221	1.13816e-15
ncbi-103377446	4.10936	1.33982e-36	-56.05	5.66648e-40
ncbi-103385138	1.05726	2.56738e-17	-36.3736	1.17763e-10
ncbi-103382629	5.00749	0.000598705	-26.2619	6.90188e-22
ncbi-103384121	9.02441	1.63908e-123	-47.9438	3.55232e-23
ncbi-103389766	1.784	3.80255e-16	-56.5112	4.30977e-26
ncbi-103377337	2.0655	6.31009e-12	-29.6198	6.67592e-12
ncbi-103385058	3.91636	1.4244e-229	-54.7736	1.77629e-17
ncbi-103382723	2.11464	5.22214e-17	-25.2651	7.23164e-12
ncbi-103385171	6.07565	2.38555e-134	62.9907	3.79836e-104
ncbi-103395659	4.69051	4.52566e-91	-60.4342	1.63242e-25
ncbi-103393353	1.21712	1.82865e-13	-51.8644	2.82894e-17
ncbi-103390945	6.38791	3.91947e-59	33.5274	3.16534e-17
ncbi-103382901	2.38247	2.42637e-41	-37.3319	8.40601e-26
ncbi-103388159	1.51064	3.69517e-05	-29.6896	6.6965e-14
ncbi-103396131	1.72646	4.17409e-32	-42.2628	2.0872e-16
ncbi-103379002	2.90602	2.80991e-91	-43.6683	1.17391e-20
ncbi-103379016	1.23432	4.43284e-38	-56.2768	6.84956e-44
ncbi-103379209	1.42763	6.66986e-17	-33.4088	1.09972e-13
ncbi-103394271	4.10138	1.20415e-50	47.4481	2.56863e-85
ncbi-103385255	3.74698	3.33808e-91	-61.3704	1.57165e-32
ncbi-103393347	1.62145	1.41698e-16	-30.2399	4.70767e-22
ncbi-103385508	2.76695	1.54e-32	-39.1767	1.31765e-16
ncbi-103387285	6.86324	2.99532e-114	-37.4745	1.02616e-25
ncbi-103390022	4.75489	0.0347855	-33.2011	6.15734e-19
ncbi-103395153	-3.4021	0.0306854	-42.9857	4.19831e-20
ncbi-103382513	4.86043	4.33913e-117	-44.6749	1.17466e-58
ncbi-103396711	1.96901	4.31354e-54	-32.1298	3.77351e-18
ncbi-103395227	2.60749	1.18786e-71	-34.413	2.25018e-22
ncbi-103390115	2.09433	1.81256e-11	-25.3693	5.98906e-19
ncbi-103385530	1.00263	0.00999754	-39.132	2.49472e-37
ncbi-103391065	1.21354	1.33616e-19	-31.8882	5.63265e-23
ncbi-103395536	1.39452	1.01817e-19	-59.2421	1.92437e-27
ncbi-103387956	2.81992	5.97702e-49	-45.2792	1.01621e-25
ncbi-103390847	2.85918	6.8489e-112	-54.8063	2.65142e-49
ncbi-103379633	2.16305	6.60899e-31	-33.8728	2.95124e-25
ncbi-103395212	3.02794	1.19877e-51	-42.8522	1.29666e-17
ncbi-103394674	9.52699	5.81444e-139	-42.48	3.25861e-30
ncbi-103385491	3.63112	2.51855e-80	-55.7362	5.63409e-22
ncbi-103378485	1.34338	1.94742e-11	-43.9151	1.46984e-19
ncbi-103378043	1.94284	2.32751e-46	-58.2139	9.66013e-48
ncbi-103379215	3.08977	1.50102e-70	-43.9095	4.95942e-15
ncbi-103393223	1.06658	8.36707e-16	70.666	4.03928e-86
ncbi-103389864	1.17761	8.6162e-13	-58.9207	1.09392e-28
ncbi-103382099	1.227	1.44036e-20	-41.2636	1.9238e-22
ncbi-103378185	1.04465	8.18048e-07	-73.0219	1.91698e-69
ncbi-103382238	2.64584	4.61457e-90	-30.3929	5.46203e-17
ncbi-103382231	13.4173	9.20006e-25	45.4331	5.85103e-13
ncbi-103377156	-1.71184	3.36645e-12	-35.9838	1.28044e-23
ncbi-103389839	8.72565	0.0109898	-73.6361	8.66626e-70
ncbi-103389988	7.09705	1.08238e-39	-30.6968	8.96337e-18
ncbi-103381287	2.49075	0.000557654	-32.5563	1.79793e-16
ncbi-103381554	4.44477	8.57908e-144	-49.7874	4.72101e-13
ncbi-103387323	3.57046	3.95275e-23	-60.8768	3.3187e-49
ncbi-103385446	9.22082	1.20417e-08	48.3525	4.55615e-38
ncbi-103383354	1.15914	1.37303e-11	-48.4393	1.81854e-22
ncbi-103395564	3.27817	5.19906e-58	-45.5436	8.36836e-16
ncbi-103380781	1.50384	2.03535e-26	-27.3499	6.97092e-14
ncbi-103378256	2.2345	2.33132e-41	-60.9963	1.03402e-75
ncbi-103393005	2.83889	2.67588e-33	-34.7423	6.99424e-26
ncbi-103377070	1.29517	7.68747e-06	-25.3388	3.77006e-24
ncbi-103379295	4.26697	2.25907e-84	-47.2554	2.19713e-34
ncbi-103388956	2.32606	6.31487e-36	-34.7798	4.51852e-24
ncbi-103377170	1.19497	3.5904e-09	36.9657	6.56367e-36
ncbi-103383596	10.8004	1.40566e-08	-30.2706	2.78221e-15
ncbi-103377014	2.73697	2.50477e-07	63.5225	3.08512e-11
ncbi-103395122	5.56077	0	-36.7491	1.2453e-24
ncbi-103384552	5.39232	0.00621331	-61.112	8.32352e-37
ncbi-103390985	1.92354	3.78076e-21	-38.2821	1.5897e-18
ncbi-103377654	7.39089	6.52566e-13	-25.0382	7.20607e-11
ncbi-103389744	4.60716	0.00138237	-28.2857	4.51836e-11
ncbi-103386321	6.24942	1.499e-185	-69.7168	1.95382e-37
ncbi-103377780	2.26859	2.4374e-34	-41.9835	2.97822e-25
ncbi-103377331	2.63365	2.14632e-16	-29.3486	1.77979e-15
ncbi-103382656	2.51959	2.50621e-96	-32.403	1.87534e-18
ncbi-103381188	1.93677	5.28447e-30	-25.5578	8.76362e-11
ncbi-103379243	2.43105	1.41699e-11	-37.3	3.83642e-52
ncbi-103383812	2.8511	5.2428e-18	-50.9953	6.78169e-28
ncbi-103393715	2.26728	0.0345263	-28.296	1.36736e-21
ncbi-103384061	2.29981	1.05589e-31	-47.8117	4.02712e-24
ncbi-103394787	2.04142	2.73627e-25	-43.9577	3.73541e-29
ncbi-103384614	8.27057	0	-39.0904	9.44571e-17
ncbi-103397994	1.4863	3.70503e-20	28.987	2.41483e-17
ncbi-103384255	4.10023	5.31057e-06	-41.7219	3.5782e-21
ncbi-103384502	4.0523	1.24143e-158	-26.981	2.36901e-12
ncbi-103378769	1.44313	7.09864e-06	-61.2447	1.02645e-51
ncbi-103387678	1.47724	4.85769e-11	-30.3317	1.05738e-14
ncbi-103394379	2.20806	6.96615e-58	-71.1314	6.21696e-103
ncbi-103388430	-3.03037	0.000874219	-29.2759	2.86695e-16
ncbi-103397965	1.99969	9.91504e-42	29.6285	5.21967e-16
ncbi-103397616	6.3814	1.45615e-237	-29.1432	4.80831e-09
ncbi-103388854	4.09362	1.694e-14	44.1607	3.78614e-30
ncbi-103378871	2.28466	2.5762e-05	-30.4849	3.84379e-19
ncbi-103385607	8.64386	0.0145842	27.7321	1.92443e-15
ncbi-103389745	2.42237	3.72313e-32	-29.2208	2.59039e-18
ncbi-103385603	1.75971	1.9493e-23	-30.4304	1.36304e-11
ncbi-103383792	2.12828	4.88122e-28	62.604	2.08831e-56
ncbi-103390912	7.54689	0.00924773	-33.5926	3.2887e-31
ncbi-103393621	4.46489	5.08292e-93	36.3396	2.44687e-51
ncbi-103386017	3.14009	0.000773838	-37.7179	7.68342e-20
ncbi-103388374	1.57038	1.10721e-14	-35.7515	5.11752e-22
ncbi-103393503	2.14684	0.0472068	-55.9918	2.0086e-27
ncbi-103387005	4.03352	5.20669e-45	-75.2131	1.62539e-41
ncbi-103381421	4.47978	0.000253886	-29.8996	2.93545e-10
ncbi-103396944	2.99033	1.35627e-82	33.0706	1.44512e-10
ncbi-103378798	2.38614	1.05217e-21	-27.4434	4.71298e-16
ncbi-103387246	2.43932	6.62519e-32	-25.8335	3.99342e-14
ncbi-103384146	-11.2781	9.14853e-18	-33.5327	1.40083e-22
ncbi-103386268	1.05002	2.11693e-19	-41.8117	3.02821e-19
ncbi-103397983	-4.72247	9.01457e-07	-25.6188	1.31485e-23
ncbi-103391596	1.37628	0.000280246	-41.1786	5.214e-34
ncbi-103384743	1.60758	2.00377e-18	-31.9774	8.85365e-09
ncbi-103386116	1.41884	3.20703e-09	-34.0352	6.60276e-13
ncbi-103382078	3.90439	3.79275e-108	-43.1088	8.09617e-37
ncbi-103377305	3.10329	2.449e-10	-45.1983	5.46203e-16
ncbi-103385478	2.02154	2.41456e-21	-89.2631	7.77717e-95
ncbi-103387082	2.23719	2.20269e-28	-39.987	1.52831e-11
ncbi-103389132	1.29768	0.0279271	-34.7881	4.13791e-16
ncbi-103398005	-3.39366	2.86107e-29	68.3856	1.09939e-87
ncbi-103379136	3.436	1.71381e-52	-32.1433	2.18435e-16
ncbi-103378144	1.42535	1.46091e-29	-40.7317	1.93336e-26
ncbi-103382395	1.69352	3.04785e-12	-26.0376	5.49168e-23
ncbi-103382271	2.7875	1.76532e-141	-25.3847	5.20543e-09
ncbi-103383874	-1.96605	0.0211624	-72.2177	9.74151e-69
ncbi-103382468	3.2857	1.66705e-120	-32.0757	1.9391e-15
ncbi-103384122	3.02545	2.07506e-20	-51.6304	1.14359e-28
ncbi-103380538	2.94602	1.20222e-21	-37.2441	1.45602e-41
ncbi-103389183	1.29981	4.88191e-08	-65.6615	5.76703e-22
ncbi-103380432	1.79021	5.68435e-10	-44.7627	2.58282e-25
ncbi-103397500	3.62059	0.000310948	49.3498	2.67667e-52
ncbi-103399898	1.60266	1.53061e-38	-30.1885	6.08309e-12
ncbi-103380802	2.50254	4.06088e-60	-44.889	1.71262e-17
ncbi-103389747	1.8594	0.0302121	-29.2208	2.59039e-18
ncbi-103384070	-3.05166	5.43466e-10	-33.0838	5.34956e-17
ncbi-103388613	1.80572	1.53229e-37	-37.5567	1.83049e-19
ncbi-103392226	2.6342	4.1835e-120	-36.4142	8.20943e-33
ncbi-103378880	1.26586	8.41908e-13	30.0609	1.04596e-16
ncbi-103390641	1.08919	0.00210939	-53.0398	1.27312e-14
ncbi-103389686	2.96278	1.04913e-36	-35.2779	5.74987e-17
ncbi-103379424	1.94306	4.60103e-39	-28.4886	1.32687e-10
ncbi-103380881	6.07941	1.32475e-30	-32.2761	1.7652e-27
ncbi-103389949	3.7263	1.11292e-81	27.5096	7.50186e-33
ncbi-103376777	4.13304	6.85835e-179	-34.8765	1.41592e-27
ncbi-103383836	2.38263	0.000335731	-36.6349	8.05488e-12
ncbi-103395909	1.78591	1.37788e-13	-35.2298	5.62897e-21
ncbi-103377730	2.68047	6.6719e-95	-48.2224	2.78681e-17
ncbi-103393417	-2.72073	1.56409e-29	-28.8463	9.95347e-21
ncbi-103381709	2.78872	3.99804e-48	-25.5556	4.91133e-18
ncbi-103399876	1.86561	6.21922e-69	-34.0274	2.78193e-25
ncbi-103383413	3.62075	2.27866e-107	-29.6523	3.44212e-15
ncbi-103393284	1.51805	2.77526e-14	-72.7415	4.31345e-43
ncbi-103390657	13.5977	9.50522e-20	-35.552	7.25342e-23
ncbi-103387085	1.44523	9.62142e-17	-53.6564	1.34634e-23
ncbi-103382848	-3.36186	8.98509e-31	-49.9011	4.25145e-24
ncbi-103388524	1.90762	4.9447e-22	-62.5294	1.72072e-66
ncbi-103381784	2.39801	2.15681e-21	-39.3978	5.0699e-21
ncbi-103388333	2.20562	1.27332e-25	-54.2315	2.33421e-20
ncbi-103397354	2.70527	1.23038e-27	-30.6371	1.28207e-24
ncbi-103388932	3.28353	2.93833e-28	-39.3275	1.63441e-15
ncbi-103384894	3.06413	0.000154492	-30.84	5.77091e-21
ncbi-103397052	4.88452	1.7025e-77	29.636	9.13683e-19
ncbi-103385615	2.6659	7.20655e-59	-27.9583	1.52049e-23
ncbi-103384013	8.67179	1.23531e-286	-25.7399	2.3372e-18
ncbi-103397893	1.46892	5.87031e-29	25.0427	3.18581e-154
ncbi-103382328	3.89571	2.38946e-91	36.4086	1.34143e-15
ncbi-103384241	1.62674	1.10166e-15	-37.9367	2.93113e-23
ncbi-103394057	1.0788	9.66046e-22	-45.0572	1.95456e-18
ncbi-103378709	1.86189	4.24314e-14	-25.0322	2.47853e-14
ncbi-103382322	5.06298	3.50224e-57	-28.7734	7.14798e-14
ncbi-103398199	4.53522	2.98567e-108	-40.2011	4.75987e-27
ncbi-103389292	-3.68201	4.05711e-65	-48.4299	6.91379e-18
ncbi-103383821	1.98919	0.0417637	-31.956	2.55215e-15
ncbi-103396995	1.80333	5.69444e-17	72.3655	6.75336e-57
ncbi-103378649	1.66453	4.09385e-06	-30.3054	6.95169e-13
ncbi-103378841	8.47315	5.61534e-274	-61.2176	5.70557e-15
ncbi-103382573	3.85479	9.74395e-89	-28.9641	9.79119e-19
ncbi-103399070	15.5207	4.00105e-33	-46.9343	5.6638e-22
ncbi-103386865	1.86567	9.71087e-29	-46.9568	7.57515e-11
ncbi-103381716	3.40775	8.46548e-10	-84.4738	6.04812e-68
ncbi-103390113	5.23657	1.06575e-54	-42.41	2.92478e-14
ncbi-103385391	1.26911	1.20552e-23	-54.9025	4.06218e-35
ncbi-103382150	3.85836	6.65924e-42	-55.8266	1.27489e-47
ncbi-103394915	1.10302	7.66606e-17	-34.072	4.35474e-10
ncbi-103394264	9.56227	2.92016e-74	-29.0211	3.10083e-18
ncbi-103385578	2.0853	1.48554e-25	-29.3534	1.62422e-30
ncbi-103392041	3.58496	2.22231e-20	-43.2548	3.20383e-12
ncbi-103396063	8.55049	0	-71.6595	4.13411e-68
ncbi-103376666	3.71833	5.33038e-133	-43.1838	3.80032e-22
ncbi-103385297	1.13376	0.00148493	-48.0115	2.54835e-19
ncbi-103398315	2.34838	2.48269e-34	-64.517	2.01851e-43
ncbi-103396771	1.97349	1.00769e-36	-32.1415	1.88368e-18
ncbi-103395827	1.88336	2.03764e-05	-28.5732	4.36074e-19
ncbi-103387055	4.05004	6.02303e-119	-61.1348	2.62404e-36
ncbi-103392254	1.62175	2.92107e-11	29.8629	3.10336e-17
ncbi-103388612	1.98299	3.97629e-71	-62.8616	3.71062e-47
ncbi-103386956	8.55459	3.24319e-52	-45.5517	6.06386e-23
ncbi-103394437	1.62667	8.99624e-17	-26.2531	2.45656e-17
ncbi-103398286	2.95561	3.57449e-47	29.7812	3.30475e-19
ncbi-103392935	3.76888	0.000196419	-33.9907	2.09884e-10
ncbi-103378116	1.95938	1.51036e-62	-29.1667	1.93683e-13
ncbi-103398015	-3.84419	0.0403716	53.2942	3.31616e-26
ncbi-103396742	1.23817	3.2205e-13	37.6112	2.24027e-23
ncbi-103388060	1.93703	1.06373e-12	-38.1066	1.06483e-20
ncbi-103396724	2.25671	3.76034e-33	37.0858	3.28643e-15
ncbi-103381738	1.41598	6.25421e-23	-33.9878	1.40153e-11
ncbi-103394818	6.33594	0	-44.1037	6.35532e-26
ncbi-103388974	1.21994	2.57804e-08	-32.4038	6.40315e-59
ncbi-103377640	1.4508	4.82595e-26	-48.7219	2.84018e-35
ncbi-103389792	1.04281	3.19355e-07	-41.6281	2.92257e-13
ncbi-103386506	1.83749	2.97652e-49	-43.5478	9.81978e-10
ncbi-103386547	1.45307	3.37462e-33	-32.8852	1.42351e-27
ncbi-103398727	2.97765	1.47461e-49	-63.1574	7.00929e-61
ncbi-103377645	5.28352	5.42921e-151	-65.0441	4.2023e-40
ncbi-103381476	1.42865	5.56018e-49	-26.4216	7.04086e-19
ncbi-103379926	1.70876	3.03233e-15	-26.5462	6.51055e-21
ncbi-103379969	-2.56071	0.00776012	-27.311	7.6802e-14
ncbi-103380872	4.67748	1.73412e-10	-29.7551	2.51203e-11
ncbi-103396798	3.87388	1.10042e-14	-36.7992	1.55457e-18
ncbi-103393301	2.70588	1.05739e-27	-27.5231	4.64193e-09
ncbi-103386751	2.27889	1.47986e-43	-85.7779	4.67607e-121
ncbi-103376976	1.54335	1.16305e-36	-38.4305	3.83729e-21
ncbi-103386131	3.03309	8.42055e-51	-40.7908	6.93074e-20
ncbi-103376625	2.20901	2.57428e-56	-55.3059	1.73207e-42
ncbi-103398096	-3.65218	1.04719e-30	-29.9448	3.35122e-16
ncbi-103387009	2.0658	3.61432e-06	-41.7325	2.91706e-20
ncbi-103381685	-3.42999	1.2253e-15	-85.1494	6.25229e-55
ncbi-103394119	3.94153	8.53037e-183	-31.8321	4.90508e-23
ncbi-103378775	6.05889	5.35424e-13	-61.3304	3.90604e-22
ncbi-103389987	2.61134	3.99486e-97	-30.9246	2.47767e-27
ncbi-103389673	15.6246	6.2034e-24	-56.3691	1.05465e-35
ncbi-103377042	-2.67031	1.6265e-11	-52.8732	9.96745e-13
ncbi-103390080	1.18758	0.00207484	-28.7127	2.15405e-16
ncbi-103381112	1.44627	1.39545e-05	-31.5701	1.66723e-12
ncbi-103377352	-3.42555	6.07318e-16	-43.3707	3.6751e-15
ncbi-103392754	-2.38414	0.0018849	-25.3623	4.85956e-08
ncbi-103387272	4.37656	1.64525e-146	-44.1415	9.36227e-28
ncbi-103388729	1.04434	0.01969	56.3037	2.38695e-36
ncbi-103382706	5.46031	1.39986e-98	-31.8127	1.8384e-13
ncbi-103387348	2.66594	6.39467e-40	-40.4366	6.35471e-21
ncbi-103379634	4.62718	3.68029e-13	-33.8728	2.95124e-25
ncbi-103382315	1.25423	4.1238e-12	-61.9923	2.09513e-21
ncbi-103380856	2.04164	7.67323e-62	-25.9013	4.97835e-15
ncbi-103392399	1.15538	9.73779e-06	-32.8098	1.14692e-19
ncbi-103388279	1.93728	1.84794e-35	-29.4481	3.14832e-19
ncbi-103390481	2.07428	2.86866e-36	-29.7916	1.0224e-21
ncbi-103389199	4.33605	4.81968e-38	-42.4663	1.78218e-17
ncbi-103394668	3.41272	1.1284e-84	-41.2427	1.10615e-27
ncbi-103378065	-3.07261	3.79633e-27	-32.3536	4.17476e-19
ncbi-103394665	1.56755	5.20693e-06	-47.3578	6.86008e-30
ncbi-103383451	4.51309	2.96207e-78	-41.8006	4.81168e-07
ncbi-103395186	1.39263	2.1499e-28	-66.7227	5.04095e-30
ncbi-103390405	1.2349	2.92403e-09	-51.2575	3.67477e-19
ncbi-103387974	1.48335	1.39444e-11	30.9695	1.95212e-20
ncbi-103381752	1.329	1.32856e-28	-43.2554	2.85297e-17
ncbi-103389542	3.37482	3.74302e-83	-53.9335	3.21323e-35
ncbi-103398104	1.4884	1.60795e-28	31.8857	2.66984e-39
ncbi-103387824	3.11301	2.89027e-70	-34.8267	7.68493e-23
ncbi-103393831	1.52866	4.8984e-26	-34.6863	9.83921e-56
ncbi-103389537	1.99767	3.33837e-08	-28.2032	1.11352e-11
ncbi-103387373	2.82305	8.86157e-132	-40.0818	7.25828e-27
ncbi-103395997	3.51737	2.11221e-203	-29.7947	2.98345e-18
ncbi-103384160	4.46579	1.36743e-17	29.9712	9.51421e-23
ncbi-103392979	-2.16115	0.00439783	-38.3794	3.29378e-24
ncbi-103389048	1.54265	3.66975e-06	-43.4571	3.92376e-20
ncbi-103383590	3.14522	7.3092e-11	-25.7643	9.64927e-14
ncbi-103378453	3.37897	8.5032e-60	-30.5393	2.78464e-10
ncbi-103396144	3.61102	7.85573e-65	-25.9975	4.05382e-17
ncbi-103391046	4.84841	3.33942e-24	-46.2763	7.19378e-23
ncbi-103388848	2.42417	7.94584e-32	27.2713	2.69255e-21
ncbi-103377132	2.46196	3.11898e-20	-41.1447	3.0256e-26
ncbi-103378603	1.63639	0.000366406	-34.1074	3.34781e-10
ncbi-103389729	1.54419	3.60925e-27	-26.0803	2.91801e-10
ncbi-103398714	1.0268	0.000292535	-60.8084	7.89227e-49
ncbi-103390711	9.96532	8.13425e-219	-35.9392	2.74545e-17
ncbi-103393703	1.67133	8.04614e-41	-41.0807	3.20755e-22
ncbi-103381768	2.16564	6.68894e-30	-67.7907	2.03479e-44
ncbi-103387461	3.65691	1.33375e-19	-53.5476	4.59877e-15
ncbi-103380815	2.0921	1.65401e-59	-37.1987	3.93081e-13
ncbi-103382234	1.80982	1.53568e-12	-30.8338	2.7072e-13
ncbi-103387960	1.65966	0.00508804	30.0688	6.14807e-30
ncbi-103380346	2.27826	6.46485e-64	33.2013	1.42194e-16
ncbi-103387238	1.28257	1.59365e-05	-29.6671	7.81381e-13
ncbi-103388064	1.98148	0.000734285	30.5544	3.92873e-11
ncbi-103377613	1.73729	5.75417e-15	-43.3759	2.16588e-18
ncbi-103377448	3.72814	1.00375e-78	-37.9021	2.73643e-34
ncbi-103396963	9.32193	1.40703e-07	-27.4372	1.05836e-29
ncbi-103381041	2.65702	1.37266e-51	-46.8097	3.78875e-48
ncbi-103387751	4.36958	8.18934e-97	-47.4723	2.38274e-12
ncbi-103384178	2.40434	1.376e-26	-55.0964	2.06888e-17
ncbi-103388069	3.21187	1.10809e-37	-57.1158	8.22533e-26
ncbi-103379486	-2.19049	4.26007e-17	-70.4828	5.42765e-61
ncbi-103382738	3.07868	1.38636e-17	-36.138	6.5958e-20
ncbi-103377650	6.10281	7.00289e-265	30.732	4.14414e-09
ncbi-103387034	5.01619	1.24338e-22	-47.5276	4.92711e-17
ncbi-103379507	1.4842	5.47578e-28	-59.6102	3.08217e-38
ncbi-103386843	2.99599	3.47084e-10	-45.0655	6.20846e-20
ncbi-103380449	2.94314	8.83488e-90	-52.7424	8.35047e-61
ncbi-103393725	1.87359	0.00554924	-52.4824	6.93817e-44
ncbi-103385978	2.34062	0.00664389	-26.8091	8.31693e-11
ncbi-103391689	2.01777	2.4948e-07	-56.8966	1.20717e-24
ncbi-103392515	1.54787	7.36056e-37	-33.868	3.0707e-37
ncbi-103386824	4.96957	1.66102e-200	59.656	4.90702e-64
ncbi-103380799	3.49038	0.0425238	-51.7999	2.36329e-18
ncbi-103386195	1.78727	6.03671e-24	-51.5967	3.00082e-19
ncbi-103384223	2.17375	9.2559e-38	-39.2755	4.73253e-15
ncbi-103377473	5.0327	6.70614e-55	-39.3873	3.0353e-09
ncbi-103386611	1.69064	7.79314e-23	38.279	3.38467e-36
ncbi-103381091	4.5304	3.52574e-103	-85.5709	4.70531e-114
ncbi-103393743	1.41014	4.64924e-20	38.6109	3.86294e-33
ncbi-103380672	3.90616	2.4928e-114	-37.1168	4.43448e-14
ncbi-103386896	2.90138	7.20759e-58	-44.3801	6.0323e-15
ncbi-103380906	7.36923	2.96769e-07	-66.208	1.72438e-56
ncbi-103378480	3.82608	2.02166e-46	27.8391	1.04454e-13
ncbi-103382048	1.59628	6.50212e-09	-49.9341	4.76516e-44
ncbi-103396138	1.36257	1.24947e-21	-41.1574	4.72122e-22
ncbi-103393287	2.31432	1.04789e-35	-43.6066	6.91212e-20
ncbi-103385253	2.16136	4.40578e-61	-37.242	4.04339e-27
ncbi-103397618	1.64669	1.29393e-14	-26.2755	9.36557e-06
ncbi-103393428	3.06609	4.26317e-10	33.0479	2.49363e-12
ncbi-103386933	2.53395	4.54366e-41	-36.8567	7.49633e-27
ncbi-103383751	1.8779	1.68124e-12	-30.0955	1.83205e-17
ncbi-103391625	2.04072	3.09274e-51	-34.4174	2.00936e-22
ncbi-103387630	1.23179	3.51266e-12	-68.0251	2.32218e-56
ncbi-103392460	2.18197	1.05469e-18	-37.4696	5.21021e-39
ncbi-103380399	2.71798	1.43143e-34	-59.9123	7.63527e-58
ncbi-103378408	3.80432	3.69944e-06	-49.2593	1.14873e-26
ncbi-103399860	4.21563	1.24949e-67	-28.3799	6.96212e-23
ncbi-103386822	1.3353	2.96324e-13	-36.9298	3.44037e-09
ncbi-103383273	3.04882	1.05615e-95	-31.0265	1.9817e-12
ncbi-103391158	1.35482	5.40472e-06	-31.8589	3.40819e-17
ncbi-103394142	3.04151	5.77853e-68	61.825	4.42103e-30
ncbi-103381533	1.21761	4.05397e-32	-51.2343	2.10863e-29
ncbi-103390537	3.65025	3.21641e-09	-35.9789	1.47218e-20
ncbi-103388381	3.53025	2.4311e-170	-37.0835	8.64286e-18
ncbi-103384657	5.49499	7.18132e-197	-26.1458	4.21582e-15
ncbi-103382185	1.3716	8.66667e-19	-41.5151	2.68337e-36
ncbi-103380365	3.85025	2.76899e-72	-25.1719	5.22618e-12
ncbi-103379918	1.33258	1.00906e-15	42.7417	6.26713e-43
ncbi-103394798	4.17235	2.08336e-167	-77.1387	2.88169e-84
ncbi-103377223	1.66855	5.6797e-23	-25.339	5.27847e-15
ncbi-103396100	6.05527	5.93966e-216	-27.9909	1.32892e-15
ncbi-103385471	1.38755	1.56777e-13	-34.3043	8.61654e-21
ncbi-103383196	-2.48485	1.96518e-05	-34.6679	1.66767e-24
ncbi-103385656	2.82987	5.33523e-30	-28.2092	6.17166e-26
ncbi-103388093	-3.13681	5.59478e-11	-34.4674	1.04396e-25
ncbi-103385639	4.54612	7.98738e-39	-32.6829	4.75037e-13
ncbi-103380543	2.52874	1.58109e-57	-33.5125	3.55281e-15
ncbi-103384729	2.33459	4.3537e-59	-30.0469	2.16048e-21
ncbi-103394909	2.23146	2.35186e-11	-27.3144	3.62236e-20
ncbi-103386435	1.33229	8.74301e-12	-38.6766	1.61002e-28
ncbi-103380098	8.22882	0.00273647	-31.3897	3.40317e-22
ncbi-103379098	3.06499	2.15869e-72	-25.3252	1.3397e-18
ncbi-103379429	1.53077	4.58704e-39	-31.8388	1.39731e-14
ncbi-103394306	1.95238	1.1094e-22	28.3121	2.71445e-10
ncbi-103380770	1.47326	1.1263e-13	-45.3872	1.89665e-15
ncbi-103378842	6.44445	2.47749e-78	-67.9538	2.5193e-32
ncbi-103389960	1.73872	1.95719e-10	-27.5238	5.6599e-23
ncbi-103394540	5.97099	1.1211e-168	30.2515	1.01902e-26
ncbi-103393796	3.13968	2.44044e-06	-58.6923	6.66271e-31
ncbi-103383920	3.329	4.62455e-138	-26.1538	5.56908e-15
ncbi-103399905	2.27719	7.2455e-18	-34.2323	1.47119e-29
ncbi-103392379	2.39901	3.33484e-108	-47.5803	1.70566e-25
ncbi-103378862	1.21157	2.45913e-11	-33.2519	1.48563e-19
ncbi-103389306	7.25294	4.69011e-204	-25.8236	1.57999e-18
ncbi-103380899	-3.67216	5.77539e-70	-38.3572	9.36552e-23
ncbi-103391050	2.76283	3.52674e-78	-36.4005	5.33669e-14
ncbi-103386330	4.21111	7.49078e-66	-69.4736	1.17464e-57
ncbi-103382353	1.25144	6.46846e-16	-51.1388	7.2363e-44
ncbi-103378506	1.71	5.51609e-15	-57.5115	1.13489e-33
ncbi-103379090	1.72111	2.53239e-23	-46.2152	5.27405e-18
ncbi-103379370	2.5906	1.39914e-26	-48.3702	1.16552e-37
ncbi-103399914	5.68708	2.31088e-198	-75.6769	1.2807e-70
ncbi-103391154	4.94084	0.000214557	-46.8392	1.22754e-13
ncbi-103388035	3.01007	2.80402e-34	-49.3934	3.05975e-31
ncbi-103395038	1.78727	7.08332e-13	-53.4817	3.19984e-15
ncbi-103392861	1.54217	2.89545e-18	-41.2295	8.29583e-22
ncbi-103382114	6.35248	3.90146e-43	-47.5805	2.21182e-21
ncbi-103383050	1.33215	5.29698e-06	-46.5763	9.11107e-23
ncbi-103377884	1.95458	6.75308e-21	-39.9216	1.03439e-14
ncbi-103398329	2.08795	1.96334e-53	-51.8112	1.54239e-38
ncbi-103392909	2.02806	5.96469e-56	-55.6416	2.73818e-44
ncbi-103381070	2.56354	4.17598e-14	41.625	1.26128e-14
ncbi-103389251	1.76438	2.73242e-26	-29.4581	2.16102e-26
ncbi-103398291	4.06714	9.73333e-92	-54.735	1.54005e-22
ncbi-103395039	-1.42614	2.1106e-05	42.9031	1.15232e-11
ncbi-103394007	2.79992	1.80676e-84	-47.1429	1.15709e-38
ncbi-103377178	1.39228	1.0787e-13	-26.0934	3.58021e-09
ncbi-103394220	1.33071	2.00989e-33	-67.8443	6.82611e-36
ncbi-103392198	2.94807	3.70409e-78	-32.9438	2.01567e-28
ncbi-103390491	3.31615	4.81535e-36	29.3936	2.17377e-20
ncbi-103382919	3.92173	1.85462e-36	-33.0534	9.88194e-22
ncbi-103387556	1.51131	2.21744e-13	-45.1227	6.39347e-19
ncbi-103397602	3.118	9.41285e-71	-37.358	3.71094e-20
ncbi-103380896	2.43547	1.88014e-07	-28.7679	2.5572e-14
ncbi-103379836	1.39116	5.23256e-08	-72.1222	9.62183e-63
ncbi-103383879	3.01448	8.34601e-43	29.976	1.17739e-19
ncbi-103386301	1.94846	6.83234e-23	-54.0174	9.65189e-22
ncbi-103390629	2.49913	1.1687e-64	-52.7635	3.02676e-45
ncbi-103396282	1.11626	1.91206e-08	-45.1349	1.98309e-29
ncbi-103390747	4.45238	9.66509e-86	-65.4084	2.13006e-42
ncbi-103380676	1.18982	1.95925e-15	-55.5451	9.43782e-17
ncbi-103384407	5.24393	2.6435e-18	-45.9436	2.32902e-21
ncbi-103391054	4.91086	3.93946e-07	-49.3638	6.04753e-21
ncbi-103379322	1.10356	5.14899e-07	-39.8104	1.78178e-29
ncbi-103386870	15.3344	5.20652e-31	-33.0308	2.25477e-09
ncbi-103377787	5.17976	4.46039e-147	-46.6084	6.72204e-18
ncbi-103393326	1.47053	2.59838e-06	-55.3636	5.33134e-22
ncbi-103384438	1.32923	3.72273e-06	-39.6209	7.30671e-37
ncbi-103385666	1.05215	3.17048e-05	-52.9041	3.81653e-26
ncbi-103378834	3.09691	1.22724e-27	-44.114	1.05771e-21
ncbi-103390939	3.38545	5.45753e-77	32.6861	3.02752e-16
ncbi-103384500	5.03582	6.48174e-36	-30.6183	4.58198e-19
ncbi-103391574	1.18511	8.0492e-14	-28.5141	4.18009e-12
ncbi-103395712	2.48554	7.15863e-28	-27.9066	3.50953e-11
ncbi-103381353	5.63819	3.15866e-54	-29.2787	1.02112e-25
ncbi-103379616	3.21365	1.63188e-33	-36.759	8.51088e-11
ncbi-103390013	2.4326	1.165e-46	-36.5594	1.39403e-26
ncbi-103379456	2.97236	8.74301e-12	-31.1096	5.96736e-13
ncbi-103398393	2.26746	6.0271e-45	-50.6809	1.01102e-26
ncbi-103385129	4.22363	1.27498e-147	-36.2069	8.26981e-19
ncbi-103390331	1.52473	2.88969e-27	-58.8471	1.89527e-50
ncbi-103388450	3.75669	1.1806e-176	-32.2929	1.88944e-13
ncbi-103389865	1.30753	4.97432e-46	26.4081	8.48342e-16
ncbi-103383352	-6.50686	0.00182129	-54.919	3.31653e-13
ncbi-103377539	3.50866	3.52037e-86	-27.761	2.18202e-11
ncbi-103387029	4.3896	5.7171e-55	-32.8432	4.94203e-13
ncbi-103379019	6.48348	5.75343e-125	-36.6226	9.59788e-09
ncbi-103379345	2.77643	3.52228e-12	-46.0041	4.58945e-17
ncbi-103383586	1.67397	8.71636e-36	-30.3699	8.68104e-19
ncbi-103378891	3.60571	5.7107e-67	-27.9184	2.93284e-18
ncbi-103385704	1.9458	8.60537e-20	-30.052	3.17846e-26
ncbi-103394637	1.078	0.00397769	-27.8575	1.32111e-14
ncbi-103389070	3.45052	3.21869e-37	-59.5014	1.59834e-38
ncbi-103394555	1.22041	4.28654e-09	-47.8728	1.69404e-55
ncbi-103391496	1.60994	4.15687e-08	43.2463	1.11582e-21
ncbi-103384617	3.52651	3.1629e-52	-54.7346	1.83956e-18
ncbi-103394237	8.04114	0	-31.1119	2.50074e-15
ncbi-103388305	7.17194	2.2277e-135	-41.0012	7.5206e-17
ncbi-103392646	4.54827	2.2864e-147	-46.7129	4.75047e-23
ncbi-103388249	1.82068	5.39651e-47	-32.1162	6.21472e-13
ncbi-103383680	1.59878	5.48549e-12	-47.991	3.4332e-18
ncbi-103386316	2.49952	2.1134e-68	-38.8211	6.70323e-11
ncbi-103384878	2.01139	9.39515e-79	-50.3597	1.01328e-30
ncbi-103378905	2.39694	6.68813e-22	-32.0755	3.90619e-15
ncbi-103393953	-1.71744	1.72218e-05	-42.1937	2.12891e-28
ncbi-103382421	5.3506	3.34937e-19	-43.1919	1.14021e-17
ncbi-103392241	14.1786	5.27013e-27	48.6088	2.16584e-27
ncbi-103381555	2.79442	0.0077363	-27.9177	3.60185e-18
ncbi-103380900	1.17346	5.84656e-11	57.9539	2.67387e-42
ncbi-103386630	8.03196	0	-68.3073	7.62448e-49
ncbi-103394238	1.94074	2.79912e-80	-42.033	1.18075e-21
ncbi-103385898	2.0005	2.84789e-40	-33.9017	2.52917e-22
ncbi-103392339	1.58027	1.78497e-12	-56.2545	1.91115e-34
ncbi-103395539	5.10852	6.07807e-09	-62.9333	1.19529e-33
ncbi-103396474	2.80547	8.63053e-47	-70.2492	4.87921e-47
ncbi-103384679	1.74931	2.17267e-34	-37.2205	6.55812e-12
ncbi-103386664	2.20524	2.20411e-24	-27.9464	1.32576e-11
ncbi-103393844	2.30485	0.000183198	37.7157	5.09218e-14
ncbi-103377266	1.23318	1.27982e-16	-44.6682	2.46225e-24
ncbi-103392586	2.49226	1.63828e-28	-45.1343	4.05098e-23
ncbi-103391153	5.05364	9.54727e-24	32.8824	3.8407e-12
ncbi-103391216	-2.07548	4.99619e-67	-50.6197	1.71858e-33
ncbi-103396440	2.0011	2.17866e-10	-28.3519	3.11888e-12
ncbi-103393023	1.45967	1.39696e-12	-29.1974	4.65564e-19
ncbi-103390239	1.09548	1.14138e-09	-39.1933	9.33378e-18
ncbi-103388861	3.55268	2.49523e-65	35.2437	3.1355e-23
ncbi-103383533	3.55059	1.31144e-33	-48.453	2.26607e-15
ncbi-103390811	1.94518	1.56879e-52	-43.3691	3.39706e-37
ncbi-103382494	2.36712	0.0412262	-60.4731	8.58582e-18
ncbi-103385778	-1.69536	0.015483	-29.3706	7.37351e-12
ncbi-103384940	2.20077	7.15328e-71	-51.3768	2.08888e-20
ncbi-103380619	1.9088	4.05907e-09	-43.9143	3.46705e-26
ncbi-103378751	1.86477	2.16868e-32	-30.2428	6.08712e-16
ncbi-103385511	3.54245	1.12077e-31	-31.6462	2.48637e-14
ncbi-103383528	-3.24793	2.93776e-14	-69.8512	7.36176e-32
ncbi-103378964	1.37425	5.2226e-08	-42.5123	2.00497e-10
ncbi-103381071	-6.71425	4.2995e-05	-56.0711	6.24678e-19
ncbi-103382156	2.77156	2.71809e-11	32.3603	1.39247e-17
ncbi-103396359	2.91155	3.32567e-165	-28.7363	1.45297e-18
ncbi-103394615	1.19078	1.08355e-08	-47.6441	9.14588e-30
ncbi-103380618	3.02319	0.000541487	-57.8944	5.73393e-17
ncbi-103392359	1.2156	4.63238e-14	-30.3821	2.69282e-13
ncbi-103386039	2.04148	2.47535e-89	-32.1097	1.86221e-11
ncbi-103384760	1.91497	3.3174e-13	-82.4759	6.58445e-83
ncbi-103393170	-1.77922	9.94328e-44	-32.3556	2.94422e-27
ncbi-103394241	1.30102	1.0877e-19	-33.6271	2.89876e-15
ncbi-103379620	8.33295	0	-52.6143	2.40196e-25
ncbi-103388113	1.5875	1.82368e-27	-35.7113	1.12581e-26
ncbi-103382359	-3.71676	2.26598e-26	-42.2361	3.14782e-13
ncbi-103397435	1.50263	4.89178e-09	-41.1962	4.29178e-33
ncbi-103397958	2.57247	6.89704e-73	37.6084	1.70001e-28
ncbi-103389475	2.47464	5.3296e-72	-41.7287	3.85256e-34
ncbi-103382806	1.69607	2.70284e-31	-31.3349	7.10691e-20
ncbi-103391016	-5.04924	3.51797e-09	-47.6071	3.5348e-10
ncbi-103390914	9.31467	1.79067e-97	-50.898	1.53816e-14
ncbi-103394335	2.35361	2.79984e-21	-43.7972	3.31992e-19
ncbi-103398024	2.06685	5.28069e-12	49.5793	8.32421e-31
ncbi-103389424	1.08202	1.46945e-18	-27.3878	4.53326e-07
ncbi-103381027	3.14909	7.40722e-08	-53.7974	2.27706e-32
ncbi-103378088	2.81021	1.57322e-30	-53.5338	1.54633e-29
ncbi-103379481	2.25243	1.12969e-60	-58.6884	1.25537e-39
ncbi-103393143	1.74671	8.46747e-08	-28.7368	6.75227e-17
ncbi-103391983	1.74483	2.32767e-05	37.1908	7.23346e-34
ncbi-103382057	2.92605	1.5818e-24	-48.5496	1.04477e-24
ncbi-103388645	1.23063	0.000588507	-27.2695	5.98027e-12
ncbi-103396619	3.49774	4.53325e-115	-33.0189	2.644e-14
ncbi-103393776	1.70663	8.25564e-25	-51.7654	1.47325e-18
ncbi-103395022	2.64927	1.04561e-32	-50.5684	2.71102e-29
ncbi-103386093	3.53235	3.13283e-98	-38.1948	1.67595e-27
ncbi-103386342	1.55387	6.09736e-27	-27.9221	5.11073e-14
ncbi-103394077	2.80931	1.1946e-101	-67.7579	1.80375e-26
ncbi-103378739	1.75187	4.91659e-11	-28.75	2.87961e-11
ncbi-103392344	1.80768	1.66314e-49	-44.247	1.28191e-24
ncbi-103384735	2.58784	2.05436e-07	58.2537	2.00691e-63
ncbi-103399867	1.27365	0.0335132	-29.8876	5.56854e-25
ncbi-103379667	1.74047	1.06665e-05	-25.1781	1.32121e-14
ncbi-103390416	-3.4451	8.35976e-23	-51.244	7.83562e-19
ncbi-103386048	2.82214	1.07751e-102	-25.8253	1.5011e-08
ncbi-103389895	1.8864	4.11929e-29	-25.6321	1.37611e-09
ncbi-103377330	2.4998	2.03948e-32	-34.2676	3.16939e-14
ncbi-103382171	1.13009	3.61932e-37	-54.133	5.55058e-46
ncbi-103387930	1.69555	6.17677e-08	-28.1096	6.55362e-32
ncbi-103397866	2.61272	3.82312e-24	-40.9198	7.42605e-28
ncbi-103385657	1.29053	5.48769e-05	-39.5539	1.7786e-25
ncbi-103387463	3.98255	2.42902e-74	-52.4952	4.0823e-19
ncbi-103388979	2.67369	1.9517e-38	-30.7437	3.51212e-13
ncbi-103381206	1.16808	3.57524e-09	-59.3893	1.81841e-13
ncbi-103388633	2.01891	5.5031e-18	-61.6754	1.71439e-41
ncbi-103383574	2.11327	9.793e-27	-52.5388	3.39914e-24
ncbi-103391654	1.24587	6.17536e-11	-25.3646	3.51637e-17
ncbi-103381200	3.76706	2.50948e-51	-32.8506	2.45595e-18
ncbi-103387219	-4.44379	7.22585e-40	70.9323	9.86366e-108
ncbi-103385872	1.85477	1.26157e-06	-34.322	1.84438e-29
ncbi-103382406	1.6899	4.48387e-23	-25.9448	1.09011e-18
ncbi-103377480	2.83752	2.79059e-96	-32.7755	8.45984e-12
ncbi-103390137	14.2058	7.67323e-25	-38.1958	2.28627e-18
ncbi-103387178	2.32773	3.25666e-18	-36.5433	4.94355e-10
ncbi-103382255	2.59468	3.88842e-33	-34.2813	3.74298e-15
ncbi-103379225	6.27945	7.91688e-184	-27.4194	1.30389e-08
ncbi-103379362	1.66536	3.66606e-58	-26.1115	5.49426e-11
ncbi-103393696	1.81084	8.74337e-06	-30.3115	9.7779e-13
ncbi-103391130	1.37836	6.90991e-18	-31.3222	1.1298e-16
ncbi-103383781	1.99463	2.14652e-23	-47.6005	4.51953e-27
ncbi-103385662	3.77653	2.57423e-112	-29.374	1.51585e-11
ncbi-103395434	2.99826	4.07092e-41	26.2834	2.56973e-47
ncbi-103379572	3.57997	1.84151e-108	40.9873	2.33217e-11
ncbi-103395676	5.3541	5.52385e-06	-30.8823	7.71771e-14
ncbi-103387056	2.9774	4.96752e-61	-41.7332	3.90456e-20
ncbi-103382254	-2.6312	1.88993e-42	-25.3523	6.98944e-13
ncbi-103377804	-1.2677	8.93755e-12	-51.3823	2.49551e-26
ncbi-103385767	2.97982	2.15748e-05	-33.9826	3.37957e-24
ncbi-103377184	6.64503	6.48396e-83	-33.3909	6.11027e-17
ncbi-103391647	1.61205	7.2608e-14	-29.8305	6.29118e-23
ncbi-103380611	3.00565	2.17504e-106	-27.8186	3.57668e-28
ncbi-103393128	1.30153	4.72397e-30	-26.5858	6.74164e-14
ncbi-103378966	1.99835	1.74589e-15	-45.8815	8.32985e-34
ncbi-103383398	3.40036	5.19117e-78	-26.5861	3.29045e-18
ncbi-103386475	1.89731	2.36091e-13	-32.8675	1.82306e-13
ncbi-103380876	-4.85944	1.76378e-57	44.6522	2.92078e-58
ncbi-103399854	3.5187	1.58696e-33	-28.5925	1.05637e-13
ncbi-103378331	1.87191	4.34692e-22	-36.604	4.0765e-19
ncbi-103381571	4.2796	3.47121e-116	-39.1817	6.95882e-24
ncbi-103386380	2.02412	5.89821e-23	-31.8167	1.03322e-19
ncbi-103383346	1.27293	1.14932e-15	-41.9148	1.82784e-17
ncbi-103381974	1.53486	8.08007e-11	-34.2881	4.06649e-14
ncbi-103394273	2.4001	1.15645e-26	-32.617	1.37317e-15
ncbi-103380555	2.84026	4.06665e-17	-39.331	1.02442e-22
ncbi-103396239	3.99352	5.29099e-35	-40.4811	1.37306e-20
ncbi-103379810	1.5694	0.000769165	-61.3583	1.49559e-37
ncbi-103381967	-2.84059	6.91364e-05	-63.8512	4.56221e-18
ncbi-103386907	1.86886	1.37567e-32	-37.6038	1.62171e-16
ncbi-103380243	4.61305	9.54362e-100	-54.1638	6.51682e-42
ncbi-103390244	7.07006	7.56735e-284	-37.8399	6.4209e-17
ncbi-103392480	9.44432	0.000144848	-30.1315	7.28775e-17
ncbi-103382560	3.27457	3.316e-80	-63.5036	2.17184e-39
ncbi-103399953	1.05329	1.09913e-12	-34.1654	8.15194e-16
ncbi-103387423	1.91188	1.54104e-25	-25.0901	4.55724e-13
ncbi-103382013	11.1799	1.11194e-14	-31.2775	5.1532e-21
ncbi-103388324	2.43425	5.94028e-17	36.896	1.49707e-09
ncbi-103387287	1.88583	1.27333e-10	-30.8592	5.76929e-16
ncbi-103396145	2.27043	9.65702e-14	-40.0196	1.92779e-11
ncbi-103384853	6.48871	1.88628e-07	-27.4994	1.12919e-16
ncbi-103394053	1.31516	4.50177e-07	-45.0888	2.39553e-30
ncbi-103387914	1.19529	5.41141e-14	-35.1791	1.48283e-26
ncbi-103382349	1.22516	4.94369e-13	-33.292	1.29393e-22
ncbi-103396811	2.07878	2.17266e-05	-35.7443	3.98926e-18
ncbi-103381047	2.27338	3.81079e-63	-51.6771	6.22516e-24
ncbi-103383826	1.10362	1.25086e-11	-28.9468	7.17637e-12
ncbi-103391784	2.10652	4.12509e-10	-55.2039	2.23355e-44
ncbi-103389045	2.0969	8.08982e-33	-30.2839	7.21177e-16
ncbi-103394458	5.29998	8.20337e-70	-30.2323	4.60322e-18
ncbi-103395323	8.90455	1.33227e-122	-38.9075	2.5038e-14
ncbi-103388389	9.12554	1.05556e-138	-36.7514	5.73718e-27
ncbi-103389570	4.88932	1.31971e-140	-81.0956	4.22814e-78
ncbi-103398020	2.07463	1.9258e-11	-39.9624	3.48199e-23
ncbi-103391224	10.184	1.01735e-10	-52.1565	7.70436e-20
ncbi-103386417	3.02865	2.10033e-29	-27.2438	4.64658e-11
ncbi-103397641	4.71938	9.11647e-70	-55.8657	1.74439e-14
ncbi-103391010	4	0.00249816	-31.8108	7.20942e-20
ncbi-103386867	2.47344	1.69098e-20	-32.84	1.80947e-24
ncbi-103392111	3.32399	1.99477e-35	-45.6897	2.62122e-18
ncbi-103383153	1.46967	5.40048e-13	-36.0864	4.3141e-22
ncbi-103378020	2.78405	4.22429e-18	-25.8719	5.14084e-16
ncbi-103387187	6.34366	5.03752e-15	-46.9044	2.86823e-09
ncbi-103387413	1.39188	8.96478e-12	-34.7525	3.15672e-25
ncbi-103391586	3.78881	3.36651e-40	-43.3004	5.32723e-23
ncbi-103396193	7.28309	7.33339e-73	-64.3578	2.44883e-39
ncbi-103391516	4.64909	2.57375e-58	53.4999	8.51719e-118
ncbi-103379105	1.97268	1.09043e-08	-53.1373	4.22569e-34
ncbi-103381244	8.30834	1.72354e-110	-28.9538	1.27955e-16
ncbi-103391769	1.98248	3.7839e-51	-49.4679	1.1189e-31
ncbi-103376753	3.15789	2.92947e-42	-27.8107	5.19322e-15
ncbi-103395883	3.50236	1.58426e-159	-37.5797	5.65841e-15
ncbi-103382363	1.22749	2.36498e-05	-52.1602	1.28009e-09
ncbi-103389231	2.14606	6.13223e-12	-85.1412	2.12358e-82
ncbi-103391506	2.09158	4.33827e-46	-28.7289	4.87036e-16
ncbi-103382640	1.90834	7.26634e-58	-29.2618	6.64087e-10
ncbi-103382467	1.51457	0.000139804	37.1826	4.16524e-23
ncbi-103391509	2.50944	2.58553e-17	-41.0608	6.04475e-39
ncbi-103398523	1.42555	2.7806e-26	-62.7714	5.63293e-63
ncbi-103392763	6.25823	3.92724e-47	-33.4073	1.32607e-11
ncbi-103388184	1.45023	0.000475512	-39.9019	1.92207e-42
ncbi-103393807	14.6846	4.81934e-21	-26.5121	7.01454e-12
ncbi-103381359	5.78058	0	61.9352	1.20685e-28
ncbi-103387125	4.08615	6.37012e-17	-41.4351	1.82402e-22
ncbi-103390436	1.23603	3.50249e-05	-43.911	1.45305e-08
ncbi-103378965	-3.22036	1.18796e-42	-34.783	2.74315e-20
ncbi-103399913	-1.56221	5.20585e-35	-27.052	1.94392e-16
ncbi-103379765	1.52604	2.88628e-17	-49.1655	2.95586e-16
ncbi-103385242	2.11224	6.61631e-61	-27.0091	7.60151e-14
ncbi-103388018	3.92075	3.50942e-33	-67.1418	8.52328e-48
ncbi-103394552	2.89422	2.26975e-75	-33.0962	1.99946e-21
ncbi-103383366	3.11892	3.94296e-41	-26.0906	3.34775e-15
ncbi-103378839	-2.7456	2.63579e-37	-72.4577	4.19526e-15
ncbi-103399304	5.16268	1.25666e-128	27.5016	5.91229e-11
ncbi-103384106	4.70044	0.0235916	-32.192	7.23315e-17
ncbi-103394573	1.78655	1.37706e-08	-57.2939	5.23544e-18
ncbi-103384515	5.74903	1.54369e-26	-26.7563	1.58796e-14
ncbi-103381494	4.59536	1.15599e-128	-59.0699	5.74245e-31
ncbi-103376629	5.13443	7.19418e-14	-29.6309	1.28797e-16
ncbi-103395017	4.19756	2.00261e-102	44.1917	1.12815e-54
ncbi-103392659	1.11764	5.89621e-07	-65.2543	1.4996e-39
ncbi-103388574	3.5145	8.61289e-65	-49.6759	8.40388e-12
ncbi-103388150	1.78663	3.51811e-30	-26.5939	7.32284e-16
ncbi-103393928	7.57686	2.30423e-266	-54.476	1.14814e-26
ncbi-103381572	2.56455	5.79558e-50	-30.6391	1.31182e-13
ncbi-103386519	1.51918	9.53227e-19	-31.5415	3.59219e-17
ncbi-103397962	4.26846	3.04461e-57	-26.7559	9.14911e-11
ncbi-103379342	1.12714	4.96248e-11	-32.3374	5.71614e-21
ncbi-103387536	8.72475	2.77824e-43	-51.7556	1.57151e-24
ncbi-103380405	2.1198	2.56452e-47	-29.0385	1.86305e-23
ncbi-103387359	2.77195	0.0137866	-35.7948	1.43973e-28
ncbi-103379610	1.05156	9.01469e-10	-26.9691	2.06656e-13
ncbi-103393874	1.27239	2.4699e-09	-31.0436	1.22939e-18
ncbi-103382937	1.12971	2.4689e-05	-28.0328	2.00917e-13
ncbi-103390573	2.09965	4.21135e-59	-63.0319	5.68777e-37
ncbi-103380418	1.71241	4.42635e-18	-49.7018	4.25871e-32
ncbi-103391987	1.65978	9.33021e-09	-54.3105	1.52425e-25
ncbi-103385812	1.89406	2.05373e-70	-44.1767	1.0128e-13
ncbi-103377757	1.60694	5.03968e-06	-38.8184	1.08294e-12
ncbi-103379819	3.80425	2.60045e-27	-25.6369	2.98153e-15
MSTRG.6993	9.33762	4.6521e-25	-28.7858	3.5292e-28
MSTRG.11098	8.50515	0.0469992	-30.5849	5.41624e-14
MSTRG.5804	6.81057	1.56686e-05	-35.2195	8.62853e-10
MSTRG.21007	4.60562	4.49089e-21	-56.7344	2.36008e-13
MSTRG.24881	1.6641	3.01463e-05	-62.2585	4.95542e-21
MSTRG.8180	5.57365	5.84125e-17	-72.5752	4.52853e-93
MSTRG.20920	5.73302	1.26358e-08	-64.3978	2.0616e-36
MSTRG.6357	1.97407	1.19478e-33	-41.2833	3.75806e-15
MSTRG.16862	6.07223	1.11567e-08	51.4244	1.88151e-34
MSTRG.15637	10.8057	2.82518e-13	-63.0001	5.15927e-24
MSTRG.25706	1.05047	0.000785577	-38.9977	4.81217e-25
MSTRG.23607	5.2458	1.35943e-41	-30.7083	2.40469e-19
MSTRG.25419	7.87958	2.07321e-22	-56.5478	5.8608e-37
MSTRG.1350	2.24005	0.0345523	-36.4492	1.40895e-18
MSTRG.18631	11.9342	9.87566e-10	-50.5232	2.29338e-17
MSTRG.5148	7.79766	8.57167e-12	-40.873	1.47958e-39
MSTRG.23751	4.52498	0	-31.5503	8.95315e-25
MSTRG.20890	4.01078	4.06782e-10	-49.2436	1.07327e-32
MSTRG.6216	3.03032	1.46383e-30	32.5938	2.70358e-12
MSTRG.14274	5.42833	2.80598e-66	-25.1833	2.08614e-12
MSTRG.18030	10.1733	2.76491e-145	-27.057	9.71679e-14
MSTRG.7937	9.51175	9.20648e-19	-35.7443	2.19657e-13
MSTRG.9184	6.44632	1.11455e-110	-37.9498	7.46874e-15
MSTRG.22738	1.45339	0.00112	56.5316	1.41489e-89
MSTRG.22020	1.03355	1.28357e-05	53.1796	4.28408e-18
MSTRG.938	3.99525	0.00025169	-27.4962	6.27195e-22
MSTRG.2397	5.19878	3.8918e-07	-25.5795	5.72071e-07
MSTRG.21429	8.80977	1.85542e-34	-27.4335	4.17247e-24
MSTRG.9761	6.73954	1.24871e-63	-39.9081	2.555e-15
MSTRG.4757	5.11883	6.00466e-95	41.4808	1.55758e-29
MSTRG.18761	8.34651	4.27124e-15	-33.3516	4.31028e-13
MSTRG.11065	8.61102	6.01877e-17	-70.1468	4.95937e-69
MSTRG.18732	6.65344	6.74104e-06	-47.1956	4.07325e-12
MSTRG.2581	6.55714	0.000212912	-53.4272	7.36757e-29
MSTRG.25133	5.05311	0.000232307	-34.9019	1.27711e-17
MSTRG.28475	11.3049	2.92242e-11	37.176	5.93094e-24

## Sheet: Figure 7A-3
Source data for Figure 7A (MG-vs-FG, downstream)
id	gene_fc	gene_p	meth.diff	qvalue
ncbi-103379319	1.10295	0.0236917	-38.7578	4.06947e-20
ncbi-103377417	4.93839	6.15659e-118	-33.7851	5.63294e-29
ncbi-103396562	1.30469	9.61109e-13	-50.1114	2.04056e-23
ncbi-103396064	2.18567	4.25251e-50	53.8757	1.72324e-80
ncbi-103381710	1.96775	5.15378e-32	-49.9319	1.11727e-35
ncbi-103379113	1.63905	2.04908e-41	-51.8202	2.83503e-13
ncbi-103392480	5.70736	0.00155911	-39.5957	5.55105e-13
ncbi-103377468	1.7645	9.78851e-16	-43.9702	1.55562e-41
ncbi-103388988	3.29638	2.66323e-24	-78.407	1.7884e-68
ncbi-103391908	8.83415	3.46069e-105	-55.8646	1.07131e-35
ncbi-103393234	3.63273	3.36512e-24	-25.292	3.2872e-24
ncbi-103388810	-2.10094	0.000154319	-42.8989	2.01822e-27
ncbi-103387401	1.18038	2.10054e-05	26.9386	1.44345e-10
ncbi-103380883	1.95249	4.51893e-14	-32.6086	5.74133e-15
ncbi-103380896	2.87656	2.6594e-09	-27.5895	6.11023e-16
ncbi-103377496	1.95266	8.58186e-09	-39.1511	4.84225e-30
ncbi-103377806	-1.75375	9.40544e-06	-40.422	9.10377e-13
ncbi-103379083	-2.45204	3.75888e-05	-49.6667	8.00888e-12
ncbi-103379696	3.10584	3.01128e-68	-42.9388	1.76827e-20
ncbi-103394524	1.20752	1.34872e-15	-40.0604	1.16234e-20
ncbi-103390561	2.00308	1.86359e-12	-74.9886	2.77337e-48
ncbi-103386576	1.639	3.2241e-18	-30.785	1.36212e-12
ncbi-103395039	-2.1527	2.31566e-08	-51.7703	4.68963e-28
ncbi-103386599	1.33468	5.91355e-16	-43.6536	7.97213e-26
ncbi-103389488	2.84753	2.75858e-15	-47.063	1.43641e-21
ncbi-103390713	1.32367	8.55773e-12	-56.0926	3.57576e-23
ncbi-103388062	1.61115	1.42327e-13	-41.8339	2.48413e-17
ncbi-103382785	2.13947	4.36355e-11	-56.3229	3.10229e-12
ncbi-103380906	10.6912	1.30962e-07	-42.1202	6.1324e-16
ncbi-103389895	1.53972	1.6191e-16	-30.216	8.15378e-19
ncbi-103390451	2.31441	2.02943e-10	-53.3572	4.57949e-09
ncbi-103389732	1.35846	2.68976e-22	-45.5195	5.03203e-21
ncbi-103396257	4.42582	9.54588e-107	-43.9009	1.55429e-22
ncbi-103396847	1.25504	2.17265e-08	-31.0081	1.26465e-22
ncbi-103396166	1.65809	7.87018e-17	-32.8612	1.40984e-30
ncbi-103394906	1.96604	2.13914e-20	-68.2045	7.72888e-37
ncbi-103392860	1.75382	1.21996e-16	-35.8965	1.93025e-10
ncbi-103388200	1.01129	2.52185e-09	-41.786	2.22526e-15
ncbi-103388833	2.66828	5.07622e-32	-57.1696	1.74935e-36
ncbi-103379955	1.97744	5.24081e-28	-51.6283	4.6926e-25
ncbi-103381956	2.70979	1.70498e-77	-30.5201	3.6001e-30
ncbi-103377151	2.15451	1.14096e-24	-32.1665	9.53092e-21
ncbi-103376665	3.1077	3.44239e-34	-56.038	2.30092e-26
ncbi-103390516	2.75477	8.64495e-10	35.1243	6.62505e-20
ncbi-103378198	7.61961	0.00390111	-31.5835	5.4489e-19
ncbi-103382231	13.4173	1.12671e-23	-56.3111	3.15793e-12
ncbi-103385731	2.02554	1.5362e-16	-35.0684	5.39619e-11
ncbi-103392224	4.99643	1.60536e-131	-29.0714	5.3128e-12
ncbi-103383707	-1.24311	0.0108247	-37.8261	8.37856e-23
ncbi-103398286	2.25667	8.3291e-24	-33.4602	5.10141e-16
ncbi-103376923	1.8122	5.15069e-60	-41.1541	5.50655e-16
ncbi-103376961	8.79225	0.00660731	-35.4685	2.70699e-17
ncbi-103390458	2.64171	3.89343e-20	-32.5455	1.01503e-36
ncbi-103390361	1.12553	1.09178e-21	-31.1941	4.80539e-21
ncbi-103391567	1.80735	3.64669e-05	-39.7959	4.42707e-68
ncbi-103387054	1.10654	1.00047e-18	-37.7053	4.28524e-32
ncbi-103389804	3.28011	1.01362e-39	-27.0842	4.44575e-24
ncbi-103379464	1.8146	1.31438e-05	-27.3169	1.64343e-15
ncbi-103382702	3.22184	1.16303e-23	-44.0955	1.27254e-20
ncbi-103383744	1.00727	0.00618584	-43.9161	8.77105e-24
ncbi-103393608	3.48291	5.67988e-11	-37.8597	6.93804e-18
ncbi-103381905	1.57928	5.28211e-22	-33.9084	3.05167e-20
ncbi-103378195	5.08746	0.00527406	-26.715	4.87116e-21
ncbi-103390386	6.46896	2.8888e-15	-25.1236	7.02544e-14
ncbi-103387939	3.2616	7.42421e-103	-49.5375	4.72541e-28
ncbi-103377502	1.92662	3.27624e-15	-45.733	2.87018e-30
ncbi-103384500	4.45085	4.19928e-06	-42.5322	1.27339e-18
ncbi-103398060	3.04682	1.28275e-35	-29.538	1.71885e-16
ncbi-103386426	5.79761	1.33235e-33	-33.6962	5.27382e-24
ncbi-103388565	1.24236	7.24514e-19	-68.3415	3.84133e-66
ncbi-103387847	1.55729	8.19887e-13	-26.8814	1.7438e-17
ncbi-103383738	2.82073	2.17695e-79	-30.3449	3.27586e-22
ncbi-103384183	2.47524	2.939e-16	-37.3004	7.54399e-19
ncbi-103382761	2.96796	4.83934e-45	-26.1797	1.80085e-19
ncbi-103394007	2.77597	1.67227e-64	-29.0434	9.21665e-14
ncbi-103384407	4.96829	6.58415e-17	34.7955	3.43204e-33
ncbi-103382303	2.23465	4.60717e-19	-72.7511	6.40799e-15
ncbi-103392474	9.98963	3.42867e-10	33.5536	2.04817e-09
ncbi-103396343	3.98732	8.03121e-30	64.7562	4.7299e-12
ncbi-103385145	3.6063	3.86133e-65	-55.9253	1.26992e-44
ncbi-103377204	2.68415	1.13727e-97	53.4325	4.52405e-19
ncbi-103388090	1.51603	4.70353e-15	27.8795	2.08993e-08
ncbi-103393715	2.51761	6.14062e-06	-32.9162	5.17183e-17
ncbi-103397372	-1.06579	0.00348275	-28.4063	9.81442e-24
ncbi-103381686	2.14984	2.27615e-32	-28.6138	2.53785e-12
ncbi-103392011	2.51345	5.11408e-12	-42.1208	2.79435e-28
ncbi-103390233	1.15074	9.48221e-05	-26.6493	8.7773e-16
ncbi-103393662	1.95147	2.14598e-08	-53.0123	6.74381e-30
ncbi-103379481	1.69907	5.41117e-19	-38.2458	6.40313e-15
ncbi-103382160	1.399	4.86296e-13	-26.3285	1.45732e-15
ncbi-103381682	3.67992	1.32722e-33	-40.4707	2.22372e-21
ncbi-103392828	2.10922	6.93861e-24	-52.7109	3.58581e-36
ncbi-103391873	-1.79038	4.51366e-10	-59.736	1.17759e-48
ncbi-103379441	4.28669	8.35582e-29	-47.7367	9.27632e-35
ncbi-103380446	2.3387	2.32516e-33	-47.0658	4.30652e-22
ncbi-103386606	1.77141	2.79748e-32	-38.103	2.42084e-27
ncbi-103392317	1.2276	9.37432e-21	-28.4023	2.10282e-21
ncbi-103395013	2.40845	9.92899e-11	41.7483	1.54781e-39
ncbi-103386641	2.02839	1.50731e-06	-52.6992	2.66508e-19
ncbi-103389532	4.02794	1.68129e-52	-25.6152	1.05514e-13
ncbi-103381831	2.9743	1.24199e-55	-60.6116	8.99486e-29
ncbi-103378017	3.70402	1.23827e-08	-46.4893	4.13299e-30
ncbi-103396161	5.46271	8.07037e-07	-34.0207	2.84675e-17
ncbi-103379789	2.83583	9.98653e-05	-43.8004	1.36718e-30
ncbi-103392582	2.93773	4.68974e-69	-32.6869	1.48019e-14
ncbi-103398141	1.53274	4.14237e-32	-26.7394	3.65189e-06
ncbi-103394234	8.32193	0.0134176	35.9681	1.63587e-25
ncbi-103395227	2.81732	1.11423e-70	-25.8571	1.61941e-09
ncbi-103388204	12.3219	3.24571e-12	-25.0273	2.27822e-14
ncbi-103394131	4.81579	5.8064e-109	-35.8124	1.11071e-32
ncbi-103379203	3.05967	6.16089e-07	-29.8008	2.31056e-21
ncbi-103378679	1.39687	6.64573e-14	-34.0769	4.51669e-14
ncbi-103377613	1.95496	2.44589e-16	-54.3908	2.48028e-29
ncbi-103390674	3.62921	5.21296e-104	-39.1822	2.0527e-13
ncbi-103386142	1.92855	8.92089e-22	-47.5152	4.2315e-24
ncbi-103393037	1.44608	7.96607e-07	-59.404	2.24516e-56
ncbi-103380738	1.97085	3.0418e-06	-30.1471	8.97623e-08
ncbi-103379204	7.57762	1.50487e-153	26.905	1.63756e-27
ncbi-103392072	10.3414	8.67661e-27	-50.8045	3.76866e-19
ncbi-103388369	3.94822	2.55316e-69	-70.2171	2.47816e-73
ncbi-103390839	3.06774	1.17078e-10	-28.7489	9.06541e-18
ncbi-103391759	5.12256	2.97489e-109	-38.669	1.35452e-116
ncbi-103390565	1.43894	3.0418e-16	-34.5242	1.03321e-17
ncbi-103379621	2.16234	7.12729e-35	58.9169	3.4101e-45
ncbi-103386883	2.34239	0.0483148	-40.5797	8.42366e-17
ncbi-103383589	3.14311	1.02064e-63	-26.2071	2.37552e-13
ncbi-103377138	1.69602	3.51505e-09	-41.0178	1.12414e-20
ncbi-103387027	3.27323	1.58309e-29	-36.5099	3.14279e-19
ncbi-103381769	-1.49707	1.14619e-05	-58.5846	3.01735e-39
ncbi-103381712	2.81221	1.05243e-26	-41.3459	5.58634e-35
ncbi-103398354	-3.27462	3.05881e-06	-29.1883	8.0841e-17
ncbi-103393301	2.63803	2.39611e-26	-37.7265	7.11423e-12
ncbi-103385119	3.73237	1.9614e-10	35.862	1.04027e-37
ncbi-103391689	2.47721	9.98731e-08	-54.2499	2.3324e-25
ncbi-103382830	7.17991	1.69117e-05	-32.0786	3.85641e-17
ncbi-103378842	5.18903	2.65074e-42	-65.1038	1.75062e-38
ncbi-103394607	9.58737	4.54462e-121	-27.9575	5.22129e-11
ncbi-103388069	3.17423	7.61265e-34	-36.2927	8.32932e-13
ncbi-103379747	2.05816	2.18414e-07	-58.8752	1.04067e-13
ncbi-103393677	2.04964	6.8273e-38	-26.5516	7.90217e-34
ncbi-103390351	2.049	4.77222e-12	46.8997	1.28082e-30
ncbi-103387930	1.97491	6.71412e-09	-34.5101	4.61265e-30
ncbi-103384792	3.61434	3.43352e-18	-28.1255	1.94733e-14
ncbi-103394953	4.33493	3.67381e-257	-39.4117	3.7904e-17
ncbi-103386480	2.3932	1.35762e-07	-44.4233	3.56098e-26
ncbi-103390605	2.25137	6.72054e-13	-35.7333	6.92835e-22
ncbi-103388286	1.25683	0.0305826	33.891	5.11287e-21
ncbi-103395901	1.65874	1.47813e-16	-65.353	9.54275e-58
ncbi-103378261	2.17515	3.09269e-28	-48.6504	6.32858e-24
ncbi-103392995	5.67418	6.30849e-105	-55.174	1.6524e-33
ncbi-103377154	1.88038	3.28993e-40	-52.9585	4.353e-22
ncbi-103393515	-1.26327	2.00447e-08	-46.4105	2.71534e-35
ncbi-103388742	2.09265	2.9998e-85	-38.84	6.8534e-19
ncbi-103396076	3.95351	1.47576e-34	-34.7755	1.64832e-14
ncbi-103379798	3.52016	1.04178e-121	-31.1783	9.46389e-17
ncbi-103392625	1.34776	5.60893e-08	-66.2745	3.79857e-25
ncbi-103378064	1.35625	5.12511e-09	-52.2087	1.78716e-10
ncbi-103396724	1.97771	8.46179e-21	-28.4145	4.00825e-07
ncbi-103381501	1.36352	2.11916e-10	-34.1605	3.24998e-17
ncbi-103391657	4.47608	9.17198e-39	-70.4967	6.69011e-61
ncbi-103399860	5.66234	1.63366e-93	-32.4266	1.99917e-20
ncbi-103389682	1.1827	3.1548e-14	-46.5602	8.35095e-16
ncbi-103380445	1.86774	1.93439e-24	-46.6953	2.62744e-17
ncbi-103393499	1.03989	1.03165e-10	-43.4017	1.89609e-22
ncbi-103387824	3.22455	2.44516e-84	-54.7768	9.31156e-36
ncbi-103387337	-5.42626	2.11415e-05	-34.0053	2.67296e-19
ncbi-103384475	-1.11218	0.000203657	-25.2208	5.24715e-16
ncbi-103390582	1.21531	7.0982e-10	-80.2377	6.12745e-56
ncbi-103382234	2.8138	2.75634e-18	-56.1345	1.28604e-56
ncbi-103385823	7.54249	1.00413e-227	-35.7036	4.893e-25
ncbi-103376791	-3.91648	0.000322921	-30.5302	3.49821e-13
ncbi-103386604	1.10595	2.41594e-20	-26.9816	2.32519e-11
ncbi-103381582	-3.48433	0.00275572	-59.2009	6.911e-13
ncbi-103392793	1.93471	7.31296e-25	-39.5006	1.38971e-23
ncbi-103389711	1.55361	2.8814e-18	-27.2575	3.53964e-13
ncbi-103384735	2.91954	1.09905e-09	-43.3435	2.80413e-12
ncbi-103379090	1.53391	1.36691e-12	-25.5286	7.22139e-09
ncbi-103388725	1.12418	1.28634e-12	-27.7398	4.8087e-15
ncbi-103392323	1.21763	5.37693e-25	-30.2024	2.95518e-23
ncbi-103377205	3.94866	3.56257e-38	-36.813	7.17806e-09
ncbi-103384565	1.41232	3.6203e-28	-55.626	1.10404e-21
ncbi-103394505	1.71329	0.00139773	-37.2641	1.76966e-32
ncbi-103379187	1.91973	5.90683e-10	-67.6199	4.78349e-13
ncbi-103390784	6.2953	8.79436e-68	40.4494	1.1266e-32
ncbi-103380176	2.59198	1.40447e-13	-25.5901	7.88999e-18
ncbi-103380226	2.45517	4.95481e-54	-61.7253	1.45967e-26
ncbi-103378855	1.16487	4.15364e-15	-63.8384	4.40714e-37
ncbi-103395078	1.27756	1.05505e-38	-26.0753	1.57565e-14
ncbi-103390815	1.13492	1.33087e-15	-27.7734	9.3671e-08
ncbi-103388510	2.29363	1.41613e-31	-56.935	7.97067e-20
ncbi-103388727	9.26601	1.04015e-71	48.477	3.41876e-13
ncbi-103391010	4.1375	0.00394799	-25.7246	1.16969e-11
ncbi-103387823	1.01381	0.00159595	-70.6507	1.75997e-30
ncbi-103381819	2.0772	4.24724e-07	-36.3724	1.26591e-24
ncbi-103394615	1.46947	4.54787e-14	-27.1616	5.96552e-21
ncbi-103386904	2.01415	1.54221e-45	-26.6313	5.52342e-17
ncbi-103378131	3.68396	1.19731e-34	-42.868	6.73706e-28
ncbi-103395692	2.3126	1.00713e-63	38.0273	1.33021e-47
ncbi-103396071	10.8832	1.10887e-33	-30.8772	2.43102e-16
ncbi-103386157	2.37741	1.27278e-66	-54.0964	9.81191e-30
ncbi-103398047	2.28969	5.7897e-57	-31.5389	2.56272e-18
ncbi-103382536	1.26557	1.06239e-09	-86.2054	3.76828e-85
ncbi-103387124	1.27548	0.0126953	-40.2921	5.39669e-19
ncbi-103389420	4.60909	1.09592e-51	-45.2758	7.15739e-42
ncbi-103394666	2.85442	1.51613e-50	-43.3825	1.16719e-14
ncbi-103397354	4.02583	0.0100164	-42.5343	4.92161e-17
ncbi-103385938	1.09288	1.32324e-07	-45.9003	2.62713e-10
ncbi-103380881	6.39282	5.42572e-87	-39.0124	5.70746e-21
ncbi-103392417	4.60779	1.30417e-52	-41.1376	4.21189e-13
ncbi-103377825	1.49119	1.73967e-12	-38.4299	8.60734e-23
ncbi-103397835	2.63287	4.05005e-31	48.113	7.886e-14
ncbi-103395712	2.88439	2.17007e-11	-35.368	1.20815e-25
ncbi-103390847	3.14144	6.87568e-112	-31.4859	3.93726e-23
ncbi-103394502	9.36102	8.12727e-177	63.8914	2.99961e-46
ncbi-103386268	1.02864	1.01781e-10	-48.2094	5.65952e-24
ncbi-103398077	1.40432	5.24604e-11	31.5664	1.13323e-13
ncbi-103397575	1.21873	1.07824e-07	-35.6238	1.79587e-09
ncbi-103380772	4.53748	2.63156e-14	-51.3491	1.71923e-21
ncbi-103381704	1.65901	1.63301e-24	-55.1719	2.19101e-39
ncbi-103387974	1.03634	0.000174688	-42.7884	1.37539e-17
ncbi-103378388	5.93336	4.73573e-11	-25.8162	8.3856e-14
ncbi-103376846	2.12471	1.39692e-36	-46.7838	2.63245e-18
ncbi-103387456	4.39203	4.61841e-127	-33.1876	1.94974e-17
ncbi-103378206	6.05889	0.0319422	-26.712	1.20647e-19
ncbi-103378020	2.26813	3.87306e-13	-72.2503	3.88466e-24
ncbi-103387959	2.13886	1.07198e-17	25.5802	2.29972e-19
ncbi-103394085	2.20005	1.40408e-55	-28.1984	9.02641e-40
ncbi-103389764	2.16643	5.61382e-13	-32.4863	9.46934e-17
ncbi-103393365	2.45845	5.13509e-13	-53.9634	2.20267e-79
ncbi-103385783	6.45509	3.06126e-62	65.8142	1.70094e-84
ncbi-103376631	9.81521	4.43427e-18	-76.2243	1.13571e-95
ncbi-103399664	6.84482	4.59264e-87	-57.1098	7.25303e-27
ncbi-103385721	1.28599	2.62747e-09	-31.1434	1.59226e-12
ncbi-103383883	5.81236	3.89841e-13	-43.0872	3.97507e-42
ncbi-103378252	1.69785	6.69322e-28	-26.216	1.77028e-11
ncbi-103395971	1.73773	1.18233e-16	-51.6536	3.99231e-29
ncbi-103383331	2.12041	4.50519e-17	-39.6878	4.26713e-17
ncbi-103391205	1.48381	9.42341e-22	-74.5061	1.27311e-71
ncbi-103396144	3.58392	1.37642e-45	-29.1358	9.96552e-11
ncbi-103383457	2.57744	1.40315e-06	-31.2555	3.2988e-42
ncbi-103390959	1.36366	2.50906e-06	-27.1459	9.65528e-27
ncbi-103379031	4.50057	4.73906e-06	-34.8481	4.58189e-16
ncbi-103393810	1.58301	4.53005e-19	-38.4731	4.10793e-17
ncbi-103385990	2.2173	9.8985e-27	-47.1466	1.25111e-26
ncbi-103392535	7.05094	3.53965e-13	-40.5585	1.27438e-25
ncbi-103382288	4.14432	6.51117e-52	-28.9973	9.8073e-12
ncbi-103399911	2.67641	0.000514559	-46.8502	1.96162e-16
ncbi-103385506	1.48378	7.70571e-05	-33.8587	2.98046e-14
ncbi-103396087	-3.80074	1.33571e-25	-65.0145	4.06394e-19
ncbi-103394391	1.50941	6.41823e-14	-25.2871	1.84593e-15
ncbi-103381510	1.56064	9.12071e-20	45.768	5.42796e-18
ncbi-103383775	3.26946	0.0304462	-36.8359	1.93838e-12
ncbi-103392434	3.64844	2.28758e-13	-40.5918	1.45364e-11
ncbi-103392754	-2.64874	0.00617209	-26.4964	5.91695e-16
ncbi-103379158	1.40344	1.20673e-16	-26.6642	4.19052e-20
ncbi-103382275	-5.63421	4.65831e-05	-67.8448	5.29183e-12
ncbi-103377171	1.78762	0.000306456	-28.6714	1.19592e-08
ncbi-103397691	4.26375	5.59948e-24	-60.1291	5.27584e-96
ncbi-103378491	7.73625	6.81602e-59	-31.4042	8.92167e-20
ncbi-103382416	2.12112	1.12095e-35	42.2219	7.60672e-74
ncbi-103386173	3.06024	5.75811e-108	-36.8169	1.57683e-17
ncbi-103394294	5.92121	1.98973e-128	-34.6645	1.43536e-21
ncbi-103382919	3.92518	4.31923e-61	-43.3852	9.89838e-18
ncbi-103381939	2.37802	4.30984e-27	-55.9492	4.72801e-44
ncbi-103390939	3.4929	1.32005e-71	-72.5227	7.78229e-39
ncbi-103393085	2.38203	3.23257e-16	-29.4328	2.26491e-12
ncbi-103378058	2.42573	2.91029e-50	-46.6471	1.48331e-20
ncbi-103387412	1.66764	4.84572e-16	-45.6377	1.01599e-12
ncbi-103384002	2.78738	1.16881e-35	-48.2733	2.13785e-14
ncbi-103393418	5.70368	3.02208e-128	-45.0403	5.63629e-11
ncbi-103378088	2.77354	5.60402e-25	-68.1112	1.36834e-44
ncbi-103390133	4.85086	0.000232612	-34.1839	1.51324e-08
ncbi-103388222	1.25575	0.000823381	-46.8755	1.85333e-35
ncbi-103379634	1.87799	1.29174e-07	-26.5554	4.64779e-10
ncbi-103383008	2.53875	3.7572e-06	-42.2448	4.88478e-38
ncbi-103394534	1.05433	3.85825e-06	-36.844	8.45942e-25
ncbi-103399849	3.61495	1.84246e-69	-25.2298	9.98353e-23
ncbi-103380263	1.31188	4.35445e-37	-58.7786	4.7074e-31
ncbi-103394110	2.91809	1.48667e-89	29.6352	6.45345e-45
ncbi-103382501	1.97705	3.79521e-22	-45.8204	2.02923e-13
ncbi-103378116	1.73088	1.86154e-29	-34.4227	7.41485e-16
ncbi-103394190	4.33888	3.66786e-19	-61.1371	5.63427e-50
ncbi-103389660	1.62418	1.40378e-32	-39.3441	6.84199e-28
ncbi-103384082	1.62033	5.27338e-11	-44.1162	3.3263e-19
ncbi-103396282	1.14523	9.96097e-09	-37.0779	8.74381e-23
ncbi-103390280	2.49863	1.59074e-33	58.3563	1.07387e-24
ncbi-103387802	2.31046	1.17333e-05	-32.0228	5.83978e-18
ncbi-103393958	2.44514	2.0956e-16	-54.9343	5.48766e-35
ncbi-103388609	1.01113	1.45188e-10	-41.8146	3.08674e-15
ncbi-103385778	-1.75516	0.0186446	-39.5924	5.00858e-38
ncbi-103387571	3.43246	6.44455e-06	-41.2858	2.08436e-39
ncbi-103388086	3.55459	9.37276e-22	-29.9537	3.28267e-26
ncbi-103387848	2.51268	7.08378e-64	-55.3336	3.58313e-30
ncbi-103387873	1.2775	1.31238e-06	-28.5185	3.68569e-11
ncbi-103378786	3.81486	2.82372e-14	-41.979	6.24221e-24
ncbi-103382284	20.5134	8.51946e-48	-37.1272	3.4148e-18
ncbi-103395129	-3.54432	0.0271946	-35.6789	1.24732e-16
ncbi-103390349	1.20461	6.95561e-13	47.9594	1.46176e-39
ncbi-103390234	8.69523	2.9068e-12	-29.9402	7.37669e-14
ncbi-103385089	1.34025	1.06996e-10	-55.6202	9.05927e-19
ncbi-103390759	4.14527	1.37203e-146	-77.2632	2.14303e-73
ncbi-103396602	8.98248	7e-296	-27.0225	1.24142e-14
ncbi-103387906	1.30961	2.42648e-12	-33.8095	4.00582e-12
ncbi-103382706	5.52466	2.00458e-85	-27.6386	1.9535e-20
ncbi-103394093	3.06512	6.97387e-27	-68.571	9.3886e-90
ncbi-103396806	3.23534	3.87859e-61	36.8416	1.53311e-25
ncbi-103386368	1.17838	0.000252193	-70.5434	1.77169e-40
ncbi-103397489	1.19628	1.29011e-08	37.5321	1.24706e-78
ncbi-103385726	4.34047	1.10442e-104	-37.6931	2.09404e-21
ncbi-103389346	2.08529	1.34433e-38	-26.8572	1.11976e-07
ncbi-103392693	2.90536	5.97622e-58	-57.4087	9.38066e-50
ncbi-103396037	8.88363	5.0396e-239	-66.4928	2.12221e-57
ncbi-103385684	2.95875	3.39409e-46	-54.5962	1.70134e-52
ncbi-103389716	3.39477	3.20546e-37	-33.2807	2.25426e-26
ncbi-103393978	-3.79355	0.00486521	-30.3692	6.87272e-17
ncbi-103392802	12.2848	5.64307e-16	-33.0802	3.13036e-16
ncbi-103394701	2.74105	6.29688e-46	41.5541	5.42064e-21
ncbi-103385181	2.01205	2.60605e-13	-32.9517	3.95059e-23
ncbi-103388612	1.93113	4.7753e-58	-38.5979	3.22169e-14
ncbi-103382331	2.61619	1.53148e-10	-43.6978	1.83469e-18
ncbi-103380125	2.81548	5.21529e-62	-55.4691	1.12556e-54
ncbi-103394831	4.33608	3.23509e-127	-37.6678	5.54831e-17
ncbi-103378038	1.13612	8.45784e-05	40.6359	1.19489e-21
ncbi-103388451	-5.37111	1.23801e-24	-34.8177	1.12786e-20
ncbi-103377401	1.67792	2.43868e-27	-64.517	5.43301e-48
ncbi-103381422	4.49511	2.0122e-149	-44.4809	3.26664e-22
ncbi-103386961	3.11151	2.49322e-37	37.3575	3.75282e-14
ncbi-103384706	1.52894	1.37012e-30	-39.7663	3.0762e-34
ncbi-103384526	2.03421	9.12088e-25	-68.9511	1.56502e-55
ncbi-103385458	1.75977	4.03369e-27	-37.1259	9.6739e-15
ncbi-103388220	1.7508	2.56089e-06	-29.9346	5.75435e-09
ncbi-103379005	4.14602	8.56526e-77	-37.6507	9.9548e-48
ncbi-103390209	1.37851	0.0222043	-36.3355	2.7187e-33
ncbi-103377843	1.48351	2.46091e-12	-59.352	2.2018e-90
ncbi-103383091	7.66813	4.39424e-70	-36.1192	3.87329e-23
ncbi-103392566	1.00491	8.88802e-12	-38.2643	1.40944e-23
ncbi-103378457	5.63786	3.1691e-261	-38.6608	2.87147e-33
ncbi-103383087	1.90895	1.33686e-73	-39.7329	7.27829e-19
ncbi-103393170	-1.71772	1.11322e-31	-54.2867	3.17137e-35
ncbi-103386324	1.60886	1.25442e-59	-26.6958	2.36006e-27
ncbi-103378157	-1.20326	2.97445e-05	-32.4757	1.18843e-26
ncbi-103394663	2.34792	3.26394e-26	-53.0262	2.06197e-22
ncbi-103385657	1.07244	0.000704861	-54.5358	1.18925e-15
ncbi-103393767	1.18179	4.05617e-11	-48.8545	6.87022e-19
ncbi-103379688	1.63538	3.2075e-13	-47.6028	2.65166e-23
ncbi-103396469	3.33206	1.35366e-40	-51.4701	5.58915e-22
ncbi-103383064	-3.04023	2.62565e-27	-44.645	9.35803e-20
ncbi-103392479	10.961	2.52028e-08	-27.9485	5.17676e-13
ncbi-103382846	2.09219	3.49341e-06	62.7366	7.87399e-30
ncbi-103382402	1.6355	0.000194034	-29.3357	4.26071e-10
ncbi-103381933	1.34371	1.02329e-12	-35.6353	1.06818e-19
ncbi-103380039	2.9813	5.04514e-84	-28.4436	1.67521e-12
ncbi-103380378	1.82497	4.95885e-25	-26.6295	3.10856e-08
ncbi-103394016	1.15542	2.09245e-11	-30.5926	2.49545e-33
ncbi-103387463	4.59305	7.89782e-94	-37.3696	1.61825e-20
ncbi-103380133	2.17575	5.78635e-33	-32.935	7.65805e-29
ncbi-103391054	5.59158	8.69589e-79	-39.7405	4.43763e-21
ncbi-103383033	3.77586	1.95586e-96	-59.5944	1.72801e-20
ncbi-103393505	5.93748	2.27674e-12	-32.5437	4.44803e-15
ncbi-103384438	1.32063	2.88387e-06	30.7295	1.82942e-15
ncbi-103381748	1.42719	5.05835e-24	-37.1383	6.69259e-33
ncbi-103379295	3.53908	1.80303e-67	-29.4691	3.73135e-22
ncbi-103395454	2.03901	1.23865e-15	-60.0636	2.92691e-44
ncbi-103386962	1.00354	2.29772e-05	37.3575	3.75282e-14
ncbi-103385533	1.06809	0.00217793	-34.4846	3.49482e-27
ncbi-103381041	2.69183	1.42869e-39	-56.0187	4.73266e-21
ncbi-103378739	1.7981	3.94886e-10	-60.3952	3.53802e-43
ncbi-103379370	2.64117	6.4283e-30	-37.5671	7.32831e-14
ncbi-103394909	2.989	1.11803e-11	-55.5992	7.03944e-49
ncbi-103378929	1.36387	4.64217e-17	-38.7817	3.1966e-56
ncbi-103392846	3.26224	4.10396e-108	-36.235	3.28595e-15
ncbi-103397732	1.69998	4.95968e-26	-49.3433	2.17243e-28
ncbi-103395865	2.40413	2.27201e-33	-25.0832	8.74028e-20
ncbi-103386681	2.19885	0.0106015	34.4677	3.89077e-59
ncbi-103398222	1.78392	2.48039e-19	-38.3822	1.96829e-21
ncbi-103396060	5.83414	6.22811e-41	-42.3576	8.54998e-39
ncbi-103379331	3.06514	1.11724e-24	-27.4212	3.66015e-11
ncbi-103376673	3.37662	3.32953e-71	-30.2182	2.05209e-14
ncbi-103391876	2.37877	1.10139e-60	-59.6238	1.26677e-41
ncbi-103380098	5.49185	0.00924403	-45.7475	6.09468e-34
ncbi-103392812	4.10852	3.08435e-06	-30.1171	8.67066e-20
ncbi-103383808	9.18982	1.20773e-26	-28.605	2.24377e-13
ncbi-103383590	2.27076	3.1266e-10	-60.3615	2.6269e-61
ncbi-103388909	3.1123	2.14185e-13	-41.7231	2.55907e-36
ncbi-103394396	3.32262	1.17212e-06	-47.4444	3.47776e-38
ncbi-103392641	2.30394	4.84483e-25	-57.734	2.43631e-21
ncbi-103382041	4.37533	2.2062e-40	-33.3705	2.54295e-13
ncbi-103379715	3.04623	7.72112e-52	-25.7345	9.1906e-15
ncbi-103389198	1.26933	3.60019e-06	-32.5833	5.89639e-26
ncbi-103383196	-2.40949	0.000195514	-42.4289	3.62088e-25
ncbi-103390540	3.238	8.10095e-25	-39.0207	1.21528e-24
ncbi-103382336	5.16278	6.52056e-15	-27.179	3.13946e-16
ncbi-103392408	1.21625	4.41467e-18	-37.4921	4.39845e-14
ncbi-103376625	2.45486	4.83367e-48	34.7344	1.47054e-35
ncbi-103395073	-2.27387	5.30423e-12	-40.4941	3.25056e-27
ncbi-103378782	1.25208	2.86547e-20	-35.6386	2.48629e-12
ncbi-103385195	-2.12731	1.64828e-56	55.8219	3.33487e-21
ncbi-103385658	1.24461	2.77256e-09	-66.8966	1.30212e-25
ncbi-103388549	2.05922	1.55057e-64	-58.9885	9.77917e-32
ncbi-103394193	6.24274	1.87736e-36	-32.4978	1.02708e-08
ncbi-103392743	-1.60749	8.59737e-09	-38.4827	5.67968e-10
ncbi-103383352	-6.9793	0.000894937	-55.2975	1.50325e-38
ncbi-103379300	1.96878	7.40104e-37	-35.2436	1.33592e-18
ncbi-103381024	1.34076	2.87545e-21	-49.6114	3.97515e-28
ncbi-103386827	2.09658	8.67987e-32	-40.8446	2.62192e-13
ncbi-103382890	1.36653	4.00098e-11	-51.2685	2.09801e-17
ncbi-103384070	-2.85521	1.9317e-05	-63.0556	9.14128e-34
ncbi-103386291	3.31003	1.55571e-28	-74.3654	4.89048e-38
ncbi-103396198	4.61789	2.81734e-73	-94.3148	4.60166e-116
ncbi-103395870	2.14369	0.00220695	-43.8044	8.36989e-20
ncbi-103377157	1.96419	1.59133e-42	-87.843	1.45976e-109
ncbi-103381030	5.36923	2.2202e-07	-28.4276	1.28705e-18
ncbi-103380365	3.72405	1.71133e-46	-56.5862	4.24018e-21
ncbi-103399898	1.4713	1.47281e-25	-30.6247	4.56312e-10
ncbi-103391018	3.76377	0.00200837	-29.1941	1.67011e-14
ncbi-103386211	1.05626	1.5467e-20	-27.114	2.46353e-17
ncbi-103385496	12.5579	1.15902e-20	-33.3371	4.64026e-11
ncbi-103387285	7.1913	2.07071e-61	-53.3183	6.72073e-19
ncbi-103385196	4.48502	0.000416716	-55.8897	7.62128e-24
ncbi-103398059	7.12131	2.25231e-64	-35.0515	2.76914e-36
ncbi-103383824	1.18041	1.59052e-14	-42.8406	7.0592e-30
ncbi-103393407	5	6.09013e-06	-36.1796	3.5357e-14
ncbi-103389850	1.05516	6.28894e-09	47.0075	2.01532e-19
ncbi-103387002	1.38768	7.28133e-22	-27.0645	3.49049e-23
ncbi-103394273	2.50788	4.46926e-26	-48.0556	1.82874e-30
ncbi-103397966	2.25277	0.00584487	34.5105	1.23026e-18
ncbi-103386657	2.94239	3.68969e-24	-43.1916	3.98317e-10
ncbi-103378865	2.22773	1.02524e-24	28.0667	4.36795e-13
ncbi-103387525	2.01792	6.1853e-15	-41.0423	1.49815e-15
ncbi-103376930	2.80089	5.29272e-31	-29.7953	1.49743e-12
ncbi-103384218	2.12952	2.88548e-30	-68.1631	1.2552e-25
ncbi-103390762	2.72298	4.30025e-27	-43.0643	2.9961e-28
ncbi-103381216	1.51814	1.71273e-16	-26.859	2.61472e-09
ncbi-103380481	-1.47379	6.27479e-14	-40.0951	1.42989e-16
ncbi-103381649	1.43012	3.26675e-16	-39.4138	6.013e-40
ncbi-103377523	2.23801	8.28911e-16	-67.7182	2.7269e-85
ncbi-103396745	2.25275	3.13988e-06	-38.9015	1.53616e-21
ncbi-103388898	1.64936	9.41428e-22	-27.8064	4.26863e-18
ncbi-103385894	1.66559	3.31779e-25	-34.2001	6.77588e-51
ncbi-103383450	1.549	7.53787e-15	-46.8083	1.89933e-67
ncbi-103387722	12.158	2.80889e-10	-61.1667	1.45111e-34
ncbi-103387372	3.36155	5.23185e-52	-72.5299	2.69794e-16
ncbi-103386897	2.11943	3.47925e-07	-65.4766	1.47138e-27
ncbi-103385774	3.03958	8.71262e-24	-25.3499	5.59431e-13
ncbi-103385994	1.10555	0.000626583	-54.7901	8.66695e-45
ncbi-103376781	1.01209	7.16091e-10	-56.4978	6.26608e-44
ncbi-103383677	2.19721	3.33221e-38	-32.6179	5.98281e-20
ncbi-103381436	4.21175	1.15012e-06	-52.1054	5.1841e-16
ncbi-103389809	3.98709	0.0203486	-27.7499	7.30184e-15
ncbi-103382269	3.5455	1.74981e-58	-38.1532	1.52431e-27
ncbi-103387955	1.78139	9.12149e-16	-30.8877	2.35086e-26
ncbi-103377539	3.39636	2.71123e-72	50.3831	3.47983e-35
ncbi-103396050	4.59991	9.43005e-190	-51.3058	5.82932e-17
ncbi-103398595	4.08927	1.01565e-58	-25.7713	2.76795e-16
ncbi-103387867	3.97473	3.4576e-07	-33.6503	5.70301e-10
ncbi-103393854	3.2036	5.21848e-23	-26.7317	5.06701e-10
ncbi-103376939	2.37443	3.91966e-20	-27.3828	1.56897e-17
ncbi-103391190	6.47953	5.12587e-158	-40.331	1.23073e-24
ncbi-103381663	1.08699	6.12789e-17	-43.2901	3.46567e-39
ncbi-103392934	2.61477	6.98398e-58	-35.7888	3.42403e-19
ncbi-103387551	3.16118	1.92496e-101	-61.0736	2.05976e-39
ncbi-103392121	1.3576	1.50962e-18	-29.3816	2.48938e-15
ncbi-103384519	5.73627	1.88386e-08	-33.3048	4.1277e-34
ncbi-103394552	2.77587	2.8929e-68	-38.3534	5.74603e-17
ncbi-103392351	1.54189	3.28093e-08	-51.8672	6.95758e-32
ncbi-103391057	1.27893	4.40853e-25	-73.6188	1.40404e-54
ncbi-103399993	2.65473	0.000292825	31.8911	3.52698e-53
ncbi-103386846	3.53633	1.4075e-96	-55.7714	9.77481e-37
ncbi-103383185	2.16106	1.49452e-21	-30.6686	9.28327e-24
ncbi-103394602	3.03502	5.96476e-31	-32.3113	3.11685e-07
ncbi-103377406	3.92392	4.17323e-77	-29.2654	2.43286e-31
ncbi-103385662	3.43613	4.00871e-87	-28.0281	1.16583e-13
ncbi-103377907	2.18424	8.19479e-28	-61.1741	2.14567e-35
ncbi-103389540	2.23442	6.76683e-12	-36.2497	6.44297e-30
ncbi-103396117	-1.06704	0.0167309	-41.6672	3.39428e-15
ncbi-103389252	3.15734	1.47608e-33	-44.1314	2.17721e-31
ncbi-103393868	3.79317	9.03811e-117	-30.2586	9.82601e-21
ncbi-103392046	1.35957	8.9748e-06	-60.2778	7.33088e-41
ncbi-103388736	1.69623	1.34901e-33	-62.0313	1.8015e-19
ncbi-103391914	3.76429	0.013431	-35.1915	1.08888e-16
ncbi-103387294	2.03645	3.26722e-34	-56.5569	4.65952e-30
ncbi-103388633	1.73173	1.88336e-14	-39.6006	1.43151e-12
ncbi-103392609	2.75043	6.36792e-08	-44.1565	1.58345e-19
ncbi-103378301	3.1526	2.64128e-59	-44.5328	3.67563e-09
ncbi-103389679	2.38014	4.67925e-05	-25.4468	6.96734e-18
ncbi-103384013	9.36513	6.57209e-158	-40.6387	4.80057e-21
ncbi-103388045	3.58392	2.2503e-59	-33.7479	1.26877e-09
ncbi-103394478	1.51025	1.69097e-29	26.1901	5.48833e-16
ncbi-103393530	1.50601	2.54236e-11	-73.5947	5.93451e-46
ncbi-103393636	1.19149	2.53405e-14	-52.1784	5.85686e-26
ncbi-103387211	1.70484	1.01626e-10	-74.8398	6.00363e-69
ncbi-103391036	2.27053	2.46928e-10	-26.7509	3.99043e-14
ncbi-103377783	1.25145	3.62047e-12	-47.8024	4.62692e-24
ncbi-103378775	5.52838	6.44687e-09	-48.2774	4.78198e-15
ncbi-103393743	1.65845	3.16781e-20	-29.4656	9.81045e-29
ncbi-103392822	10.3718	9.16561e-14	-26.588	7.87197e-19
ncbi-103385568	2.60812	1.17781e-43	-56.7656	6.35601e-26
ncbi-103389687	3.33286	6.08761e-43	-35.1071	4.12394e-13
ncbi-103395705	1.64336	4.23737e-35	-37.3079	9.75576e-25
ncbi-103380735	2.39688	6.8317e-56	-36.1303	5.96815e-27
ncbi-103386435	1.77197	2.52989e-16	-48.7516	3.20857e-36
ncbi-103392740	1.88907	5.15502e-10	-38.0766	8.30421e-13
ncbi-103389891	17.332	2.8601e-36	-56.6379	4.41583e-25
ncbi-103393607	4.50162	5.22968e-58	-32.4902	4.79302e-25
ncbi-103389475	2.73546	6.92409e-93	-35.3909	8.7345e-17
ncbi-103381112	1.66567	4.89596e-06	-31.2313	3.80221e-12
ncbi-103386586	1.3884	8.76583e-09	-56.3794	1.26004e-28
ncbi-103393963	2.15656	1.42512e-23	-40.6975	4.78026e-25
ncbi-103379735	2.44642	1.62312e-23	-56.5297	5.91917e-28
ncbi-103381751	2.54162	7.17326e-50	-45.3795	9.91632e-19
ncbi-103387812	10.2862	2.401e-17	-28.3376	4.17227e-11
ncbi-103398279	3.1332	2.39293e-60	-54.43	1.55222e-26
ncbi-103392009	2.72824	1.58346e-41	-30.3035	1.6459e-25
ncbi-103393197	1.12361	1.80307e-15	-78.7999	7.61131e-52
ncbi-103388516	2.16099	2.90072e-13	-66.7338	1.95152e-19
ncbi-103391312	2.64451	1.10944e-28	-58.8981	1.54783e-32
ncbi-103390848	2.97257	1.83106e-24	-53.8259	4.73027e-27
ncbi-103390074	2.70663	5.6163e-22	-31.9865	5.69298e-14
ncbi-103383679	1.31461	4.53929e-46	-30.9169	1.09647e-24
ncbi-103381161	1.17125	9.03968e-09	-50.8115	6.22988e-41
ncbi-103389499	7.70736	1.37396e-20	-29.9454	1.39454e-15
ncbi-103382533	3.41574	4.51167e-05	-38.5362	6.348e-27
ncbi-103384172	2.92132	1.18194e-40	-33.6682	1.02403e-14
ncbi-103392354	1.16971	9.89497e-12	40.0973	1.01019e-16
ncbi-103393023	1.5983	5.75349e-13	-43.9082	6.09662e-26
ncbi-103376980	-1.51931	0.000160473	-72.9044	1.64406e-35
ncbi-103382690	3.44465	3.87681e-77	-63.6506	3.66681e-25
ncbi-103387160	3.32193	0.0460976	-28.4086	2.80585e-17
ncbi-103390276	2.46746	5.41983e-30	56.8115	5.71061e-41
ncbi-103389481	10.0865	3.19106e-157	-70.3832	9.63695e-46
ncbi-103391494	2.74339	8.49154e-05	-34.7562	1.21357e-11
ncbi-103385385	1.59764	2.44365e-07	-39.3127	5.27126e-35
ncbi-103378358	1.45038	2.151e-21	-57.9265	2.20135e-41
ncbi-103385082	2.00731	1.19639e-08	-36.9577	3.5913e-23
ncbi-103397753	2.21555	7.87845e-11	27.133	2.90754e-19
ncbi-103399853	2.02895	5.88589e-08	-35.7917	2.48316e-16
ncbi-103378619	7.45915	0	49.6471	2.10155e-34
ncbi-103380331	2.16776	1.97624e-19	-28.1247	2.36848e-13
ncbi-103385800	1.99398	1.20022e-17	-26.0876	2.64366e-13
ncbi-103378891	3.70825	1.07254e-76	-31.1923	3.99031e-25
ncbi-103381965	3.07652	1.01927e-29	-49.5216	2.21551e-30
ncbi-103379531	3.57635	9.68176e-06	-38.0554	3.44983e-13
ncbi-103390648	2.69488	2.21692e-13	-28.392	1.80673e-17
ncbi-103379847	-3.98526	0.000465451	60.7181	2.34107e-18
ncbi-103388882	2.16935	4.28287e-19	-71.5658	2.61911e-59
ncbi-103386948	4.1037	6.44895e-94	-32.4619	2.57475e-22
ncbi-103383887	3.6179	4.15824e-25	-42.5631	1.8482e-33
ncbi-103378450	2.94157	8.61187e-68	-43.4666	4.11962e-17
ncbi-103397674	5.68492	1.29227e-189	-73.2088	1.52372e-56
ncbi-103383281	3.63198	2.02511e-44	-55.7269	5.81813e-36
ncbi-103391784	2.64094	2.94701e-08	-54.0856	2.13685e-36
ncbi-103381054	2.60409	6.53537e-76	-44.101	4.60806e-47
ncbi-103391684	3.17316	4.28788e-29	29.9779	7.64144e-70
ncbi-103382427	1.51156	1.48869e-10	-45.8437	9.32577e-37
ncbi-103386199	3.20055	5.25508e-27	-38.4218	2.75761e-16
ncbi-103395412	2.00095	3.45463e-08	-41.6274	3.19755e-17
ncbi-103385300	5.91836	1.19611e-187	-69.35	1.92201e-49
ncbi-103387334	1.55448	6.0016e-32	-35.3754	3.55991e-28
ncbi-103396391	1.11097	2.18126e-12	-32.4128	3.21718e-18
ncbi-103381539	2.21412	5.82581e-53	-79.3855	1.91056e-72
ncbi-103383053	5.93546	7.03245e-11	-29.2381	9.94135e-15
ncbi-103378143	4.7655	6.09961e-124	-30.56	3.60314e-11
ncbi-103379819	4.67466	1.05677e-108	-34.1171	4.34274e-13
ncbi-103384430	1.88787	6.46604e-17	41.9715	2.76439e-21
ncbi-103377886	5.12928	1.93014e-05	-45.7774	9.79942e-17
ncbi-103392447	3.27582	1.24017e-08	-25.0871	5.50118e-14
ncbi-103382818	1.96564	4.20893e-23	-44.6396	2.16761e-18
ncbi-103377733	-3.35213	3.10752e-14	36.5474	1.05883e-07
ncbi-103378769	1.3953	4.22088e-06	-39.7674	2.09109e-45
ncbi-103377007	2.77892	2.23581e-46	-32.8356	4.99001e-22
ncbi-103384351	1.09886	0.0261544	-25.5234	1.00266e-11
ncbi-103394054	3.40802	1.72999e-63	-40.7409	3.8947e-19
ncbi-103392274	2.22555	2.57714e-36	-35.8027	2.64269e-48
ncbi-103395275	-2.88081	2.97137e-10	-60.9786	1.70473e-29
ncbi-103397516	3.09025	1.49436e-52	55.5066	1.35913e-93
ncbi-103386740	2.32631	5.78687e-35	-63.0096	2.89939e-34
ncbi-103377821	1.74309	0.00700381	-37.4075	6.28536e-25
ncbi-103386300	1.96818	2.23005e-20	-61.3628	2.91978e-19
ncbi-103382223	2.45452	3.54227e-39	58.4276	4.13733e-61
ncbi-103383792	2.15775	2.23114e-30	-48.3624	4.27404e-27
ncbi-103377645	4.90632	6.33459e-166	-65.1334	2.94284e-44
ncbi-103379361	2.38816	3.8994e-42	-26.1438	6.08936e-10
ncbi-103378807	4.1256	2.63142e-06	-40.8023	3.3679e-29
ncbi-103385084	11.1072	3.31131e-29	-43.3889	3.56678e-10
ncbi-103383484	6.41556	6.98194e-107	-35.6648	2.67364e-22
ncbi-103381226	1.15954	0.000101173	-26.0901	3.78664e-12
ncbi-103377563	1.33466	1.62705e-10	30.7469	2.83071e-11
ncbi-103387673	1.82347	4.20499e-07	-68.9827	7.59447e-38
ncbi-103392711	3.96809	1.62318e-10	-42.106	1.78079e-17
ncbi-103394448	-3.70821	1.11694e-13	-61.935	3.02902e-17
ncbi-103381738	1.27834	4.25385e-16	-77.8529	1.18125e-55
ncbi-103381287	3.1008	0.00020441	-27.8504	6.32505e-21
ncbi-103381172	12.4469	2.82826e-12	-26.241	2.76844e-06
ncbi-103382229	14.7762	1.77022e-27	-30.9032	3.23479e-16
ncbi-103385888	3.35432	1.89862e-60	-28.0657	2.52749e-16
ncbi-103382739	3.04288	5.01693e-16	-25.5911	6.18868e-25
ncbi-103396711	2.08319	1.00175e-30	37.1922	2.72368e-27
ncbi-103386195	2.15322	1.56901e-32	-53.9705	3.81577e-18
ncbi-103385692	4.94486	2.91763e-06	-29.6772	8.01121e-30
ncbi-103386093	3.3936	3.53801e-81	-41.181	7.69012e-29
ncbi-103392826	4.29127	2.46114e-58	-35.7479	3.82567e-17
ncbi-103380858	4.76614	4.90484e-10	-37.9262	1.08167e-27
ncbi-103377660	-1.04529	0.00123542	-35.5951	1.49207e-22
ncbi-103396184	-4.30378	6.85005e-28	-62.2026	2.15655e-31
ncbi-103396553	1.47426	7.49235e-19	-45.7294	1.92198e-22
ncbi-103383776	3.19316	1.21831e-93	-39.5435	6.62988e-23
ncbi-103377327	4.04439	0.0134255	-33.587	5.99657e-18
ncbi-103385869	2.45916	9.88779e-44	29.8866	1.98106e-43
ncbi-103383762	1.59251	3.71174e-20	-38.104	6.29203e-20
ncbi-103397771	-2.79403	1.31749e-46	-27.3613	1.26999e-23
ncbi-103393080	1.81015	1.22464e-08	-39.8473	2.6588e-19
ncbi-103378884	1.40281	1.68939e-18	-49.3968	2.65427e-23
ncbi-103387010	7.59588	9.37507e-247	33.4933	5.56865e-11
ncbi-103398523	1.62849	1.2288e-38	-36.9744	1.34883e-26
ncbi-103393894	1.2055	0.000123529	-32.7403	1.40633e-39
ncbi-103384296	3.47252	3.95151e-44	-44.5985	1.96556e-18
ncbi-103377325	7.7486	2.24027e-58	-39.5333	5.64458e-13
ncbi-103388894	1.91859	3.42607e-24	75.2397	3.51423e-75
ncbi-103380041	2.91055	1.58346e-41	-38.8741	1.96267e-27
ncbi-103379354	2.31331	3.25615e-11	-34.2841	1.01444e-30
ncbi-103397068	1.75757	4.4848e-15	-64.534	2.85357e-25
ncbi-103386519	1.52439	2.05616e-16	-27.4365	1.22765e-09
ncbi-103390363	2.18821	1.53847e-18	28.8624	5.11338e-14
ncbi-103378000	3.70259	4.48152e-20	-28.2627	6.0766e-14
ncbi-103379303	4.75398	3.29574e-66	-39.4265	4.44067e-16
ncbi-103380593	2.59118	4.89822e-76	-27.4399	1.55992e-14
ncbi-103390229	1.45278	0.00210285	-42.5128	8.11636e-14
ncbi-103380228	-1.96269	0.00470143	-64.3051	1.73065e-30
ncbi-103380323	2.24718	5.02843e-50	-43.083	1.1771e-38
ncbi-103393610	1.22892	0.000124282	-27.1895	6.27979e-23
ncbi-103377014	3.20645	7.66151e-07	-50.6009	3.95732e-60
ncbi-103399954	4.987	1.20443e-24	-29.8454	2.46508e-14
ncbi-103385572	1.87519	2.87261e-22	-38.3079	2.68882e-39
ncbi-103378462	1.08217	1.30027e-09	-42.7322	2.69717e-19
ncbi-103390488	3.02079	1.52757e-37	-26.2683	3.01235e-16
ncbi-103391016	-5.1247	5.11415e-09	-26.537	7.58613e-15
ncbi-103385979	1.23011	4.398e-16	-46.6529	1.89461e-26
ncbi-103392680	2.65754	1.13996e-18	-28.6102	1.44243e-16
ncbi-103392500	1.59412	4.20363e-23	-36.9566	1.68736e-16
ncbi-103379105	1.84872	7.90712e-06	-35.5743	1.24369e-17
ncbi-103387561	3.14702	7.25614e-131	-34.8274	1.88193e-18
ncbi-103394052	1.17901	0.00141628	-55.0772	1.31283e-32
ncbi-103387314	1.23983	1.90513e-13	-76.9088	1.42141e-55
ncbi-103394048	3.10798	9.74855e-39	59.9541	1.08241e-73
ncbi-103387393	1.35231	8.0837e-13	-78.8261	4.73982e-73
ncbi-103393835	2.54941	3.68679e-70	-48.6833	2.84431e-13
ncbi-103395233	7.55147	3.35684e-117	-53.6045	6.23658e-14
ncbi-103381476	1.67186	1.29544e-59	-62.8319	3.43447e-44
ncbi-103376749	2.13965	5.47893e-30	-60.7395	5.81295e-18
ncbi-103393831	1.45898	3.10236e-28	57.6016	1.87541e-33
ncbi-103394818	6.35206	4.55726e-280	-25.0421	5.367e-10
ncbi-103392177	1.91866	1.1296e-25	40.9937	9.02226e-16
ncbi-103378185	1.08456	1.6183e-05	-30.8723	8.17615e-16
ncbi-103384241	1.62674	8.32151e-17	-49.8721	9.40719e-15
ncbi-103383041	4.22499	6.29276e-49	29.7946	8.14477e-16
ncbi-103391224	10.184	9.25131e-10	-39.7841	1.03349e-28
ncbi-103377039	-4.82763	2.76842e-33	-31.4991	1.56123e-09
ncbi-103378033	5.64386	2.75931e-06	-54.6101	1.50242e-48
ncbi-103386511	2.56059	9.33081e-10	29.6218	8.82863e-25
ncbi-103388776	3.61287	3.57559e-68	-28.107	4.31087e-16
ncbi-103383514	1.45868	1.72396e-09	-60.5773	6.05748e-16
ncbi-103386023	6.85821	8.13078e-31	-32.9723	1.014e-20
ncbi-103377804	-1.26971	5.26212e-07	-44.835	1.16079e-20
ncbi-103377803	7.6677	0.0483778	-41.0174	4.31164e-34
ncbi-103393063	1.67971	9.77989e-20	-27.4757	7.96213e-17
ncbi-103381917	3.28509	2.21771e-33	-46.0659	1.97096e-35
ncbi-103382918	1.14352	1.62912e-07	-44.123	1.24869e-21
ncbi-103382585	1.59256	6.71046e-17	31.5986	1.59285e-28
ncbi-103389674	2.60471	1.25504e-39	-49.1432	4.18496e-35
ncbi-103388896	1.00193	4.72816e-11	-32.6047	2.21189e-15
ncbi-103378325	2.8065	6.93521e-29	-26.64	5.74444e-26
ncbi-103385255	3.99009	1.68568e-61	-26.4521	1.3091e-15
ncbi-103395017	3.22856	1.51738e-15	-76.1979	6.27376e-74
ncbi-103385322	1.94045	1.01816e-24	-58.7155	2.92692e-22
ncbi-103378229	3.39673	5.61355e-69	-28.7712	1.82426e-14
ncbi-103387015	1.22931	1.04468e-10	-62.4587	3.65151e-59
ncbi-103384913	1.84691	2.90078e-38	-25.2528	4.06693e-17
ncbi-103389373	4.02926	1.50853e-33	-48.9267	9.06088e-15
ncbi-103390974	1.93053	6.53469e-28	26.2861	8.56713e-30
ncbi-103384058	1.95401	1.19437e-24	-25.8349	1.52224e-18
ncbi-103377330	3.05642	2.42115e-17	-31.8319	3.433e-09
ncbi-103395162	1.33949	0.01081	45.9347	1.70451e-20
ncbi-103385739	4.76479	1.31901e-18	-38.3222	7.5201e-20
ncbi-103376888	8.00816	3.68199e-81	27.3669	5.66589e-14
ncbi-103383460	3.09549	2.08552e-71	-26.6442	4.33667e-34
ncbi-103389419	3.30272	1.56602e-11	-30.6291	1.27003e-29
ncbi-103379667	2.07325	1.00824e-07	-39.0363	8.36197e-17
ncbi-103382344	2.93958	1.65245e-70	-47.3364	1.23918e-17
ncbi-103385365	2.3499	5.4345e-41	-45.0632	3.42276e-16
ncbi-103392527	13.8672	1.71364e-21	-57.4429	3.28612e-13
ncbi-103399913	-1.28812	5.73795e-09	-73.6134	4.95684e-67
ncbi-103395388	1.71296	9.64228e-21	-36.786	7.6233e-19
ncbi-103392869	2.48898	3.29947e-30	-58.4846	3.39517e-29
ncbi-103390758	1.22791	3.19939e-11	-56.8777	8.9713e-13
ncbi-103385569	-4.23241	6.07288e-70	-30.0521	1.26255e-12
ncbi-103391754	5.17305	9.84166e-183	-55.0046	3.94598e-14
ncbi-103376666	3.73323	3.32487e-93	-50.6542	1.81954e-14
ncbi-103377448	3.43999	1.90562e-83	-30.7608	2.61978e-31
ncbi-103390806	1.50211	9.55576e-08	-60.3538	6.5165e-35
ncbi-103376662	1.89762	4.55587e-22	-43.4621	6.17296e-16
ncbi-103386701	2.4644	1.00341e-73	-35.4632	2.33065e-11
ncbi-103396903	1.42832	1.25006e-11	-25.4456	9.01684e-16
ncbi-103387581	4.78721	1.21658e-29	-45.7576	1.01402e-21
ncbi-103390116	-2.2004	3.12655e-27	-53.548	1.85119e-22
ncbi-103385706	7.99143	2.6682e-179	42.3948	2.67888e-19
ncbi-103387340	4.14078	1.54281e-06	-35.3754	3.55991e-28
ncbi-103390925	4.58956	6.59662e-35	-40.1306	2.27663e-24
ncbi-103392111	3.59021	3.89944e-52	-33.3998	7.60185e-26
ncbi-103390989	10.0038	5.91913e-07	-40.9723	1.07096e-22
ncbi-103390481	1.77152	3.11949e-21	-38.4094	1.54801e-18
ncbi-103377947	1.8465	1.13209e-12	38.1343	2.67251e-19
ncbi-103378036	3.54114	5.77839e-85	-32.7827	2.29842e-15
ncbi-103396002	7.73824	3.018e-137	-46.8044	1.89895e-29
ncbi-103392280	2.7259	5.16274e-10	-27.4836	1.80966e-11
ncbi-103378876	1.54927	0.00144723	-44.113	9.57043e-37
ncbi-103385253	2.44662	1.52908e-54	-43.3111	8.69303e-27
ncbi-103395823	3.21547	9.65738e-67	36.6925	3.20345e-37
ncbi-103394649	1.45758	1.2529e-08	-25.9287	3.16991e-17
ncbi-103378417	2.73153	5.40953e-25	-61.5282	4.96255e-38
ncbi-103391113	-4.34194	3.48906e-27	-46.027	8.25215e-15
ncbi-103381952	3.43024	7.59463e-20	-30.5201	3.6001e-30
ncbi-103389255	1.82327	3.87292e-40	42.3896	1.625e-11
ncbi-103388439	3.94361	4.95867e-110	-45.0262	4.19959e-25
ncbi-103399070	15.5207	6.61044e-32	-35.6428	1.55376e-16
ncbi-103390113	5.23657	4.09918e-80	-38.3782	2.16031e-21
ncbi-103387559	1.96963	2.43453e-10	-57.7563	1.93513e-21
ncbi-103395101	2.53588	5.03839e-62	-31.2226	2.48216e-12
ncbi-103384163	1.64778	7.47998e-08	-59.9622	1.19256e-09
ncbi-103379906	-1.54568	3.50598e-23	53.8565	1.76216e-46
ncbi-103391647	1.6321	1.0405e-12	-70.4967	6.69011e-61
ncbi-103385313	2.71017	7.30663e-13	-60.872	3.43625e-84
ncbi-103379752	2.63548	1.80983e-09	-38.877	2.45186e-16
ncbi-103398024	1.28288	3.48767e-11	30.0045	3.43702e-25
ncbi-103393869	3.09954	4.71756e-24	47.9184	2.08377e-26
ncbi-103385890	6.73697	0.0484624	29.7003	8.38958e-14
ncbi-103382057	2.88635	9.78166e-23	-27.7166	1.98592e-22
ncbi-103394540	6.72679	2.31442e-101	-35.0383	1.88194e-13
ncbi-103383751	1.84062	1.48013e-07	-30.5534	4.5398e-17
ncbi-103389847	3.9064	3.03858e-56	42.1898	2.90767e-72
ncbi-103396138	1.43744	6.44143e-19	-38.4357	3.53705e-26
ncbi-103380550	1.48884	3.09431e-10	-35.7033	7.7182e-21
ncbi-103393367	1.4723	4.3815e-15	-39.5269	1.09971e-09
ncbi-103389630	2.53546	1.09856e-66	-55.4718	2.62901e-36
ncbi-103377380	3.28148	4.88612e-46	-51.834	1.1796e-25
ncbi-103379858	2.38712	5.76897e-17	-43.9778	1.69763e-18
ncbi-103391983	1.87447	0.000178345	-31.4967	1.62466e-22
ncbi-103395909	1.93613	1.31459e-13	-42.1682	3.15406e-25
ncbi-103393136	2.37601	1.72672e-35	-41.7212	7.02054e-15
ncbi-103386847	2.15549	2.61941e-30	-39.8752	1.14902e-57
ncbi-103380171	1.95091	3.49403e-12	-36.651	2.15533e-23
ncbi-103399855	5.72957	9.41198e-56	-30.7699	8.75009e-18
ncbi-103379815	3.93565	1.26135e-47	-43.5484	3.68807e-15
ncbi-103378276	3.59673	0.019126	-29.6174	2.31811e-15
ncbi-103377135	2.47367	3.41443e-21	-31.0369	5.34636e-24
ncbi-103383609	1.77564	3.89035e-27	-37.4511	1.45767e-14
ncbi-103395356	4.03539	4.34309e-85	28.0542	2.56914e-19
ncbi-103384178	2.67823	7.25735e-15	-40.5888	3.76084e-18
ncbi-103378751	1.78361	3.37759e-27	-31.675	5.01629e-21
ncbi-103381590	2.80213	1.60931e-29	-35.9236	2.69849e-19
ncbi-103376842	1.49569	6.89896e-14	-41.263	1.64833e-14
ncbi-103380902	2.46	2.45233e-24	26.9134	5.62268e-50
ncbi-103388570	-3.88415	7.67253e-15	-38.052	5.72344e-16
ncbi-103391498	1.6594	5.56843e-15	34.5542	1.37155e-22
ncbi-103392938	2.83419	1.61191e-64	-43.0534	9.40729e-22
ncbi-103390528	2.84047	1.57392e-54	71.333	6.74982e-48
ncbi-103377757	1.66604	4.55719e-06	31.4189	2.71318e-14
ncbi-103394878	3.09488	2.39976e-16	39.7819	2.91657e-45
ncbi-103382516	4.16652	3.62904e-61	36.981	8.47677e-21
ncbi-103391829	1.23842	1.24908e-16	-30.2565	1.51702e-07
ncbi-103380522	1.03163	2.86979e-14	-28.438	4.89227e-11
ncbi-103392279	1.12304	1.27944e-05	-38.4883	5.84464e-22
ncbi-103390415	1.6382	8.26351e-18	-84.2365	9.37053e-70
ncbi-103378467	2.61557	4.47787e-27	-53.1113	2.46136e-61
ncbi-103382411	12.3182	1.39859e-13	-34.4053	1.10855e-13
ncbi-103395497	2.78032	1.17238e-36	-51.9076	2.70649e-15
ncbi-103386105	1.91576	7.62269e-54	38.2301	9.70093e-23
ncbi-103390732	-3.76	1.24955e-06	-56.3066	8.18379e-25
ncbi-103379831	1.08484	5.96573e-08	-34.7991	8.88949e-15
ncbi-103381938	-1.62433	0.000205694	-75.9296	3.51085e-33
ncbi-103386383	6.62022	3.75335e-62	-44.2404	4.0766e-27
ncbi-103381518	3.07512	2.81185e-53	-56.5028	2.83764e-13
ncbi-103388279	2.09097	2.9919e-35	63.0952	8.97064e-61
ncbi-103381935	-4.08389	3.18264e-77	-27.5299	1.7368e-18
ncbi-103381958	1.69629	1.157e-31	-46.8572	1.2989e-23
ncbi-103387980	4.38558	1.68127e-48	-42.9743	1.01222e-25
ncbi-103381557	1.22134	1.70018e-17	-64.1524	1.35319e-33
ncbi-103377472	3.14332	5.98515e-34	-87.4303	3.46529e-99
ncbi-103383562	1.5769	9.3494e-16	29.0549	8.55635e-15
ncbi-103393055	1.23972	1.45957e-16	-54.3952	6.37056e-12
ncbi-103386083	2.16923	3.05627e-69	-29.7705	1.01832e-23
ncbi-103392041	3.80939	4.83226e-17	-59.192	1.12201e-25
ncbi-103382304	1.32362	2.001e-22	-27.6345	8.33066e-10
ncbi-103390685	1.55158	9.78485e-17	-28.0626	4.54604e-17
ncbi-103382586	3.63461	7.61248e-117	-37.4594	4.52955e-17
ncbi-103382206	3.54773	1.95395e-73	31.3712	2.87157e-16
ncbi-103394418	3.06629	8.21463e-54	-41.185	8.99405e-24
ncbi-103385214	3.26288	2.1946e-68	40.1494	6.39802e-37
ncbi-103387323	3.84509	5.09855e-11	-28.6763	7.15444e-11
ncbi-103388384	5.67307	1.38604e-111	-27.4904	3.14696e-12
ncbi-103391347	8.15381	0.000322055	-45.4475	1.93303e-18
ncbi-103392807	10.3243	1.70003e-24	-28.3815	3.88414e-23
ncbi-103386506	1.68438	3.58427e-33	-34.3804	2.54291e-28
ncbi-103380346	2.61637	5.12614e-74	-33.357	1.15494e-24
ncbi-103378464	3.34544	1.37733e-100	-42.3089	1.86203e-28
ncbi-103389867	2.10631	1.293e-50	-65.6789	6.38695e-22
ncbi-103396585	1.29616	1.75977e-11	45.9524	1.92164e-31
ncbi-103377641	9.2908	1.33446e-199	-66.6502	1.59287e-64
ncbi-103396440	1.55946	1.45488e-06	-40.9416	5.59073e-23
ncbi-103384625	-1.4907	0.00277213	-50.3455	3.00145e-24
ncbi-103378942	1.15821	2.0408e-06	-34.6017	5.29772e-23
ncbi-103390714	3.22426	0.0118885	-43.2818	1.50525e-27
ncbi-103379734	1.0676	2.24274e-08	-36.6634	8.40103e-15
ncbi-103397141	9.11447	5.82949e-80	43.4737	1.66807e-26
ncbi-103387292	2.00837	6.9459e-06	-33.1667	3.52372e-21
ncbi-103395212	3.1508	2.82503e-41	-56.9309	5.85417e-29
ncbi-103387235	1.8221	1.69048e-19	-51.2492	3.38326e-27
ncbi-103376708	4.81876	6.44967e-18	-25.5733	5.52246e-14
ncbi-103395999	6.69985	0.00878864	-44.6474	1.61586e-14
ncbi-103383618	1.56041	4.23081e-12	-48.783	6.07206e-21
ncbi-103389728	5.82246	7.95661e-121	-42.5788	2.06764e-42
ncbi-103392034	2.71721	5.97973e-23	-28.9142	3.46238e-13
ncbi-103386712	2.17209	1.61914e-41	-40.5589	1.31595e-31
ncbi-103395666	3.68635	6.27696e-116	-50.0365	1.32012e-37
ncbi-103380461	6.83553	1.12168e-136	-52.4995	5.46703e-27
ncbi-103384280	1.52345	7.26825e-20	-28.315	2.07805e-15
ncbi-103393238	1.13148	5.87299e-08	-32.0887	2.65578e-19
ncbi-103386617	2.63299	7.19049e-19	-68.8388	1.33451e-49
ncbi-103384375	1.29246	1.65887e-15	30.3757	2.20778e-18
ncbi-103394136	1.45411	1.08976e-29	-31.2717	7.63549e-19
ncbi-103376917	2.82301	5.01391e-34	-28.6496	3.96146e-13
ncbi-103392100	2.20004	7.66846e-28	-27.1365	3.42982e-10
ncbi-103395995	2.8124	1.42687e-39	-30.9029	3.90606e-19
ncbi-103383368	1.88023	0.000219372	-25.1379	1.65804e-15
ncbi-103383780	2.27578	4.88665e-17	-52.315	3.85244e-25
ncbi-103391605	2.65015	5.00731e-13	-47.1815	8.45506e-36
ncbi-103397789	2.84131	4.95461e-56	-31.0387	8.52015e-11
ncbi-103390043	-4.47249	1.81568e-10	-33.8855	8.10683e-23
ncbi-103389829	1.17441	1.88846e-14	-33.6638	8.67428e-28
ncbi-103385873	3.74942	1.00244e-68	-39.599	1.19403e-11
ncbi-103390450	2.1375	0.0424793	-31.8338	3.61042e-21
ncbi-103376918	2.55946	9.33567e-54	-62.9846	2.85887e-28
ncbi-103382825	2.91246	4.66941e-42	-44.9988	2.33761e-12
ncbi-103389820	5.99081	9.92346e-83	-51.1721	1.8641e-29
ncbi-103381828	2.63305	2.76179e-40	-35.6522	1.41136e-22
ncbi-103376943	1.3132	7.24789e-12	-64.5797	8.26349e-53
ncbi-103393326	1.5505	1.74691e-05	-40.4055	6.83866e-17
ncbi-103393388	2.69802	1.29222e-58	44.4262	8.23351e-31
ncbi-103385884	1.68857	5.67219e-17	61.7097	4.85826e-59
ncbi-103383684	1.90329	1.07329e-63	34.7351	4.9054e-25
ncbi-103383510	2.68862	1.01296e-08	-51.8501	1.36146e-17
ncbi-103398568	1.16993	1.22651e-24	-52.6627	9.83042e-21
ncbi-103386090	1.89811	1.26979e-35	-34.7967	3.52623e-24
ncbi-103379456	3.06547	7.46227e-14	-29.4349	4.85409e-14
ncbi-103394436	14.3144	6.85236e-32	-51.7074	4.54415e-19
ncbi-103398264	4.15131	0.000364991	-34.0597	1.07417e-34
ncbi-103395883	3.72311	1.22226e-107	38.9112	3.89587e-15
ncbi-103391686	1.05691	1.10853e-14	-26.0515	6.01754e-10
ncbi-103394867	3.76899	1.29741e-19	-43.1305	5.44213e-19
ncbi-103393922	1.0863	1.59889e-11	-27.3061	8.10468e-21
ncbi-103382573	3.55259	6.01179e-66	-46.7768	8.89872e-20
ncbi-103376965	2.02579	1.10604e-12	-32.512	2.21236e-15
ncbi-103389865	1.01454	3.24652e-14	-30.6732	1.39419e-22
ncbi-103386097	7.62035	4e-296	-38.2042	5.0859e-32
ncbi-103396710	7.59495	0.0159667	-64.002	6.10802e-55
ncbi-103376774	2.76814	3.12938e-49	-26.6763	1.10379e-17
ncbi-103396390	7.22346	1.45638e-14	-45.7937	3.03998e-13
ncbi-103398019	-1.60671	1.79122e-07	44.7476	4.03829e-23
ncbi-103390752	1.55109	1.2729e-05	-28.0268	4.18834e-18
ncbi-103381071	-7.16993	1.45087e-05	-51.7453	5.2796e-40
ncbi-103378426	1.71212	0.00160356	-28.857	6.64962e-21
ncbi-103391357	2.81225	1.13141e-05	-42.2878	5.19661e-14
ncbi-103378115	1.30907	2.08135e-13	35.2486	8.5701e-24
ncbi-103379825	2.51698	2.15052e-22	43.7414	3.83711e-36
ncbi-103397591	1.3857	3.73952e-11	28.2161	3.79749e-18
ncbi-103395441	1.64325	1.08289e-24	-25.1286	7.47863e-07
ncbi-103382241	4.50371	2.36938e-121	-25.5049	1.25375e-07
ncbi-103382821	2.0963	5.80611e-29	27.201	2.58189e-30
ncbi-103397314	1.32599	3.89587e-16	-27.1875	1.89594e-13
ncbi-103393490	1.32289	4.36356e-18	-52.1888	8.7799e-20
ncbi-103378258	1.01556	4.66547e-08	-47.0692	5.44939e-18
ncbi-103381070	2.57834	4.35506e-10	-40.484	2.60728e-31
ncbi-103381871	3.1397	7.8393e-69	29.2203	1.66389e-39
ncbi-103383376	1.77082	1.36323e-08	-26.2574	2.84858e-27
ncbi-103392584	1.27161	8.6122e-18	-35.8775	2.98615e-14
ncbi-103386929	4.05327	3.1796e-10	30.1778	7.1626e-33
ncbi-103382564	4.86129	0.000111807	-48.7211	1.55079e-19
ncbi-103387150	1.3431	0.0272592	45.3811	6.65239e-125
ncbi-103379070	1.04517	4.2383e-12	-50.0459	9.57086e-25
ncbi-103378831	-1.45251	0.0497121	-53.5621	4.60365e-55
ncbi-103394996	2.96752	7.86205e-96	-29.4787	1.48058e-08
ncbi-103376670	3.7576	5.84226e-129	-29.525	1.23166e-14
ncbi-103376629	3.9645	5.80542e-11	-35.2941	1.3058e-18
ncbi-103389036	1.03432	6.32853e-18	-33.1183	1.16256e-18
ncbi-103393984	1.09869	9.1914e-11	-40.9471	2.63147e-76
ncbi-103391484	3.02057	1.08874e-46	41.8217	4.15398e-25
ncbi-103396507	3.04989	0.000124324	-32.8798	3.15781e-13
ncbi-103380200	4.64313	5.89296e-86	-40.2886	8.01865e-24
ncbi-103381313	1.22436	1.13409e-12	-74.1779	1.24202e-52
ncbi-103393353	1.32736	1.04345e-20	-59.8893	5.04752e-28
ncbi-103388422	3.40647	2.11759e-115	41.1751	3.80209e-25
ncbi-103393057	2.31802	2.30875e-12	-40.4098	1.02405e-25
ncbi-103389913	1.43091	4.45323e-21	-89.951	5.84717e-78
ncbi-103397941	1.60566	6.55865e-10	-31.3613	8.19834e-17
ncbi-103376690	4.33827	2.87774e-69	-48.3592	9.13397e-31
ncbi-103385048	3.11686	2.38396e-10	-52.8848	1.62981e-35
ncbi-103379759	6.9002	8.38917e-28	-58.0474	1.10171e-51
ncbi-103389610	2.01368	3.86493e-11	-34.4302	1.36381e-22
ncbi-103394019	6.05528	0.00434835	-77.6345	7.82939e-69
ncbi-103385329	6.12067	5.2763e-18	-26.471	2.67211e-13
ncbi-103388897	1.03352	1.79037e-08	-28.8717	4.81486e-17
ncbi-103379896	1.00357	8.45693e-10	-44.0619	4.63641e-15
ncbi-103380982	8.18013	2.14338e-268	-33.6006	3.2726e-17
ncbi-103381239	1.30659	1.0892e-08	-27.788	4.19196e-34
ncbi-103380126	1.43044	3.78734e-14	-31.2587	8.50651e-15
ncbi-103385280	1.6659	7.37518e-13	32.794	9.47297e-26
ncbi-103398262	1.43959	3.93295e-10	-29.4824	1.63615e-14
ncbi-103381592	1.11643	1.09865e-05	37.7805	7.63166e-26
ncbi-103386779	4.06543	3.56707e-52	-30.8999	7.60706e-23
ncbi-103385571	1.21421	5.57473e-09	-57.864	5.41845e-14
ncbi-103384988	1.40898	6.18006e-13	-27.6145	1.98584e-28
ncbi-103395589	1.32449	4.92962e-16	-28.186	2.43845e-15
ncbi-103381743	1.84073	5.32339e-20	-43.9554	2.43333e-20
ncbi-103393678	2.07952	0.00176044	-26.5516	7.90217e-34
ncbi-103386751	2.53025	1.60591e-45	25.6566	1.81803e-11
ncbi-103387644	1.16171	6.24824e-11	-28.2571	2.71967e-19
ncbi-103392422	2.18318	2.34557e-22	-40.3912	8.22979e-14
ncbi-103398097	2.37764	1.83772e-51	-35.7255	4.45633e-27
ncbi-103379637	2.37733	9.57813e-38	-43.4113	2.51434e-17
ncbi-103381286	16.1189	2.05851e-24	-38.2319	4.29812e-32
ncbi-103387348	2.82791	2.50221e-38	-25.0824	3.52548e-12
ncbi-103389132	1.71272	0.000661089	-64.4873	3.50513e-67
ncbi-103382637	1.01592	4.60988e-21	-34.3866	1.52443e-23
ncbi-103394275	1.02777	9.77601e-13	-39.7506	1.01329e-19
ncbi-103376976	1.5737	2.61883e-29	54.6529	6.70842e-36
ncbi-103385049	2.7704	8.53662e-46	-56.1832	2.56435e-90
ncbi-103385789	3.49537	2.31565e-12	-51.5515	1.75295e-37
ncbi-103393067	6.66888	1.70802e-19	-45.94	2.04325e-17
ncbi-103387299	1.56401	2.47555e-10	40.1644	4.52492e-25
ncbi-103389978	2.81881	8.33324e-57	-45.877	1.7979e-19
ncbi-103390981	2.07637	1.87106e-27	-78.0757	1.79053e-16
ncbi-103391187	1.37961	2.31546e-10	-52.6387	2.16518e-16
ncbi-103376663	2.09361	2.47336e-32	-39.1769	7.80867e-17
ncbi-103398076	1.55655	1.06163e-35	-51.4778	7.04034e-21
ncbi-103386502	4.08059	1.13597e-24	-58.7181	2.41477e-22
ncbi-103393689	3.44064	9.08713e-71	-60.2185	1.92184e-13
ncbi-103387890	2.81845	3.59971e-33	-51.6053	1.59181e-27
ncbi-103391654	1.32762	4.61243e-12	-61.8586	1.60797e-69
ncbi-103389987	2.39934	6.25528e-75	-62.8647	8.14791e-28
ncbi-103382599	1.48069	0.0262823	-40.7681	2.92903e-26
ncbi-103394423	2.18732	1.1047e-22	-45.1683	1.25221e-23
ncbi-103395659	4.39755	1.05874e-80	-36.271	9.36617e-42
ncbi-103394342	2.26309	1.33658e-53	-39.5619	2.23002e-22
ncbi-103388113	1.72437	7.20135e-38	-32.9455	5.05863e-09
ncbi-103381275	1.45782	1.66281e-08	65.0698	6.14953e-21
ncbi-103391017	1.16241	4.98483e-05	-30.964	8.49689e-21
ncbi-103389130	2.61555	1.32213e-11	-39.9543	2.23558e-15
ncbi-103378872	9.63095	9.14767e-100	-34.5505	6.16129e-13
ncbi-103386514	7.3172	1.26251e-22	-33.1136	3.76701e-09
ncbi-103390969	1.15857	1.44297e-10	-27.9782	8.0361e-09
ncbi-103378600	1.91754	4.39396e-08	-37.622	7.65382e-22
ncbi-103379325	-1.47127	3.02674e-10	-39.1605	1.677e-15
ncbi-103385558	10.3517	5.83192e-09	-51.0575	1.16363e-17
ncbi-103379080	2.0807	4.24075e-19	-56.4642	2.77745e-30
ncbi-103395505	2.79365	3.76681e-28	-62.7709	5.64178e-31
ncbi-103380586	3.44294	0.03164	-35.5017	2.39944e-29
ncbi-103385820	2.04097	0.00486594	26.219	6.47048e-07
ncbi-103382760	1.91321	4.30793e-07	-45.3976	1.17502e-21
ncbi-103382052	2.58496	1.34812e-29	-65.2206	4.7727e-26
ncbi-103393399	1.31237	2.26114e-10	-50.9384	1.6803e-23
ncbi-103380815	2.03455	7.59149e-31	-34.6474	5.06475e-11
ncbi-103382099	1.42408	8.19492e-21	-56.9528	4.47862e-38
ncbi-103388430	-3.87795	8.39665e-06	-26.69	3.87226e-21
ncbi-103388169	2.75418	2.52111e-07	-26.46	4.61726e-22
ncbi-103380271	7.59495	0.00330456	-31.3322	1.54311e-22
ncbi-103387552	4.83505	2.29665e-105	-55.537	6.17982e-39
ncbi-103385172	3.96447	3.81502e-29	-31.3957	7.25246e-11
ncbi-103377223	1.81169	5.17003e-31	-56.8598	1.32381e-61
ncbi-103387511	4.46582	2.14708e-100	-31.7661	3.48061e-13
ncbi-103388494	4.00667	2.47897e-143	-34.9808	3.23053e-34
ncbi-103377226	2.1518	7.21937e-06	-42.1652	1.02997e-12
ncbi-103387387	1.20366	6.80091e-06	-39.2572	1.7541e-29
ncbi-103388041	1.51654	4.97835e-15	-59.1705	4.89547e-14
ncbi-103381139	1.84099	4.70575e-10	-47.1129	2.05822e-40
ncbi-103384370	4.84987	4.14657e-07	29.6059	1.64645e-77
ncbi-103391042	1.59392	1.87992e-16	-51.371	1.31787e-28
ncbi-103387272	4.17236	1.5547e-108	-28.8097	2.02955e-10
ncbi-103386116	1.32115	9.87608e-11	-39.6989	1.60675e-20
ncbi-103388460	1.97623	7.00364e-36	-52.7037	2.86597e-16
ncbi-103393604	6.20723	0.000419692	-41.2948	8.16428e-10
ncbi-103390088	2.05938	9.87733e-15	-34.1869	3.21985e-12
ncbi-103393476	1.17374	1.18081e-14	-44.4293	1.04233e-17
ncbi-103388930	2.74093	9.23257e-36	-55.7652	1.53074e-35
ncbi-103399876	2.09182	3.33642e-74	-37.5219	6.13207e-39
ncbi-103396798	4.51131	0.00139273	-29.7059	8.44344e-28
ncbi-103386590	-4.29381	1.00928e-15	-36.5867	1.15506e-19
ncbi-103392939	1.62997	9.23108e-05	-38.6535	2.66818e-15
ncbi-103387872	2.58358	3.5781e-55	30.1626	1.34167e-19
ncbi-103381404	1.435	3.38623e-33	-29.9467	3.77258e-22
ncbi-103382091	1.67792	9.16263e-38	-54.4945	9.92039e-26
ncbi-103380781	1.59901	4.20957e-27	-32.8928	1.86295e-29
ncbi-103379340	1.81084	8.20385e-27	-27.1087	1.98437e-16
ncbi-103390635	4.81987	0.000129459	-40.183	2.07161e-10
ncbi-103392364	3.42488	1.69494e-50	32.4885	2.05611e-24
ncbi-103378283	1.6676	2.23298e-19	-35.2318	7.41535e-17
ncbi-103397671	2.08164	5.80651e-29	-40.894	1.5858e-29
ncbi-103396858	3.04654	8.53283e-06	-40.3146	2.18057e-23
ncbi-103385759	2.50068	1.13686e-14	-58.1982	3.84752e-43
ncbi-103384145	1.15121	5.83443e-16	-26.7187	3.62841e-18
ncbi-103392804	1.56029	2.78677e-09	-41.1738	3.26864e-16
ncbi-103376730	2.62854	7.01445e-91	-36.0156	3.18358e-24
ncbi-103384812	1.70978	3.07268e-05	-40.7085	3.66579e-29
ncbi-103382164	2.13896	6.54037e-28	-62.5491	7.97439e-51
ncbi-103386964	3.52558	1.01693e-40	-27.5101	6.4096e-12
ncbi-103387656	1.13613	6.80641e-14	-68.9827	7.59447e-38
ncbi-103390914	10.4511	5.1267e-32	-41.5461	4.01692e-10
ncbi-103398002	-3.70224	1.29117e-12	36.6149	8.33012e-34
ncbi-103398156	2.48512	5.29705e-23	43.5749	3.76884e-11
ncbi-103380052	1.58639	9.62525e-22	-28.7624	6.95622e-16
ncbi-103379782	1.04939	1.1148e-09	-32.4969	1.81468e-11
ncbi-103394421	4.34774	1.22832e-09	-57.6101	4.55349e-24
ncbi-103377913	2.18647	4.1689e-23	60.6221	8.02653e-36
ncbi-103379610	1.23554	1.78239e-10	42.4511	1.793e-24
ncbi-103391695	1.52962	1.94926e-17	-44.0736	7.94994e-23
ncbi-103379196	1.10265	7.11481e-13	-42.2964	5.39697e-23
ncbi-103385578	2.22204	1.14242e-25	-33.4328	1.74504e-26
ncbi-103398114	2.89178	6.90443e-39	-26.6871	9.77614e-20
ncbi-103377469	1.8754	1.33507e-07	-48.7848	5.25113e-36
ncbi-103383585	2.654	5.61773e-05	-63.6132	1.9656e-88
ncbi-103395988	2.03067	1.71337e-27	-30.5095	1.06068e-24
ncbi-103389570	4.86729	1.35775e-115	-39.5343	8.24665e-18
ncbi-103389328	15.0728	1.10524e-28	-48.1246	2.17071e-23
ncbi-103391926	1.56932	2.56606e-19	-31.3755	2.17839e-22
ncbi-103379256	2.86711	1.23357e-39	-29.3044	1.57435e-10
ncbi-103389665	1.41664	2.88428e-12	-26.7718	9.3595e-19
ncbi-103394369	5.18488	1.69484e-64	-77.0158	1.05081e-80
ncbi-103377533	4.48113	0.00467284	-47.95	1.29653e-25
ncbi-103378757	1.03681	0.000206181	-33.2534	1.27831e-10
ncbi-103391149	4.11935	1.5828e-106	-26.0997	5.36606e-22
ncbi-103377985	1.17972	1.12597e-22	-60.1677	5.84999e-10
ncbi-103384653	1.46832	7.14014e-19	-26.3329	2.92572e-18
ncbi-103386017	2.77331	0.00634101	-33.0364	2.85533e-18
ncbi-103383451	4.92139	2.04603e-147	-34.3835	1.11027e-22
ncbi-103378123	2.17991	0.022931	-60.8361	8.16466e-16
ncbi-103384212	-2.36215	2.74163e-06	-38.0181	4.9413e-19
ncbi-103397616	6.80882	7.13577e-198	-34.4518	6.89957e-24
ncbi-103391429	1.21417	3.61816e-17	-30.9592	5.20916e-20
ncbi-103396721	2.11283	4.60967e-28	-45.821	2.91855e-15
ncbi-103386316	2.41199	1.06973e-60	-25.8688	1.3441e-13
ncbi-103379969	-3.46597	0.000324274	-41.9992	1.53593e-21
ncbi-103387706	1.49863	4.34759e-27	-47.712	8.52939e-35
ncbi-103379523	6.8371	5.10131e-24	-33.5537	9.85338e-21
ncbi-103378255	1.58886	3.67304e-21	-37.7673	1.48697e-27
ncbi-103386956	9.43911	3.5057e-36	-58.0336	2.38267e-40
ncbi-103381536	2.93512	3.54512e-32	-35.7323	7.15881e-16
ncbi-103387750	1.28334	1.16447e-11	-33.2801	1.09085e-24
ncbi-103383736	1.32683	7.19772e-24	39.2923	3.32831e-32
ncbi-103395706	4.80348	4.33594e-51	-27.6353	1.74372e-13
ncbi-103391197	-4.08014	3.69389e-14	-49.8587	1.59048e-36
ncbi-103392415	5.30921	9.90953e-73	-45.9337	3.32756e-27
ncbi-103385949	3.2747	5.09886e-35	-26.8412	9.97091e-12
ncbi-103381268	5.54257	5.1797e-07	-49.6292	6.72694e-32
ncbi-103380473	3.6932	2.67134e-63	-41.0948	6.45523e-18
ncbi-103387178	2.32919	3.32361e-18	48.2272	7.26434e-27
ncbi-103393022	1.71389	1.56028e-06	-46.0267	7.62078e-26
ncbi-103378967	3.74416	0.00689444	57.5382	8.36556e-20
ncbi-103391566	-8.93664	0.000825608	-44.3924	6.58361e-11
ncbi-103385883	3.53274	1.57517e-34	-39.5731	2.29805e-16
ncbi-103399444	2.88223	6.92597e-31	-40.0826	1.67872e-19
ncbi-103377480	3.00521	1.17879e-46	-58.384	3.09088e-90
ncbi-103383648	-1.40802	9.38508e-07	-32.6688	8.10608e-14
ncbi-103386318	7.40685	2.77508e-176	-56.3737	1.37566e-29
ncbi-103397780	4.53345	2.38695e-121	-44.8992	9.10463e-25
ncbi-103379976	-1.74427	2.32567e-06	-43.0343	1.27173e-24
ncbi-103382270	1.86997	7.21799e-08	-46.5042	7.69157e-29
ncbi-103385668	7.27736	4.28778e-15	53.6807	1.25207e-44
ncbi-103386870	15.3344	6.93473e-30	-39.8471	7.03772e-19
ncbi-103377230	1.33708	1.70965e-22	-30.0513	8.91975e-15
ncbi-103388061	3.79124	1.05068e-59	-31.6596	1.40506e-13
ncbi-103389686	2.60949	6.35933e-25	-28.5065	1.2238e-21
ncbi-103383366	3.01874	1.68945e-48	32.7245	1.60505e-33
ncbi-103379140	1.77045	1.48899e-11	-28.9615	7.33457e-19
ncbi-103382228	6.17295	4.32894e-28	-29.0671	6.09838e-12
ncbi-103387911	2.60216	1.53892e-16	-35.9747	7.48627e-15
ncbi-103380218	1.75621	2.96471e-31	-70.9268	8.14078e-58
ncbi-103395120	1.91215	2.67585e-06	-52.0537	6.70924e-43
ncbi-103395697	4.07237	3.08673e-27	-32.5684	7.72089e-33
ncbi-103390226	-3.752	1.8387e-16	-42.264	2.48076e-11
ncbi-103393708	2.00333	4.99778e-33	-36.4936	2.63734e-19
ncbi-103395433	2.24125	6.45845e-10	-33.516	2.94728e-16
ncbi-103392386	2.73327	8.1012e-26	-32.5381	7.85863e-14
ncbi-103387321	1.75002	0.00864154	-46.7706	7.41439e-23
ncbi-103390837	1.57055	1.63413e-21	-54.275	2.99957e-40
ncbi-103378841	9.34229	1.78409e-162	27.3428	3.87416e-19
ncbi-103380876	-3.93615	3.36219e-27	-53.5071	1.94183e-15
ncbi-103386144	3.03479	3.86958e-88	-25.0829	2.26487e-13
ncbi-103385457	2.12553	1.35797e-08	-34.3057	1.02269e-21
ncbi-103391987	1.18033	7.08748e-05	-51.8754	3.75056e-25
ncbi-103389267	2.85735	1.30226e-124	45.6294	9.32323e-18
ncbi-103393843	2.49297	5.98557e-10	38.4959	4.76637e-18
ncbi-103386337	1.61307	3.47328e-24	-74.9731	5.6711e-63
ncbi-103397768	1.97325	1.49111e-22	-52.7881	9.36851e-49
ncbi-103385530	2.27411	6.31897e-06	-41.5658	6.73472e-30
ncbi-103383467	1.04199	1.18168e-07	26.1475	7.27941e-12
ncbi-103397324	2.04987	1.59889e-11	-66.9372	4.53816e-36
ncbi-103390978	2.20332	1.02822e-27	-26.8242	5.50684e-18
ncbi-103379916	1.42091	8.21785e-05	-34.3368	2.13586e-14
ncbi-103392355	3.4724	4.38532e-18	-46.5618	1.23059e-14
ncbi-103394481	6.08108	2.36526e-34	-36.7269	1.09449e-21
ncbi-103395991	5.92464	2.73476e-24	-56.4184	1.45907e-35
ncbi-103383727	3.41789	5.0834e-69	34.4579	1.3264e-20
ncbi-103390568	3.26996	1.42762e-75	-28.6469	3.77265e-07
ncbi-103394723	-3.67798	1.18417e-18	-81.6758	2.2385e-56
ncbi-103386611	1.70137	1.17215e-31	-26.7739	4.06283e-17
ncbi-103398148	5.49985	1.16852e-05	78.752	4.32146e-142
ncbi-103396208	2.04285	7.07763e-53	-29.4365	1.49464e-17
ncbi-103381680	-4.02237	1.30262e-07	-50.5165	1.04331e-39
ncbi-103390326	9.01547	0.000240167	-51.8838	7.59732e-27
ncbi-103383496	1.06075	6.34265e-05	-26.6822	1.9645e-17
ncbi-103384544	4.42897	1.83242e-26	-34.9667	6.63017e-20
ncbi-103398807	1.35258	1.68107e-27	-40.5875	4.24461e-41
ncbi-103387399	1.34837	5.01824e-12	-60.4393	3.34808e-15
ncbi-103378065	-3.07122	2.11023e-13	-81.6513	3.77656e-98
ncbi-103378630	4.55766	2.00735e-10	-29.1018	3.99377e-16
ncbi-103380154	4.501	2.89905e-85	-57.7949	2.04562e-47
ncbi-103395655	1.31144	3.44268e-10	-29.8927	1.14879e-21
ncbi-103384742	2.64201	2.17367e-42	-34.2948	5.92278e-28
ncbi-103389039	2.97632	1.81412e-05	-43.6956	5.90883e-23
ncbi-103382960	6.45375	2.47233e-183	34.7147	6.74765e-33
ncbi-103387034	5.60115	6.94403e-16	52.2887	8.61705e-36
ncbi-103386258	2.96347	2.17221e-06	-39.2946	5.73727e-33
ncbi-103396130	1.36726	1.20776e-08	41.6414	3.2955e-45
ncbi-103379733	13.6688	3.94232e-24	-25.7013	5.21785e-06
ncbi-103384836	8.4457	7.48286e-28	-31.6166	3.49974e-18
ncbi-103383040	1.2569	1.38152e-19	-46.2513	9.51303e-17
ncbi-103381047	2.57621	1.27658e-70	-51.2738	3.07821e-20
ncbi-103387430	3.0899	3.29393e-83	-58.3932	5.15512e-53
ncbi-103399764	1.25841	1.64782e-08	-69.4966	7.05785e-57
ncbi-103388692	9.85001	4.96048e-30	-29.9756	1.44592e-17
ncbi-103394537	1.46343	1.65032e-17	-56.4923	2.44974e-27
ncbi-103376824	1.9742	3.87568e-35	-48.948	2.2743e-29
ncbi-103377344	3.89702	5.14534e-119	49.3885	8.35766e-26
ncbi-103389465	1.13382	7.60005e-07	-35.1779	5.27991e-28
ncbi-103386094	1.1709	1.05754e-14	-41.5531	8.54946e-31
ncbi-103392800	3.23367	1.84578e-84	-50.6982	1.23234e-24
ncbi-103383048	2.95275	1.67604e-12	47.4015	8.7592e-78
ncbi-103393491	1.34563	4.45096e-12	-33.4254	1.47513e-24
ncbi-103383836	2.38263	0.000288182	-28.511	1.87202e-13
ncbi-103394020	2.10397	7.2849e-11	-48.7521	3.40178e-11
ncbi-103392110	2.86511	2.37907e-29	-40.1617	3.41807e-21
ncbi-103382998	1.09765	2.30614e-09	-25.1582	4.39337e-22
ncbi-103392836	3.16993	3.75888e-05	41.2554	6.26003e-26
ncbi-103377780	2.20662	1.1836e-33	-45.5594	2.78192e-52
ncbi-103391574	1.09319	3.60983e-11	-43.1481	1.01168e-15
ncbi-103386513	8.05889	0.0151109	-25.2077	8.01669e-22
ncbi-103391262	-1.58024	0.0377246	-34.1917	2.95173e-44
ncbi-103382354	4.64386	4.7895e-10	-37.0506	1.03793e-22
ncbi-103387619	1.89068	8.25997e-29	-41.0462	8.92516e-22
ncbi-103394623	2.53232	2.16631e-30	-34.0483	8.12522e-23
ncbi-103390842	2.9366	5.58544e-37	35.8022	1.58821e-64
ncbi-103378622	1.48757	3.41452e-40	-50.2629	2.04049e-13
ncbi-103391682	-5.20189	0.00376565	-80.8899	3.93256e-127
ncbi-103399456	2.32096	1.24736e-24	-32.0982	3.21504e-17
ncbi-103378732	1.02321	1.18585e-12	39.7946	6.40125e-33
ncbi-103378587	1.72398	2.22816e-24	-25.7655	1.04441e-16
ncbi-103386664	2.37938	5.37109e-29	-40.8579	9.86038e-30
ncbi-103384515	3.72666	8.34218e-09	25.2602	1.57156e-07
ncbi-103382528	2.70898	0.00763785	36.981	8.47677e-21
ncbi-103391599	2.15975	1.05619e-32	-45.3856	2.76182e-16
ncbi-103397641	4.50965	3.88894e-50	-45.6444	7.63319e-15
ncbi-103376777	3.96507	5.26927e-109	-42.397	3.2822e-10
ncbi-103389973	1.9003	2.10563e-47	-30.8828	1.95086e-15
ncbi-103387056	2.89963	1.46136e-60	-65.2532	2.23459e-107
ncbi-103393330	5.47156	5.06131e-35	-59.6972	2.61949e-24
ncbi-103388248	3.98907	4.22605e-68	-71.4152	2.39884e-45
ncbi-103383885	1.29663	5.92035e-18	-49.5837	7.40863e-29
ncbi-103387898	1.86847	3.59604e-31	-31.3954	5.25687e-26
ncbi-103381314	3.69249	0.00162227	48.1101	4.83255e-14
ncbi-103377450	3.63302	2.30269e-72	-43.9696	6.64027e-14
ncbi-103379315	2.49366	1.20683e-26	-33.317	1.48005e-10
ncbi-103381689	1.68147	0.023642	-31.1617	6.95618e-13
ncbi-103385898	1.89459	1.33075e-29	-55.4133	1.07943e-15
ncbi-103398020	1.5145	1.26719e-05	-37.0841	2.2984e-21
ncbi-103388127	1.53665	2.99789e-21	-39.9426	2.96423e-33
ncbi-103380828	2.61848	8.8181e-09	-29.8597	4.28088e-13
ncbi-103390398	1.65627	1.43784e-07	36.3398	3.01817e-12
ncbi-103383498	1.65535	0.000852594	-28.2202	9.76442e-18
ncbi-103387821	1.61584	9.05106e-38	-35.7957	5.69559e-29
ncbi-103396105	1.41635	6.6623e-46	-47.0723	4.66658e-23
ncbi-103384235	4.76965	0.00114123	41.216	3.31533e-40
ncbi-103383403	1.74194	6.03977e-18	29.8704	5.10223e-19
ncbi-103393698	1.70383	2.24271e-30	-37.4085	1.04872e-32
ncbi-103387493	1.44018	1.09331e-24	-27.0807	1.00179e-07
ncbi-103381018	1.71807	6.85428e-18	55.0968	1.04618e-65
ncbi-103385556	4.16511	1.98247e-47	-34.6878	2.26277e-14
ncbi-103379761	7.21308	1.08399e-105	-52.0266	1.04933e-31
ncbi-103388499	5.3349	2.35642e-42	-31.003	1.56055e-27
ncbi-103392856	3.41246	1.00915e-69	-60.6499	1.21385e-19
ncbi-103380551	1.69674	0.0195367	-35.6274	1.93898e-16
ncbi-103386169	7.83529	6.43899e-107	-44.3486	3.89623e-14
ncbi-103378291	3.04273	4.72357e-40	-38.591	1.50167e-22
ncbi-103391675	-2.0587	4.00036e-25	-35.8296	7.54499e-22
ncbi-103380502	1.61628	9.414e-09	-36.3064	1.7977e-26
ncbi-103388093	-2.8795	7.7043e-09	-33.3356	2.34536e-16
ncbi-103381570	1.18782	1.51447e-07	-34.5005	4.74196e-11
ncbi-103389960	2.24865	3.33782e-14	38.6751	1.32343e-25
ncbi-103384884	1.34323	5.22123e-15	-41.7621	3.02365e-19
ncbi-103386333	1.85856	1.07369e-14	-42.0148	2.0352e-37
ncbi-103377554	2.82664	1.04628e-31	-35.1492	1.3539e-23
ncbi-103394070	2.64226	5.18268e-78	-32.6854	1.57222e-25
ncbi-103390392	1.33233	4.37289e-05	-25.6902	5.03336e-15
ncbi-103379225	6.80424	0	-36.8616	7.33688e-15
ncbi-103389628	2.47164	6.40118e-10	-51.3436	2.30191e-19
ncbi-103379725	3.42221	1.0499e-53	30.0189	1.45036e-40
ncbi-103380543	2.83852	5.10851e-43	-30.7423	2.0498e-09
ncbi-103395950	1.14174	8.22705e-05	-41.5389	2.35619e-15
ncbi-103385607	8.64386	0.0197407	-63.9342	2.02084e-40
ncbi-103385130	1.69835	4.70077e-26	-43.711	1.80719e-10
ncbi-103395709	4.34143	6.58706e-16	-38.3484	6.1357e-56
ncbi-103389007	3.88985	0.0266202	-35.1329	7.39579e-16
ncbi-103399940	1.02831	7.60521e-07	-47.9717	3.56725e-25
ncbi-103390100	2.95906	5.68779e-69	-42.3756	7.73874e-28
ncbi-103382839	1.52001	5.5885e-10	30.6916	7.85386e-14
ncbi-103396247	5.28818	5.37426e-214	-41.9296	1.01945e-19
ncbi-103391411	1.67202	2.30095e-07	-60.5383	1.96121e-38
ncbi-103377403	1.64083	4.56259e-58	-46.3384	5.71265e-17
ncbi-103387704	2.08299	4.5201e-68	-46.8381	5.52648e-32
ncbi-103392222	2.05195	3.55458e-31	-54.5589	4.3251e-50
ncbi-103393681	1.92776	4.72109e-22	-26.0927	1.71354e-10
ncbi-103382357	-4.20568	3.07276e-12	-30.8856	1.24482e-12
ncbi-103392773	2.06515	1.71503e-06	-41.7584	1.6041e-38
ncbi-103379753	2.81937	4.57106e-14	-30.3258	3.23338e-15
ncbi-103390945	7.08835	1.19258e-49	-31.6116	2.60548e-14
ncbi-103385872	1.96131	0.00417299	29.6299	3.80646e-49
ncbi-103387246	1.98063	7.22449e-18	-39.9312	1.16642e-12
ncbi-103387730	5.157	1.54382e-135	-31.2644	7.5956e-11
ncbi-103385952	1.46046	3.23362e-19	-26.6259	1.62128e-14
ncbi-103381102	1.54009	1.29136e-12	-60.4138	1.69614e-38
ncbi-103395081	1.42546	1.33246e-18	-25.267	4.61895e-20
ncbi-103396062	6.05646	7.21957e-84	-31.651	2.7995e-16
ncbi-103388116	3.93028	4.91633e-80	-44.3468	1.68885e-24
ncbi-103390614	6.63371	6.87051e-228	-34.279	8.31484e-10
ncbi-103397505	7.31617	1.46328e-19	-48.5463	1.05034e-33
ncbi-103379556	2.55641	4.27732e-38	-37.6766	2.86169e-24
ncbi-103387231	1.81274	2.34366e-31	-29.8562	1.92501e-17
ncbi-103383911	4.16219	2.29336e-31	-36.6653	3.07309e-18
ncbi-103381685	-3.79421	1.24824e-18	-39.6972	8.45951e-13
ncbi-103399905	2.37456	3.57423e-19	-56.0741	3.8371e-12
ncbi-103394703	3.27598	4.60776e-43	-25.9377	3.47017e-13
ncbi-103390200	1.32754	0.00476997	-45.9315	4.34017e-13
ncbi-103387882	1.88581	2.18941e-23	-42.6769	1.22206e-26
ncbi-103384957	6.59481	1.33879e-116	-41.5688	3.6667e-33
ncbi-103385037	2.85268	3.31084e-23	-30.567	6.0852e-19
ncbi-103377250	11.4513	6.08933e-43	-40.2914	3.07185e-26
ncbi-103387748	2.44327	1.62337e-10	-25.3425	3.32395e-20
ncbi-103394385	1.65033	4.64108e-09	-50.0732	1.77878e-24
ncbi-103387151	1.51307	0.0134411	-33.4334	5.60482e-14
ncbi-103393796	3.95454	4.42786e-11	-35.9143	2.97313e-32
ncbi-103388418	2.43441	5.22725e-28	-43.8159	8.88793e-27
ncbi-103397638	1.36019	1.32534e-19	-32.6632	1.08581e-18
ncbi-103381554	4.5714	7.18339e-98	-53.4138	1.08225e-23
ncbi-103389769	8.70275	0.0242485	-62.04	8.36256e-61
ncbi-103388412	1.40854	7.97031e-08	-44.7195	2.82767e-17
ncbi-103378966	1.83062	1.46125e-13	-67.9476	2.47945e-43
ncbi-103387842	5.16255	1.94925e-80	-34.0423	8.45711e-13
ncbi-103394420	1.40033	2.68939e-13	-26.17	1.64917e-19
ncbi-103382342	2.83164	1.01939e-41	-29.3934	3.72339e-14
ncbi-103386051	5.17199	2.74778e-116	-44.7808	2.55338e-33
ncbi-103389559	1.49863	7.9538e-10	-28.0249	5.05414e-16
ncbi-103383596	10.8004	4.61191e-08	-41.0593	6.404e-12
ncbi-103380770	1.12708	2.60851e-06	-37.1905	1.36506e-14
ncbi-103395465	2.2943	1.94761e-15	-38.5086	1.83359e-20
ncbi-103385022	1.16905	1.04168e-06	-43.651	1.35452e-17
ncbi-103384552	8.12928	0.00940129	-37.264	1.65122e-24
ncbi-103394279	1.23377	0.00105359	-35.8386	2.21914e-11
ncbi-103392811	2.33553	3.63451e-23	-68.3386	6.85961e-44
ncbi-103383878	6.84318	5.55283e-65	-35.535	2.69627e-20
ncbi-103391990	4.5983	6.2155e-112	-47.2227	6.8571e-24
ncbi-103383593	1.73537	4.44075e-11	-41.2947	1.96568e-16
ncbi-103379322	1.47854	1.13875e-08	-62.3204	2.53881e-35
ncbi-103379145	1.52078	2.70949e-26	-63.0494	6.43271e-58
ncbi-103380578	11.1293	4.81199e-11	-27.4973	5.96615e-14
ncbi-103378893	4.50129	4.80144e-94	-44.557	6.43381e-22
ncbi-103376634	1.94883	1.32684e-33	-66.2504	4.25782e-21
ncbi-103390138	1.21067	5.20681e-06	-45.3838	3.31246e-29
ncbi-103393788	2.34314	3.36148e-05	32.7997	3.28918e-20
ncbi-103391988	3.12686	0.010946	-51.6145	9.78758e-22
ncbi-103382048	1.37551	0.000126409	-67.4443	1.92551e-41
ncbi-103385661	2.37242	5.85876e-41	-26.598	9.16743e-20
ncbi-103398551	1.74278	5.42094e-10	-48.8109	5.97367e-42
ncbi-103379554	9.42984	0	39.8971	4.01422e-21
ncbi-103389697	4.16993	0.0112998	28.8257	5.3534e-33
ncbi-103387187	5.31813	9.63563e-15	26.3425	5.92654e-14
ncbi-103378351	5.81981	8.01287e-27	-33.8852	3.17777e-15
ncbi-103385615	2.97874	5.16015e-82	-78.7619	4.85897e-57
ncbi-103389436	2.28023	2.27004e-17	-33.1153	5.37872e-18
ncbi-103393879	1.87012	1.7683e-06	42.7553	1.73182e-38
ncbi-103378164	7.29821	6.13368e-18	-26.6948	6.80988e-28
ncbi-103390711	11.1105	1.16354e-32	-45.8057	3.89009e-28
ncbi-103388979	3.01458	2.28505e-52	-51.0244	1.77322e-58
ncbi-103377653	1.9837	8.11268e-37	-42.2528	6.64655e-17
ncbi-103392340	1.00107	8.62504e-06	29.4629	6.94901e-30
ncbi-103389623	5.22194	2.77552e-182	-28.8879	2.27911e-08
ncbi-103386108	1.46451	0.0111338	-29.8293	3.82545e-13
ncbi-103389155	1.52521	2.15438e-08	-30.3818	7.64409e-11
ncbi-103383579	1.50514	1.40135e-27	-32.1062	5.64735e-21
ncbi-103387800	2.58553	1.92459e-29	-30.5502	7.73367e-19
ncbi-103381343	3.58452	2.1293e-40	-65.5568	5.89296e-49
ncbi-103387147	4.51917	7.31296e-25	33.245	6.77283e-20
ncbi-103383583	2.87306	5.87683e-85	-33.7342	7.20179e-19
ncbi-103379059	3.27348	1.91756e-19	-39.7119	1.4046e-17
ncbi-103392879	2.79641	1.29696e-35	-41.2615	2.08554e-14
ncbi-103395822	7.65642	1.77927e-87	-42.3016	6.93821e-37
ncbi-103378845	1.03224	0.000320979	-43.4376	1.01661e-13
ncbi-103383891	4.50979	3.19857e-37	-26.8014	4.866e-24
ncbi-103397958	1.59937	1.58795e-27	-42.6122	3.34316e-14
ncbi-103383691	4.56839	3.8708e-163	30.5788	2.55997e-12
ncbi-103396063	8.62577	2.49918e-134	53.8757	1.72324e-80
ncbi-103396361	2.61546	4.7634e-07	-49.3912	3.06036e-35
ncbi-103384464	2.16578	6.00827e-12	-56.9108	2.09273e-39
ncbi-103387536	9.41281	1.20499e-26	-43.8435	3.1943e-19
ncbi-103387678	1.91269	1.656e-13	-30.443	2.08656e-17
ncbi-103378965	-3.11322	1.36357e-36	-64.6051	1.43453e-41
ncbi-103387052	2.20464	2.31779e-23	-53.3774	1.65927e-21
ncbi-103396029	4.48187	6.16811e-19	-33.1406	2.72528e-22
ncbi-103383830	3.45095	3.48489e-10	-25.4239	6.16325e-13
ncbi-103378559	1.82233	0.00114273	-45.5256	1.84933e-39
ncbi-103383786	12.4632	3.20915e-15	-53.2894	2.25553e-14
ncbi-103391287	3.03378	5.6512e-26	26.8459	1.01124e-10
ncbi-103377474	1.37335	1.57903e-21	59.1233	1.96787e-20
ncbi-103391348	2.21262	4.29467e-33	-57.2652	9.98252e-28
ncbi-103396450	-7.16491	0.000280098	-52.3859	1.17367e-32
ncbi-103390348	4.17068	5.2366e-200	-25.6627	2.11213e-24
ncbi-103383296	2.34452	2.92837e-22	-34.934	1.17431e-24
ncbi-103379215	3.13619	1.0739e-40	-62.8058	2.30883e-34
ncbi-103384605	3.77089	5.31761e-26	-35.7674	2.09659e-25
ncbi-103395564	4.30885	6.15157e-19	-46.4789	2.46188e-22
ncbi-103388180	2.97895	1.49063e-40	-32.0992	1.052e-15
ncbi-103389364	3.14327	2.15866e-57	-29.7727	2.37582e-15
ncbi-103390244	7.18511	1.86845e-214	-33.4861	4.32925e-12
ncbi-103379299	1.50156	1.25566e-14	-59.1179	4.48307e-22
ncbi-103387423	1.73374	1.97422e-17	-35.1277	2.86023e-29
ncbi-103385755	3.12533	1.06619e-26	-32.0495	2.38229e-10
ncbi-103389759	1.49256	5.31304e-10	-32.9579	6.0554e-31
ncbi-103393964	1.88385	8.28551e-16	-25.2471	4.18823e-11
ncbi-103377193	-8.69	4.45603e-12	34.6725	5.10875e-13
ncbi-103385767	1.95097	0.00922239	-43.2488	2.40999e-15
ncbi-103388924	2.35158	9.03664e-46	-31.0159	9.82651e-12
ncbi-103395324	3.8242	6.55242e-54	-30.2877	1.66274e-13
ncbi-103387575	3.75489	6.0298e-18	-28.2496	1.54467e-07
ncbi-103381391	1.16874	4.82065e-10	-37.6259	1.96397e-16
ncbi-103395038	1.72517	4.75458e-10	-37.2034	1.04822e-14
ncbi-103383214	3.8047	2.76493e-31	35.0431	6.65249e-19
ncbi-103387404	3.70006	8.22965e-87	-25.0375	1.05475e-12
ncbi-103395553	1.80831	1.60021e-13	-47.6686	2.79654e-20
ncbi-103393661	1.00161	4.24835e-05	-27.3666	3.21096e-12
ncbi-103384539	4.28152	1.22424e-111	-26.2766	2.57484e-16
ncbi-103395852	1.76707	1.71655e-14	-31.8043	7.4619e-16
ncbi-103384349	6.49659	1.37793e-07	-33.2775	1.35571e-17
ncbi-103387924	2.55862	5.60133e-15	-62.1804	1.51831e-56
ncbi-103380309	-2.60138	3.68351e-34	-32.7757	9.3366e-14
ncbi-103390965	1.87245	9.24242e-25	-76.9694	3.08564e-69
ncbi-103390237	-3.14369	0.00771857	-42.2781	1.66095e-22
ncbi-103387771	1.49661	1.33507e-07	38.0245	2.01162e-19
ncbi-103377082	3.85762	1.54013e-101	-33.4367	7.26789e-30
ncbi-103392980	1.76887	3.4987e-25	-44.9964	5.41669e-20
ncbi-103389069	1.48662	1.98372e-10	-48.2393	2.71883e-50
ncbi-103394942	6.3147	8.72184e-56	-29.7928	6.97286e-17
ncbi-103389786	3.75845	0.00040713	-44.0553	1.8356e-17
ncbi-103382472	3.30046	1.97823e-48	-38.4205	4.30406e-23
ncbi-103384481	1.9829	1.89319e-15	-58.0705	1.2316e-28
ncbi-103382711	2.27263	1.28797e-23	-29.368	1.75752e-11
ncbi-103396039	7.98726	3.28302e-36	-66.4928	2.12221e-57
ncbi-103378331	1.35475	5.48714e-10	-29.228	2.96537e-21
ncbi-103382738	3.66041	1.36869e-20	-31.8499	1.50425e-16
ncbi-103394825	4.29035	5.90699e-76	35.805	2.3295e-13
ncbi-103380653	-1.6784	1.01282e-07	-30.6702	5.40259e-20
ncbi-103380789	2.71732	9.57315e-36	-40.8504	3.82987e-16
ncbi-103388334	11.7468	5.7843e-16	-29.1166	9.78071e-10
ncbi-103378277	8.29222	3.56079e-220	-48.3862	9.25936e-33
ncbi-103381638	2.67995	8.74738e-20	41.8761	4.72006e-23
ncbi-103388574	3.73539	1.43935e-98	39.2443	1.07559e-32
ncbi-103382468	3.33643	3.76367e-55	52.9557	2.62794e-17
ncbi-103386454	1.00993	8.0348e-14	56.3231	1.46166e-23
ncbi-103392293	9.46489	0.0140753	-37.3924	2.22327e-12
ncbi-103387956	2.79932	1.33949e-44	67.9819	1.94734e-90
ncbi-103377349	3.4679	7.65674e-88	31.1731	4.15164e-16
ncbi-103392686	-4.29897	4.91912e-08	-54.2364	2.77888e-18
ncbi-103397578	2.33041	1.01613e-15	-30.2908	3.70123e-29
ncbi-103388001	3.47069	1.15178e-20	-66.3407	4.38528e-43
ncbi-103383199	1.09728	1.49946e-08	-75.1166	7.0995e-73
ncbi-103387587	3.38119	4.27639e-05	-49.825	1.25542e-36
ncbi-103393805	-3.80735	7.00428e-05	-41.8682	3.08405e-22
ncbi-103380266	2.00593	5.005e-24	-30.3675	1.78318e-16
ncbi-103378397	3.25599	4.17521e-78	-57.8797	1.26693e-21
ncbi-103379258	4.0483	0.00485938	-35.4849	8.63332e-21
ncbi-103379019	5.44166	9.24315e-47	-43.5114	1.57495e-47
ncbi-103390574	1.47712	2.79609e-28	-31.955	9.60258e-10
ncbi-103392614	-4.3447	2.31541e-38	-55.3329	1.55434e-17
ncbi-103379362	1.50478	2.23726e-22	-36.7264	2.74523e-12
ncbi-103395244	1.73301	6.65292e-26	-54.9358	8.53873e-23
ncbi-103394241	1.23911	5.06905e-14	-48.2252	1.45049e-30
ncbi-103385965	2.41146	4.13756e-29	-31.7496	6.57634e-31
ncbi-103379853	1.15831	0.0235186	-42.0936	4.71658e-13
ncbi-103391508	-1.94751	2.15407e-17	-43.3019	1.08199e-44
ncbi-103378964	1.59294	1.15932e-08	-69.5077	1.76021e-47
ncbi-103389664	1.22263	2.10235e-18	-30.3557	7.86437e-19
ncbi-103391356	1.39989	3.25568e-19	-37.7722	3.83108e-08
ncbi-103377498	1.98768	3.25007e-20	-54.8731	2.48463e-18
ncbi-103377337	1.55883	1.91675e-09	-38.3788	5.82769e-34
ncbi-103380321	2.47177	4.01244e-38	-73.521	5.10935e-68
ncbi-103394276	1.15668	2.04208e-09	-39.7506	1.01329e-19
ncbi-103394142	2.69609	1.60648e-49	-31.0606	9.46107e-15
ncbi-103386343	1.08113	5.76855e-08	-30.2921	2.18358e-30
ncbi-103379594	2.03339	2.44427e-28	-44.2959	2.83834e-31
ncbi-103382887	4.47454	1.44162e-64	-43.3305	1.3322e-15
ncbi-103387352	-4.05827	2.63578e-46	-29.8514	2.30491e-11
ncbi-103378785	3.24926	0.000362167	-32.3092	1.35039e-11
ncbi-103394429	1.07318	5.44139e-15	-67.3521	6.85399e-60
ncbi-103388900	4.6597	7.29733e-118	-65.7977	1.1581e-35
ncbi-103395341	1.8201	1.11831e-13	-61.8334	1.85254e-40
ncbi-103393865	2.052	3.39417e-23	-33.6508	3.74632e-20
ncbi-103390555	3.04492	2.23986e-31	-30.8275	6.39025e-19
ncbi-103395194	1.28158	2.37097e-12	-35.4028	2.11557e-23
ncbi-103391361	3.89975	0.000422019	-60.4406	7.96797e-27
ncbi-103383284	2.13734	2.4669e-17	-36.4365	3.40006e-17
ncbi-103396685	1.92934	7.19509e-28	-26.9485	2.38915e-10
ncbi-103392763	7.81572	4.8322e-34	72.1953	1.90251e-32
ncbi-103391595	1.24917	1.22296e-07	-36.0977	3.84872e-20
ncbi-103383183	3.76532	3.0265e-57	-55.3716	4.77522e-34
ncbi-103392349	1.16435	2.44949e-10	-27.2537	6.14564e-20
ncbi-103388506	4.23966	3.76623e-76	-27.0502	1.22318e-12
ncbi-103387610	1.54507	7.29394e-22	-74.2236	4.4856e-57
ncbi-103382029	2.23971	1.42416e-12	-31.7955	1.13287e-30
ncbi-103379146	14.2693	2.6121e-26	37.6234	6.00772e-68
ncbi-103380597	3.06962	1.45228e-71	-27.3758	1.91803e-24
ncbi-103396619	3.50378	6.74782e-97	-57.3602	3.47366e-44
ncbi-103386754	1.21082	0.00243532	-33.7174	3.64259e-28
ncbi-103393725	1.92283	0.00536767	-50.6674	6.90473e-64
ncbi-103385565	1.583	3.5235e-13	-28.8552	9.98735e-16
ncbi-103386204	3.14428	3.01736e-116	-40.8904	3.38924e-20
ncbi-103386136	3.20704	1.6342e-41	-49.3879	2.16688e-20
ncbi-103393845	2.76261	1.09999e-46	29.9564	7.34097e-45
ncbi-103388906	-1.29459	9.54545e-09	-25.1062	9.80394e-13
ncbi-103380546	2.50057	1.89771e-12	-38.9177	1.25272e-65
ncbi-103379650	12.3799	1.02738e-21	-67.2156	2.20323e-38
ncbi-103381494	4.43337	1.94009e-48	-26.4015	1.88081e-10
ncbi-103396073	14.6301	2.18764e-27	-36.1032	7.9564e-44
ncbi-103385476	1.46241	1.2073e-15	-83.6956	5.71219e-79
ncbi-103396080	4.09865	3.78955e-36	-27.6384	3.29774e-23
ncbi-103396513	3.02946	1.5544e-60	-35.5586	1.9334e-16
ncbi-103397862	-8.98489	0.00346343	-41.7388	1.74843e-19
ncbi-103395439	3.81592	0.0260807	-26.0679	3.04405e-12
ncbi-103393397	6.10564	1.27414e-80	-66.9652	3.75701e-21
ncbi-103384668	4.02101	2.33518e-39	-68.2754	1.35006e-54
ncbi-103385635	1.92941	1.18485e-29	-28.7432	1.30196e-12
ncbi-103379614	4.14623	3.58026e-53	-33.4282	6.98826e-32
ncbi-103383753	5.614	1.43357e-96	-47.6779	9.28418e-29
ncbi-103390657	13.5977	9.61236e-19	-48.3322	5.49183e-20
ncbi-103384159	2.7833	4.01621e-31	-26.4331	4.1907e-10
ncbi-103392394	1.7789	6.77109e-05	-27.9646	1.16406e-09
ncbi-103385465	1.50462	3.19999e-22	58.8534	1.54403e-52
ncbi-103381716	3.42334	5.07712e-09	-73.439	1.06766e-65
ncbi-103378456	3.13416	2.18721e-48	37.1903	2.35672e-19
ncbi-103395694	3.17531	7.22407e-32	-51.1105	1.50217e-19
ncbi-103379802	2.90959	5.35428e-107	-35.455	6.46475e-16
ncbi-103378042	1.13271	0.00202645	-37.3228	4.13067e-20
ncbi-103386713	1.29643	4.61827e-14	-30.8548	3.14607e-13
ncbi-103394932	2.83627	1.43071e-62	-69.7224	1.13945e-62
ncbi-103391958	1.3092	2.47408e-10	-27.1373	1.64064e-32
ncbi-103376775	1.89534	1.9889e-34	-26.6763	1.10379e-17
ncbi-103394601	-3.15107	1.25434e-12	-55.0077	1.55218e-18
ncbi-103389729	1.64482	4.07626e-24	25.622	1.60168e-11
ncbi-103385173	1.28315	1.32646e-17	-30.62	3.48548e-29
ncbi-103384171	5.93734	4.90905e-169	-31.6751	6.184e-15
ncbi-103392374	1.98747	1.13409e-12	-37.2571	1.15178e-09
ncbi-103395910	-8.78136	0.0457977	-46.9443	1.54625e-11
ncbi-103382148	1.2286	1.96044e-15	-45.5605	5.49336e-27
ncbi-103386802	3.26303	5.93446e-06	-39.3636	6.92276e-23
ncbi-103392577	-3.16993	4.75576e-08	-26.0031	8.83052e-12
ncbi-103391153	8.7761	3.95991e-13	-26.908	3.3425e-43
ncbi-103381753	2.27524	3.68521e-54	-34.9899	9.80968e-28
ncbi-103384135	-3.85091	5.39011e-134	-31.6341	1.1127e-18
ncbi-103394634	-4.15828	2.16336e-14	-35.5392	7.42269e-27
ncbi-103380206	3.22402	9.34703e-38	-41.8485	1.43234e-27
ncbi-103388591	12.0532	6.6941e-17	-61.5926	3.1484e-31
ncbi-103385910	1.86705	2.57253e-22	-30.2423	2.97203e-15
ncbi-103390916	1.18879	6.68126e-17	-34.8918	1.47205e-16
ncbi-103390137	14.2058	8.79501e-24	-54.4769	1.08972e-45
ncbi-103380380	2.67903	4.88508e-105	29.319	2.15777e-43
ncbi-103395599	2.15353	1.49067e-53	-51.3987	9.96299e-16
ncbi-103377548	11.0977	1.47684e-08	31.7566	5.42921e-37
ncbi-103389954	1.60559	3.76962e-08	-42.727	1.20436e-18
ncbi-103388324	2.34792	6.08784e-12	-32.494	6.27288e-18
ncbi-103385626	2.17703	2.5367e-26	-39.8334	9.12763e-44
ncbi-103386230	1.0927	1.54173e-05	-26.368	1.19259e-11
ncbi-103399842	4.05867	1.23704e-62	-37.2973	2.70641e-14
ncbi-103383382	2.3146	3.37316e-54	-84.9364	2.61448e-128
ncbi-103390955	6.74279	6.52733e-79	-34.4286	6.07803e-17
ncbi-103396293	2.33205	2.81221e-16	-33.307	8.09101e-13
ncbi-103389571	1.96829	1.43492e-19	32.221	7.40735e-24
ncbi-103385809	3.99782	9.83923e-35	-25.584	9.02622e-07
ncbi-103396734	2.29088	7.48885e-40	-35.8451	9.58381e-31
ncbi-103384808	3.4673	1.64253e-52	-29.7076	2.25152e-20
ncbi-103395085	2.4736	6.68402e-21	-40.3908	1.10905e-26
ncbi-103387891	1.21034	1.22238e-06	-29.2077	1.66899e-17
ncbi-103389700	12.3599	2.1014e-11	-45.2739	4.88626e-32
ncbi-103379665	8.60733	0.0495121	-35.7414	3.22405e-18
ncbi-103378446	4.22447	1.21725e-94	-53.7541	8.17581e-15
ncbi-103399304	5.224	2.07805e-154	-35.5467	1.31045e-14
ncbi-103391895	2.52524	2.50206e-06	-33.1849	2.06167e-15
ncbi-103398315	2.45406	1.31861e-38	53.095	5.62191e-46
ncbi-103379590	2.20271	7.10294e-26	-42.6775	8.50096e-19
ncbi-103379742	5.00203	2.17792e-48	-38.8966	4.32119e-14
ncbi-103389382	2.96313	8.47691e-39	-28.1758	1.74344e-14
ncbi-103377855	1.18738	3.39663e-10	-30.1544	1.82599e-11
ncbi-103378882	4.13421	3.01664e-112	27.3863	6.77707e-10
ncbi-103389351	1.52568	8.93251e-09	-45.45	8.42466e-32
ncbi-103383060	2.01818	9.18623e-09	56.4869	3.74963e-41
ncbi-103393113	8.19774	1.05908e-106	-46.5935	1.85545e-34
ncbi-103384408	1.83166	3.05281e-05	30.0352	1.77539e-33
ncbi-103380757	3.26631	5.5458e-56	-27.4608	1.7127e-19
ncbi-103387435	3.75767	4.88502e-131	-43.7639	5.31138e-41
ncbi-103390416	-3.8623	8.90457e-31	-60.8384	7.15731e-29
ncbi-103384921	3.46596	4.07077e-27	-36.6134	3.51872e-12
ncbi-103381533	1.26536	3.15434e-26	-46.3237	4.88886e-15
ncbi-103394220	1.39722	6.03411e-35	-26.0504	2.03551e-05
ncbi-103380353	1.38364	8.48219e-14	-54.8185	1.38858e-32
ncbi-103386647	1.18208	2.18299e-06	36.2814	3.93725e-22
ncbi-103384940	2.06018	2.37848e-46	-61.929	5.31725e-19
ncbi-103387875	1.02007	3.7742e-05	-40.0105	1.3091e-40
ncbi-103395959	1.72673	1.30065e-60	-35.9284	4.82788e-22
ncbi-103392231	3.64505	1.60738e-47	-34.4866	7.7695e-24
ncbi-103385495	1.60049	2.55209e-16	-54.7763	7.73377e-12
ncbi-103383383	8.24846	6.76914e-11	-92.9781	1.04656e-123
ncbi-103387368	1.08814	7.13763e-31	-53.2619	2.66962e-36
ncbi-103387320	1.04157	1.39367e-11	-48.7832	1.18629e-22
ncbi-103386042	3.39203	6.63408e-51	-52.4967	1.24561e-24
ncbi-103392195	5.3581	1.11415e-69	-48.9069	5.00312e-14
ncbi-103389504	2.41678	2.33468e-26	-27.6825	9.09436e-22
ncbi-103385937	-3.38986	8.23722e-13	-53.1563	3.78574e-11
ncbi-103394206	3.61378	1.74807e-11	-29.942	4.60208e-14
ncbi-103378054	8.68198	1.33992e-198	-35.346	6.17166e-18
ncbi-103379095	2.38665	8.53456e-36	-62.5651	6.42814e-14
ncbi-103395159	5.60192	2.06696e-09	-42.8481	8.56188e-23
ncbi-103376967	12.5887	2.74349e-14	-55.9778	1.97333e-57
ncbi-103393842	3.83311	0.023642	-32.5486	3.69963e-19
ncbi-103382238	2.85749	1.64701e-84	-39.0895	4.17436e-36
ncbi-103392426	4.07157	3.93811e-27	-28.7177	6.75484e-18
ncbi-103384986	2.21216	1.03611e-26	-50.1835	8.16288e-13
ncbi-103396460	-2.10411	1.7305e-22	-29.5545	8.45112e-17
ncbi-103397394	1.68195	5.92671e-18	-33.8585	1.12267e-13
ncbi-103386327	1.13867	1.30678e-08	-27.4039	1.65041e-18
ncbi-103398745	1.81261	5.15623e-58	-52.5785	3.56052e-19
ncbi-103385541	-2.01017	7.93817e-08	-34.2175	4.6573e-28
ncbi-103381413	-2.78041	1.73068e-13	45.5441	1.60225e-29
ncbi-103380107	2.20037	2.20986e-30	-32.5482	4.53543e-20
ncbi-103391158	1.35482	7.15848e-06	-28.2559	1.89426e-12
ncbi-103394125	-3.58996	0.00217457	-52.545	6.70912e-33
ncbi-103388306	1.01054	3.35143e-07	-38.1428	1.76168e-10
ncbi-103382330	1.60656	5.13217e-20	-32.6279	1.32276e-19
ncbi-103388598	3.29887	4.29465e-39	-69.0176	1.8041e-40
ncbi-103378119	2.84744	1.25359e-10	-31.7489	1.64553e-25
ncbi-103386150	1.64609	8.70728e-21	-31.7518	1.21807e-20
ncbi-103394914	3.51249	1.67145e-41	-51.2986	1.18079e-43
ncbi-103394148	2.54976	1.63426e-68	-48.6751	4.99714e-37
ncbi-103396594	3.11281	5.23839e-07	-39.2921	7.41289e-14
ncbi-103392599	2.20304	0.046311	25.7353	3.8554e-08
ncbi-103394458	5.20922	2.02782e-64	-36.3148	1.48601e-16
ncbi-103377356	3.68826	3.61737e-46	-36.6493	2.68856e-26
ncbi-103386019	2.14024	0.000717198	-56.8968	3.22959e-42
ncbi-103395838	3.76541	7.85938e-143	-63.0314	4.19249e-43
ncbi-103397350	7.31041	1.7651e-21	-38.0089	9.59017e-14
ncbi-103393158	1.78998	2.75346e-08	-25.8265	4.11017e-12
ncbi-103389726	-2.8441	5.01048e-12	-42.5578	3.2048e-25
ncbi-103390094	3.26731	9.70332e-63	-28.214	1.61926e-26
ncbi-103396474	2.79605	4.68154e-21	-29.1175	6.7489e-18
ncbi-103382827	2.10586	8.06045e-14	-37.173	1.98945e-23
ncbi-103381282	-3.64485	2.0337e-33	-29.6723	2.61563e-18
ncbi-103393248	2.50224	7.10858e-28	-32.4039	6.50614e-14
ncbi-103397803	1.07173	1.93466e-07	-39.3208	5.00202e-17
ncbi-103393405	1.97918	8.1715e-15	-39.484	1.84941e-17
ncbi-103377884	2.59977	1.64592e-21	-32.0716	6.95459e-15
ncbi-103387965	4.73796	4.42761e-83	-36.1848	4.82082e-23
ncbi-103376744	3.42776	1.00341e-59	-52.8402	5.5448e-15
ncbi-103396640	9.31061	1.2304e-06	27.4201	2.35741e-108
ncbi-103386894	4.21015	2.26662e-41	-29.8851	4.2767e-12
ncbi-103378343	1.75057	3.89923e-21	-35.4257	2.0323e-38
ncbi-103393245	1.67787	5.67703e-12	69.2432	3.64694e-77
ncbi-103377352	-3.465	1.24378e-11	-41.5536	2.04183e-27
ncbi-103387029	5.73235	4.21827e-58	-35.4207	2.15384e-17
ncbi-103377817	2.23071	1.11006e-11	-61.5226	1.497e-45
ncbi-103378934	3.18612	6.41335e-67	-48.5041	5.30444e-15
ncbi-103385455	1.92437	8.23291e-28	-66.8629	9.75442e-22
ncbi-103382640	2.07395	1.60195e-47	-26.0026	5.37408e-21
ncbi-103390924	2.12006	4.96291e-17	-27.9703	2.99324e-15
ncbi-103391588	9.95867	3.36512e-75	-29.676	1.56032e-20
ncbi-103394119	3.79078	4.01036e-178	-41.4007	2.54341e-17
ncbi-103384357	2.65973	4.30582e-34	-26.6802	7.47174e-09
ncbi-103380434	8.57256	3.27247e-24	-58.6931	3.99752e-24
ncbi-103378492	1.5456	1.29658e-33	-48.2014	1.82386e-27
ncbi-103380672	3.94691	2.08727e-61	-31.5301	6.01974e-11
ncbi-103380245	-3.52432	7.54916e-13	-64.0759	2.97426e-31
ncbi-103376819	2.04351	1.10077e-46	-50.837	1.50224e-52
ncbi-103390013	2.37768	7.78952e-57	-51.2422	3.47786e-29
ncbi-103377217	3.38292	6.29261e-06	-41.9573	8.40816e-24
ncbi-103390079	1.74062	1.68032e-07	-33.5533	6.44764e-21
ncbi-103387772	1.00796	1.47468e-14	-45.9576	9.62042e-31
ncbi-103396503	1.09013	1.72152e-14	-57.6377	2.75646e-32
ncbi-103390243	1.35617	2.2625e-13	-29.4414	7.74074e-15
ncbi-103398913	1.02545	1.47265e-05	-26.7442	1.6233e-14
ncbi-103384679	1.86268	1.44837e-40	-32.5534	1.61405e-22
ncbi-103389724	2.06637	2.50779e-23	-33.9989	1.57931e-24
ncbi-103387759	2.32012	2.08844e-11	-26.8193	7.18469e-10
ncbi-103398835	1.38121	4.20321e-11	-73.5459	1.83514e-52
ncbi-103387483	3.18183	4.14501e-29	-54.001	5.15478e-36
ncbi-103387862	1.88712	1.3941e-10	-68.8152	1.15921e-49
ncbi-103397506	2.10936	1.21116e-24	36.0658	2.20138e-166
ncbi-103389766	1.60621	1.44183e-12	-38.483	1.68734e-20
ncbi-103383663	1.59028	2.94156e-21	-53.455	9.83133e-22
ncbi-103381535	2.21341	1.28775e-37	-28.5315	1.51881e-17
ncbi-103388544	4.29712	3.51285e-54	-32.4753	1.52464e-15
ncbi-103379098	3.28756	2.83777e-54	-32.757	1.05877e-27
ncbi-103397567	2.62525	2.90945e-43	-59.6953	1.09607e-34
ncbi-103389306	7.21152	1.64419e-167	-28.161	2.2755e-11
ncbi-103387979	2.74303	6.06689e-51	58.3706	7.04306e-43
ncbi-103385848	2.51373	3.63068e-05	-42.1419	1.41586e-14
ncbi-103378733	1.2078	7.60349e-20	33.4808	2.47281e-17
ncbi-103391888	1.09969	4.51608e-18	-47.2729	1.21952e-33
ncbi-103395182	5.03713	2.60884e-47	-69.298	1.01538e-21
ncbi-103382254	-2.48329	1.39167e-30	-42.7721	8.83147e-37
ncbi-103391111	-3.29391	4.65779e-08	-50.565	3.38934e-23
ncbi-103391989	2.87635	9.64287e-77	-25.8621	2.00966e-22
ncbi-103379773	2.65766	8.07961e-12	-28.888	8.13129e-12
ncbi-103389536	13.8031	0.00701157	-45.5427	2.59844e-20
ncbi-103378342	1.24511	0.0042104	-39.8269	7.93908e-14
ncbi-103393679	1.18758	8.06294e-13	-73.6974	7.19438e-31
ncbi-103379633	2.38939	6.33581e-33	-26.5554	4.64779e-10
ncbi-103385639	4.44179	4.44802e-38	-36.5294	1.51052e-34
ncbi-103394460	1.03517	1.39785e-11	-63.1813	3.74399e-52
ncbi-103377507	9.20457	0.00250326	-38.6438	7.39526e-28
ncbi-103392387	1.11151	2.45331e-13	39.9233	2.86913e-37
ncbi-103393747	1.9927	6.35615e-35	-26.1029	5.14488e-12
ncbi-103383511	1.1467	8.24862e-07	54.0195	1.62912e-67
ncbi-103377640	1.33648	1.66041e-15	70.3484	1.75636e-74
ncbi-103393026	2.02382	5.23179e-21	-62.6714	2.30316e-24
ncbi-103377188	1.02388	6.82419e-11	-28.5035	1.34287e-19
ncbi-103386895	7.94642	0.00201001	-29.8851	4.2767e-12
ncbi-103389062	2.96943	4.98771e-16	-53.3682	1.51974e-36
ncbi-103384590	4.41906	8.69349e-115	-26.2512	7.22799e-12
ncbi-103390740	1.3736	1.08785e-13	-36.6156	1.04778e-22
ncbi-103387583	-1.17401	4.51127e-12	40.1253	4.85528e-20
ncbi-103383458	4.37102	5.85462e-11	35.4999	6.08213e-47
ncbi-103388065	2.25633	1.56705e-49	44.1243	2.10293e-36
ncbi-103391272	5.59485	6.49252e-60	33.4008	1.04874e-27
ncbi-103389356	1.63207	1.50573e-10	-36.0883	3.27079e-15
ncbi-103382394	2.83599	6.6696e-34	-35.3846	1.92492e-19
ncbi-103383812	1.96751	3.20703e-14	-42.2445	1.16894e-23
ncbi-103393428	2.91409	4.75555e-11	31.7994	1.11068e-35
ncbi-103386489	2.68087	1.68134e-66	-67.0328	4.75899e-53
ncbi-103376955	-1.54122	1.15645e-05	-66.0273	2.85826e-11
ncbi-103392984	1.20566	1.76056e-12	-30.071	1.82404e-16
ncbi-103380939	1.90991	2.98014e-16	-52.5598	4.69674e-23
ncbi-103376854	1.3525	1.14743e-14	-44.0857	2.5291e-18
ncbi-103379963	2.98112	7.03046e-53	-56.6295	1.27514e-38
ncbi-103392751	1.69511	5.92719e-43	-54.8338	1.46624e-37
ncbi-103389361	9.24139	1.77441e-59	-28.5914	5.14203e-15
ncbi-103385978	2.24948	0.0234804	-44.2251	2.64973e-26
ncbi-103398324	3.51595	2.17143e-24	33.9093	2.99722e-27
ncbi-103390468	2.40219	6.72934e-18	-25.3555	2.84637e-13
ncbi-103380737	15.4486	2.64019e-12	-49.3231	4.17602e-15
ncbi-103389805	1.53216	2.36998e-14	-25.7275	3.76668e-11
ncbi-103386371	-4.8392	0.00297635	-63.766	1.68172e-38
ncbi-103391845	-2.98868	0.00200956	-36.9722	9.33761e-32
ncbi-103395592	16.495	1.00536e-29	-35.6862	4.20395e-16
ncbi-103396600	10.5499	4.07437e-20	-36.3387	5.84689e-12
ncbi-103377922	1.24973	4.71092e-11	-35.1776	3.0445e-08
ncbi-103394581	1.13954	3.50368e-06	-62.5496	8.52036e-47
ncbi-103386301	1.92618	1.6724e-20	48.5703	3.16153e-19
ncbi-103396558	2.24031	7.69025e-22	-48.0421	1.34413e-35
ncbi-103392733	3.20496	0.000630081	-56.1144	2.94158e-45
ncbi-103377184	6.57944	6.02489e-68	27.951	7.29142e-20
ncbi-103377643	1.3636	3.99486e-29	-26.6454	3.79944e-20
ncbi-103392404	1.90606	2.04928e-25	-28.1026	8.27114e-22
ncbi-103390638	3.00081	1.24793e-66	-28.4877	2.16235e-19
ncbi-103391722	1.27763	5.26907e-17	-65.1909	3.67463e-53
ncbi-103388374	2.05824	5.51958e-20	-38.4408	8.65807e-11
ncbi-103378878	5.7148	8.26262e-05	-37.1987	8.95021e-28
ncbi-103384331	3.88613	0.000942979	-31.3124	6.87942e-21
ncbi-103394665	2.17965	0.00076024	-29.3576	6.64689e-18
ncbi-103398630	1.81362	8.02822e-34	-55.2111	3.95463e-17
ncbi-103390081	1.3119	3.5794e-20	-41.4032	7.4386e-15
ncbi-103393613	2.57863	1.06758e-17	-42.6669	1.66627e-27
ncbi-103380482	3.34764	6.18074e-117	-32.3275	3.45707e-18
ncbi-103383513	1.03374	3.41878e-14	-53.0582	6.23087e-36
ncbi-103382605	1.25962	0.0102952	-58.9432	4.26948e-55
ncbi-103385603	1.85266	7.54446e-24	-63.106	1.24955e-101
ncbi-103387598	1.11538	4.71059e-10	-30.8586	1.37316e-16
ncbi-103394668	3.39594	1.26411e-79	-28.3665	3.95354e-12
ncbi-103385704	1.82474	3.45611e-22	-31.1434	1.59226e-12
ncbi-103391088	2.67211	3.37451e-24	-34.7705	1.63232e-19
ncbi-103379093	4.42701	2.7389e-35	-47.4592	2.70128e-08
ncbi-103378913	4.81483	6.8742e-235	-67.271	1.87085e-44
ncbi-103387960	1.25248	0.0252639	-42.9875	1.64534e-16
ncbi-103380328	1.97406	8.50493e-32	-33.112	8.07413e-21
ncbi-103378507	4.61892	4.8435e-109	-69.7398	9.35415e-81
ncbi-103397164	2.8821	5.61309e-62	-37.7648	1.82436e-25
ncbi-103391108	4.49374	9.33182e-06	-36.4813	1.03922e-37
ncbi-103380748	1.76388	1.08766e-30	-42.0116	2.31999e-26
ncbi-103380541	2.86973	2.34446e-22	68.841	8.15736e-52
ncbi-103377901	2.56211	1.59384e-56	-50.3721	2.41047e-23
ncbi-103377713	2.49652	1.7887e-46	-45.2795	4.15362e-45
ncbi-103383273	3.27619	2.00353e-37	-48.6801	1.66443e-13
ncbi-103386648	1.41152	1.53379e-30	-40.6756	8.95134e-19
ncbi-103383416	14.2056	1.83023e-23	-50.99	6.88573e-20
ncbi-103394008	3.48625	7.34537e-55	-31.8333	9.88267e-30
ncbi-103382542	1.11791	0.0125647	-27.1036	9.39705e-17
ncbi-103390087	2.97464	5.3435e-11	25.584	6.89497e-07
ncbi-103382421	7.00268	1.1084e-12	-48.8722	2.54514e-43
ncbi-103376637	2.25308	4.21201e-22	-48.2279	3.73302e-39
ncbi-103392142	1.61961	1.75312e-15	-33.5698	2.06179e-31
ncbi-103388647	2.38682	2.59165e-27	-28.5384	2.69847e-13
ncbi-103384883	1.34487	3.08042e-09	39.706	2.88809e-11
ncbi-103389217	2.1135	1.76676e-20	-37.5269	2.78323e-21
ncbi-103378346	5.40393	5.70246e-05	-63.9264	6.10226e-12
ncbi-103382353	1.27137	2.59225e-13	45.0999	4.79302e-32
ncbi-103387496	4.57679	5.76354e-150	-30.3797	7.66505e-15
ncbi-103398052	-2.75651	3.63557e-12	42.3499	2.36803e-20
ncbi-103383715	4.96119	0.00213602	-25.1163	1.72037e-13
ncbi-103387169	1.49533	0.00385524	65.6853	1.02408e-50
ncbi-103396045	-1.46318	3.85635e-14	-39.975	7.17008e-11
ncbi-103379817	8.21517	1.11185e-84	-26.0703	2.55853e-20
ncbi-103382271	2.73355	4.36162e-85	-53.9016	1.10838e-14
ncbi-103379511	2.94092	8.80984e-21	48.5507	1.51435e-11
ncbi-103395005	2.01846	1.90598e-05	-26.7798	7.75683e-19
ncbi-103396457	2.39388	4.35061e-48	-50.0109	2.14765e-11
ncbi-103384773	1.22453	1.94e-10	-33.4748	6.39126e-20
ncbi-103380799	4.25857	0.0134221	-40.7421	1.08005e-25
ncbi-103387596	2.07208	4.23332e-76	-37.3106	1.60405e-18
ncbi-103393079	1.52728	5.9039e-16	-40.6006	1.42741e-26
ncbi-103379218	1.75369	1.20094e-14	-62.8058	2.30883e-34
ncbi-103399858	2.74243	7.70779e-20	-58.5439	6.05266e-70
ncbi-103394573	1.90717	7.2035e-09	-40.5606	3.32305e-32
ncbi-103385573	3.53244	3.0243e-70	-26.1623	2.29944e-30
ncbi-103396005	5.36018	1.28167e-161	25.0256	1.91478e-29
ncbi-103381206	1.23761	1.5162e-09	65.3308	3.96225e-115
ncbi-103377933	2.0824	4.37375e-31	-37.1485	6.87205e-21
ncbi-103390335	1.42968	1.13901e-06	-64.1012	3.22686e-64
ncbi-103393416	1.73486	2.64019e-17	-32.8735	2.44188e-12
ncbi-103391751	3.13776	4.26887e-69	-26.4073	3.35267e-12
ncbi-103383533	4.05687	8.90289e-44	49.8261	3.05996e-53
ncbi-103381072	1.8606	1.45126e-43	37.3572	1.88133e-15
ncbi-103385362	1.57016	6.7004e-12	-65.6827	5.80492e-40
ncbi-103383397	2.3541	4.45176e-13	-34.6447	4.31194e-40
ncbi-103380432	1.92068	6.38244e-09	-33.7469	6.42061e-14
ncbi-103388523	5.13781	1.22476e-78	-48.6422	1.07199e-18
ncbi-103376915	7.05889	0.00314003	-54.9091	4.74349e-20
ncbi-103395102	2.43626	4.25373e-10	-32.6298	1.2268e-21
ncbi-103376753	3.22043	1.25062e-20	-59.0083	2.6384e-16
ncbi-103391007	5.63517	6.9056e-08	-40.5791	3.12999e-25
ncbi-103378723	1.21705	3.95821e-13	-26.0718	3.10472e-17
ncbi-103386134	-3.97629	1.05242e-21	-27.1459	7.76777e-17
ncbi-103385520	1.05937	1.00229e-10	-26.8238	5.31362e-22
ncbi-103382315	1.25456	9.68619e-16	-37.9137	5.69452e-21
ncbi-103394631	4.30408	6.86669e-29	28.1945	8.4595e-20
ncbi-103392165	2.53172	0.00295208	-32.0825	1.00231e-09
ncbi-103397183	2.85963	3.65112e-18	-34.9083	2.65832e-13
ncbi-103393617	1.6325	3.95183e-11	-35.1591	4.2179e-19
ncbi-103388131	2.37262	3.96779e-22	-34.2741	1.6561e-14
ncbi-103386135	2.12033	1.79926e-32	-27.1459	7.76777e-17
ncbi-103393850	1.08277	0.00724862	-64.2474	1.55568e-67
ncbi-103377132	2.6813	5.37349e-14	-57.4171	1.33446e-30
ncbi-103389736	2.9032	6.27724e-64	-26.2055	2.12676e-13
ncbi-103386747	2.78332	2.23301e-25	-60.0298	5.98047e-26
ncbi-103396579	1.0792	0.000936836	-46.018	3.47989e-13
ncbi-103395718	1.138	2.7525e-08	-43.5632	1.66153e-22
ncbi-103383169	1.16537	0.00428802	-50.5462	4.24428e-27
ncbi-103382062	2.02701	1.56792e-25	-42.1262	3.4298e-21
ncbi-103392620	4.17207	1.44423e-92	-42.095	5.19552e-25
ncbi-103383858	1.17584	2.76164e-09	-27.9854	9.68499e-19
ncbi-103382901	2.76387	1.82814e-46	-64.2133	1.59814e-20
ncbi-103388399	1.21573	8.55024e-15	-42.2189	1.63319e-20
ncbi-103393400	-1.41198	0.000441229	36.7642	5.65507e-11
ncbi-103377953	3.09575	2.60745e-46	-46.1134	1.54376e-11
ncbi-103394382	4.38414	2.20806e-56	-26.7429	1.69647e-16
ncbi-103384255	4.94154	3.88714e-08	-38.7128	7.03495e-14
ncbi-103389521	2.07234	1.81818e-42	-28.0232	2.12103e-14
ncbi-103392699	1.63084	1.93406e-14	-36.5914	3.10755e-21
ncbi-103384017	6.10154	1.96448e-55	27.3798	8.59809e-08
ncbi-103384009	2.32815	1.1688e-62	-30.2789	6.79062e-12
ncbi-103393053	2.82696	4.13189e-35	-40.816	2.25055e-17
ncbi-103393983	1.13403	0.00149306	-73.2001	9.979e-12
ncbi-103385776	2.36277	2.33409e-16	-54.9739	1.8585e-18
ncbi-103397345	1.46144	8.76665e-07	-30.8599	2.11847e-19
ncbi-103384959	1.41789	2.88318e-32	-52.0553	1.44464e-23
ncbi-103385377	3.27399	1.64942e-10	42.5824	1.06564e-40
ncbi-103379323	3.0768	1.69858e-135	-29.2539	1.90773e-22
ncbi-103379723	2.74999	3.94122e-78	48.3687	9.03981e-30
ncbi-103380650	1.76223	9.13473e-21	37.4061	3.0443e-19
ncbi-103377208	1.43104	2.97863e-19	-34.4187	6.57231e-21
ncbi-103396359	3.11707	4.61005e-89	-34.3847	4.82341e-18
ncbi-103382849	1.90717	1.1508e-31	-28.6453	7.19375e-12
ncbi-103386443	2.14808	9.97938e-12	-32.4039	7.46476e-19
ncbi-103381027	2.974	1.61214e-13	-44.3331	3.10015e-45
ncbi-103396043	10.4234	1.82137e-41	-48.993	5.49685e-22
ncbi-103394628	4.5588	2.57551e-100	-37.2242	4.39538e-25
ncbi-103377209	2.36291	2.39604e-23	35.4007	1.39787e-58
ncbi-103383713	4.05417	3.16842e-88	-62.2059	2.78278e-38
ncbi-103377706	3.27678	1.82927e-33	-28.2245	6.90748e-15
ncbi-103389709	6.31099	2.18757e-78	-30.5791	3.38239e-18
ncbi-103391314	1.63727	4.03959e-06	-42.052	9.75576e-25
ncbi-103392347	2.34986	2.13259e-14	-28.3832	1.70527e-23
ncbi-103388429	3.07683	1.57788e-45	-48.5649	1.02942e-19
ncbi-103386115	5.58709	1.27551e-88	-39.6515	4.38146e-30
ncbi-103390548	2.98259	4.21767e-26	36.3054	3.07359e-32
ncbi-103378862	1.41766	9.30198e-18	-31.9037	2.70867e-16
ncbi-103380043	1.55931	1.97175e-20	-47.276	9.74086e-14
ncbi-103391191	5.65105	0.000394235	-25.4707	2.0625e-11
ncbi-103394503	3.50455	0.0321029	55.9192	8.39815e-42
ncbi-103377421	4.1586	6.90821e-88	-47.1205	6.3892e-44
ncbi-103391281	2.41047	4.27142e-18	37.3282	1.06209e-24
ncbi-103394257	2.10983	3.57839e-23	-30.3415	6.17036e-13
ncbi-103378708	2.86272	8.04007e-10	-43.1771	1.18116e-22
ncbi-103394798	4.61746	1.34534e-148	-52.5491	1.56639e-24
ncbi-103381169	3.67196	4.0902e-142	45.3328	9.29154e-60
ncbi-103393579	3.52047	6.7961e-99	-42.6959	3.48053e-36
ncbi-103384710	1.90783	6.06557e-38	-30.8892	3.68337e-23
ncbi-103381079	2.22815	9.67616e-22	-35.3805	1.16598e-30
ncbi-103380843	2.01929	7.40351e-19	-27.3066	5.92353e-11
ncbi-103391705	4.09887	1.516e-38	-27.5369	7.68388e-16
ncbi-103382036	2.77955	2.04246e-31	-29.2668	3.25514e-13
ncbi-103395812	1.12042	9.34533e-14	-26.9658	1.85066e-13
ncbi-103392578	2.16955	8.04253e-12	-25.2202	6.80854e-16
ncbi-103382227	3.2309	4.44713e-18	-71.9887	5.22961e-70
ncbi-103395567	1.85122	3.23287e-14	32.7767	9.15108e-15
ncbi-103388010	4.0758	1.12607e-72	-46.772	3.91754e-28
ncbi-103396246	3.66054	4.10976e-44	60.2316	4.65256e-21
ncbi-103390666	10.2214	1.81492e-28	-36.8377	2.79336e-17
ncbi-103396601	10.615	3.50812e-29	42.1981	2.02152e-33
ncbi-103395009	10.7918	1.34427e-26	-30.651	1.3994e-15
ncbi-103396676	2.46073	2.93548e-29	41.3717	4.09896e-18
ncbi-103391514	2.14573	3.34902e-21	-28.3549	6.25873e-16
ncbi-103391825	2.87973	4.66617e-58	-33.6928	3.73347e-33
ncbi-103391301	1.41973	9.5068e-14	-60.0291	5.81506e-20
ncbi-103382111	3.68281	5.66817e-11	-45.781	1.16917e-11
ncbi-103396634	1.87996	7.14765e-17	-26.7196	4.36668e-16
ncbi-103381808	1.25726	7.92149e-13	-62.7822	1.15277e-48
ncbi-103391817	2.178	1.07566e-33	27.2424	1.52291e-10
ncbi-103377870	1.54634	1.62209e-43	-45.0828	6.43597e-18
ncbi-103388671	3.62931	4.83746e-49	32.5703	7.46596e-15
ncbi-103383636	2.67336	5.15241e-78	-46.7207	3.00046e-24
ncbi-103377688	1.97773	3.79238e-25	-33.2116	3.99444e-23
ncbi-103387359	2.94845	2.50187e-08	-28.8811	2.1188e-13
ncbi-103396237	4.59281	9.69272e-58	29.1064	2.0185e-15
ncbi-103382028	3.5819	3.98424e-24	-27.4728	7.57621e-09
ncbi-103385610	-8.93664	0.000169726	-55.2835	4.33076e-24
ncbi-103392677	2.33714	7.52802e-18	-30.3573	3.38966e-26
ncbi-103384306	-3.68236	3.67464e-32	-26.2399	3.70945e-08
ncbi-103383254	1.87674	1.32048e-43	-46.125	3.6419e-31
ncbi-103398393	2.47315	5.32965e-47	-32.8352	4.74519e-20
MSTRG.18732	5.33151	6.23401e-06	-41.1774	8.33199e-14
MSTRG.14982	-1.30608	0.000118906	-36.1336	3.23173e-41
MSTRG.4757	5.2486	4.44562e-71	-48.4827	4.31243e-18
MSTRG.18761	7.34651	8.29392e-14	-30.2093	1.8396e-17
MSTRG.11065	10.348	5.137e-15	-44.5601	4.29509e-08
MSTRG.25133	6.37504	9.27879e-05	-31.8225	1.33164e-18
MSTRG.7392	2.84032	1.03101e-14	-54.3714	1.01608e-32
MSTRG.20188	2.56048	8.76195e-38	-26.4519	2.63389e-22
MSTRG.21962	7.29462	3.214e-11	-41.6925	1.70342e-21
MSTRG.7008	-4.69488	4.894e-20	-65.2943	4.9313e-60
MSTRG.5148	10.5346	2.71159e-12	-38.5675	7.51149e-24
MSTRG.25779	13.2576	4.01414e-14	52.589	1.86668e-37
MSTRG.16273	1.37095	2.66727e-10	27.6856	8.42867e-11
MSTRG.12970	1.23196	9.49955e-10	-66.3678	4.98726e-22
MSTRG.24736	2.78086	0.00017101	-40.0957	1.30574e-22
MSTRG.18631	11.9342	7.85073e-09	-53.1463	3.75647e-21
MSTRG.19743	6.12928	7.0977e-10	-49.9863	6.78484e-19
MSTRG.15637	8.06878	3.75609e-10	-49.2168	6.91081e-19
MSTRG.11097	2.89897	1.40563e-05	-32.5117	1.35389e-20
MSTRG.9749	4.53219	0.00178759	-33.1466	1.78919e-24
MSTRG.9165	3.14692	3.68848e-38	-34.2264	2.86624e-39
MSTRG.5028	1.37245	3.65769e-08	-26.1686	1.30718e-12
MSTRG.17379	10.8256	1.36764e-94	36.7304	7.12126e-25
MSTRG.6655	10.515	3.59788e-11	-28.6869	3.585e-25
MSTRG.20890	3.9542	3.06219e-07	-52.9539	6.81078e-25
MSTRG.18030	10.9806	5.51504e-88	-65.7311	1.24407e-20
MSTRG.21911	4.28254	3.16791e-100	-34.3514	2.44092e-20
MSTRG.9761	7.54689	7.6954e-43	-34.7731	2.34574e-21
MSTRG.938	3.81691	0.000117185	33.5737	1.12195e-25
MSTRG.13691	-4.01094	1.36926e-30	-32.2863	8.72662e-15
MSTRG.6867	1.96604	3.87173e-20	-38.8288	1.59733e-22
MSTRG.22738	1.06667	0.0130514	-75.701	2.03323e-49
MSTRG.19679	4.64879	5.01863e-11	-63.4973	3.85362e-27
MSTRG.25419	7.07223	1.65019e-21	-30.9007	8.8369e-23
MSTRG.21429	12.5467	9.21473e-21	-25.2081	7.49775e-19
MSTRG.9184	7.39628	1.32094e-226	-75.0439	1.34822e-58
MSTRG.7937	8.51175	8.97718e-21	-25.1369	2.90132e-10
MSTRG.11064	10.0407	2.66633e-05	-47.2064	1.22185e-20
MSTRG.2581	10.8791	0.000267985	-31.3381	2.53337e-19
MSTRG.24881	1.6641	0.000147827	-29.1267	2.84713e-08
MSTRG.6993	9.33762	6.8899e-19	-42.2282	3.23654e-19

## Sheet: Figure 7A-4
Source data for Figure 7A (PMG-vs-FG, downstream)
id	gene_fc	gene_p	meth.diff	qvalue
ncbi-103384515	5.74903	1.54369e-26	-25.0365	1.09896e-19
ncbi-103394505	1.71071	0.00238658	-33.107	5.00029e-23
ncbi-103382960	6.1874	1.51033e-185	35.9029	2.48537e-35
ncbi-103387842	4.95315	1.51512e-124	-38.0995	7.30206e-30
ncbi-103395017	4.19756	2.00261e-102	-69.3716	1.29534e-56
ncbi-103396743	1.00768	0.00173436	58.3173	0
ncbi-103387551	3.65654	0	-57.4748	5.63335e-34
ncbi-103396553	1.45609	7.98215e-16	-40.9741	7.7258e-17
ncbi-103387596	2.11238	1.56016e-69	-36.0222	5.84244e-14
ncbi-103380586	4.12102	0.00247315	-31.2698	1.56895e-19
ncbi-103384121	9.02441	1.63908e-123	-25.088	2.23435e-09
ncbi-103387959	2.91114	8.63745e-33	30.0688	6.14807e-30
ncbi-103379619	2.95561	4.57831e-23	-51.1796	1.01071e-24
ncbi-103381501	1.56515	9.72039e-20	-38.3699	1.44096e-24
ncbi-103378036	3.4447	2.99938e-91	-29.9013	4.16635e-15
ncbi-103376665	2.67322	4.05081e-33	-57.3227	8.56457e-26
ncbi-103381686	2.31099	6.18965e-53	-31.9825	1.65146e-11
ncbi-103382710	2.23776	1.7634e-30	31.874	2.65383e-10
ncbi-103389033	6.28995	4.91515e-140	-44.1192	4.59318e-20
ncbi-103381965	3.30296	7.35726e-52	-51.4603	7.43288e-30
ncbi-103377472	3.01742	3.73472e-36	-84.2591	2.39246e-100
ncbi-103394502	8.81559	3.22854e-222	59.9858	2.08204e-41
ncbi-103383786	12.4632	3.62088e-16	-51.1882	4.46414e-12
ncbi-103387609	1.13081	3.24903e-19	-45.0276	6.99792e-26
ncbi-103387130	1.01272	1.04711e-23	-40.2423	3.29035e-14
ncbi-103379083	-1.95472	0.00202662	-46.7852	2.8363e-29
ncbi-103383812	2.8511	5.2428e-18	-34.968	4.40512e-14
ncbi-103386779	4.49529	2.04974e-62	-30.7841	3.9647e-23
ncbi-103383296	1.9896	1.86166e-34	-32.7435	6.32205e-20
ncbi-103381557	1.14771	1.02421e-18	-63.2863	8.43506e-37
ncbi-103393684	7.41031	1.50291e-90	-25.0179	3.57578e-11
ncbi-103378702	1.58152	4.02346e-06	-49.1714	6.68976e-18
ncbi-103391514	2.61638	5.02334e-59	-28.5429	6.32529e-18
ncbi-103381753	2.23152	9.96589e-73	-32.4391	7.45477e-22
ncbi-103395412	1.88649	5.29641e-08	-40.1936	3.04048e-21
ncbi-103391314	1.38228	5.95572e-05	-40.7836	9.78867e-18
ncbi-103394048	4.20967	2.13717e-52	50.1128	7.26604e-11
ncbi-103395694	2.67811	4.97088e-24	-53.1728	5.16523e-16
ncbi-103382315	1.25423	4.1238e-12	-36.6662	7.92444e-22
ncbi-103395666	3.5177	6.82609e-160	-48.9566	2.32227e-33
ncbi-103378088	2.81021	1.57322e-30	-64.9477	2.40674e-45
ncbi-103391973	1.13073	0.00309843	-44.0804	5.99864e-36
ncbi-103378450	3.35077	4.21026e-105	-40.1362	2.20187e-15
ncbi-103398076	1.22558	2.54128e-23	-64.5462	7.34609e-37
ncbi-103397761	8.37107	7.50351e-288	-25.9669	3.57003e-15
ncbi-103387294	1.93173	4.59436e-58	-55.2028	5.98093e-38
ncbi-103391484	2.79764	1.04389e-39	40.3354	4.12864e-26
ncbi-103377806	-1.68143	4.34056e-06	-40.7939	2.23528e-17
ncbi-103383484	5.84647	1.85818e-97	-34.434	1.13037e-18
ncbi-103392254	1.62175	2.92107e-11	-62.4644	2.84431e-25
ncbi-103383458	4.74953	1.61013e-11	31.4343	4.97782e-32
ncbi-103398279	3.0107	7.35962e-90	-61.6989	1.57281e-32
ncbi-103391161	1.05143	0.00133712	-69.2638	2.50623e-50
ncbi-103379667	1.74047	1.06665e-05	-35.536	3.17668e-13
ncbi-103383618	1.22366	6.06898e-10	-45.5489	1.84763e-20
ncbi-103382533	1.99789	0.000363897	-36.2635	1.37496e-25
ncbi-103396198	4.08584	4.38648e-70	-91.4317	1.65373e-108
ncbi-103381933	1.26191	2.83679e-14	-33.686	4.7451e-15
ncbi-103379092	1.25113	1.23461e-16	39.4226	1.12331e-15
ncbi-103379088	2.39306	0.000140094	-25.7698	1.8433e-08
ncbi-103382827	2.64202	4.86486e-20	-37.3584	9.18379e-21
ncbi-103380737	15.4486	9.77939e-13	-45.691	4.74407e-26
ncbi-103392195	5.20647	5.24882e-102	-50.2362	1.13162e-17
ncbi-103397183	3.34314	1.37792e-29	-36.6623	7.81681e-16
ncbi-103388035	3.01007	2.80402e-34	-42.5866	2.3103e-28
ncbi-103385965	2.31564	3.15705e-32	-30.5954	1.54978e-35
ncbi-103392812	3.1389	3.43726e-06	-29.6917	4.37723e-20
ncbi-103388149	1.58609	6.28743e-31	-55.4678	2.07587e-36
ncbi-103377913	1.97462	1.00373e-16	56.0852	2.4742e-34
ncbi-103387552	4.55798	6.28928e-144	-61.2314	1.43006e-53
ncbi-103393845	2.34508	5.22572e-28	27.701	1.2324e-33
ncbi-103393698	1.88401	6.87714e-26	-39.3993	1.78159e-31
ncbi-103383489	1.50709	5.24768e-10	-25.9838	4.23309e-17
ncbi-103385823	7.26034	2e-298	-32.0772	2.98213e-18
ncbi-103378831	-1.42045	0.0161381	-52.1068	5.58887e-57
ncbi-103381404	1.65811	1.37906e-59	-25.1892	6.32785e-10
ncbi-103384959	1.19024	1.35536e-31	-43.1504	5.11465e-12
ncbi-103382785	2.66338	2.8232e-12	-63.6666	8.18258e-29
ncbi-103390605	2.28454	6.63531e-14	-36.8703	2.87795e-27
ncbi-103397505	6.68768	7.13216e-80	-49.3199	5.44142e-31
ncbi-103391187	1.09517	3.99079e-06	-61.8181	5.25769e-20
ncbi-103377941	1.42732	7.57257e-29	-46.9771	7.28478e-28
ncbi-103394665	1.56755	5.20693e-06	-25.5164	2.40384e-11
ncbi-103398285	5.79235	3.18741e-63	25.9911	6.11134e-24
ncbi-103378871	2.28466	2.5762e-05	43.5522	3.48657e-28
ncbi-103377634	4.81237	9.03394e-118	30.3944	1.32982e-14
ncbi-103377337	2.0655	6.31009e-12	-39.0967	1.69868e-40
ncbi-103383684	2.02307	3.00965e-67	31.525	1.76749e-20
ncbi-103391465	1.61936	0.0356858	-28.1612	1.47121e-08
ncbi-103379969	-2.56071	0.00776012	-38.0947	3.67831e-16
ncbi-103389960	1.73872	1.95719e-10	36.603	2.86004e-28
ncbi-103378751	1.86477	2.16868e-32	-28.814	4.395e-16
ncbi-103391627	5.01495	0.0400297	53.0176	1.94167e-21
ncbi-103387246	2.43932	6.62519e-32	-47.5124	3.12924e-34
ncbi-103393158	1.26336	2.01462e-05	-31.7922	1.02305e-18
ncbi-103383911	4.23162	4.81924e-36	-40.3822	1.99693e-24
ncbi-103388900	4.49763	4.08695e-104	-63.6192	2.44124e-39
ncbi-103378017	3.10362	8.38282e-08	-48.2737	2.60447e-41
ncbi-103392009	2.2097	5.01432e-16	-27.8741	2.28285e-21
ncbi-103382304	1.25981	1.43309e-27	-34.0125	1.62632e-13
ncbi-103392922	1.31645	4.78798e-18	-25.3727	1.14821e-09
ncbi-103380228	-1.64629	0.020776	-58.2715	3.95815e-14
ncbi-103383403	1.87876	6.86649e-15	26.9464	3.05781e-16
ncbi-103388440	1.16303	1.38488e-06	-45.1947	5.35983e-22
ncbi-103377135	2.26295	1.17723e-17	-29.2851	1.97851e-21
ncbi-103396073	14.6301	2.3967e-28	-35.3097	1.16846e-43
ncbi-103377193	-8.43045	1.84213e-12	32.7932	5.69084e-13
ncbi-103384544	3.78812	1.54024e-23	-32.2014	9.71287e-16
ncbi-103394668	3.41272	1.1284e-84	-29.9254	9.91676e-16
ncbi-103386964	3.36523	4.30823e-60	-26.5665	1.03945e-12
ncbi-103396711	1.96901	4.31354e-54	36.3836	1.28521e-22
ncbi-103388523	5.11978	1.07252e-87	-43.8616	6.58543e-14
ncbi-103399913	-1.56221	5.20585e-35	-75.6769	1.2807e-70
ncbi-103378845	1.14984	1.10189e-05	-41.5662	5.20782e-13
ncbi-103388222	1.26854	0.00111585	-57.3497	5.96941e-34
ncbi-103379322	1.10356	5.14899e-07	-57.5231	3.90013e-32
ncbi-103378277	8.4679	3.17239e-263	-46.7904	3.86888e-36
ncbi-103384625	-1.15422	0.0248148	-49.4946	8.98818e-30
ncbi-103387730	5.06897	2.80192e-151	-28.2519	1.03892e-09
ncbi-103380481	-1.56112	3.85118e-26	-43.9094	3.66709e-18
ncbi-103399070	15.5207	4.00105e-33	-37.1569	1.5098e-19
ncbi-103394540	5.97099	1.1211e-168	-43.5703	3.49376e-22
ncbi-103376967	12.5887	6.9771e-15	-55.0371	1.29351e-62
ncbi-103377901	2.42041	1.60929e-58	-48.46	1.53574e-18
ncbi-103392836	1.80219	0.0112737	32.6188	1.30919e-10
ncbi-103378491	6.08716	9.42577e-08	-25.9501	8.37242e-13
ncbi-103397450	1.54242	1.61306e-28	-35.4446	3.85004e-24
ncbi-103380206	3.3268	2.09394e-58	-36.6171	9.12167e-22
ncbi-103398141	2.28486	5.84585e-71	-39.8493	6.58341e-12
ncbi-103390914	9.31467	1.79067e-97	-39.5458	3.83555e-10
ncbi-103398262	1.93061	2.97932e-12	-28.0539	1.51056e-11
ncbi-103399855	6.45204	1.57898e-55	-29.2797	1.20475e-13
ncbi-103388062	1.62051	2.1247e-18	-43.6876	2.57801e-19
ncbi-103384711	1.9	3.30515e-84	-38.3211	1.67314e-18
ncbi-103381710	2.32737	1.93239e-50	-49.2563	3.90203e-33
ncbi-103391197	-4.0307	7.5482e-13	-46.4646	2.39104e-35
ncbi-103379258	2.91158	4.13759e-16	-31.0409	2.83933e-17
ncbi-103377886	3.85626	0.000429346	-42.5474	4.45151e-15
ncbi-103393869	2.39207	6.28719e-24	38.5577	3.68988e-19
ncbi-103381485	9.86193	1.51561e-22	-26.6988	9.11571e-25
ncbi-103395153	-3.4021	0.0306854	-38.7061	2.56554e-10
ncbi-103392578	1.93626	5.51882e-12	-27.3333	6.52323e-20
ncbi-103390081	1.3467	3.90276e-37	-34.9204	6.46802e-26
ncbi-103383169	1.63801	3.61454e-05	-44.7791	8.43014e-24
ncbi-103398315	2.34838	2.48269e-34	51.7061	1.5127e-66
ncbi-103382830	6.54248	0.00152224	-39.6716	3.30558e-36
ncbi-103395959	1.5849	6.48386e-54	-39.0543	1.3459e-23
ncbi-103380052	1.49694	1.94592e-22	-27.4311	3.37419e-14
ncbi-103390392	1.49428	1.96454e-17	-26.6654	2.79053e-23
ncbi-103381905	1.63173	1.87731e-41	-37.5693	3.16974e-15
ncbi-103385692	3.74322	1.06689e-05	-27.5371	1.90826e-25
ncbi-103393063	1.54631	1.21291e-19	-28.916	5.86397e-20
ncbi-103381036	1.79584	9.02987e-57	-43.5259	1.64792e-34
ncbi-103378785	2.54299	7.32093e-09	-30.8252	1.01332e-13
ncbi-103396029	3.848	4.15438e-16	-33.4159	3.61258e-22
ncbi-103399764	1.10808	2.36268e-09	-65.238	5.10555e-54
ncbi-103377757	1.60694	5.03968e-06	30.424	1.35015e-16
ncbi-103393326	1.47053	2.59838e-06	-30.8777	2.05538e-18
ncbi-103393530	1.62502	1.75642e-12	-72.2287	3.67369e-42
ncbi-103378559	2.00804	1.35151e-06	-44.466	2.78504e-39
ncbi-103382599	4.16719	1.14615e-36	-39.3516	1.30229e-23
ncbi-103378331	1.87191	4.34692e-22	-28.4603	1.06358e-19
ncbi-103398065	1.64293	1.77198e-36	49.9345	6.02251e-61
ncbi-103394623	2.27531	9.89524e-28	-29.5029	1.63838e-18
ncbi-103388248	3.71065	5.07023e-59	-63.4439	1.06592e-42
ncbi-103383707	-1.38971	0.000703801	-39.0722	5.51131e-20
ncbi-103380541	2.56175	1.28937e-27	66.405	2.01171e-53
ncbi-103387800	2.45953	2.0593e-27	-30.1515	1.34109e-19
ncbi-103382041	5.03909	7.96321e-62	-30.0905	1.18328e-13
ncbi-103390674	3.83835	3.05257e-126	-37.989	8.5086e-18
ncbi-103386948	3.9441	4.14673e-72	-31.0674	7.03723e-19
ncbi-103379817	7.5371	1.06691e-68	-26.9562	1.82496e-19
ncbi-103387848	2.08419	6.74273e-56	-54.224	6.45076e-32
ncbi-103396640	8.24921	3.04764e-09	26.5925	7.02814e-134
ncbi-103397998	1.30775	2.24615e-14	60.4777	5.30186e-12
ncbi-103394884	8.74034	4.60278e-16	-25.0208	3.20015e-13
ncbi-103384254	1.27273	1.10955e-31	-41.7219	3.5782e-21
ncbi-103378407	1.07058	4.99093e-06	-25.5622	3.89686e-19
ncbi-103385657	1.29053	5.48769e-05	-53.1365	4.78991e-12
ncbi-103394396	2.13128	0.000142833	-48.9425	9.31917e-45
ncbi-103391567	2.12928	5.75779e-07	-39.8346	1.01999e-45
ncbi-103394581	1.24593	1.62049e-10	-58.3895	5.79643e-46
ncbi-103377843	1.09619	6.40584e-09	-58.2796	6.92168e-75
ncbi-103394524	1.46554	5.34881e-18	-40.2913	5.55564e-22
ncbi-103385049	2.49837	3.77578e-32	-64.3798	7.01572e-57
ncbi-103379733	13.6688	3.15514e-25	-27.2029	9.4039e-08
ncbi-103384353	3.81053	2.54161e-102	-34.3939	2.3352e-10
ncbi-103384183	3.14267	1.14302e-18	-44.0285	9.37189e-30
ncbi-103385731	1.77798	4.39527e-08	-33.2447	7.2918e-13
ncbi-103383677	1.939	8.78085e-46	-34.1751	4.93353e-18
ncbi-103386157	2.25024	4.5672e-73	-54.3954	1.02955e-33
ncbi-103397768	2.82685	1.74268e-50	-51.1272	2.64377e-39
ncbi-103393080	1.91749	1.9258e-11	-37.8758	7.9894e-14
ncbi-103388127	1.57428	1.44136e-33	-37.6994	1.21006e-27
ncbi-103383496	1.05964	3.34915e-07	-26.6385	2.82469e-17
ncbi-103391599	2.07839	3.09294e-32	-48.4821	3.72097e-17
ncbi-103382223	2.57969	4.46599e-45	59.9675	4.72533e-47
ncbi-103386606	1.7671	1.76784e-41	-36.7231	8.24413e-23
ncbi-103384171	5.83077	5.84376e-248	-37.1469	4.75589e-18
ncbi-103391990	4.35415	2.64587e-93	-46.2999	3.29836e-24
ncbi-103379095	1.92015	1.16399e-27	-64.5592	3.72642e-35
ncbi-103377352	-3.42555	6.07318e-16	-47.3984	9.56925e-35
ncbi-103395692	2.25372	1.05494e-64	44.1391	2.36326e-87
ncbi-103386681	2.66451	1.43626e-08	33.4655	1.57061e-39
ncbi-103379140	1.51605	2.06754e-11	-27.5735	7.56532e-19
ncbi-103397567	3.47737	5.45274e-74	-58.2914	3.37485e-28
ncbi-103390416	-3.4451	8.35976e-23	-58.1236	2.05612e-21
ncbi-103378708	3.46647	3.9002e-09	-42.6281	2.51803e-21
ncbi-103396558	2.11599	1.15615e-21	-47.8217	6.82173e-32
ncbi-103382427	1.33932	2.54345e-10	-48.2534	6.36257e-48
ncbi-103384407	5.24393	2.6435e-18	28.3778	4.54388e-14
ncbi-103378283	1.61373	1.18567e-17	-35.3167	4.3965e-20
ncbi-103393399	1.0898	5.73054e-09	-50.7257	1.534e-19
ncbi-103397516	3.44429	8.22261e-74	51.4483	7.11815e-63
ncbi-103396343	3.53314	3.24812e-59	42.0036	1.17322e-10
ncbi-103380578	11.1293	1.30895e-11	-30.3997	1.0837e-12
ncbi-103379789	2.07227	0.000257565	-44.7659	7.79237e-33
ncbi-103383273	3.04882	1.05615e-95	-58.8751	5.39338e-68
ncbi-103389759	1.10659	3.22568e-07	-33.201	4.424e-14
ncbi-103392751	1.58978	2.03562e-82	-54.0347	8.57231e-40
ncbi-103385495	1.41758	2.77174e-13	-50.4496	1.08297e-15
ncbi-103379019	6.48348	5.75343e-125	-36.0455	3.61968e-55
ncbi-103392349	1.42786	3.78048e-24	-25.9181	3.1953e-19
ncbi-103392711	2.73543	3.52234e-06	-41.3675	5.8797e-17
ncbi-103388549	1.9352	3.82359e-62	-58.091	2.02893e-25
ncbi-103386042	2.75631	6.02895e-86	-51.9186	1.27901e-24
ncbi-103380502	2.01185	2.00838e-08	-30.542	2.23608e-16
ncbi-103394294	6.305	5.7314e-121	-35.0634	9.0992e-24
ncbi-103382711	2.9173	1.54206e-36	-29.7929	5.33754e-12
ncbi-103376749	2.24835	1.89994e-35	-58.5652	1.22886e-19
ncbi-103390239	1.09548	1.14138e-09	-39.5591	1.1701e-39
ncbi-103385626	2.37025	1.09103e-42	-34.519	1.29732e-33
ncbi-103391357	2.17482	0.000182098	-38.7998	7.09205e-14
ncbi-103388113	1.5875	1.82368e-27	-29.383	1.61816e-11
ncbi-103387029	4.3896	5.7171e-55	-29.6176	2.75573e-23
ncbi-103385978	2.34062	0.00664389	-41.2682	5.91743e-29
ncbi-103392417	3.74506	1.92793e-51	-41.6083	7.48253e-27
ncbi-103377922	1.23871	4.33875e-09	-34.0404	2.67994e-08
ncbi-103379858	2.34711	3.69858e-20	-49.8183	1.63464e-23
ncbi-103384145	1.39796	1.79018e-26	-25.2572	2.10552e-15
ncbi-103379218	1.64905	1.22885e-12	-50.7995	5.22852e-31
ncbi-103387256	5.16065	7.8964e-241	-26.2718	4.28687e-21
ncbi-103396161	4.19967	1.00951e-05	-34.248	8.97078e-18
ncbi-103384135	-3.79215	1.87211e-187	-31.1812	5.802e-12
ncbi-103387862	2.19308	1.26382e-14	-79.5493	2.11578e-73
ncbi-103389623	4.79965	3.02797e-177	-34.9781	4.48646e-12
ncbi-103385022	1.19293	6.96018e-09	-42.1214	2.96358e-18
ncbi-103376976	1.54335	1.16305e-36	49.0774	1.71509e-39
ncbi-103392938	2.76938	2.2164e-76	-56.4908	1.21294e-37
ncbi-103378456	2.96893	1.13884e-64	36.5294	1.33221e-20
ncbi-103394110	3.09018	1.15843e-122	26.3775	2.21294e-29
ncbi-103393810	1.45311	5.69531e-18	-28.6447	4.87147e-14
ncbi-103396585	1.3022	4.92393e-42	41.727	1.23638e-26
ncbi-103395324	4.09611	2.22299e-27	-28.1901	4.62678e-11
ncbi-103381079	1.93506	1.55647e-25	-34.5497	2.27287e-27
ncbi-103385458	1.36075	3.32738e-27	-35.3922	1.73214e-10
ncbi-103390133	9.39518	3.21474e-07	-34.5319	5.25903e-16
ncbi-103378157	-1.19614	1.96867e-08	-33.1477	2.66249e-31
ncbi-103395823	3.05839	2.75081e-127	35.4073	1.46412e-26
ncbi-103389809	2.55387	6.64272e-22	-28.3081	2.08009e-16
ncbi-103384357	2.49162	1.39165e-45	-31.8161	4.34361e-14
ncbi-103387169	1.80428	1.82394e-09	61.5519	1.83487e-45
ncbi-103394418	3.0233	4.73207e-53	-40.4419	4.41795e-19
ncbi-103387272	4.37656	1.64525e-146	-27.1943	7.36184e-10
ncbi-103383854	3.1044	9.50962e-57	45.756	2.78334e-42
ncbi-103391588	9.17626	8.07e-26	-26.6882	7.23967e-17
ncbi-103382919	3.92173	1.85462e-36	-53.8372	6.39154e-29
ncbi-103385848	1.28221	5.11376e-05	-39.1238	2.65491e-11
ncbi-103382036	3.27975	1.804e-71	-29.8999	3.36642e-15
ncbi-103388877	3.38525	5.91396e-17	-25.6576	2.78399e-21
ncbi-103376670	3.6631	5.51821e-101	-31.6452	1.6358e-19
ncbi-103396785	7.80175	6.37772e-06	-29.3664	1.28439e-09
ncbi-103378865	2.5502	5.7406e-36	35.6107	4.56642e-26
ncbi-103398024	2.06685	5.28069e-12	42.9133	1.6889e-09
ncbi-103386502	4.38802	5.21549e-34	-71.6735	1.31895e-101
ncbi-103389709	6.16803	5.26454e-64	-28.7908	1.83853e-17
ncbi-103385759	2.23764	7.68542e-13	-49.8324	3.15191e-32
ncbi-103383382	2.20315	2.10996e-53	-77.2459	8.95603e-94
ncbi-103377184	6.64503	6.48396e-83	26.5526	5.2072e-17
ncbi-103386712	2.0416	9.0121e-34	-42.9491	2.82401e-46
ncbi-103379300	1.62505	3.37338e-33	-35.3148	3.79324e-24
ncbi-103391205	1.22517	2.76084e-16	-71.0227	7.70436e-21
ncbi-103384808	3.5815	4.35657e-49	-28.1168	6.38975e-13
ncbi-103378630	3.6128	6.27344e-12	-34.1672	5.58924e-20
ncbi-103396708	2.05063	0.00586855	-44.4425	8.48263e-24
ncbi-103393865	2.32683	2.9623e-28	-37.4228	1.59695e-29
ncbi-103378457	5.52202	0	-37.6728	6.82076e-32
ncbi-103394131	4.94508	1.44984e-118	-32.2811	9.37566e-24
ncbi-103385894	1.57777	1.35625e-28	-30.9699	7.9827e-37
ncbi-103382254	-2.6312	1.88993e-42	-41.9428	2.20321e-32
ncbi-103387188	1.5226	0.000206007	-29.8233	5.73646e-09
ncbi-103390243	1.47787	3.4545e-20	-29.0091	1.48278e-13
ncbi-103392584	1.51728	5.54247e-26	-35.7603	5.55475e-16
ncbi-103387010	7.48598	2.99265e-295	33.1791	3.71451e-24
ncbi-103382468	3.2857	1.66705e-120	52.5762	4.97203e-17
ncbi-103393767	1.30915	1.41367e-12	-49.0775	2.97914e-26
ncbi-103390815	1.1265	1.3382e-14	-38.3979	6.16811e-17
ncbi-103394276	1.19024	6.16353e-15	-43.054	6.33538e-21
ncbi-103385739	3.96224	2.0107e-20	-39.303	2.5121e-26
ncbi-103396076	4.19548	6.71385e-47	-27.6566	3.64182e-18
ncbi-103385668	6.46818	4.00081e-09	50.9444	2.78254e-37
ncbi-103397350	7.59991	4.48079e-25	-42.566	1.1942e-15
ncbi-103394070	2.46257	2.5537e-112	-31.2453	1.08507e-24
ncbi-103386116	1.41884	3.20703e-09	-41.7851	5.42343e-23
ncbi-103392826	4.39553	1.88853e-36	-35.4694	2.83447e-17
ncbi-103379325	-1.49676	2.32023e-20	-39.9582	3.03341e-17
ncbi-103387939	2.9635	3.07327e-63	-48.1777	4.06163e-15
ncbi-103382091	1.53118	2.30087e-41	-55.7048	3.14881e-30
ncbi-103383593	1.93158	3.62652e-13	-39.7384	4.82119e-17
ncbi-103384526	1.83668	1.9256e-20	-63.481	1.06915e-47
ncbi-103385313	2.90731	6.07335e-15	-45.2979	2.69341e-14
ncbi-103382605	2.02033	0.000142772	-55.319	3.5092e-55
ncbi-103392398	2.37032	8.73266e-05	-27.326	1.80591e-14
ncbi-103395274	3.81054	1.82485e-07	-27.3595	7.23618e-15
ncbi-103384519	1.78566	0.00181041	-30.257	1.77943e-29
ncbi-103378619	7.32559	7.78983e-292	55.9017	1.13772e-136
ncbi-103379299	1.60397	2.00669e-26	-62.45	3.55356e-22
ncbi-103393776	1.70663	8.25564e-25	-27.4153	1.26033e-11
ncbi-103381030	4.04731	1.15056e-08	-28.7634	8.31118e-19
ncbi-103382528	2.12879	0.00850168	33.5014	6.55639e-17
ncbi-103379523	8.8371	1.15857e-19	-30.372	8.97984e-18
ncbi-103387056	2.9774	4.96752e-61	-67.4132	8.74679e-37
ncbi-103376980	-1.50463	3.07098e-06	-61.8721	4.37474e-35
ncbi-103393353	1.21712	1.82865e-13	-61.5265	3.00518e-32
ncbi-103390113	5.23657	1.06575e-54	-35.5377	1.09828e-19
ncbi-103384782	1.53811	4.00858e-08	-79.6355	1.63719e-90
ncbi-103397835	3.28076	2.00894e-53	50.1455	4.13847e-32
ncbi-103389806	6.24074	1.97463e-252	26.2454	2.28633e-22
ncbi-103392572	1.04796	0.0287087	-30.8667	2.28335e-13
ncbi-103396997	6.97981	1.89815e-221	-63.9873	5.7904e-25
ncbi-103389328	15.0728	8.6299e-30	-56.0366	2.83012e-40
ncbi-103393490	1.16297	1.22857e-14	-54.1997	6.62969e-26
ncbi-103382029	2.88292	1.63079e-18	-29.8322	1.61564e-25
ncbi-103383579	1.36104	4.0574e-24	-26.7942	7.09759e-11
ncbi-103389764	3.05876	3.59792e-38	-28.8512	1.13895e-14
ncbi-103394649	1.91908	3.21916e-14	-25.6331	4.74637e-18
ncbi-103385884	1.54309	1.03727e-16	58.1241	7.85864e-49
ncbi-103397068	1.51009	4.85889e-14	-62.4563	1.48946e-33
ncbi-103386511	1.85604	1.0061e-07	29.0771	7.02154e-32
ncbi-103391759	4.58688	3.47965e-131	-41.1982	5.82053e-139
ncbi-103394148	2.39799	7.22006e-59	-46.7598	4.051e-33
ncbi-103383715	5.10803	7.51561e-74	-25.6522	8.67647e-15
ncbi-103397894	1.50756	4.34637e-15	-49.5559	7.6534e-23
ncbi-103382330	1.30183	1.42414e-16	-34.3879	2.26669e-21
ncbi-103377706	3.3169	1.28186e-39	-37.9123	1.83918e-28
ncbi-103396683	4.63016	2.38762e-109	-25.0536	1.97998e-14
ncbi-103387002	1.3398	4.28483e-25	-26.172	4.19921e-24
ncbi-103392535	5.46597	4.05718e-17	-42.9583	4.6179e-30
ncbi-103384306	-3.5339	1.83338e-44	-33.9549	1.83602e-15
ncbi-103383281	4.61425	1.9605e-90	-52.8498	5.19114e-51
ncbi-103387483	2.25269	1.0289e-27	-46.1754	1.5489e-46
ncbi-103389847	3.61547	9.1979e-109	40.1645	2.74195e-65
ncbi-103379464	2.11067	1.60704e-09	-25.9103	1.98307e-13
ncbi-103392059	1.45425	1.25693e-26	-65.1249	7.07464e-39
ncbi-103379370	2.5906	1.39914e-26	-37.3031	1.22445e-13
ncbi-103382761	3.29068	2.57487e-51	-28.572	3.78663e-19
ncbi-103385639	4.54612	7.98738e-39	-31.921	8.93274e-26
ncbi-103383199	1.14718	3.15383e-08	-76.6134	4.38021e-83
ncbi-103377403	1.40035	6.84497e-23	-44.1957	3.2101e-23
ncbi-103386847	1.89401	2.81048e-25	-37.3409	1.102e-52
ncbi-103395101	2.64017	4.27447e-77	-30.2159	1.80075e-27
ncbi-103393662	1.63336	2.20443e-09	-54.3231	1.33684e-33
ncbi-103377474	1.64534	5.80913e-26	59.3115	1.29687e-21
ncbi-103381751	2.20659	1.44533e-62	-41.026	8.71607e-17
ncbi-103381819	1.41882	2.13634e-06	-33.7965	1.44563e-21
ncbi-103379752	1.45286	3.55495e-07	-34.8523	8.26323e-16
ncbi-103387930	1.69555	6.17677e-08	-36.788	6.13397e-40
ncbi-103387387	1.1823	7.8654e-07	-36.9469	3.62659e-24
ncbi-103385130	1.61294	4.65939e-26	-40.9247	4.47311e-09
ncbi-103382746	4.91289	2.86464e-05	27.9892	2.88877e-33
ncbi-103387348	2.66594	6.39467e-40	-26.9253	1.75497e-15
ncbi-103384605	3.26329	2.48905e-47	-33.6154	1.95604e-23
ncbi-103393805	-4.06752	4.69426e-07	-46.7313	3.46167e-25
ncbi-103385455	2.04003	7.07734e-73	-62.1278	2.75304e-25
ncbi-103397966	2.19265	0.0140345	29.6285	5.21967e-16
ncbi-103391054	4.91086	3.93946e-07	-33.3265	1.5782e-12
ncbi-103389420	4.72839	1.45341e-60	-49.5886	6.06719e-63
ncbi-103379906	-1.57403	8.26644e-20	46.0119	3.83212e-64
ncbi-103386713	1.26284	1.09704e-17	-28.1524	1.98557e-13
ncbi-103390839	2.97233	9.89402e-12	-27.246	8.47092e-15
ncbi-103391191	6.32912	0.00015515	-25.6805	2.67518e-12
ncbi-103393978	-4.078	0.000914723	-28.7771	4.50449e-15
ncbi-103390965	1.83815	5.80272e-25	-81.3927	9.02365e-89
ncbi-103391695	1.44837	1.39039e-19	-41.9482	1.41116e-20
ncbi-103377070	1.29517	7.68747e-06	-26.6478	3.59652e-19
ncbi-103379955	1.88545	1.06905e-30	-44.3985	1.1918e-17
ncbi-103382190	1.14916	2.78215e-07	-38.4143	3.79546e-28
ncbi-103383836	2.38263	0.000335731	-28.4557	2.13196e-17
ncbi-103383533	3.55059	1.31144e-33	45.8493	2.36761e-42
ncbi-103390458	2.41549	2.61655e-19	-29.5336	1.44194e-28
ncbi-103383762	1.39974	4.03877e-12	-36.6725	2.31586e-20
ncbi-103387052	1.80236	1.1963e-16	-51.4195	2.31282e-17
ncbi-103378185	1.04465	8.18048e-07	-29.4695	6.91333e-14
ncbi-103388093	-3.13681	5.59478e-11	-30.8814	2.2324e-15
ncbi-103386827	1.80241	6.04495e-37	-42.7036	3.01979e-16
ncbi-103384552	5.39232	0.00621331	-27.2397	1.419e-14
ncbi-103386870	15.3344	5.20652e-31	-39.153	1.28522e-17
ncbi-103385898	2.0005	2.84789e-40	-51.3221	4.93168e-26
ncbi-103377640	1.4508	4.82595e-26	65.2657	1.90672e-60
ncbi-103395505	2.68059	1.91185e-42	-62.1073	1.73449e-36
ncbi-103386343	1.15761	3.55596e-09	-30.6093	4.02659e-35
ncbi-103377325	7.9601	7.07908e-22	-40.9638	1.55801e-19
ncbi-103378351	7.06645	3.45294e-44	-33.7896	1.16587e-20
ncbi-103399940	1.02557	1.32393e-07	-68.5781	1.04858e-47
ncbi-103383183	3.38385	4.77462e-50	-50.4823	2.96596e-22
ncbi-103382690	3.39426	5.68903e-78	-69.6584	1.69758e-24
ncbi-103391615	1.1788	1.34885e-10	-33.1744	1.96576e-15
ncbi-103384617	3.52651	3.1629e-52	-25.2038	1.8929e-13
ncbi-103382062	2.57607	1.82858e-41	-40.0755	1.31185e-18
ncbi-103379105	1.97268	1.09043e-08	-34.7948	1.18846e-13
ncbi-103386105	1.90441	6.51893e-58	35.8045	9.91625e-22
ncbi-103386300	2.33998	7.94494e-45	-55.2676	1.39831e-13
ncbi-103390837	1.63099	5.11098e-35	-52.4947	2.78355e-36
ncbi-103385465	1.43797	7.83112e-32	55.0833	1.48224e-60
ncbi-103385558	5.80735	1.11942e-08	-46.972	1.34119e-17
ncbi-103381682	3.60743	1.1439e-99	-38.82	3.23683e-15
ncbi-103382227	3.05346	1.06048e-23	-69.5969	1.40526e-50
ncbi-103394458	5.29998	8.20337e-70	-38.8995	7.01549e-22
ncbi-103395085	2.16334	9.70156e-51	-38.0922	6.69383e-26
ncbi-103394420	1.23543	4.5338e-13	-26.3539	3.20078e-23
ncbi-103388075	1.84549	1.56734e-19	-45.7974	1.74586e-16
ncbi-103395596	1.16031	2.40354e-06	-39.2595	2.3471e-23
ncbi-103397780	5.27787	2.86451e-176	-46.566	6.79148e-26
ncbi-103383258	1.50599	4.74946e-09	-26.2555	2.97935e-22
ncbi-103384475	-1.17405	2.85757e-07	-26.7635	2.09231e-20
ncbi-103385173	1.2951	9.51721e-20	-28.5394	1.01001e-23
ncbi-103379098	3.06499	2.15869e-72	-33.2834	6.04165e-28
ncbi-103384706	1.5346	3.80874e-34	-35.5458	2.58526e-26
ncbi-103382275	-4.24793	0.00643252	-61.4365	9.04593e-11
ncbi-103382052	2.85384	1.69962e-24	-70.6071	4.10692e-55
ncbi-103380126	1.40622	2.12875e-26	-28.0648	1.08176e-11
ncbi-103390481	2.07428	2.86866e-36	-37.8997	9.62803e-21
ncbi-103395356	4.06403	1.77316e-100	26.7424	3.89952e-17
ncbi-103386480	2.31487	2.02457e-08	-44.7539	1.10302e-21
ncbi-103389132	1.29768	0.0279271	-61.3292	3.34143e-55
ncbi-103382057	2.92605	1.5818e-24	-28.6532	7.73552e-16
ncbi-103386443	2.12264	3.31179e-12	-36.725	8.48437e-18
ncbi-103378229	3.25906	8.93607e-77	-30.7412	4.00877e-18
ncbi-103381054	2.35019	7.13885e-77	-39.9832	6.83366e-40
ncbi-103387581	4.62755	6.56131e-28	-42.0525	2.03198e-26
ncbi-103380273	1.02946	0.000146233	-36.9858	1.56847e-20
ncbi-103379303	5.24762	2.33476e-244	-37.9613	3.06755e-22
ncbi-103386576	1.45801	3.08066e-14	-32.2473	4.03146e-20
ncbi-103377533	8.80305	8.44774e-05	-38.5295	3.30234e-26
ncbi-103390276	2.58632	3.52812e-34	54.9769	3.91665e-44
ncbi-103381938	-1.41359	0.000312671	-72.9809	3.60379e-29
ncbi-103385377	3.63606	1.0617e-12	42.3291	1.5942e-45
ncbi-103381132	1.01604	1.55898e-08	-39.1642	3.02398e-29
ncbi-103391705	3.97786	1.19944e-28	-25.2273	2.10128e-15
ncbi-103378123	2.27302	0.000164787	-61.4295	3.40217e-16
ncbi-103391174	2.98446	0.000798777	-42.5679	5.14877e-26
ncbi-103392804	1.95754	2.69321e-15	-43.37	1.41813e-20
ncbi-103395655	1.42492	4.8325e-12	-29.01	2.66666e-19
ncbi-103395659	4.69051	4.52566e-91	-36.0003	8.57059e-48
ncbi-103385658	1.1176	2.20231e-07	-73.4973	1.51197e-44
ncbi-103391057	1.1169	9.3784e-22	-70.3314	2.56783e-53
ncbi-103381268	6.49448	0.000204348	-48.7582	1.96123e-21
ncbi-103383514	1.4989	5.75648e-10	-71.9331	1.50172e-54
ncbi-103397508	2.77742	2.0125e-06	-44.68	2.07436e-20
ncbi-103388286	1.94342	0.000612322	37.8835	3.93627e-24
ncbi-103389361	8.62248	2.48589e-91	-28.3213	3.29648e-16
ncbi-103389711	1.67937	4.80682e-37	-27.3465	1.16241e-13
ncbi-103377450	3.50023	1.45211e-85	-65.4976	1.21311e-57
ncbi-103391111	-3.36457	1.41622e-09	-46.9609	7.7798e-19
ncbi-103381536	2.85566	2.70799e-28	-36.1112	8.15559e-17
ncbi-103385476	1.48068	4.25238e-23	-89.2631	7.77717e-95
ncbi-103387873	1.43174	6.10204e-08	-27.9496	2.87873e-10
ncbi-103377226	2.26121	2.67433e-05	-42.9659	8.21186e-18
ncbi-103390715	3.39917	0.000232554	-28.7469	2.77218e-10
ncbi-103386301	1.94846	6.83234e-23	47.6046	4.15396e-25
ncbi-103377804	-1.2677	8.93755e-12	-46.4918	2.97588e-28
ncbi-103389157	1.1602	4.46923e-18	-45.0386	2.53158e-12
ncbi-103383393	3.46001	1.26345e-122	-28.1936	4.25358e-11
ncbi-103391825	2.79596	2.22526e-53	-31.582	3.76789e-25
ncbi-103377417	5.44199	8.12848e-128	-38.5234	2.55656e-43
ncbi-103389382	2.15577	2.47974e-32	-25.9507	3.19164e-11
ncbi-103382573	3.85479	9.74395e-89	-39.894	1.90635e-16
ncbi-103395950	1.29894	4.98554e-06	-30.1269	4.54651e-12
ncbi-103390912	7.54689	0.00924773	-39.9873	6.71581e-22
ncbi-103378807	5.64755	2.90062e-09	-38.2121	1.32469e-24
ncbi-103376631	8.55975	4.53687e-24	-57.8089	3.84837e-19
ncbi-103390137	14.2058	7.67323e-25	-54.7891	3.69286e-59
ncbi-103392733	3.16716	0.000143461	-54.8246	3.60073e-38
ncbi-103379819	3.80425	2.60045e-27	-31.0523	5.00228e-13
ncbi-103397958	2.57247	6.89704e-73	-46.8344	2.80417e-17
ncbi-103378261	2.22301	4.99098e-31	-54.3981	3.10972e-25
ncbi-103392227	1.62827	0.000299597	-29.4376	9.51729e-12
ncbi-103381460	1.91514	1.90405e-65	-25.2198	2.70606e-17
ncbi-103393223	1.06658	8.36707e-16	-37.4357	2.93374e-12
ncbi-103377154	2.04088	5.61744e-67	-53.2628	3.79895e-29
ncbi-103380434	7.79677	1.02298e-148	-55.1064	1.54204e-35
ncbi-103390229	2.44367	5.96252e-08	-43.1565	1.95894e-14
ncbi-103378301	2.90862	3.94987e-49	-57.9742	1.31894e-41
ncbi-103387314	1.42412	1.50726e-23	-74.6503	3.02991e-57
ncbi-103378929	1.35162	2.03207e-20	-38.4571	1.42792e-56
ncbi-103397354	2.70527	1.23038e-27	-44.4344	1.78205e-16
ncbi-103384502	4.0523	1.24143e-158	-29.5089	3.04027e-20
ncbi-103386268	1.05002	2.11693e-19	-46.9433	6.95897e-21
ncbi-103385181	2.76566	2.14609e-13	-32.206	2.80353e-26
ncbi-103388612	1.98299	3.97629e-71	-37.5567	1.83049e-19
ncbi-103390740	1.16999	2.77247e-11	-35.3022	5.7678e-23
ncbi-103377217	4.14191	1.40195e-12	-42.1436	4.71041e-13
ncbi-103391654	1.24587	6.17536e-11	-62.0352	1.08377e-69
ncbi-103394607	9.863	1.39968e-138	-30.2224	3.07494e-12
ncbi-103396474	2.80547	8.63053e-47	-25.171	9.68112e-12
ncbi-103396685	1.71999	2.03415e-23	-26.9485	2.4739e-10
ncbi-103389610	2.20173	2.40933e-10	-34.2042	1.54731e-18
ncbi-103387334	1.60148	1.69171e-75	-32.2409	9.15316e-10
ncbi-103379093	5.01197	3.87905e-108	-46.8382	1.26664e-08
ncbi-103392480	9.44432	0.000144848	-41.7675	5.8399e-21
ncbi-103385684	2.72937	7.69536e-58	-50.6741	2.78012e-39
ncbi-103394831	4.42366	1.03904e-154	-35.434	5.72261e-15
ncbi-103389540	2.56884	2.45361e-16	-32.6467	7.108e-24
ncbi-103377209	2.09449	6.06072e-15	32.9654	9.41445e-24
ncbi-103396039	6.28682	1.00137e-63	-63.1197	1.04464e-52
ncbi-103389769	8.70275	0.0208275	-78.2309	5.57094e-103
ncbi-103381314	5.49985	0.00011333	47.6054	6.88315e-18
ncbi-103386327	1.04955	1.35609e-15	-26.6167	6.68071e-17
ncbi-103390635	4.42253	4.58421e-08	-42.833	8.21531e-16
ncbi-103385607	8.64386	0.0145842	-61.1677	4.2471e-30
ncbi-103383254	1.94718	1.86425e-75	-42.781	5.82276e-24
ncbi-103378164	5.89104	1.25397e-23	-25.7448	5.26783e-18
ncbi-103396071	9.8148	1.18835e-98	-31.5712	4.7707e-16
ncbi-103378782	1.25105	1.4829e-19	-29.6621	1.95011e-07
ncbi-103389732	1.26282	4.2951e-24	-41.4756	2.62588e-20
ncbi-103395995	2.58269	2.27625e-54	-28.6884	1.28746e-16
ncbi-103381554	4.44477	8.57908e-144	-48.2194	1.06645e-25
ncbi-103390939	3.38545	5.45753e-77	-76.549	4.98101e-57
ncbi-103379650	6.55549	4.79734e-31	-66.1575	6.54164e-34
ncbi-103389786	4.27302	9.16636e-05	-42.3414	1.40193e-16
ncbi-103395388	1.79723	4.93039e-37	-38.5989	2.42544e-23
ncbi-103381535	2.41011	3.15035e-64	-28.2102	1.46704e-17
ncbi-103382231	13.4173	9.20006e-25	-72.6427	2.61775e-61
ncbi-103397691	4.06381	5.08577e-20	-56.5191	2.7183e-82
ncbi-103399842	4.29768	4.63182e-89	-34.9205	3.00017e-11
ncbi-103377821	2.03715	0.000463118	-34.138	2.99238e-22
ncbi-103395988	2.00689	1.54217e-37	-30.3973	2.47582e-33
ncbi-103392807	9.63246	2.95845e-127	-27.5262	7.54928e-21
ncbi-103383457	1.94612	3.85512e-06	-28.9249	9.5182e-28
ncbi-103387824	3.11301	2.89027e-70	-40.5911	1.02626e-29
ncbi-103382839	1.67558	1.79438e-10	31.2588	4.57466e-12
ncbi-103398264	5.04439	0.000221484	-32.5158	1.94518e-24
ncbi-103396806	3.07147	1.98057e-63	33.5649	5.7117e-21
ncbi-103392165	4.24793	6.48255e-05	-32.9675	2.08126e-13
ncbi-103393092	5.59991	1.91665e-10	-25.9256	6.83393e-14
ncbi-103379361	2.3454	1.35999e-35	-26.1115	5.49426e-11
ncbi-103396601	9.43887	1.60465e-268	42.2694	5.39702e-26
ncbi-103388516	2.84979	2.0321e-21	-66.0779	1.95068e-23
ncbi-103381102	1.45879	1.35289e-11	-56.2411	1.69775e-26
ncbi-103389346	2.09376	4.70143e-42	-31.2394	3.40259e-21
ncbi-103383751	1.8779	1.68124e-12	-27.7045	1.20507e-12
ncbi-103386142	2.04906	2.91819e-29	-41.7576	1.04413e-18
ncbi-103386903	1.40487	4.19166e-27	-26.9078	1.64508e-10
ncbi-103394943	2.27015	4.12779e-39	-49.9787	2.95907e-32
ncbi-103383510	2.21732	9.6311e-09	-44.3974	5.64529e-18
ncbi-103389062	3.01673	1.8059e-34	-52.8222	6.38205e-36
ncbi-103379976	-1.43977	1.50746e-05	-46.5189	1.602e-33
ncbi-103376939	2.29629	9.49064e-24	-27.3809	6.65372e-17
ncbi-103380098	8.22882	0.00273647	-43.3136	3.10896e-29
ncbi-103377539	3.50866	3.52037e-86	44.9184	2.0065e-19
ncbi-103389820	6.21017	2.70985e-84	-50.6918	5.15178e-30
ncbi-103389423	8.59495	4.94165e-05	-33.4803	1.06613e-17
ncbi-103399664	7.7285	1.23134e-128	-56.6677	2.66229e-29
ncbi-103379621	2.30282	3.18635e-42	53.2147	2.58255e-33
ncbi-103383878	5.70407	2.09356e-102	-37.393	5.96e-27
ncbi-103381287	2.49075	0.000557654	-27.8818	2.59726e-21
ncbi-103395341	1.29941	2.5876e-07	-57.6483	3.7482e-39
ncbi-103378058	2.41616	3.84525e-57	-47.2757	1.49684e-09
ncbi-103382160	1.27676	7.85831e-11	-27.2202	2.20443e-16
ncbi-103383753	4.85475	2.22436e-109	-46.7502	6.07725e-23
ncbi-103382585	1.72445	6.49734e-21	30.632	1.4827e-24
ncbi-103388506	4.22327	5.58736e-128	-26.1111	6.4676e-11
ncbi-103392802	12.2848	6.49325e-17	-33.1073	8.4002e-34
ncbi-103388412	1.04289	4.36427e-08	-51.1165	3.64487e-34
ncbi-103392111	3.32399	1.99477e-35	-33.0357	4.3382e-28
ncbi-103392100	2.36585	5.35473e-37	-29.9217	2.77059e-13
ncbi-103380107	2.26605	2.2535e-45	-34.1271	1.27013e-28
ncbi-103394573	1.78655	1.37706e-08	-32.36	1.07375e-09
ncbi-103393388	2.77143	2.97595e-78	41.0441	2.7423e-24
ncbi-103390548	2.32579	1.65974e-83	36.4898	3.87835e-38
ncbi-103382402	1.66669	1.25976e-06	-47.7851	2.34209e-11
ncbi-103380597	2.98451	1.68219e-55	-26.083	1.95795e-21
ncbi-103380445	2.06053	1.23298e-41	-48.228	1.26639e-27
ncbi-103395275	-3.10419	3.59135e-17	-56.6562	3.02034e-32
ncbi-103377884	1.95458	6.75308e-21	-29.9827	1.10883e-13
ncbi-103378064	1.11313	5.22455e-07	-49.2173	1.14309e-14
ncbi-103389481	9.15361	0	-65.2555	1.42107e-40
ncbi-103376777	4.13304	6.85835e-179	-43.5288	4.72212e-29
ncbi-103393686	1.33301	8.43391e-05	-39.6149	8.735e-23
ncbi-103389700	6.23065	1.69744e-13	-26.7229	6.40063e-08
ncbi-103384408	2.33065	8.91781e-08	27.1908	2.88148e-27
ncbi-103377480	2.83752	2.79059e-96	-52.972	1.91682e-89
ncbi-103383648	-1.66557	2.77494e-14	-41.4369	1.39114e-22
ncbi-103378294	4.42098	1.15437e-70	-25.7344	1.35888e-12
ncbi-103395232	1.08435	2.37877e-05	-38.5188	4.32154e-17
ncbi-103382185	1.3716	8.66667e-19	-25.5668	8.43565e-21
ncbi-103390138	1.43449	3.55225e-09	-39.9554	1.90262e-23
ncbi-103387463	3.98255	2.42902e-74	-31.6882	1.8323e-14
ncbi-103386094	1.12944	5.21553e-12	-38.1948	1.67595e-27
ncbi-103392939	1.5638	2.68792e-05	-42.3817	1.31547e-22
ncbi-103389829	1.10913	4.25898e-16	-30.4793	4.51816e-23
ncbi-103387187	6.34366	5.03752e-15	27.9189	1.02695e-47
ncbi-103385661	2.30994	3.46637e-63	-26.1488	8.43049e-22
ncbi-103382745	3.23638	1.45877e-97	-32.4972	2.89344e-26
ncbi-103382436	2.17012	5.4024e-32	-26.6755	3.66297e-17
ncbi-103394125	-3.86625	0.000113183	-51.2573	6.8084e-31
ncbi-103390565	1.39529	7.36211e-26	-26.6675	4.22379e-10
ncbi-103385783	6.67593	5.42571e-64	44.7805	1.57701e-09
ncbi-103389747	1.8594	0.0302121	-56.2653	2.95378e-40
ncbi-103390648	2.65926	5.4744e-13	-32.449	1.11015e-21
ncbi-103387673	1.45372	1.69971e-05	-74.0907	7.20672e-73
ncbi-103391595	1.19988	5.23736e-08	-39.9201	3.15886e-40
ncbi-103398156	3.21784	3.85335e-31	44.6502	6.58332e-11
ncbi-103395439	3.49399	0.0115207	-31.0734	5.14964e-20
ncbi-103380650	1.61155	1.36958e-31	39.0629	6.95006e-42
ncbi-103397748	1.25712	3.55113e-16	45.6858	4.02355e-45
ncbi-103381738	1.41598	6.25421e-23	-78.2023	7.30896e-55
ncbi-103381041	2.65702	1.37266e-51	-55.831	1.18336e-28
ncbi-103376965	2.14185	1.56793e-43	-33.5875	5.96781e-23
ncbi-103386497	4.33613	5.95132e-94	-27.6601	6.58153e-09
ncbi-103396460	-1.94449	6.79308e-24	-26.4898	4.76037e-12
ncbi-103380323	2.10303	5.83198e-54	-38.7769	1.03338e-26
ncbi-103391272	6.32609	1.39973e-212	36.9549	2.34579e-45
ncbi-103387292	2.1833	1.54626e-06	-27.3921	1.51153e-16
ncbi-103381141	5.78136	0.0160464	-46.4514	8.41355e-28
ncbi-103385704	1.9458	8.60537e-20	-34.1043	8.26138e-16
ncbi-103379005	4.48733	5.44737e-109	-34.7416	4.77863e-34
ncbi-103394845	-1.52371	1.09611e-05	-37.3953	4.60429e-18
ncbi-103387320	1.02185	4.38375e-11	-42.49	2.12129e-17
ncbi-103388894	1.56802	3.36099e-36	65.4936	1.42857e-54
ncbi-103385037	3.00551	2.24198e-25	-29.6121	4.54863e-09
ncbi-103389978	2.7003	9.62269e-60	-48.659	1.41112e-21
ncbi-103393240	2.76322	9.24428e-36	-29.5614	5.43757e-18
ncbi-103398002	-3.61015	4.23501e-13	30.1811	2.29086e-31
ncbi-103391888	1.27317	3.45056e-31	-48.7188	5.68541e-38
ncbi-103393428	3.06609	4.26317e-10	29.0956	3.02519e-28
ncbi-103384921	3.32565	4.6521e-25	-31.8899	8.73784e-10
ncbi-103388964	2.40392	1.275e-37	-41.2928	2.71649e-18
ncbi-103392447	2.96089	8.80049e-39	-27.2116	1.01634e-18
ncbi-103390088	2.0967	1.29679e-18	-34.0509	8.14571e-17
ncbi-103377384	1.0113	2.64212e-10	-60.2266	1.58605e-48
ncbi-103395102	3.6003	4.70902e-29	-36.0693	5.40556e-35
ncbi-103381172	12.4469	6.42891e-13	-27.4485	1.60109e-06
ncbi-103394492	1.60339	0.000140589	-35.2234	1.38053e-18
ncbi-103390841	3.68728	3.74987e-20	-25.9341	2.53183e-17
ncbi-103392614	-4.25996	9.81242e-42	-63.354	2.94021e-63
ncbi-103382485	1.59374	5.83738e-09	-29.2056	1.43977e-12
ncbi-103396105	1.44784	3.38574e-59	-56.761	1.55214e-39
ncbi-103398020	2.07463	1.9258e-11	-36.3075	5.9694e-20
ncbi-103396634	1.96043	4.72691e-23	-30.2125	4.15314e-21
ncbi-103397164	2.75194	8.17843e-65	-37.278	3.84955e-24
ncbi-103378041	1.0258	0.00404498	-47.2114	5.18038e-17
ncbi-103376690	3.99176	4.82165e-129	-50.4775	4.2417e-35
ncbi-103390013	2.4326	1.165e-46	-53.3445	5.53936e-39
ncbi-103393128	1.30153	4.72397e-30	-38.7032	6.79315e-18
ncbi-103394666	3.37373	1.18408e-78	-39.9646	2.76939e-13
ncbi-103379215	3.08977	1.50102e-70	-50.7995	5.22852e-31
ncbi-103399954	4.987	7.70119e-30	-27.996	7.47479e-18
ncbi-103386195	1.78727	6.03671e-24	-49.1053	2.6464e-12
ncbi-103395971	1.89514	1.28215e-19	-53.7649	3.28592e-36
ncbi-103392984	1.06247	1.29817e-10	-33.2386	1.09564e-22
ncbi-103390916	1.16522	1.51031e-15	-36.2418	3.93393e-21
ncbi-103396208	2.12517	1.15947e-47	-29.2293	1.4156e-18
ncbi-103376918	2.52304	1.27071e-61	-59.8373	8.2242e-25
ncbi-103380353	1.21358	9.88873e-18	-49.4049	1.17957e-29
ncbi-103376943	1.24494	1.38047e-13	-63.2806	2.63651e-51
ncbi-103376708	5.61017	1.64734e-22	-25.753	7.91773e-14
ncbi-103388736	1.76096	4.94027e-16	-58.4919	1.305e-14
ncbi-103380232	1.01784	1.50199e-18	-28.9316	4.36624e-19
ncbi-103389465	1.32321	7.35849e-11	-34.7736	7.45378e-27
ncbi-103388833	2.56073	6.44582e-38	-54.2316	1.6986e-34
ncbi-103385610	-8.2127	0.00121792	-49.1194	3.04937e-26
ncbi-103378965	-3.22036	1.18796e-42	-62.6648	5.00962e-59
ncbi-103392822	8.56442	2.90216e-18	-25.4867	1.41605e-18
ncbi-103385253	2.16136	4.40578e-61	-45.7031	4.22849e-34
ncbi-103397489	2.42066	8.61605e-18	34.8344	1.33833e-51
ncbi-103378020	2.78405	4.22429e-18	-69.7005	2.96536e-22
ncbi-103387812	8.4117	9.37451e-29	-26.8544	2.92861e-11
ncbi-103392869	2.39431	3.87812e-44	-58.0933	1.79719e-28
ncbi-103382269	3.41135	5.27881e-48	-38.7729	4.73769e-27
ncbi-103379158	1.26734	5.51447e-15	-26.6866	5.35205e-20
ncbi-103398745	1.60324	2.58406e-65	-51.5093	4.71337e-15
ncbi-103387750	1.13917	4.64805e-10	-32.9995	7.35118e-20
ncbi-103393678	2.26394	0.00141549	-26.7952	2.38126e-28
ncbi-103396450	-6.74147	0.000606627	-45.5291	2.61044e-28
ncbi-103382821	1.88813	2.96118e-26	27.7565	3.06025e-26
ncbi-103388180	2.55785	5.61222e-23	-35.0543	2.13791e-20
ncbi-103387706	1.50769	4.62938e-16	-36.7394	1.17539e-13
ncbi-103395227	2.60749	1.18786e-71	-38.5672	3.56003e-20
ncbi-103382586	3.16461	3.5841e-109	-50.9316	4.78263e-37
ncbi-103389144	3.6681	9.43337e-15	37.5476	1.32289e-23
ncbi-103386637	1.20334	4.32415e-10	60.8744	6.93795e-35
ncbi-103378872	9.01624	2.21836e-134	-35.9114	2.04092e-13
ncbi-103397324	2.4616	2.28819e-15	-65.8129	3.6363e-29
ncbi-103379456	2.97236	8.74301e-12	-27.671	2.48996e-12
ncbi-103377344	3.6231	8.27712e-87	47.5742	1.26455e-33
ncbi-103395465	2.0627	1.68256e-17	-34.7495	2.16243e-11
ncbi-103378255	1.81468	1.62255e-24	-35.195	1.13812e-22
ncbi-103389504	2.44167	1.0651e-29	-26.64	1.12314e-20
ncbi-103385089	1.46922	5.30475e-13	-61.0219	5.87668e-19
ncbi-103391113	-4.08996	3.95508e-22	-42.04	9.91205e-11
ncbi-103386617	2.70164	3.17623e-22	-65.2715	1.42527e-50
ncbi-103388001	3.49578	9.85433e-22	-63.397	5.84349e-47
ncbi-103393405	1.99131	1.64467e-17	-33.9381	2.29039e-11
ncbi-103385280	1.6047	3.54312e-13	30.2489	4.54681e-19
ncbi-103380789	2.61013	4.47106e-40	-41.4765	1.1811e-17
ncbi-103382472	3.44174	5.20222e-23	-35.2868	5.84629e-19
ncbi-103383821	1.98919	0.0417637	-45.3603	1.33501e-30
ncbi-103382416	1.74578	2.33368e-29	41.581	9.81888e-74
ncbi-103387679	4.63927	5.46817e-43	-48.2406	1.54457e-32
ncbi-103379620	8.33295	0	-25.4567	2.59924e-13
ncbi-103390925	4.37177	1.84728e-98	-39.3717	8.74217e-17
ncbi-103387906	1.3143	6.24993e-16	-34.6753	2.61918e-13
ncbi-103384255	4.10023	5.31057e-06	-37.4156	1.54135e-12
ncbi-103378338	1.13694	1.87269e-08	-32.7554	3.23102e-12
ncbi-103396579	1.48794	1.14274e-05	-51.8474	1.55952e-36
ncbi-103392041	3.58496	2.22231e-20	-54.4586	7.54535e-26
ncbi-103382099	1.227	1.44036e-20	-59.4431	8.13e-40
ncbi-103393689	3.97967	6.32886e-85	-58.4693	4.15106e-15
ncbi-103379798	3.4347	7.60984e-111	-28.1269	1.31988e-15
ncbi-103393984	1.10621	3.15741e-14	-38.6255	6.7464e-68
ncbi-103388499	4.69777	4.69667e-37	-29.9387	1.22024e-25
ncbi-103387160	4.73697	0.0179068	-25.9781	5.35385e-16
ncbi-103387142	2.07666	4.48634e-13	-33.5669	7.89435e-14
ncbi-103385119	3.60684	9.29388e-12	33.3389	9.45941e-30
ncbi-103389537	1.99767	3.33837e-08	42.8476	1.44558e-39
ncbi-103389913	1.37856	1.6262e-18	-82.6498	8.41377e-67
ncbi-103378966	1.99835	1.74589e-15	-72.3385	1.83728e-43
ncbi-103380799	3.49038	0.0425238	-40.7837	7.91892e-26
ncbi-103382271	2.7875	1.76532e-141	-54.2666	1.24963e-12
ncbi-103387598	1.26141	1.53568e-12	-25.9184	2.7732e-16
ncbi-103377421	4.2034	1.39229e-96	-42.425	2.5188e-37
ncbi-103379735	2.09679	1.70501e-14	-25.4508	4.97563e-08
ncbi-103378507	4.33697	1.11014e-84	-66.1448	3.17398e-74
ncbi-103393788	2.82501	2.61021e-07	27.6229	1.2643e-47
ncbi-103394423	1.87804	4.21502e-19	-44.0694	4.67121e-28
ncbi-103394663	2.28988	1.42254e-46	-48.9931	5.39746e-11
ncbi-103378489	1.68211	4.46431e-38	-33.8709	5.12363e-10
ncbi-103396237	4.65776	1.85803e-67	28.8747	3.26013e-17
ncbi-103397674	6.31059	4.88417e-248	-68.3047	2.74107e-41
ncbi-103393796	3.13968	2.44044e-06	-32.6177	7.87004e-26
ncbi-103388451	-5.13988	1.52883e-27	-32.7526	2.00625e-25
ncbi-103390945	6.38791	3.91947e-59	-42.3278	1.1117e-23
ncbi-103378131	3.29152	8.80326e-69	-39.9939	3.0356e-30
ncbi-103397936	1.88107	2.137e-23	-25.4368	1.47716e-13
ncbi-103378358	1.5618	3.95549e-30	-55.8686	7.79877e-40
ncbi-103377468	1.64426	1.20639e-18	-36.9205	9.88538e-14
ncbi-103381871	3.14997	1.20114e-73	26.8862	2.77081e-29
ncbi-103395865	2.50968	4.51664e-37	-27.2321	3.74028e-12
ncbi-103386590	-4.13289	1.3418e-15	-33.3191	2.57833e-16
ncbi-103386017	3.14009	0.000773838	-29.1535	5.85445e-14
ncbi-103396293	2.29307	1.38153e-24	-36.353	9.03019e-22
ncbi-103383041	4.32393	1.69498e-40	46.8342	3.93662e-50
ncbi-103392489	4.14495	5.10207e-46	-47.9411	3.62461e-23
ncbi-103392699	1.33566	1.50851e-09	-41.0179	4.81649e-28
ncbi-103393217	4.18555	1.37496e-127	-30.1474	3.20604e-12
ncbi-103389687	3.58893	4.74697e-117	-35.3124	1.89942e-16
ncbi-103398059	7.87467	2.59943e-143	-29.154	2.64587e-17
ncbi-103383887	3.89419	9.53013e-27	-46.7203	1.7672e-39
ncbi-103378876	1.70974	0.000388984	-40.6971	9.13726e-32
ncbi-103383196	-2.48485	1.96518e-05	-41.2123	2.07617e-18
ncbi-103381204	7.78136	0.00805534	-30.5439	1.58934e-11
ncbi-103384082	1.97152	1.01882e-14	-40.3795	8.84018e-14
ncbi-103387368	1.08914	6.51783e-40	-49.2137	1.98879e-31
ncbi-103396361	2.21437	1.00115e-05	-47.6542	1.34503e-34
ncbi-103380772	4.95252	3.73875e-18	-50.8062	1.54797e-23
ncbi-103380200	4.64919	1.39236e-63	-38.5217	3.17975e-22
ncbi-103396440	2.0011	2.17866e-10	-35.9116	1.03814e-12
ncbi-103380543	2.52874	1.58109e-57	-38.053	1.69205e-10
ncbi-103389648	-1.15951	8.72896e-10	-39.6435	1.95797e-11
ncbi-103392177	2.03037	8.74847e-41	37.1603	1.90301e-11
ncbi-103396037	8.24056	0	-63.1197	1.04464e-52
ncbi-103393170	-1.77922	9.94328e-44	-54.2553	1.77817e-52
ncbi-103385635	1.80926	3.11476e-32	-30.9707	1.61936e-16
ncbi-103390200	1.06815	0.0195256	-43.1609	3.15278e-14
ncbi-103389867	1.79604	1.08904e-26	-63.2151	1.12822e-27
ncbi-103385767	2.97982	2.15748e-05	-43.9897	1.23861e-18
ncbi-103385949	3.53634	3.79313e-70	-26.8365	8.25359e-13
ncbi-103387955	1.84272	3.121e-23	-31.4592	5.58119e-30
ncbi-103383040	1.38818	1.02086e-24	-43.4958	4.86888e-11
ncbi-103385937	-2.53694	5.47262e-07	-53.9955	4.41047e-26
ncbi-103388426	2.59991	0.0242186	47.5978	3.90036e-33
ncbi-103398835	1.40052	2.55457e-13	-74.7286	7.34566e-68
ncbi-103381743	1.58539	1.81411e-12	-40.0757	3.67689e-21
ncbi-103383727	3.29671	7.70844e-128	28.7706	1.577e-12
ncbi-103386093	3.53235	3.13283e-98	-46.177	3.19927e-40
ncbi-103381275	1.35007	7.06811e-10	60.618	6.00676e-10
ncbi-103380550	1.28333	3.23927e-06	-34.2486	6.27033e-20
ncbi-103395589	1.286	7.26499e-17	-33.4491	8.31072e-21
ncbi-103384163	1.61472	1.75884e-07	-54.2573	2.09122e-13
ncbi-103395073	-2.24888	7.3781e-12	-41.1603	8.82127e-31
ncbi-103396257	4.39849	1.65799e-136	-38.0525	8.04416e-18
ncbi-103383053	3.83112	9.81139e-10	-28.7955	9.43946e-14
ncbi-103379963	2.60571	3.93112e-47	-58.0802	2.46762e-37
ncbi-103394932	2.69585	1.73904e-54	-50.9274	6.91157e-13
ncbi-103386108	1.47254	0.0119647	-33.1297	1.35526e-20
ncbi-103396087	-3.87578	8.09922e-39	-64.4467	1.7182e-38
ncbi-103377855	1.23457	8.92947e-09	-28.81	2.60286e-11
ncbi-103383780	2.97651	8.90465e-14	-50.2717	9.66621e-29
ncbi-103379441	4.04611	2.54032e-37	-49.9837	8.34917e-44
ncbi-103382516	4.29886	4.19205e-87	33.5014	6.55639e-17
ncbi-103387704	2.13155	3.99252e-76	-52.2764	1.98581e-35
ncbi-103385556	4.02386	1.77662e-61	-37.6641	5.31113e-16
ncbi-103385533	1.08156	0.00152468	-34.0963	7.66435e-25
ncbi-103398807	1.14655	8.73043e-26	-35.7331	1.91016e-22
ncbi-103384679	1.74931	2.17267e-34	-34.2482	2.42883e-23
ncbi-103376651	1.09385	8.82751e-07	-29.7315	2.39462e-24
ncbi-103386199	3.04954	4.69826e-27	-38.7082	1.33295e-17
ncbi-103387891	1.41341	1.29022e-07	-33.9799	6.3518e-29
ncbi-103386337	2.17347	1.67105e-43	-72.1135	1.8602e-50
ncbi-103384059	1.41347	2.22218e-05	-42.2342	6.291e-15
ncbi-103381808	1.16083	6.11975e-13	-60.8876	1.67189e-57
ncbi-103378291	2.43029	7.1726e-30	-35.7478	9.47967e-20
ncbi-103392386	2.51247	4.71204e-25	-30.262	1.15577e-09
ncbi-103391754	5.15922	4.12013e-175	-60.6997	3.76704e-21
ncbi-103389475	2.47464	5.3296e-72	-36.1155	1.05824e-19
ncbi-103398104	1.4884	1.60795e-28	-31.7295	2.92275e-12
ncbi-103390568	3.32732	6.15579e-130	-31.6939	1.00316e-17
ncbi-103377688	1.99236	3.38375e-28	-30.958	4.87281e-21
ncbi-103393954	2.19898	9.8835e-42	-25.0987	5.44478e-16
ncbi-103391606	1.54213	2.86727e-31	25.4475	1.73343e-24
ncbi-103380896	2.43547	1.88014e-07	-30.3367	1.16699e-24
ncbi-103389983	3.19394	2.3491e-23	-28.2939	1.45887e-19
ncbi-103381027	3.14909	7.40722e-08	-41.288	1.20119e-33
ncbi-103377087	-3.21372	2.67454e-28	-60.4154	5.49972e-36
ncbi-103391494	2.46328	1.45903e-05	-32.3273	2.40731e-10
ncbi-103378464	3.50872	4.10352e-108	-43.1652	2.30069e-29
ncbi-103391348	2.13765	4.99869e-33	-54.7493	6.34291e-23
ncbi-103388418	2.43681	9.47486e-34	-43.8457	3.86142e-39
ncbi-103393831	1.52866	4.8984e-26	53.6907	6.83399e-34
ncbi-103380906	7.36923	2.96769e-07	-46.6745	1.1232e-27
ncbi-103377733	-2.564	1.12776e-08	37.2558	4.17834e-25
ncbi-103385457	1.81237	1.59547e-06	-32.9689	1.16951e-11
ncbi-103391016	-5.04924	3.51797e-09	-25.0345	1.20151e-12
ncbi-103391356	1.33543	4.46059e-20	-38.2966	1.32321e-16
ncbi-103381494	4.59536	1.15599e-128	-28.1991	1.41532e-10
ncbi-103387241	1.99371	3.58958e-34	-27.001	5.47711e-13
ncbi-103397470	1.78731	7.87411e-10	-25.8025	3.43427e-06
ncbi-103391558	1.93935	3.66851e-37	-79.6659	2.30979e-75
ncbi-103387323	3.57046	3.95275e-23	-26.9169	6.77483e-10
ncbi-103379696	3.03479	2.0872e-77	-44.8698	5.6243e-16
ncbi-103390116	-2.28818	1.3862e-57	-51.1172	1.07752e-26
ncbi-103386579	1.99078	6.84356e-11	-37.9412	4.32383e-20
ncbi-103395960	1.90949	3.90374e-27	-42.0012	3.70136e-31
ncbi-103383792	2.12828	4.88122e-28	-47.5429	8.28623e-29
ncbi-103381286	16.1189	2.12902e-25	-33.88	7.18242e-27
ncbi-103390043	-3.6893	2.2274e-06	-34.8573	2.77142e-27
ncbi-103398148	10.2368	5.24547e-08	84.5846	2.59747e-196
ncbi-103382484	1.75088	6.56517e-20	-29.2056	1.43977e-12
ncbi-103387456	4.59021	8.875e-92	-33.5981	2.8872e-16
ncbi-103380321	3.09728	1.93853e-33	-68.3013	1.27475e-61
ncbi-103392293	3.40599	0.0260851	-33.6528	1.11049e-11
ncbi-103392856	3.20033	2.15105e-82	-56.5225	7.63771e-26
ncbi-103378882	4.12758	3.02926e-136	37.6846	1.75582e-09
ncbi-103394052	1.68337	6.36935e-05	-52.1252	6.64369e-34
ncbi-103387412	1.83008	1.49926e-33	-43.8638	2.5092e-14
ncbi-103392620	3.85488	2.95626e-98	-36.5196	2.21702e-16
ncbi-103383397	2.22562	1.49281e-11	-26.5861	3.29045e-18
ncbi-103382206	3.5111	1.21075e-37	29.1695	8.89198e-13
ncbi-103395553	2.28363	7.06568e-58	-48.2011	4.44582e-12
ncbi-103382270	2.41594	1.12389e-09	-46.3882	4.75747e-40
ncbi-103388334	6.30939	1.74012e-20	-25.8753	7.18145e-09
ncbi-103396166	1.39381	5.36372e-21	-31.8608	4.92353e-33
ncbi-103378786	4.19142	2.77752e-38	-39.0066	1.46258e-24
ncbi-103386218	2.20707	2.47539e-59	-29.4834	7.10559e-14
ncbi-103383744	1.83788	1.55125e-05	-40.8406	2.82449e-08
ncbi-103389891	10.7877	3.22943e-10	-51.0188	3.72072e-19
ncbi-103390790	-1.10553	5.44184e-11	31.6961	2.39602e-26
ncbi-103380535	3.12309	7.65476e-23	-26.0784	2.76197e-10
ncbi-103381216	1.53944	3.64416e-25	-28.6035	2.68705e-12
ncbi-103384884	1.37335	4.91078e-14	-39.9587	7.74205e-21
ncbi-103386023	4.60614	5.74878e-36	-32.0607	6.44714e-23
ncbi-103388422	3.47047	6.85721e-107	34.4394	4.84862e-12
ncbi-103391566	-8.72565	0.000777464	-44.8311	1.84455e-10
ncbi-103399953	1.05329	1.09913e-12	-43.8802	1.95549e-39
ncbi-103393983	1.43359	4.62411e-05	-71.6787	3.95243e-33
ncbi-103379725	4.10804	6.67099e-94	28.5325	1.56215e-34
ncbi-103377204	2.85061	1.25242e-55	52.7717	1.25332e-60
ncbi-103392394	1.86442	1.06016e-05	-28.8355	2.71329e-13
ncbi-103381939	2.32637	5.51458e-34	-51.3565	4.40547e-12
ncbi-103392426	3.99409	5.52418e-31	-31.3828	1.72666e-10
ncbi-103378143	4.35899	4.31202e-109	-33.0687	5.79269e-12
ncbi-103377641	9.67044	7.69852e-205	-60.8153	7.19448e-58
ncbi-103385888	3.83061	4.90433e-59	-25.3877	4.58426e-11
ncbi-103386019	2.05033	6.71163e-06	-57.1845	7.33627e-45
ncbi-103392740	1.77966	6.19225e-10	-34.6299	8.84047e-12
ncbi-103394503	3.30455	0.0399982	55.1961	1.42671e-32
ncbi-103381712	2.98303	5.42451e-29	-39.7309	1.95101e-32
ncbi-103387956	2.81992	5.97702e-49	45.4904	4.99447e-16
ncbi-103389559	1.28826	4.2204e-10	-27.754	1.05978e-16
ncbi-103392763	6.25823	3.92724e-47	64.6311	4.53111e-31
ncbi-103387211	1.5111	3.4796e-17	-75.3341	3.24076e-78
ncbi-103381282	-3.58807	1.66594e-42	-27.0751	2.17527e-14
ncbi-103381510	1.64359	1.28278e-23	43.3419	1.93952e-14
ncbi-103380041	3.14574	4.59216e-50	-38.5038	9.46486e-23
ncbi-103387821	1.55966	8.15089e-44	-31.2312	3.87471e-19
ncbi-103393617	1.58107	5.18096e-25	-34.9296	5.74971e-20
ncbi-103384438	1.32923	3.72273e-06	36.1579	1.68813e-26
ncbi-103390451	2.60163	6.7307e-13	-47.9317	2.26331e-13
ncbi-103376634	2.01522	5.77278e-36	-68.868	1.36378e-18
ncbi-103388725	1.15646	2.0217e-12	-28.1069	2.74233e-15
ncbi-103380781	1.50384	2.03535e-26	-33.4878	1.49842e-33
ncbi-103387771	1.7899	2.07814e-11	54.1758	7.25427e-32
ncbi-103392677	2.28302	3.07237e-13	-29.6759	1.5629e-12
ncbi-103380245	-3.27062	4.95172e-11	-60.1939	9.49631e-23
ncbi-103379481	2.25243	1.12969e-60	-36.7685	3.6258e-15
ncbi-103383376	2.07812	4.53885e-10	-25.1401	3.18825e-15
ncbi-103394007	2.79992	1.80676e-84	-25.5795	1.27261e-15
ncbi-103385872	1.85477	1.26157e-06	26.7239	6.97147e-37
ncbi-103398523	1.42555	2.7806e-26	-37.2718	9.43674e-29
ncbi-103382887	4.20563	1.92659e-168	-43.2986	7.1392e-11
ncbi-103386097	7.17196	0	-40.1851	9.43358e-29
ncbi-103387054	1.00085	1.24714e-18	-35.8612	3.374e-29
ncbi-103386664	2.20524	2.20411e-24	-33.5077	1.4738e-12
ncbi-103382560	3.27457	3.316e-80	-32.0531	1.35413e-22
ncbi-103383885	1.16731	1.10964e-16	-45.0498	7.2854e-22
ncbi-103392625	1.30537	7.89085e-06	-60.1796	4.66871e-23
ncbi-103383064	-2.84976	7.69053e-23	-35.5272	4.3668e-12
ncbi-103387562	11.2143	2.97671e-19	-26.5539	5.40907e-09
ncbi-103397671	2.74068	3.87031e-97	-40.834	5.63332e-22
ncbi-103377653	2.05185	6.17463e-44	-41.0063	8.49717e-19
ncbi-103394751	5.95076	0	-36.6208	2.12823e-19
ncbi-103378600	1.80956	7.84695e-08	-38.3164	2.38455e-24
ncbi-103380735	2.26635	4.8175e-71	-38.1904	1.01516e-18
ncbi-103382421	5.3506	3.34937e-19	-36.8635	8.85373e-11
ncbi-103383636	2.60563	8.875e-92	-42.4761	1.5083e-17
ncbi-103387561	3.14467	1.20423e-149	-32.6368	2.88891e-17
ncbi-103391605	2.17645	5.68815e-12	-44.0618	2.8743e-35
ncbi-103384430	2.1619	4.74282e-25	29.7164	2.37609e-11
ncbi-103381590	2.94989	5.48368e-36	-32.4594	1.32761e-12
ncbi-103388979	2.67369	1.9517e-38	-55.1355	1.73064e-51
ncbi-103386083	2.00319	4.90104e-44	-28.5026	1.87119e-19
ncbi-103396469	3.09948	2.01091e-70	-48.0016	7.92669e-21
ncbi-103381161	1.1686	7.13646e-09	-46.3579	9.52911e-36
ncbi-103384058	2.09741	1.0173e-40	-29.4485	2.30134e-32
ncbi-103379554	8.43607	0	31.6479	1.02725e-19
ncbi-103378622	1.41486	7.2051e-30	-54.8851	1.05133e-36
ncbi-103385979	1.19469	1.07032e-11	-53.8452	1.86606e-41
ncbi-103395081	1.59331	2.05499e-25	-27.4356	3.86589e-25
ncbi-103382284	15.4545	3.27668e-86	-39.7772	5.31914e-22
ncbi-103388460	2.16383	2.7392e-46	-55.0689	2.29563e-14
ncbi-103388065	2.58868	4.11172e-82	30.5544	3.92873e-11
ncbi-103380482	3.41562	3.31833e-126	-29.8065	2.84526e-15
ncbi-103376629	5.13443	7.19418e-14	-35.2742	5.19265e-21
ncbi-103390326	7.00659	1.99676e-05	-54.2715	1.66701e-45
ncbi-103390582	1.00831	1.86568e-07	-79.3054	1.55361e-64
ncbi-103382288	4.81911	1.18863e-165	-34.3207	2.77551e-16
ncbi-103396144	3.61102	7.85573e-65	-34.8594	4.80218e-11
ncbi-103389710	1.86025	2.17707e-20	30.9031	1.27451e-12
ncbi-103396282	1.11626	1.91206e-08	-35.3109	1.21283e-19
ncbi-103398189	1.27639	3.48832e-26	-57.6789	3.65016e-36
ncbi-103380432	1.79021	5.68435e-10	-32.641	4.35385e-13
ncbi-103394257	2.0469	1.186e-21	-31.1119	2.50074e-15
ncbi-103379487	4.17954	3.803e-54	-26.2945	1.61607e-25
ncbi-103376888	8.50292	4.12952e-86	33.9806	1.43725e-15
ncbi-103380648	1.09336	1.44089e-09	-33.4969	5.12833e-16
ncbi-103386586	1.8986	1.19634e-13	-57.1454	7.97411e-30
ncbi-103391987	1.65978	9.33021e-09	-53.1074	2.74178e-22
ncbi-103395870	2.59826	4.19731e-05	-47.4493	7.83857e-27
ncbi-103387902	5.74147	1.71394e-08	-31.477	3.07224e-30
ncbi-103396886	1.64034	2.85981e-15	36.8891	9.9998e-18
ncbi-103389987	2.61134	3.99486e-97	-62.4539	1.97809e-33
ncbi-103380757	2.97391	8.04007e-56	-25.4415	8.21902e-17
ncbi-103380146	1.35247	2.59998e-12	-31.5404	1.74434e-13
ncbi-103393248	2.60284	1.2038e-27	-30.4997	5.82942e-11
ncbi-103390561	2.07097	6.9484e-14	-75.1956	9.32431e-61
ncbi-103393607	4.33589	9.7979e-54	-29.4456	4.81943e-17
ncbi-103387571	4.25373	3.9264e-90	-40.8861	4.83635e-41
ncbi-103381582	-3.09826	0.00598804	-58.1079	3.96022e-13
ncbi-103392374	2.0432	1.36617e-34	-36.8257	3.93923e-16
ncbi-103390847	2.85918	6.8489e-112	-25.498	1.0801e-14
ncbi-103398047	2.58658	2.34082e-83	-37.0063	7.69491e-28
ncbi-103393835	2.43504	2.982e-60	-48.4518	8.73338e-10
ncbi-103394190	5.13386	1.766e-14	-61.6233	4.28561e-60
ncbi-103385726	4.51381	1.59967e-149	-26.1634	7.7167e-09
ncbi-103387015	1.30161	8.44292e-13	-44.7394	8.74642e-21
ncbi-103386160	1.16303	1.42233e-16	-25.3349	3.25909e-30
ncbi-103379015	3.52625	2.54383e-47	-58.7193	1.26225e-30
ncbi-103388224	1.71228	0.0123361	-56.7708	4.17017e-30
ncbi-103395162	1.41504	0.00561073	41.593	7.3563e-30
ncbi-103386874	1.43697	1.15207e-06	-41.3422	6.8988e-24
ncbi-103380876	-4.85944	1.76378e-57	-50.3138	5.94242e-19
ncbi-103392231	3.63796	8.07266e-57	-33.8666	8.82926e-21
ncbi-103384735	2.58784	2.05436e-07	-42.384	1.18061e-14
ncbi-103379362	1.66536	3.66606e-58	-45.4863	1.75368e-28
ncbi-103386513	8.05889	0.0061927	-26.0321	9.19946e-23
ncbi-103389364	3.24094	1.1262e-55	-28.7119	9.89981e-13
ncbi-103391574	1.18511	8.0492e-14	-54.4798	3.34882e-27
ncbi-103385778	-1.69536	0.015483	-35.0272	3.39621e-12
ncbi-103390685	1.3781	9.05637e-14	-26.6622	7.90885e-18
ncbi-103394597	1.14956	2.72205e-11	-60.2147	3.79564e-28
ncbi-103394369	13.5068	1.76485e-23	-74.0225	9.41437e-69
ncbi-103382344	2.595	3.18296e-73	-46.3184	1.46731e-23
ncbi-103383738	2.53142	1.18232e-102	-30.7353	4.90052e-27
ncbi-103387493	1.27312	6.6465e-31	-29.2446	5.67634e-15
ncbi-103383609	1.64241	7.35743e-30	-33.3611	1.35282e-11
ncbi-103384375	1.42269	6.72623e-58	27.0901	2.09128e-14
ncbi-103380939	1.88087	1.80166e-16	-48.7401	2.07727e-29
ncbi-103398354	-1.68605	3.74761e-05	-26.5533	2.32621e-15
ncbi-103388673	9.28895	5.23966e-213	-27.4253	5.48472e-17
ncbi-103383060	2.06864	7.31161e-14	66.0738	4.69608e-84
ncbi-103378467	2.65469	1.92909e-28	-50.418	1.48874e-58
ncbi-103387034	5.01619	1.24338e-22	47.7975	1.43241e-27
ncbi-103381169	3.54952	5.83387e-163	45.8509	2.71541e-60
ncbi-103395999	3.16933	2.04213e-42	-52.2743	3.25046e-17
ncbi-103378913	4.68126	1.605e-236	-59.7269	1.47607e-33
ncbi-103391675	-2.38817	4.40915e-30	-34.5664	5.1131e-21
ncbi-103388742	2.2393	7.89358e-79	-38.0897	6.28915e-15
ncbi-103392500	1.44418	6.60575e-25	-34.429	1.07209e-11
ncbi-103395705	1.57764	2.14761e-34	-33.2464	4.55667e-21
ncbi-103390361	1.04436	7.41026e-14	-28.8437	2.96945e-18
ncbi-103387231	1.84326	1.85891e-34	-29.5886	4.20663e-18
ncbi-103389954	1.13107	3.23968e-05	-55.994	1.82345e-35
ncbi-103389871	2.06096	1.40246e-46	-53.195	5.07675e-21
ncbi-103389267	3.19362	3.29156e-110	47.1364	3.80844e-15
ncbi-103388069	3.21187	1.10809e-37	-35.5043	1.60801e-15
ncbi-103388067	4.49047	7.52805e-71	-55.3276	1.78712e-47
ncbi-103396043	8.87591	3.90949e-239	-47.3264	8.90225e-21
ncbi-103399911	1.81082	0.0127731	-44.3914	2.19582e-11
ncbi-103395454	1.77598	4.00359e-18	-76.1369	2.74999e-75
ncbi-103381956	2.39267	3.96314e-85	-28.7442	3.64897e-27
ncbi-103387525	2.47805	3.87901e-27	-39.613	7.80125e-18
ncbi-103392072	9.23694	8.17283e-120	-61.9706	6.73271e-47
ncbi-103379031	3.79008	3.64498e-05	-33.6329	2.19423e-16
ncbi-103377645	5.28352	5.42921e-151	-70.2001	7.28897e-57
ncbi-103386169	7.16355	5.38737e-171	-45.5625	1.8956e-17
ncbi-103393579	3.67847	1.20542e-116	-32.9988	7.96398e-20
ncbi-103394008	3.22491	2.10841e-48	-31.5529	2.38594e-31
ncbi-103397485	1.04142	1.15657e-07	-43.5436	2.16293e-23
ncbi-103380858	5.47983	5.08955e-18	-35.577	1.42734e-24
ncbi-103393515	-1.0831	1.4412e-06	-48.9836	1.27374e-41
ncbi-103382005	5.19554	1.97004e-72	-34.4862	3.23127e-25
ncbi-103391411	1.45681	3.75094e-06	-67.3957	1.32752e-61
ncbi-103379759	12.8071	2.1399e-19	-44.7155	3.07155e-13
ncbi-103378346	3.96935	3.74422e-38	-68.872	3.58283e-39
ncbi-103384013	8.67179	1.23531e-286	-33.7882	1.61084e-15
ncbi-103394136	1.37993	6.03233e-15	-28.3623	5.27964e-15
ncbi-103391983	1.74483	2.32767e-05	-35.8274	1.79959e-35
ncbi-103387340	3.74024	6.87043e-07	-32.2409	9.15316e-10
ncbi-103377497	7.3093	1.51544e-159	-27.057	9.71679e-14
ncbi-103385706	8.24341	5.9583e-215	42.1919	6.74307e-18
ncbi-103392224	4.90037	1.04662e-192	-27.7652	9.43475e-13
ncbi-103376637	2.25712	9.70397e-26	-50.5798	2.2875e-31
ncbi-103397732	2.21196	4.0154e-39	-41.5564	4.07486e-32
ncbi-103388924	2.20505	2.08177e-50	-33.5659	7.77102e-14
ncbi-103381173	8.90569	2.29635e-10	-28.6374	5.24693e-13
ncbi-103399861	4.67149	0.00396866	25.6666	8.20074e-07
ncbi-103380672	3.90616	2.4928e-114	-32.0678	2.59579e-11
ncbi-103392995	5.70813	7.45478e-97	-50.4656	7.50381e-34
ncbi-103384276	2.36267	3.5032e-24	-26.619	5.59152e-09
ncbi-103395244	1.62398	5.57317e-15	-56.6654	3.72284e-20
ncbi-103399304	5.16268	1.25666e-128	-33.4392	6.41907e-12
ncbi-103383691	4.55988	4.94528e-193	37.9051	3.3481e-19
ncbi-103398122	1.0737	0.000868903	-51.2279	1.91399e-47
ncbi-103377613	1.73729	5.75417e-15	-54.5228	8.53318e-27
ncbi-103387372	3.5172	1.77184e-59	-84.8982	2.04573e-86
ncbi-103383663	1.48296	1.34481e-23	-50.8341	5.50031e-17
ncbi-103393301	2.70588	1.05739e-27	-33.2954	1.41045e-16
ncbi-103380444	-3.0415	2.88389e-33	-38.5815	1.973e-10
ncbi-103397616	6.3814	1.45615e-237	-34.9797	7.82065e-22
ncbi-103378388	10.8403	1.59475e-13	-26.9644	2.5971e-15
ncbi-103395991	6.41007	4.61896e-27	-56.3185	5.50027e-33
ncbi-103395909	1.78591	1.37788e-13	-47.6194	1.25318e-20
ncbi-103382738	3.07868	1.38636e-17	-32.705	2.86018e-16
ncbi-103386665	1.11095	7.78248e-11	-86.07	1.13703e-149
ncbi-103386961	2.68392	3.0061e-47	27.4108	6.20133e-08
ncbi-103395182	4.62416	3.46875e-41	-66.6518	4.18705e-27
ncbi-103386519	1.51918	9.53227e-19	-27.7322	4.0125e-14
ncbi-103396045	-1.82563	8.85966e-43	-38.9122	1.59631e-12
ncbi-103393476	1.07649	1.75332e-13	-47.9195	6.09093e-21
ncbi-103391689	2.01777	2.4948e-07	-46.161	1.07572e-20
ncbi-103384792	3.43306	5.58435e-18	-26.5589	1.27447e-15
ncbi-103391108	2.51511	0.00118674	-35.5588	1.38542e-32
ncbi-103378570	1.52135	0.0363247	-44.306	6.95293e-28
ncbi-103379590	1.87334	3.12821e-24	-41.5656	1.47635e-20
ncbi-103387423	1.91188	1.54104e-25	-32.7137	3.47616e-23
ncbi-103387435	3.74251	6.09581e-129	-42.4964	3.18661e-34
ncbi-103388430	-3.03037	0.000874219	-25.4917	2.57848e-22
ncbi-103397941	1.90913	6.5626e-17	-27.8634	3.94048e-13
ncbi-103378417	2.54265	6.35163e-33	-59.501	8.65292e-37
ncbi-103385578	2.0853	1.48554e-25	-32.1615	4.52193e-27
ncbi-103387974	1.48335	1.39444e-11	-43.9462	2.52261e-20
ncbi-103393055	1.1162	3.31283e-15	-53.491	1.33486e-20
ncbi-103393367	1.18315	2.04853e-12	-43.4337	1.14588e-22
ncbi-103384349	7.55104	9.65209e-08	-37.0376	1.47874e-27
ncbi-103385329	7.00519	3.37497e-20	-28.5844	3.24886e-20
ncbi-103386291	3.05261	1.94567e-29	-68.3093	7.75223e-27
ncbi-103376753	3.15789	2.92947e-42	-55.8328	6.29112e-20
ncbi-103389373	3.57918	1.10078e-35	-48.6134	9.2323e-21
ncbi-103391042	1.46716	1.05893e-15	-51.8945	2.49822e-28
ncbi-103388045	3.62775	1.23586e-74	-30.1549	3.46092e-08
ncbi-103388788	2.01526	1.21738e-26	-26.8547	1.19816e-17
ncbi-103377783	1.47523	9.49695e-15	-47.0847	1.30432e-25
ncbi-103383824	1.22633	6.15873e-34	-31.0356	1.12305e-13
ncbi-103390425	-3.41602	2.08322e-09	-41.5569	8.78951e-30
ncbi-103387496	4.47295	1.8102e-147	-30.9072	3.78699e-15
ncbi-103376930	3.12176	6.9672e-33	-33.3533	4.57565e-14
ncbi-103388384	4.8777	2.80453e-114	-28.4885	1.10335e-16
ncbi-103398630	1.7423	2.50553e-33	-55.2283	1.51585e-17
ncbi-103398393	2.26746	6.0271e-45	-32.1948	1.31751e-18
ncbi-103387960	1.65966	0.00508804	-43.0128	2.65027e-23
ncbi-103379753	2.36808	1.54633e-11	-27.566	8.27133e-14
ncbi-103381769	-1.52007	8.32408e-07	-56.9967	2.29495e-28
ncbi-103393715	2.26728	0.0345263	-34.5693	8.16763e-29
ncbi-103388374	1.57038	1.10721e-14	-37.3611	6.30063e-13
ncbi-103393407	3.81558	9.08179e-07	-33.6072	1.17023e-13
ncbi-103382238	2.64584	4.61457e-90	-38.9578	1.61685e-38
ncbi-103390759	4.31005	1.92298e-185	-72.5278	1.44631e-69
ncbi-103387890	2.44678	3.50469e-30	-51.3657	2.44974e-31
ncbi-103393238	1.33502	1.39136e-09	-32.6192	2.92028e-18
ncbi-103392860	1.6916	2.12015e-16	-35.2148	7.21322e-13
ncbi-103392415	6.1553	3.74236e-69	-50.348	9.51511e-28
ncbi-103380653	-1.47199	0.0012386	-31.9022	1.0682e-17
ncbi-103377926	2.50015	1.67186e-58	-38.2759	1.00188e-15
ncbi-103381831	2.57658	1.50986e-43	-57.6921	1.33552e-29
ncbi-103387644	1.06622	2.61623e-09	-30.3764	1.14819e-27
ncbi-103391926	1.64021	2.53978e-27	-29.2169	5.62036e-22
ncbi-103393747	2.02028	1.58504e-32	-26.5121	7.01454e-12
ncbi-103389217	1.6369	1.5415e-18	-33.4832	1.61714e-16
ncbi-103378739	1.75187	4.91659e-11	-55.7485	5.7988e-30
ncbi-103388988	3.5105	4.66004e-29	-75.7621	1.73935e-67
ncbi-103378679	1.27591	2.72879e-27	-36.5837	8.82532e-17
ncbi-103383008	3.21432	0.040972	-36.0023	5.69755e-20
ncbi-103379723	2.32816	8.21767e-58	39.1978	1.04704e-09
ncbi-103387748	2.53402	8.09764e-12	-25.7209	1.18637e-19
ncbi-103380061	1.89193	4.25021e-27	-62.4478	5.03966e-32
ncbi-103390415	1.25077	3.87338e-19	-80.7791	2.84968e-67
ncbi-103387759	2.4217	5.23235e-16	-26.9263	4.9256e-11
ncbi-103393365	2.45845	6.17989e-16	-55.7922	9.84019e-87
ncbi-103395880	1.39715	0.0269727	-31.5486	9.06339e-16
ncbi-103395712	2.48554	7.15863e-28	-35.5822	2.57753e-31
ncbi-103380446	2.15585	1.99035e-32	-52.2891	6.73123e-27
ncbi-103394602	2.93171	3.66453e-45	-29.0705	6.1096e-07
ncbi-103389766	1.784	3.80255e-16	-38.1164	1.21504e-19
ncbi-103379802	3.15482	3.31557e-222	-41.4757	1.10757e-24
ncbi-103386894	4.92008	8.37712e-99	-29.4825	5.30356e-12
ncbi-103389716	3.84457	1.5631e-55	-33.4073	1.00401e-27
ncbi-103383562	1.77333	3.37772e-27	30.1564	3.54952e-19
ncbi-103379594	2.05756	8.27806e-64	-30.2083	3.58327e-18
ncbi-103385910	1.88957	3.73457e-29	-31.9157	3.43959e-17
ncbi-103392142	1.43707	5.38288e-12	-32.492	4.26148e-30
ncbi-103390280	2.39642	1.80666e-32	50.6897	2.26001e-19
ncbi-103396713	1.74402	0.0260144	-42.4074	3.17677e-19
ncbi-103396798	3.87388	1.10042e-14	-27.903	3.09916e-24
ncbi-103386506	1.83749	2.97652e-49	-33.5852	7.81232e-24
ncbi-103390714	10.7426	6.26225e-07	-42.0676	1.81256e-25
ncbi-103389660	1.67015	1.69837e-48	-37.4534	3.23612e-23
ncbi-103394671	-1.26728	0.00519751	25.0251	3.5356e-20
ncbi-103391951	1.21549	2.91406e-18	54.4193	1.35068e-112
ncbi-103380331	2.09201	4.19646e-26	-34.2515	1.5875e-19
ncbi-103387924	2.85501	1.22114e-17	-56.4363	9.89809e-23
ncbi-103382148	1.25932	4.81683e-22	-45.9385	6.03626e-30
ncbi-103379001	2.54368	1.07465e-17	-47.8203	1.02305e-20
ncbi-103392064	1.07791	3.18397e-11	33.8466	1.33691e-18
ncbi-103388220	2.01383	3.45307e-07	-48.0741	5.80702e-19
ncbi-103391508	-2.00173	1.98036e-23	-41.0608	6.04475e-39
ncbi-103395159	12.5483	1.72887e-15	-40.8584	3.37818e-18
ncbi-103394935	3.85809	0.0219795	-26.2867	8.05256e-32
ncbi-103379637	1.89383	3.34891e-19	-48.7527	8.74114e-30
ncbi-103376666	3.71833	5.33038e-133	-52.5433	7.91497e-17
ncbi-103386747	2.87517	2.6579e-26	-55.4495	1.89857e-28
ncbi-103377138	1.56524	3.11645e-08	-39.2113	8.32742e-16
ncbi-103384773	1.3436	1.06392e-11	-33.6934	5.24237e-20
ncbi-103381349	1.36535	4.02286e-09	-34.5775	2.08458e-34
ncbi-103389674	2.36407	5.47597e-35	-46.7323	3.87068e-32
ncbi-103380546	2.08717	4.67697e-27	-35.8133	5.77863e-57
ncbi-103379742	4.45161	1.53984e-51	-39.5572	4.94058e-12
ncbi-103388570	-3.20318	6.2788e-11	-38.5605	2.55525e-14
ncbi-103394909	2.23146	2.35186e-11	-56.4914	3.25008e-39
ncbi-103396117	-1.33468	0.000245758	-36.9104	1.55158e-09
ncbi-103378343	1.78021	5.25537e-38	-33.3597	4.75453e-30
ncbi-103396457	2.4895	4.97676e-51	-53.5597	2.04789e-14
ncbi-103377157	1.87815	8.15655e-53	-77.8114	2.79208e-107
ncbi-103385572	1.82943	8.78241e-37	-28.9355	8.74033e-22
ncbi-103391684	3.46126	3.0271e-41	29.8554	2.26622e-70
ncbi-103377007	2.55389	3.93002e-55	-31.7501	1.92221e-19
ncbi-103392980	1.81632	3.57681e-31	-43.7322	2.59253e-19
ncbi-103378461	2.18411	5.32521e-36	-28.8406	5.06607e-09
ncbi-103377151	2.03676	6.46003e-26	-27.4061	4.72522e-15
ncbi-103387965	4.14965	7.48786e-55	-46.9938	6.84513e-18
ncbi-103386897	1.7665	8.47886e-12	-68.9366	4.68821e-54
ncbi-103388279	1.93728	1.84794e-35	59.644	6.38581e-55
ncbi-103377448	3.72814	1.00375e-78	-29.6366	2.11453e-34
ncbi-103394398	1.23053	3.18194e-13	-37.8748	3.61875e-13
ncbi-103377208	1.32675	2.62263e-19	-34.8448	3.22339e-21
ncbi-103392743	-1.6265	7.08417e-12	-40.263	2.39112e-14
ncbi-103388898	1.46831	1.86355e-10	-27.1017	1.23556e-15
ncbi-103386136	3.6584	4.0042e-53	-46.6146	7.00481e-22
ncbi-103394020	2.21281	1.09839e-11	-48.5619	2.30044e-12
ncbi-103384159	2.86135	2.29807e-35	26.5247	1.67382e-09
ncbi-103392434	3.58496	1.12223e-09	-40.4462	1.13382e-19
ncbi-103389865	1.30753	4.97432e-46	-30.4711	2.66286e-11
ncbi-103376923	1.62824	3.66354e-43	-51.4277	2.70086e-33
ncbi-103389436	2.44998	5.97245e-18	-30.2933	1.65465e-15
ncbi-103377713	2.60167	3.94173e-70	-44.5757	6.81185e-44
ncbi-103386751	2.27889	1.47986e-43	27.504	2.79052e-15
ncbi-103392347	2.2914	1.1854e-15	-28.4931	4.52623e-28
ncbi-103378198	2.42321	0.0448322	-28.9438	5.96943e-19
ncbi-103386611	1.69064	7.79314e-23	-31.816	8.54244e-31
ncbi-103377406	3.77226	1.11181e-70	-26.776	9.00059e-25
ncbi-103391190	6.57103	6.19189e-195	-46.1397	1.80797e-37
ncbi-103380039	3.14795	6.53093e-104	-33.2748	1.2905e-23
ncbi-103391224	10.184	1.01735e-10	-38.0062	2.05705e-25
ncbi-103376744	3.58607	7.43774e-76	-51.6257	3.49161e-16
ncbi-103391361	3.16278	0.00406907	-61.2367	1.43643e-56
ncbi-103393613	2.39583	6.29893e-20	-40.8251	9.48463e-27
ncbi-103376625	2.20901	2.57428e-56	31.9216	2.71803e-28
ncbi-103391291	1.45263	1.67492e-38	-28.5402	1.3074e-06
ncbi-103394142	3.04151	5.77853e-68	-31.6717	5.09791e-17
ncbi-103390468	2.44673	1.60497e-27	-25.488	4.31903e-13
ncbi-103377014	2.73697	2.50477e-07	-47.2085	4.83527e-52
ncbi-103382164	2.2385	1.34987e-32	-61.1196	3.81373e-47
ncbi-103390752	1.46781	1.09888e-06	-27.9476	3.6291e-17
ncbi-103379256	2.96776	3.56991e-52	-26.3209	1.8754e-14
ncbi-103392566	1.00686	1.13002e-09	-36.3953	4.84017e-15
ncbi-103389804	3.63264	1.34389e-40	-29.5983	1.02806e-32
ncbi-103397803	1.9656	1.6728e-16	-39.8923	1.013e-13
ncbi-103384178	2.40434	1.376e-26	-40.7733	6.86532e-17
ncbi-103379815	4.38291	6.20895e-66	-48.8429	2.60499e-15
ncbi-103395852	1.72908	6.61415e-23	-31.9632	5.41016e-19
ncbi-103382411	4.93734	1.77677e-12	-37.2461	4.42527e-17
ncbi-103379688	1.8614	2.72191e-19	-45.6701	8.50899e-15
ncbi-103385573	3.32884	4.3112e-107	-25.409	1.92064e-27
ncbi-103386599	1.44295	2.24577e-18	-37.237	3.65049e-14
ncbi-103379761	6.30131	2.55835e-90	-47.7257	1.60167e-26
ncbi-103396062	6.11498	1.77505e-118	-34.4464	8.36175e-21
ncbi-103397394	2.45205	3.73659e-55	-25.9765	4.17067e-15
ncbi-103391312	2.7763	2.98198e-22	-69.451	1.11873e-48
ncbi-103377171	3.06325	1.3849e-05	-33.3449	2.70156e-15
ncbi-103399947	1.0097	8.6597e-32	-31.3153	2.69207e-15
ncbi-103393505	3.77905	0.0344637	-33.7265	1.7917e-33
ncbi-103398222	2.64811	2.45319e-39	-34.6269	4.33646e-13
ncbi-103396973	8.07682	4.87399e-05	-37.4786	9.65511e-08
ncbi-103391873	-1.71102	6.48484e-13	-57.557	1.50212e-41
ncbi-103382357	-4.68786	4.60787e-22	-32.6887	7.44354e-16
ncbi-103384883	1.37275	6.40006e-13	37.4455	4.85136e-12
ncbi-103387430	3.27375	2.9513e-77	-56.0291	8.05524e-49
ncbi-103381422	4.56197	3.40869e-215	-49.0552	7.09874e-28
ncbi-103397638	2.13661	1.72539e-41	-32.5228	1.28031e-14
ncbi-103377356	3.10444	3.32878e-10	-37.563	9.17865e-36
ncbi-103392595	2.35174	6.64973e-32	-29.5121	1.56384e-13
ncbi-103396721	2.50578	8.61976e-25	-49.24	3.72159e-20
ncbi-103382564	4.06774	0.000160954	-46.2015	2.2212e-44
ncbi-103377498	2.03461	1.25466e-33	-53.3297	2.8202e-26
ncbi-103383075	9.25856	6.4028e-288	28.7721	5.45598e-12
ncbi-103381680	-3.79342	4.72996e-08	-49.7916	1.15661e-43
ncbi-103390711	9.96532	8.13425e-219	-45.5098	1.01157e-29
ncbi-103395440	3.5025	0.00129872	-27.7227	1.05854e-14
ncbi-103393677	1.7473	5.21856e-29	-26.7952	2.38126e-28
ncbi-103390614	6.83197	3.00982e-280	-37.1444	1.4929e-16
ncbi-103383713	3.66356	1.48857e-62	-61.3164	4.09223e-36
ncbi-103376819	1.92658	1.44676e-81	-46.3915	6.87898e-35
ncbi-103387206	1.38247	0.000112184	-56.3485	1.14783e-38
ncbi-103378377	1.52215	3.76474e-10	39.5652	1.6568e-36
ncbi-103385322	1.9313	4.95979e-14	-57.2898	1.28122e-21
ncbi-103389274	2.7558	9.95833e-27	-27.4739	3.12082e-10
ncbi-103384280	1.18198	1.67531e-13	-29.187	2.04894e-26
ncbi-103381391	1.1408	6.43351e-12	-28.3169	3.06424e-19
ncbi-103388598	3.27827	4.66868e-43	-64.9391	2.30347e-39
ncbi-103393964	1.90705	3.86386e-20	-40.7779	5.24645e-11
ncbi-103388647	2.47558	9.75737e-30	-28.866	1.85763e-13
ncbi-103389183	1.29981	4.88191e-08	-48.7892	4.25429e-37
ncbi-103398060	3.53655	1.10297e-51	35.1561	1.58e-13
ncbi-103393743	1.41014	4.64924e-20	-27.1673	6.46403e-22
ncbi-103380263	1.27903	6.35655e-60	-56.975	7.56728e-32
ncbi-103387124	3.27779	0.000204278	-41.4351	1.82402e-22
ncbi-103396050	4.79416	1.19553e-250	-51.5719	2.30005e-17
ncbi-103383392	1.50822	1.02673e-12	-32.7173	1.6452e-19
ncbi-103390528	2.67392	1.7099e-55	68.8802	4.28221e-61
ncbi-103386258	2.5692	9.71114e-07	-39.3315	1.35595e-39
ncbi-103391722	1.1097	3.85231e-30	-55.205	9.27848e-37
ncbi-103382918	1.08318	3.36137e-10	-45.6389	4.2311e-27
ncbi-103379080	2.56521	2.46288e-22	-55.712	3.12995e-28
ncbi-103389130	2.38143	9.09163e-12	-31.7184	9.48334e-17
ncbi-103394615	1.19078	1.08355e-08	-26.5738	3.96398e-14
ncbi-103380902	2.30417	4.12575e-26	27.732	7.52805e-59
ncbi-103392609	3.16547	2.71842e-10	-43.4209	1.57872e-23
ncbi-103384218	2.00653	9.41939e-27	-66.2417	1.98561e-23
ncbi-103381952	3.94365	6.36776e-40	-28.7442	3.64897e-27
ncbi-103378942	1.28198	1.54109e-19	-41.5666	8.12732e-31
ncbi-103380043	1.37439	3.60715e-20	-51.3555	6.64869e-21
ncbi-103383590	3.14522	7.3092e-11	-55.5349	4.6285e-52
ncbi-103394953	4.39801	2.53949e-152	-39.5589	1.33667e-23
ncbi-103382342	2.50749	2.31024e-51	-30.362	8.55535e-16
ncbi-103377660	-1.14933	0.000152404	-36.5389	4.14965e-28
ncbi-103394220	1.33071	2.00989e-33	-30.1503	4.94933e-10
ncbi-103380266	2.17804	8.52203e-54	-29.385	3.27191e-15
ncbi-103378964	1.37425	5.2226e-08	-68.3818	2.49763e-48
ncbi-103391347	8.08342	0.000769087	-43.6116	6.19708e-20
ncbi-103394703	3.09911	1.23899e-52	-27.3728	6.53763e-12
ncbi-103392034	2.26996	3.57266e-14	-28.9449	2.79466e-12
ncbi-103387117	2.60239	2.09205e-05	-42.7628	2.26309e-18
ncbi-103391462	6.259	1.03183e-96	-33.1731	3.45496e-15
ncbi-103389007	4.03281	2.17879e-14	-42.7762	1.4123e-23
ncbi-103380451	3.18561	5.33403e-149	-28.8546	2.17802e-12
ncbi-103386657	3.07762	1.59728e-32	-43.2027	1.9276e-21
ncbi-103379113	1.4901	8.7864e-53	-75.5042	1.39892e-40
ncbi-103377523	2.25225	2.28339e-19	-69.3654	1.44467e-95
ncbi-103382331	3.37356	3.67075e-46	-49.4961	1.2878e-47
ncbi-103384500	5.03582	6.48174e-36	-45.1842	5.04828e-37
ncbi-103382890	1.37774	1.79829e-14	-49.8327	1.16355e-22
ncbi-103380154	4.07779	2.98977e-105	-56.234	1.51138e-52
ncbi-103383185	2.16082	3.6384e-22	-32.0527	7.44071e-20
ncbi-103391257	1.96685	5.754e-22	-29.2756	1.55733e-13
ncbi-103386846	3.40124	1.28403e-126	-51.0586	2.2628e-26
ncbi-103383585	3.62599	0.000502774	-58.5464	1.33091e-73
ncbi-103390516	2.56643	2.85258e-06	32.2894	3.04287e-15
ncbi-103390848	2.72493	4.51517e-33	-47.3662	9.65033e-19
ncbi-103381024	1.4242	6.41824e-34	-48.3122	5.4661e-25
ncbi-103377380	3.18003	1.20067e-94	-53.4652	2.12253e-33
ncbi-103390806	1.3721	6.84392e-07	-57.337	9.54696e-32
ncbi-103380176	2.96817	5.191e-18	-27.2464	2.61972e-20
ncbi-103396184	-4.32193	3.54669e-33	-66.7261	6.23854e-33
ncbi-103393604	6.81057	6.35018e-17	-46.7753	1.2328e-11
ncbi-103392323	1.20668	1.11078e-11	-30.4785	1.09011e-25
ncbi-103388028	1.20109	8.35487e-10	-58.0745	7.69067e-39
ncbi-103388494	4.13115	2.25716e-222	-34.7716	1.61204e-42
ncbi-103384710	1.81273	2.83814e-37	-30.8329	8.97082e-24
ncbi-103388131	2.14502	1.51023e-30	-31.3932	1.46615e-17
ncbi-103394534	1.27342	1.66742e-08	-37.094	6.21529e-27
ncbi-103386316	2.49952	2.1134e-68	-27.3813	1.61226e-15
ncbi-103386135	2.10984	7.16173e-11	-27.4398	1.73805e-17
ncbi-103396562	1.56065	1.08967e-24	-46.9356	2.70393e-18
ncbi-103381685	-3.42999	1.2253e-15	-36.8896	8.2573e-12
ncbi-103390540	4.17024	1.21e-70	-38.5268	1.25064e-24
ncbi-103388041	1.46037	9.05995e-10	-56.9967	2.16715e-13
ncbi-103394054	3.50287	1.22398e-67	-37.9354	5.66541e-16
ncbi-103395039	-1.42614	2.1106e-05	-48.0828	3.56043e-24
ncbi-103382228	6.54331	2.98074e-36	-26.0376	5.49168e-23
ncbi-103383596	10.8004	1.40566e-08	-47.4313	2.70523e-28
ncbi-103388510	2.32461	2.09719e-34	-57.0247	4.90553e-18
ncbi-103391281	2.6936	0.000777428	28.601	3.07488e-35
ncbi-103396130	1.15179	6.15456e-12	39.771	6.7225e-45
ncbi-103387536	8.72475	2.77824e-43	-45.2917	6.38876e-22
ncbi-103395534	1.56472	2.3822e-13	-26.3484	3.90819e-13
ncbi-103386514	8.25008	5.06371e-23	-29.1654	2.94593e-09
ncbi-103395078	1.25332	1.09761e-16	-28.4919	1.42391e-12
ncbi-103390762	3.3448	4.95635e-22	-41.2802	4.58362e-26
ncbi-103392693	2.84292	2.15679e-58	-57.4134	1.88432e-51
ncbi-103379747	1.93149	2.83078e-07	-56.024	1.71333e-12
ncbi-103377401	1.45832	5.49682e-23	-64.8983	5.17181e-45
ncbi-103384172	2.85839	2.93938e-47	-37.0245	8.05258e-22
ncbi-103391389	1.98339	1.54822e-15	-32.4088	2.38624e-16
ncbi-103381018	1.75447	5.03051e-24	41.7724	5.43926e-42
ncbi-103381917	3.0742	7.37847e-31	-43.7829	2.4782e-32
ncbi-103382739	2.78212	3.06501e-25	-26.9618	6.66852e-32
ncbi-103378862	1.21157	2.45913e-11	-35.3787	5.37121e-19
ncbi-103385300	5.6004	4.56567e-239	-67.4504	2.20824e-60
ncbi-103386641	2.92302	3.35594e-25	-48.6357	8.28305e-23
ncbi-103377132	2.46196	3.11898e-20	-56.673	3.02221e-42
ncbi-103394387	6.51174	2.79436e-133	-26.2261	2.96746e-10
ncbi-103386090	1.76826	9.21419e-37	-33.3229	7.95419e-17
ncbi-103379511	2.48961	8.85522e-17	53.4058	8.03041e-27
ncbi-103378326	3.35755	1.62586e-05	-25.3179	2.41106e-12
ncbi-103395826	3.33985	1.14879e-40	-28.5732	4.36074e-19
ncbi-103395709	5.32328	1.64744e-16	-36.1685	7.08215e-42
ncbi-103383776	3.28096	3.1145e-99	-38.7605	8.35243e-26
ncbi-103398418	1.26456	3.34224e-07	-39.7567	9.19403e-20
ncbi-103379773	2.72263	2.07555e-12	-32.1783	1.50599e-14
ncbi-103399860	4.21563	1.24949e-67	-34.0105	2.65713e-14
ncbi-103383450	1.32895	1.58202e-25	-44.8226	1.44352e-64
ncbi-103389306	7.25294	4.69011e-204	-27.3864	2.35182e-10
ncbi-103390924	1.73331	1.16098e-18	-41.5205	8.28843e-21
ncbi-103384812	2.82895	1.73749e-07	-43.4607	3.97538e-39
ncbi-103385755	3.20639	6.37098e-33	-32.6014	3.0858e-14
ncbi-103384002	2.83752	6.87133e-45	-56.7228	6.2366e-14
ncbi-103383451	4.51309	2.96207e-78	-33.0468	4.98093e-29
ncbi-103381158	3.35174	5.86555e-05	-33.1491	1.2965e-11
ncbi-103392754	-2.38414	0.0018849	-26.1985	2.38898e-16
ncbi-103381665	3.78582	2.78754e-62	25.3087	2.62235e-43
ncbi-103377250	9.94232	2.03437e-113	-38.013	7.94555e-21
ncbi-103379026	1.23467	0.00595229	-43.342	2.10792e-13
ncbi-103394093	2.76678	4.75768e-29	-73.5284	4.27003e-127
ncbi-103382846	2.64816	1.1558e-09	65.9317	3.46766e-96
ncbi-103386648	1.17891	8.69494e-25	-38.004	1.9861e-13
ncbi-103394634	-4.18253	5.39717e-17	-34.5053	2.894e-27
ncbi-103395883	3.50236	1.58426e-159	38.7084	1.83693e-89
ncbi-103396710	7.59495	0.0117674	-62.1133	3.27698e-47
ncbi-103381555	2.79442	0.0077363	35.2908	1.74573e-28
ncbi-103377780	2.26859	2.4374e-34	-42.4462	3.70015e-50
ncbi-103377933	2.17318	1.74214e-27	-39.6083	1.22572e-31
ncbi-103385541	-2.11233	7.80402e-09	-34.1474	1.6362e-24
ncbi-103377825	1.54295	2.35657e-18	-35.6222	1.14782e-18
ncbi-103389570	4.88932	1.31971e-140	-40.033	5.77277e-23
ncbi-103378934	3.16344	2.30303e-70	-58.2046	2.42506e-16
ncbi-103396734	2.17966	8.06945e-39	-34.1323	6.20418e-26
ncbi-103389488	2.49244	2.05573e-25	-40.8163	1.44597e-21
ncbi-103385776	2.34439	1.13444e-15	-58.1652	1.1595e-23
ncbi-103379853	1.27844	0.00785056	-41.7227	4.67977e-15
ncbi-103378054	8.08637	2.86766e-230	-31.3444	1.10579e-15
ncbi-103381704	1.80908	5.78976e-36	-51.927	4.51808e-33
ncbi-103380243	4.61305	9.54362e-100	-25.6831	4.79608e-20
ncbi-103388930	2.98252	5.91204e-52	-57.5333	3.68932e-35
ncbi-103378733	1.56982	2.47046e-14	28.7	2.0254e-13
ncbi-103394537	1.72957	3.57588e-18	-43.4452	1.30806e-12
ncbi-103388116	3.8496	3.94648e-90	-47.153	4.85563e-19
ncbi-103379315	2.75758	4.77672e-82	-38.8	3.62907e-15
ncbi-103383583	2.99609	4.6695e-46	-31.6887	2.874e-17
ncbi-103389630	2.43645	4.82595e-84	-60.9544	3.91253e-45
ncbi-103389255	1.90296	4.64095e-53	41.3233	1.18734e-25
ncbi-103378446	4.0741	3.70574e-85	-63.3817	6.28682e-38
ncbi-103376846	2.58163	2.53678e-59	-46.3433	3.8708e-24
ncbi-103383214	6.24262	0.00485437	34.7427	9.74895e-33
ncbi-103392280	2.84417	4.42799e-11	-26.3672	6.72767e-12
ncbi-103396745	2.50932	1.43902e-09	-28.0833	8.46534e-16
ncbi-103382848	-3.36186	8.98509e-31	-36.4729	7.98067e-15
ncbi-103384565	1.42205	6.69129e-27	-55.315	9.52409e-26
ncbi-103383679	1.2555	1.30506e-54	-33.7544	7.76162e-25
ncbi-103394193	6.22105	9.57485e-22	-34.6504	2.7429e-13
ncbi-103388671	3.57295	1.7997e-54	35.9944	1.45948e-23
ncbi-103394487	1.15523	1.49891e-05	-72.5682	5.83586e-40
ncbi-103383087	1.78066	4.29356e-31	-34.8363	6.12908e-13
ncbi-103390657	13.5977	9.50522e-20	-46.3003	1.68108e-21
ncbi-103392479	6.224	3.40528e-08	-30.1315	7.28775e-17
ncbi-103389728	5.65827	1.68166e-118	-41.9752	5.6573e-42
ncbi-103380473	3.95311	1.12378e-167	-44.9073	7.59695e-26
ncbi-103393136	2.73266	9.17166e-59	-42.4899	6.47703e-19
ncbi-103389686	2.96278	1.04913e-36	-29.4924	2.15717e-23
ncbi-103391088	2.94551	2.6812e-27	-30.9504	2.08818e-12
ncbi-103388086	3.58207	1.58617e-08	-27.4854	1.68868e-22
ncbi-103380593	2.6736	3.95187e-67	-26.4378	3.7767e-15
ncbi-103390978	2.12377	5.59697e-34	-29.3315	6.7547e-33
ncbi-103380346	2.27826	6.46485e-64	-26.0127	5.51719e-11
ncbi-103391876	1.93597	4.34706e-55	-60.2936	8.68042e-45
ncbi-103381935	-4.02161	8.99182e-83	-30.2234	1.02484e-26
ncbi-103378397	2.9547	5.31682e-68	-56.6925	2.14223e-26
ncbi-103394798	4.17235	2.08336e-167	-53.6101	1.14205e-26
ncbi-103377469	1.58356	0.00109075	-50.4017	2.71722e-34
ncbi-103381436	4.16993	7.45533e-07	-48.6238	6.97152e-20
ncbi-103380380	2.74123	7.11491e-129	27.5635	5.20075e-32
ncbi-103391988	3.16993	0.00127602	-51.4624	1.42886e-23
ncbi-103379323	3.02142	1.56857e-154	-27.9249	3.72392e-22
ncbi-103378769	1.44313	7.09864e-06	-39.7864	4.14493e-17
ncbi-103389252	3.41352	2.34435e-28	-48.0441	7.35024e-38
ncbi-103384303	1.94772	9.2145e-15	33.5076	5.71843e-19
ncbi-103392317	1.55247	2.87682e-29	-28.6309	3.08249e-25
ncbi-103383048	2.75619	4.19954e-13	41.8713	7.86961e-51
ncbi-103382353	1.25144	6.46846e-16	36.9403	2.68322e-22
ncbi-103385084	9.66518	4.37048e-156	-42.7763	7.12564e-14
ncbi-103378757	1.11506	0.000157596	-31.3604	2.24494e-15
ncbi-103393234	3.94031	6.97074e-40	-25.3309	7.31386e-21
ncbi-103387610	1.26737	5.07049e-19	-72.2858	3.64379e-53
ncbi-103393416	2.01655	7.52554e-21	-37.8391	1.97392e-15
ncbi-103393850	1.10058	0.0036378	-59.2093	1.13518e-66
ncbi-103378116	1.95938	1.51036e-62	-34.8127	6.06397e-14
ncbi-103387882	1.99775	1.59153e-20	-46.095	2.73134e-42
ncbi-103386929	3.47256	1.54104e-10	28.2601	2.33315e-30
ncbi-103377082	4.18474	1.77025e-132	-29.972	1.4348e-27
ncbi-103386333	2.55585	7.64883e-42	-38.5092	9.8874e-33
ncbi-103396658	1.80262	2.69947e-34	-30.7214	7.59986e-10
ncbi-103378775	6.05889	5.35424e-13	-50.8796	3.84002e-15
ncbi-103379697	1.23121	6.29325e-16	-33.5662	2.0532e-13
ncbi-103388369	3.77798	1.73883e-97	-48.203	1.83355e-13
ncbi-103396359	2.91155	3.32567e-165	-42.0314	1.11162e-23
ncbi-103377223	1.66855	5.6797e-23	-58.9845	1.27568e-70
ncbi-103387587	3.33539	2.725e-07	-49.8364	7.23335e-42
ncbi-103393057	2.08577	9.08756e-15	-35.5541	4.33581e-15
ncbi-103377907	2.56653	2.14946e-35	-61.0941	7.85621e-43
ncbi-103379203	4.03391	1.19728e-29	-28.5853	4.04138e-21
ncbi-103384241	1.62674	1.10166e-15	-45.7713	1.03522e-12
ncbi-103389628	2.36032	9.25451e-26	-48.4733	2.08832e-23
ncbi-103382818	2.3196	4.49106e-33	-45.1551	6.54846e-17
ncbi-103379306	1.05212	2.65541e-10	-59.9744	1.10336e-20
ncbi-103379146	14.2693	1.94515e-27	33.3181	1.40301e-42
ncbi-103394436	4.60589	2.92485e-125	-60.4501	9.29203e-36
ncbi-103377230	1.56518	6.92739e-18	-28.35	1.81722e-17
ncbi-103386204	2.93551	4.24259e-131	-44.2015	1.0991e-26
ncbi-103388574	3.5145	8.61289e-65	39.9935	9.22571e-34
ncbi-103384070	-3.05166	5.43466e-10	-63.7362	3.71093e-36
ncbi-103395838	3.94599	7.28744e-67	-52.5733	2.08005e-27
ncbi-103377870	1.64045	2.25784e-55	-42.5576	3.51744e-19
ncbi-103396503	1.06819	4.86428e-15	-56.713	1.32037e-33
ncbi-103387980	4.32299	1.48304e-51	-37.4941	4.70562e-16
ncbi-103392773	1.85626	1.051e-07	-37.0752	6.5147e-32
ncbi-103395038	1.78727	7.08332e-13	-35.8645	1.37021e-12
ncbi-103396619	3.49774	4.53325e-115	-54.8622	5.47759e-43
ncbi-103397506	2.97186	1.98686e-138	35.2903	2.27741e-70
ncbi-103392680	2.62258	1.09139e-21	-28.105	7.19049e-19
ncbi-103377507	9.20457	0.00184762	-43.0033	7.07011e-30
ncbi-103389069	1.88498	1.39333e-21	-49.8545	5.2096e-59
ncbi-103395605	2.57958	3.15754e-30	-56.1092	4.5015e-33
ncbi-103389724	1.83868	4.56441e-17	-29.1004	2.22611e-18
ncbi-103391829	1.25221	1.04415e-12	-30.538	2.91335e-16
ncbi-103391657	4.35824	8.80996e-35	-69.3428	5.14826e-42
ncbi-103398114	3.87798	1.45361e-77	57.013	3.59136e-33
ncbi-103390666	9.98822	5.19514e-30	-35.5365	2.49404e-15
ncbi-103392408	1.01996	2.38559e-14	-29.5749	9.62544e-09
ncbi-103389018	2.76749	5.2569e-34	-29.4304	4.70076e-13
ncbi-103382760	1.31964	7.75645e-06	-44.1825	2.13419e-16
ncbi-103385172	3.82073	4.03713e-27	-31.4059	6.85223e-11
ncbi-103386318	7.16277	8.88195e-220	-54.7184	6.43566e-28
ncbi-103385530	1.00263	0.00999754	-39.9939	1.86205e-25
ncbi-103397568	3.22817	1.60072e-48	-28.0348	5.64269e-13
ncbi-103386324	1.52018	1.24839e-52	-25.2376	2.39854e-23
ncbi-103396180	2.02114	1.86297e-21	-25.1509	5.1785e-18
ncbi-103378342	1.27597	0.0137685	-54.4443	2.10936e-37
ncbi-103384913	1.76841	2.02925e-53	-41.531	3.08486e-15
ncbi-103384957	5.75209	1.60163e-148	-38.8921	4.36715e-20
ncbi-103394279	1.29083	0.000549726	-33.4362	3.08335e-10
ncbi-103390220	1.55438	4.92931e-24	-54.4529	3.97798e-34
ncbi-103386956	8.55459	3.24319e-52	-60.467	2.45791e-39
ncbi-103378119	2.96167	9.54758e-11	-32.4934	2.10285e-31
ncbi-103388462	-1.07411	0.00169675	-28.2484	1.73524e-07
ncbi-103396002	7.27995	1.19162e-123	-48.5005	4.52146e-37
ncbi-103388061	3.72973	1.71932e-71	-38.832	2.16708e-17
ncbi-103393037	2.03081	3.14472e-12	-56.5146	3.31472e-33
ncbi-103392274	2.07009	1.05589e-31	-32.9901	2.9809e-30
ncbi-103392793	1.84645	2.29134e-62	-39.6397	3.41732e-22
ncbi-103386159	1.57983	2.64151e-33	-25.3349	3.25909e-30
ncbi-103378264	1.55949	1.11642e-37	-48.9101	2.83903e-18
ncbi-103389532	3.74073	2.56493e-70	-27.0184	3.04802e-18
ncbi-103392046	1.5622	3.82711e-11	-55.0194	3.19589e-31
ncbi-103392364	3.11011	7.79157e-46	36.7042	2.34355e-34
ncbi-103395718	1.33807	1.90518e-10	-48.4177	3.97359e-28
ncbi-103392828	2.13573	7.48824e-28	-53.7707	8.57849e-30
ncbi-103381716	3.40775	8.46548e-10	-72.6647	1.16064e-60
ncbi-103387802	2.55081	2.12275e-13	-32.6078	8.86633e-07
ncbi-103383368	2.0633	6.00952e-07	-26.0906	3.34775e-15
ncbi-103386051	5.13705	7.5042e-127	-39.7815	2.25766e-16
ncbi-103385952	1.33348	9.12501e-28	-26.8343	4.88143e-15
ncbi-103392527	7.27227	0.000406531	-71.8817	3.10535e-47
ncbi-103397641	4.71938	9.11647e-70	-44.3949	1.31605e-15
ncbi-103397578	1.94123	4.12168e-26	-30.0305	6.55756e-25
ncbi-103378065	-3.07261	3.79633e-27	-74.4726	7.62575e-95
ncbi-103377013	3.23499	1.18986e-110	-39.4564	1.32086e-23
ncbi-103380328	1.93957	1.61696e-38	-32.738	1.29002e-18
ncbi-103379556	2.73128	1.82443e-45	-34.3273	3.38087e-18
ncbi-103382849	1.68319	4.29488e-26	-35.0063	3.11099e-25
ncbi-103377496	1.12738	1.42113e-06	-37.2965	6.03317e-32
ncbi-103392800	3.13282	7.54357e-105	-50.7389	5.80678e-29
ncbi-103398568	1.41353	9.2586e-36	-49.9705	2.03076e-17
ncbi-103390226	-3.73672	7.80223e-19	-45.0479	7.779e-43
ncbi-103381533	1.21761	4.05397e-32	-58.3139	8.08432e-40
ncbi-103397789	3.24513	1.87394e-77	-34.6004	3.7724e-17
ncbi-103393491	1.23417	8.80665e-11	-32.9403	1.09364e-31
ncbi-103381518	2.7691	8.41883e-59	-47.6651	8.26137e-17
ncbi-103393067	5.79442	4.47114e-21	-44.5684	2.12141e-20
ncbi-103386802	2.72698	9.26018e-07	-38.0717	1.81009e-29
ncbi-103392811	2.52811	9.80834e-42	-64.5171	6.1362e-33
ncbi-103377803	7.6677	0.0391958	-37.1332	2.40157e-29
ncbi-103395233	7.57419	5.33368e-119	-54.4866	2.74535e-18
ncbi-103391036	2.1462	9.37572e-11	-33.56	1.66221e-22
ncbi-103395822	7.41542	3.76384e-99	-38.2635	3.62547e-25
ncbi-103382394	2.14201	6.44856e-27	-48.1707	8.78569e-30
ncbi-103380828	2.1357	1.77715e-08	-29.0574	1.62675e-15
ncbi-103394448	-4.27433	2.32658e-23	-58.5933	1.71822e-12
ncbi-103391158	1.35482	5.40472e-06	-30.1741	1.70481e-15
ncbi-103396749	4.90689	6.54437e-05	-27.298	1.40763e-21
ncbi-103386134	-3.58334	1.34492e-46	-27.4398	1.73805e-17
ncbi-103395013	1.91199	2.26172e-20	44.1917	1.12815e-54
ncbi-103387979	2.73577	8.74453e-54	58.011	6.95857e-44
ncbi-103394723	-3.22345	2.90325e-14	-80.7215	7.07075e-49
ncbi-103395564	3.27817	5.19906e-58	-40.8741	5.8072e-17
ncbi-103383383	6.37834	1.30091e-13	-88.2473	5.53354e-108
ncbi-103380748	1.55623	1.43367e-31	-41.9848	5.81806e-27
ncbi-103381047	2.27338	3.81079e-63	-47.628	1.16623e-13
ncbi-103392686	-3.40312	8.38614e-05	-56.7697	3.80043e-17
ncbi-103376662	2.20439	2.43826e-37	-43.513	3.94021e-17
ncbi-103379225	6.27945	7.91688e-184	-32.9969	2.80627e-12
ncbi-103391784	2.10652	4.12509e-10	-50.4159	3.41944e-30
ncbi-103381958	1.38409	2.33763e-31	-46.8453	3.30089e-23
ncbi-103387359	2.77195	0.0137866	-29.3393	1.13656e-15
ncbi-103385883	3.47164	3.8858e-37	-47.0683	1.23739e-29
ncbi-103393418	5.80157	1.47791e-126	-45.2907	1.32594e-15
ncbi-103381476	1.42865	5.56018e-49	-57.6564	1.65947e-39
ncbi-103380218	1.81506	5.69059e-43	-40.7629	4.0318e-16
ncbi-103383808	7.79751	2.57083e-52	-29.157	3.19049e-15
ncbi-103380125	2.76653	4.01571e-64	-49.9441	1.45205e-44
ncbi-103392422	2.3319	1.09766e-29	-38.0002	1.15687e-18
ncbi-103380365	3.85025	2.76899e-72	-50.241	1.02387e-19
ncbi-103388609	1.24558	2.09187e-23	-47.3089	5.7316e-18
ncbi-103388591	5.27189	0.0130538	-60.0274	6.98863e-31
ncbi-103394342	2.35996	2.19145e-51	-33.7814	1.19966e-15
ncbi-103379610	1.05156	9.01469e-10	37.2068	1.54269e-21
ncbi-103394273	2.4001	1.15645e-26	-46.1134	1.01858e-17
ncbi-103394906	2.15718	1.85047e-20	-61.5616	1.07513e-27
ncbi-103381072	1.85469	6.03294e-85	41.625	1.26128e-14
ncbi-103389499	6.52293	9.18733e-29	-31.421	1.13419e-17
ncbi-103396060	6.63437	3.72648e-46	-41.5746	5.64258e-42
ncbi-103378042	1.1824	8.74881e-05	-39.329	5.22671e-27
ncbi-103382901	2.38247	2.42637e-41	-60.7619	3.87683e-23
ncbi-103380171	1.5611	3.38803e-08	-33.2354	1.76482e-14
ncbi-103396594	2.82691	1.93342e-06	-38.3677	2.28202e-15
ncbi-103390758	1.23493	3.5154e-12	-56.507	2.70758e-40
ncbi-103396061	2.42036	1.67839e-41	33.4087	1.47281e-17
ncbi-103385195	-2.30841	1.91459e-32	49.687	1.54562e-16
ncbi-103391647	1.61205	7.2608e-14	-69.3428	5.14826e-42
ncbi-103388429	3.3771	5.15943e-58	-53.9158	4.67979e-18
ncbi-103380883	2.39649	3.71524e-13	-35.1139	2.84805e-18
ncbi-103390244	7.07006	7.56735e-284	-30.6189	2.10261e-14
ncbi-103394878	3.09081	4.40906e-31	39.8592	1.31001e-47
ncbi-103379059	3.17039	9.7464e-24	-44.349	5.77658e-20
ncbi-103399898	1.60266	1.53061e-38	-25.452	1.55449e-07
ncbi-103385615	2.6659	7.20655e-59	-63.0866	2.20842e-15
ncbi-103379847	-3.964	0.000360118	60.5023	4.12233e-42
ncbi-103385214	3.01434	1.44017e-69	40.5223	2.61208e-31
ncbi-103382702	3.08534	1.47693e-29	-54.974	6.78216e-40
ncbi-103395680	8.53138	0.0419644	25.4161	1.24978e-32
ncbi-103393023	1.45967	1.39696e-12	-41.4326	9.01749e-18
ncbi-103399993	4.05683	2.12841e-06	30.5434	1.53683e-40
ncbi-103378325	2.49838	2.94534e-44	-28.1112	3.52141e-32
ncbi-103395862	1.80571	2.32024e-42	-25.7641	3.30628e-20
ncbi-103390993	6.13519	2.47879e-157	-63.2519	4.22595e-25
ncbi-103379187	2.55541	7.75348e-20	-74.8105	2.95183e-16
ncbi-103393397	6.44006	3.35849e-64	-62.332	9.47252e-19
ncbi-103377817	2.28508	9.06392e-37	-56.7945	4.54668e-37
ncbi-103379614	4.44918	3.25398e-59	-26.1551	1.20068e-16
ncbi-103392354	1.2547	8.9814e-14	40.6288	3.68236e-18
ncbi-103391429	1.11413	1.79644e-17	-28.9066	2.92454e-16
ncbi-103394119	3.94153	8.53037e-183	-41.6666	6.13471e-23
ncbi-103399905	2.27719	7.2455e-18	-60.0015	1.08185e-46
ncbi-103377502	2.25953	9.44414e-21	-42.7264	2.11401e-27
ncbi-103393610	1.16911	5.22455e-05	-30.9344	4.08809e-13
ncbi-103392355	2.77767	2.35982e-16	-51.1169	3.3031e-27
ncbi-103377327	3.45943	0.00640613	-30.5189	4.35852e-17
ncbi-103382303	2.86172	1.38577e-36	-74.1924	2.2069e-27
ncbi-103383736	1.18311	6.98316e-37	35.6235	1.40447e-22
ncbi-103379319	4.80339	2.40718e-05	-41.8398	1.39617e-25
ncbi-103398077	1.67705	4.88067e-14	28.5223	2.91318e-32
ncbi-103382111	3.03997	6.53679e-12	-43.7058	1.51916e-13
ncbi-103392846	3.18651	2.11722e-81	-34.3306	1.82231e-14
ncbi-103390258	2.70712	1.93951e-58	-37.0527	3.74397e-19
ncbi-103388010	3.8201	1.87084e-63	-51.3017	4.75584e-28
ncbi-103388148	1.31632	6.67583e-29	-26.1434	4.8819e-16
ncbi-103397210	7.44588	1.5188e-229	-30.3649	7.06712e-49
ncbi-103376854	1.18499	2.12176e-22	-40.6625	3.25206e-14
ncbi-103399877	1.52725	5.09547e-05	-46.9162	5.60532e-20
ncbi-103393608	2.79899	7.87484e-18	-29.6215	5.70007e-18
ncbi-103395009	9.67524	2.62132e-95	-26.8799	2.99591e-14
ncbi-103381112	1.44627	1.39545e-05	-35.6379	9.17297e-18
ncbi-103387178	2.32773	3.25666e-18	46.8133	1.18512e-106
ncbi-103384742	2.74315	1.75469e-59	-35.2147	2.71108e-31
ncbi-103390638	2.59949	2.95733e-58	-26.0486	1.88631e-14
ncbi-103385568	2.77242	4.71344e-60	-64.4543	1.70393e-29
ncbi-103386426	7.02791	2.9041e-29	-33.1897	1.40936e-26
ncbi-103395120	2.41051	2.46542e-16	-41.9418	1.8471e-24
ncbi-103381828	2.46921	5.76683e-38	-33.7965	1.44563e-21
ncbi-103395901	1.77779	4.8387e-45	-59.8766	5.0486e-44
ncbi-103385603	1.75971	1.9493e-23	-53.4854	9.77697e-73
ncbi-103389356	1.4796	9.88365e-22	-36.858	1.93938e-12
ncbi-103385586	2.7727	3.59966e-09	-56.235	3.61941e-39
ncbi-103380982	7.3525	0	-33.1321	6.54164e-19
ncbi-103378884	1.67288	1.15747e-34	-43.8315	6.32042e-25
ncbi-103390989	4.26679	0.00298105	-39.4372	1.31818e-20
ncbi-103393330	4.73817	1.97693e-47	-58.2238	1.93373e-36
ncbi-103388633	2.01891	5.5031e-18	-37.4016	2.24849e-09
ncbi-103383366	3.11892	3.94296e-41	30.7171	1.45536e-25
ncbi-103394421	5.81723	3.33279e-09	-54.1974	4.02587e-25
ncbi-103392222	1.89937	9.99016e-45	-52.6469	2.00768e-37
ncbi-103392011	3.52095	7.25055e-28	-43.3205	2.52602e-40
ncbi-103384235	10.6765	6.31002e-06	37.4701	3.19568e-31
ncbi-103385385	1.71241	5.70098e-08	-41.3377	5.66046e-48
ncbi-103389419	3.02191	6.08382e-17	-27.697	1.96129e-11
ncbi-103388306	1.41663	1.51011e-07	-48.472	6.90518e-37
ncbi-103396390	8.15507	6.5279e-186	-46.8771	3.48149e-15
ncbi-103394206	4.09617	1.90181e-16	-28.4457	1.17274e-10
ncbi-103382234	1.80982	1.53568e-12	-55.0792	2.53371e-55
ncbi-103396676	2.66441	2.97931e-29	42.108	7.81409e-18
ncbi-103399456	2.46756	1.84094e-33	-30.0906	2.20407e-16
ncbi-103380226	2.32722	2.29037e-54	-59.5598	1.17622e-25
ncbi-103397368	1.81079	3.05827e-30	47.177	1.60921e-11
ncbi-103394628	4.61987	4.26755e-140	-37.0541	7.41769e-26
ncbi-103386115	5.46234	4.69074e-107	-34.5168	2.31071e-22
ncbi-103394481	6.26551	4.74453e-32	-36.4133	3.40726e-20
ncbi-103383416	14.2056	1.77457e-24	-44.3203	1.57105e-09
ncbi-103385365	2.22716	4.87572e-39	-43.0026	6.40601e-12
ncbi-103390955	6.12981	3.99003e-73	-32.0373	3.22362e-13
ncbi-103387511	4.31497	1.42624e-115	-26.5856	1.0213e-09
ncbi-103383284	1.90003	2.21229e-22	-34.4906	1.1947e-25
ncbi-103384836	9.03067	2.82711e-35	-31.9054	6.06219e-20
ncbi-103387321	2.35701	3.94324e-05	-42.8317	1.41419e-17
ncbi-103384331	6.10852	9.74815e-05	-39.7604	5.48949e-38
ncbi-103386701	2.35122	2.15663e-89	-36.6704	5.01357e-11
ncbi-103387285	6.86324	2.99532e-114	-52.4197	1.48004e-20
ncbi-103393824	3.7384	2.92947e-42	-43.4476	4.41379e-27
ncbi-103396858	5.51785	1.87732e-06	-40.7554	3.08339e-23
ncbi-103386904	1.96752	2.13846e-63	-27.0621	1.2149e-16
ncbi-103393113	7.77628	8.34639e-151	-38.2761	2.29824e-29
ncbi-103387559	2.27543	1.72871e-11	-68.1329	1.95e-60
ncbi-103380461	5.49527	6.32243e-62	-48.8448	7.56311e-29
ncbi-103396138	1.36257	1.24947e-21	-38.0637	1.61927e-25
ncbi-103377349	3.30164	1.63414e-91	32.7724	8.16444e-21
[truncated: 212 more rows]

## Sheet: Figure 7B
Source data for Figure 7B
[truncated: 12 more rows]
