# Supplementary material for: Integration of Transcriptome and Methylome Highlights the Roles of Cell Cycle and Hippo Signaling Pathway in Flatfish Sexual Size Dimorphism
Source: Front Cell Dev Biol. 2021 Dec 2;9:743722. doi: 10.3389/fcell.2021.743722 (PMC8675331; doi:10.3389/fcell.2021.743722)
Supplement: Supplementary file 2 [file DataSheet2.ZIP › Source data for Figures and Tables/Source data for Tables 1-6.xlsx]

## Sheet: Table S1
Table S1. The reads information in the whole transriptomi analysis.
Sample	RawDatas	CleanData(%)	Adapter(%)	LowQuality(%)	polyA(%)	N(%)	CleanData
FB1	94811290	94510580 (99.68%)	102736 (0.11%)	197792 (0.21%)	0 (0.00%)	182 (0.00%)	94510580
FB2	82084128	81845872 (99.71%)	77302 (0.09%)	160782 (0.20%)	0 (0.00%)	172 (0.00%)	81845872
FB3	74231542	74030202 (99.73%)	48412 (0.07%)	152928 (0.21%)	0 (0.00%)	0 (0.00%)	74030202
FG1	137107874	136876838 (99.83%)	58314 (0.04%)	172722 (0.13%)	0 (0.00%)	0 (0.00%)	136876838
FG2	97318682	97195282 (99.87%)	29112 (0.03%)	94272 (0.10%)	0 (0.00%)	16 (0.00%)	97195282
FG3	81040072	80898190 (99.82%)	26858 (0.03%)	115024 (0.14%)	0 (0.00%)	0 (0.00%)	80898190
FL1	75427550	75288994 (99.82%)	27904 (0.04%)	110652 (0.15%)	0 (0.00%)	0 (0.00%)	75288994
FL2	91339940	91160896 (99.80%)	33480 (0.04%)	145548 (0.16%)	0 (0.00%)	16 (0.00%)	91160896
FL3	75135958	75055356 (99.89%)	15632 (0.02%)	64806 (0.09%)	0 (0.00%)	164 (0.00%)	75055356
FM1	96499476	96316920 (99.81%)	46252 (0.05%)	136300 (0.14%)	0 (0.00%)	4 (0.00%)	96316920
FM2	78431672	78245342 (99.76%)	50234 (0.06%)	136096 (0.17%)	0 (0.00%)	0 (0.00%)	78245342
FM3	92414456	92190890 (99.76%)	68880 (0.07%)	154686 (0.17%)	0 (0.00%)	0 (0.00%)	92190890
MB1	75406168	75182548 (99.70%)	60234 (0.08%)	163386 (0.22%)	0 (0.00%)	0 (0.00%)	75182548
MB2	81316698	81051236 (99.67%)	73472 (0.09%)	191990 (0.24%)	0 (0.00%)	0 (0.00%)	81051236
MB3	78486654	78281698 (99.74%)	61030 (0.08%)	143766 (0.18%)	0 (0.00%)	160 (0.00%)	78281698
MG1	82980228	82778660 (99.76%)	51838 (0.06%)	149730 (0.18%)	0 (0.00%)	0 (0.00%)	82778660
MG2	80336438	80110742 (99.72%)	59842 (0.07%)	165854 (0.21%)	0 (0.00%)	0 (0.00%)	80110742
MG3	90271024	90055304 (99.76%)	48574 (0.05%)	167144 (0.19%)	0 (0.00%)	2 (0.00%)	90055304
ML1	80121430	79968532 (99.81%)	35824 (0.04%)	116838 (0.15%)	0 (0.00%)	236 (0.00%)	79968532
ML2	96400226	96250984 (99.85%)	32416 (0.03%)	116818 (0.12%)	0 (0.00%)	8 (0.00%)	96250984
ML3	74008444	73882874 (99.83%)	27832 (0.04%)	97738 (0.13%)	0 (0.00%)	0 (0.00%)	73882874
MM1	83387898	83242796 (99.83%)	35416 (0.04%)	109686 (0.13%)	0 (0.00%)	0 (0.00%)	83242796
MM2	98864352	98676840 (99.81%)	40722 (0.04%)	146790 (0.15%)	0 (0.00%)	0 (0.00%)	98676840
MM3	223195894	222800826 (99.82%)	99166 (0.04%)	295458 (0.13%)	0 (0.00%)	444 (0.00%)	222800826
PMB1	175465318	174938822 (99.70%)	137498 (0.08%)	388998 (0.22%)	0 (0.00%)	0 (0.00%)	174938822
PMB2	73684006	73444742 (99.68%)	66708 (0.09%)	172556 (0.23%)	0 (0.00%)	0 (0.00%)	73444742
PMB3	83210960	83003298 (99.75%)	61914 (0.07%)	145556 (0.17%)	0 (0.00%)	192 (0.00%)	83003298
PMG1	70916372	70739318 (99.75%)	32244 (0.05%)	144046 (0.20%)	0 (0.00%)	764 (0.00%)	70739318
PMG2	79364636	79156814 (99.74%)	48714 (0.06%)	159108 (0.20%)	0 (0.00%)	0 (0.00%)	79156814
PMG3	170060420	169579072 (99.72%)	111992 (0.07%)	369356 (0.22%)	0 (0.00%)	0 (0.00%)	169579072
PML1	83503244	83353394 (99.82%)	34556 (0.04%)	115102 (0.14%)	0 (0.00%)	192 (0.00%)	83353394
PML2	90939358	90838162 (99.89%)	17890 (0.02%)	83300 (0.09%)	0 (0.00%)	6 (0.00%)	90838162
PML3	94437886	94211768 (99.76%)	75426 (0.08%)	150682 (0.16%)	0 (0.00%)	10 (0.00%)	94211768
PMM1	99168972	98974518 (99.80%)	46942 (0.05%)	147266 (0.15%)	0 (0.00%)	246 (0.00%)	98974518
PMM2	100678354	100516610 (99.84%)	34612 (0.03%)	126942 (0.13%)	0 (0.00%)	190 (0.00%)	100516610
PMM3	87379998	87223556 (99.82%)	36346 (0.04%)	119886 (0.14%)	0 (0.00%)	210 (0.00%)	87223556

## Sheet: Table S2
Table S2. The KEGG enrihment in four tissues.
Groups	ID	Descrption	Pvalue	Qvalue	Up	Down	fg_num	bg_num
MG-vs-FG	ko04110	Cell cycle	2.89639e-05	0.00996359	74	30	104	145
MG-vs-FG	ko05322	Systemic lupus erythematosus	0.000438502	0.0548005	31	19	50	66
MG-vs-FG	ko04610	Complement and coagulation cascades	0.000477911	0.0548005	5	37	42	54
MG-vs-FG	ko00260	Glycine, serine and threonine metabolism	0.00142322	0.122397	17	16	33	42
MG-vs-FG	ko00053	Ascorbate and aldarate metabolism	0.00378898	0.209123	9	11	20	24
MG-vs-FG	ko00240	Pyrimidine metabolism	0.0043863	0.209123	46	25	71	104
MG-vs-FG	ko03013	RNA transport	0.00456644	0.209123	71	40	111	170
MG-vs-FG	ko05216	Thyroid cancer	0.00486332	0.209123	17	20	37	50
MG-vs-FG	ko04218	Cellular senescence	0.00593323	0.226781	64	78	142	223
MG-vs-FG	ko03030	DNA replication	0.00872578	0.275885	24	2	26	34
MG-vs-FG	ko04115	p53 signaling pathway	0.0088219	0.275885	38	22	60	88
MG-vs-FG	ko00010	Glycolysis / Gluconeogenesis	0.0128767	0.32574	22	30	52	76
MG-vs-FG	ko05150	Staphylococcus aureus infection	0.0130849	0.32574	3	29	32	44
MG-vs-FG	ko00340	Histidine metabolism	0.0132569	0.32574	11	6	17	21
MG-vs-FG	ko03440	Homologous recombination	0.0206543	0.439776	22	5	27	37
MG-vs-FG	ko03320	PPAR signaling pathway	0.0210858	0.439776	21	32	53	79
MG-vs-FG	ko05206	MicroRNAs in cancer	0.0242289	0.439776	61	73	134	216
MG-vs-FG	ko05222	Small cell lung cancer	0.024346	0.439776	38	37	75	116
MG-vs-FG	ko01100	Metabolic pathways	0.0244518	0.439776	410	396	806	1398
MG-vs-FG	ko00982	Drug metabolism - cytochrome P450	0.0255684	0.439776	8	13	21	28
MG-vs-FG	ko04512	ECM-receptor interaction	0.0270524	0.443144	10	54	64	98
MG-vs-FG	ko00983	Drug metabolism - other enzymes	0.0292261	0.45699	18	21	39	57
MG-vs-FG	ko05161	Hepatitis B	0.034447	0.490631	49	50	99	158
MG-vs-FG	ko00564	Glycerophospholipid metabolism	0.03473	0.490631	21	52	73	114
MG-vs-FG	ko05214	Glioma	0.0361733	0.490631	30	28	58	89
MG-vs-FG	ko05034	Alcoholism	0.0370825	0.490631	58	49	107	172
MG-vs-FG	ko00920	Sulfur metabolism	0.0397008	0.492077	2	6	8	9
MG-vs-FG	ko03460	Fanconi anemia pathway	0.0410755	0.492077	27	9	36	53
MG-vs-FG	ko05219	Bladder cancer	0.0435502	0.492077	22	9	31	45
MG-vs-FG	ko00450	Selenocompound metabolism	0.0440572	0.492077	8	4	12	15
MG-vs-FG	ko05215	Prostate cancer	0.0448856	0.492077	34	49	83	132
MG-vs-FG	ko05202	Transcriptional misregulation in cancers	0.0457746	0.492077	50	75	125	204
MG-vs-FG	ko00140	Steroid hormone biosynthesis	0.0481893	0.502337	6	23	29	42
MG-vs-PMG	ko00524	Neomycin, kanamycin and gentamicin biosynthesis	0.00599088	0.709956	1	1	2	7
MG-vs-PMG	ko04930	Type II diabetes mellitus	0.0073309	0.709956	2	3	5	70
MG-vs-PMG	ko04910	Insulin signaling pathway	0.0109476	0.709956	6	2	8	174
MG-vs-PMG	ko04120	Ubiquitin mediated proteolysis	0.0179221	0.709956	6	1	7	154
MG-vs-PMG	ko04341	Hedgehog signaling pathway - fly	0.0193423	0.709956	2	1	3	33
MG-vs-PMG	ko05210	Colorectal cancer	0.0203326	0.709956	4	2	6	123
MG-vs-PMG	ko05412	Arrhythmogenic right ventricular cardiomyopathy (ARVC)	0.0210701	0.709956	4	2	6	124
MG-vs-PMG	ko04520	Adherens junction	0.0294609	0.709956	4	2	6	134
MG-vs-PMG	ko04064	NF-kappa B signaling pathway	0.0337449	0.709956	2	3	5	103
MG-vs-PMG	ko05212	Pancreatic cancer	0.0349707	0.709956	2	3	5	104
MG-vs-PMG	ko05221	Acute myeloid leukemia	0.0451357	0.709956	3	1	4	77
MG-vs-PMG	ko04392	Hippo signaling pathway - multiple species	0.0467672	0.709956	1	1	2	20
MG-vs-PMG	ko05213	Endometrial cancer	0.0488175	0.709956	4	0	4	79
PMG-vs-FG	ko04110	Cell cycle	3.14493e-06	0.00107871	75	32	107	145
PMG-vs-FG	ko05322	Systemic lupus erythematosus	0.000178963	0.0306921	30	21	51	66
PMG-vs-FG	ko00240	Pyrimidine metabolism	0.00135479	0.154898	47	26	73	104
PMG-vs-FG	ko00590	Arachidonic acid metabolism	0.00217732	0.186705	10	24	34	44
PMG-vs-FG	ko00340	Histidine metabolism	0.0034706	0.206172	11	7	18	21
PMG-vs-FG	ko04610	Complement and coagulation cascades	0.00360651	0.206172	2	38	40	54
PMG-vs-FG	ko05161	Hepatitis B	0.00465542	0.228116	51	53	104	158
PMG-vs-FG	ko04115	p53 signaling pathway	0.00961561	0.379703	38	22	60	88
PMG-vs-FG	ko00260	Glycine, serine and threonine metabolism	0.0109562	0.379703	17	14	31	42
PMG-vs-FG	ko05216	Thyroid cancer	0.0119106	0.379703	17	19	36	50
PMG-vs-FG	ko00053	Ascorbate and aldarate metabolism	0.0140015	0.379703	8	11	19	24
PMG-vs-FG	ko05215	Prostate cancer	0.0140144	0.379703	35	51	86	132
PMG-vs-FG	ko04218	Cellular senescence	0.0143911	0.379703	63	77	140	223
PMG-vs-FG	ko04512	ECM-receptor interaction	0.0177934	0.435939	10	55	65	98
PMG-vs-FG	ko03320	PPAR signaling pathway	0.0226713	0.460502	19	34	53	79
PMG-vs-FG	ko03030	DNA replication	0.0233477	0.460502	24	1	25	34
PMG-vs-FG	ko05222	Small cell lung cancer	0.0265371	0.460502	37	38	75	116
PMG-vs-FG	ko00982	Drug metabolism - cytochrome P450	0.0266532	0.460502	7	14	21	28
PMG-vs-FG	ko05206	MicroRNAs in cancer	0.0272743	0.460502	62	72	134	216
PMG-vs-FG	ko00330	Arginine and proline metabolism	0.0293288	0.460502	20	16	36	52
PMG-vs-FG	ko00983	Drug metabolism - other enzymes	0.0309822	0.460502	17	22	39	57
PMG-vs-FG	ko05221	Acute myeloid leukemia	0.034626	0.460502	23	28	51	77
PMG-vs-FG	ko04979	Cholesterol metabolism	0.0355892	0.460502	15	25	40	59
PMG-vs-FG	ko05202	Transcriptional misregulation in cancers	0.037353	0.460502	51	75	126	204
PMG-vs-FG	ko00564	Glycerophospholipid metabolism	0.0376407	0.460502	22	51	73	114
PMG-vs-FG	ko01100	Metabolic pathways	0.0385202	0.460502	404	401	805	1398
PMG-vs-FG	ko03013	RNA transport	0.0385639	0.460502	65	41	106	170
PMG-vs-FG	ko04640	Hematopoietic cell lineage	0.0387476	0.460502	12	43	55	84
PMG-vs-FG	ko04974	Protein digestion and absorption	0.0389345	0.460502	15	68	83	131
PMG-vs-FG	ko00920	Sulfur metabolism	0.0405713	0.463865	2	6	8	9
PMG-vs-FG	ko05219	Bladder cancer	0.0457034	0.490127	21	10	31	45
PMG-vs-FG	ko04662	B cell receptor signaling pathway	0.0469666	0.490127	11	40	51	78
PMG-vs-FG	ko03440	Homologous recombination	0.0471551	0.490127	22	4	26	37
MB-vs-FB	ko04114	Oocyte meiosis	0.00141157	0.316191	8	0	8	126
MB-vs-FB	ko05130	Pathogenic Escherichia coli infection	0.0043674	0.36709	3	5	8	151
MB-vs-FB	ko04120	Ubiquitin mediated proteolysis	0.00491638	0.36709	7	1	8	154
MB-vs-FB	ko04110	Cell cycle	0.0122601	0.579657	6	1	7	145
MB-vs-FB	ko04210	Apoptosis	0.0129388	0.579657	5	3	8	182
MB-vs-FB	ko00520	Amino sugar and nucleotide sugar metabolism	0.0227407	0.848985	3	1	4	63
MB-vs-FB	ko00130	Ubiquinone and other terpenoid-quinone biosynthesis	0.0300473	0.888856	2	0	2	16
MB-vs-FB	ko03420	Nucleotide excision repair	0.0328972	0.888856	0	3	3	41
MB-vs-FB	ko00250	Alanine, aspartate and glutamate metabolism	0.0393931	0.888856	3	0	3	44
MB-vs-FB	ko05012	Parkinson disease	0.0441994	0.888856	5	1	6	150
MB-vs-PMB	ko04120	Ubiquitin mediated proteolysis	0.00299631	0.303667	6	1	7	154
MB-vs-PMB	ko00524	Neomycin, kanamycin and gentamicin biosynthesis	0.00309864	0.303667	1	1	2	7
MB-vs-PMB	ko05012	Parkinson disease	0.0108583	0.567522	5	1	6	150
MB-vs-PMB	ko03420	Nucleotide excision repair	0.0141979	0.567522	0	3	3	41
MB-vs-PMB	ko05010	Alzheimer disease	0.0144776	0.567522	6	1	7	207
MB-vs-PMB	ko00360	Phenylalanine metabolism	0.0185068	0.604556	2	0	2	17
MB-vs-PMB	ko03018	RNA degradation	0.0238298	0.667234	3	1	4	88
MB-vs-PMB	ko01200	Carbon metabolism	0.0286276	0.701375	2	3	5	138
MB-vs-PMB	ko00520	Amino sugar and nucleotide sugar metabolism	0.0435273	0.933393	2	1	3	63
PMB-vs-FB	ko05130	Pathogenic Escherichia coli infection	0.000954439	0.0830362	1	4	5	151
PMB-vs-FB	ko00232	Caffeine metabolism	0.0152719	0.463018	0	1	1	3
PMB-vs-FB	ko02010	ABC transporters	0.0159661	0.463018	0	2	2	38
PMB-vs-FB	ko04540	Gap junction	0.0240508	0.465862	0	3	3	122
PMB-vs-FB	ko05216	Thyroid cancer	0.0267737	0.465862	1	1	2	50
PMB-vs-FB	ko04145	Phagosome	0.0442102	0.641048	0	3	3	155
ML-vs-FL	ko00910	Nitrogen metabolism	0.00869585	0.670971	2	1	3	23
ML-vs-FL	ko04972	Pancreatic secretion	0.0160015	0.670971	4	3	7	140
ML-vs-FL	ko04110	Cell cycle	0.0190497	0.670971	6	1	7	145
ML-vs-FL	ko00030	Pentose phosphate pathway	0.0233882	0.670971	2	1	3	33
ML-vs-FL	ko04120	Ubiquitin mediated proteolysis	0.0255257	0.670971	7	0	7	154
ML-vs-FL	ko05214	Glioma	0.0255721	0.670971	2	3	5	89
ML-vs-FL	ko05225	Hepatocellular carcinoma	0.0300338	0.670971	4	4	8	195
ML-vs-FL	ko00520	Amino sugar and nucleotide sugar metabolism	0.0301414	0.670971	3	1	4	63
ML-vs-FL	ko04114	Oocyte meiosis	0.0308538	0.670971	6	0	6	126
ML-vs-FL	ko05224	Breast cancer	0.0324736	0.670971	4	4	8	198
ML-vs-FL	ko04914	Progesterone-mediated oocyte maturation	0.032686	0.670971	5	0	5	95
ML-vs-FL	ko04142	Lysosome	0.0353143	0.670971	5	2	7	165
ML-vs-FL	ko05220	Chronic myeloid leukemia	0.04548	0.713475	2	3	5	104
ML-vs-FL	ko00730	Thiamine metabolism	0.0485166	0.713475	1	1	2	19
ML-vs-FL	ko00250	Alanine, aspartate and glutamate metabolism	0.0489691	0.713475	3	0	3	44
ML-vs-PML	ko04972	Pancreatic secretion	0.000289847	0.0637663	4	4	8	140
ML-vs-PML	ko00591	Linoleic acid metabolism	0.00105606	0.0921162	1	2	3	17
ML-vs-PML	ko00592	alpha-Linolenic acid metabolism	0.00125613	0.0921162	1	2	3	18
ML-vs-PML	ko00010	Glycolysis / Gluconeogenesis	0.00226519	0.109124	0	5	5	76
ML-vs-PML	ko04975	Fat digestion and absorption	0.00248009	0.109124	1	3	4	47
ML-vs-PML	ko05012	Parkinson disease	0.00983141	0.310524	5	1	6	150
ML-vs-PML	ko04120	Ubiquitin mediated proteolysis	0.0111066	0.310524	6	0	6	154
ML-vs-PML	ko00564	Glycerophospholipid metabolism	0.0125449	0.310524	3	2	5	114
ML-vs-PML	ko00561	Glycerolipid metabolism	0.0162254	0.310524	2	2	4	80
ML-vs-PML	ko00250	Alanine, aspartate and glutamate metabolism	0.0162299	0.310524	3	0	3	44
ML-vs-PML	ko00590	Arachidonic acid metabolism	0.0162299	0.310524	1	2	3	44
ML-vs-PML	ko04270	Vascular smooth muscle contraction	0.0169377	0.310524	4	2	6	169
ML-vs-PML	ko00565	Ether lipid metabolism	0.021617	0.365825	1	2	3	49
ML-vs-PML	ko01100	Metabolic pathways	0.0262604	0.387432	12	13	25	1398
ML-vs-PML	ko01200	Carbon metabolism	0.0264159	0.387432	1	4	5	138
ML-vs-PML	ko00910	Nitrogen metabolism	0.0315484	0.43379	1	1	2	23
ML-vs-PML	ko00520	Amino sugar and nucleotide sugar metabolism	0.0412794	0.534204	2	1	3	63
PML-vs-FL	ko03320	PPAR signaling pathway	0.000103427	0.0143763	2	3	5	79
PML-vs-FL	ko00500	Starch and sucrose metabolism	0.00127734	0.0887754	2	1	3	36
PML-vs-FL	ko00730	Thiamine metabolism	0.00570674	0.264412	1	1	2	19
PML-vs-FL	ko01100	Metabolic pathways	0.0142722	0.391252	9	6	15	1398
PML-vs-FL	ko04115	p53 signaling pathway	0.0157851	0.391252	1	2	3	88
PML-vs-FL	ko00790	Folate biosynthesis	0.0176794	0.391252	1	1	2	34
PML-vs-FL	ko00052	Galactose metabolism	0.0197033	0.391252	2	0	2	36
PML-vs-FL	ko00250	Alanine, aspartate and glutamate metabolism	0.0287006	0.400739	1	1	2	44
PML-vs-FL	ko05162	Measles	0.0289955	0.400739	0	3	3	111
PML-vs-FL	ko05222	Small cell lung cancer	0.0324521	0.400739	2	1	3	116
PML-vs-FL	ko01212	Fatty acid metabolism	0.03767	0.400739	2	0	2	51
PML-vs-FL	ko04973	Carbohydrate digestion and absorption	0.039029	0.400739	2	0	2	52
PML-vs-FL	ko05206	MicroRNAs in cancer	0.0404882	0.400739	2	2	4	216
PML-vs-FL	ko00524	Neomycin, kanamycin and gentamicin biosynthesis	0.0414996	0.400739	1	0	1	7
PML-vs-FL	ko04974	Protein digestion and absorption	0.0440586	0.400739	3	0	3	131
PML-vs-FL	ko04340	Hedgehog signaling pathway	0.0490477	0.400739	1	1	2	59
PML-vs-FL	ko04979	Cholesterol metabolism	0.0490477	0.400739	1	1	2	59
MM-vs-FM	ko04110	Cell cycle	1.59256e-17	5.01655e-15	52	1	53	145
MM-vs-FM	ko05322	Systemic lupus erythematosus	7.01426e-08	1.10475e-05	19	4	23	66
MM-vs-FM	ko03030	DNA replication	3.99581e-07	4.1956e-05	15	0	15	34
MM-vs-FM	ko03460	Fanconi anemia pathway	2.8726e-06	0.000226217	18	0	18	53
MM-vs-FM	ko04914	Progesterone-mediated oocyte maturation	7.34072e-06	0.000441991	25	0	25	95
MM-vs-FM	ko04114	Oocyte meiosis	8.41887e-06	0.000441991	27	3	30	126
MM-vs-FM	ko04218	Cellular senescence	1.52304e-05	0.00068537	29	15	44	223
MM-vs-FM	ko03440	Homologous recombination	4.62134e-05	0.00181965	13	0	13	37
MM-vs-FM	ko03430	Mismatch repair	0.000743512	0.0222502	8	0	8	21
MM-vs-FM	ko03040	Spliceosome	0.000755656	0.0222502	25	1	26	131
MM-vs-FM	ko00240	Pyrimidine metabolism	0.000776992	0.0222502	19	3	22	104
MM-vs-FM	ko05034	Alcoholism	0.00135069	0.0354555	28	3	31	172
MM-vs-FM	ko03018	RNA degradation	0.00333872	0.0808998	18	0	18	88
MM-vs-FM	ko00061	Fatty acid biosynthesis	0.0104746	0.235679	4	1	5	14
MM-vs-FM	ko05216	Thyroid cancer	0.0114896	0.241282	7	4	11	50
MM-vs-FM	ko05213	Endometrial cancer	0.0140183	0.267605	11	4	15	79
MM-vs-FM	ko04120	Ubiquitin mediated proteolysis	0.0144422	0.267605	23	2	25	154
MM-vs-FM	ko04115	p53 signaling pathway	0.0169945	0.297403	16	0	16	88
MM-vs-FM	ko00982	Drug metabolism - cytochrome P450	0.020809	0.334691	4	3	7	28
MM-vs-FM	ko03420	Nucleotide excision repair	0.0215877	0.334691	9	0	9	41
MM-vs-FM	ko00230	Purine metabolism	0.0223127	0.334691	28	4	32	216
MM-vs-FM	ko03013	RNA transport	0.0259	0.370841	22	4	26	170
MM-vs-FM	ko03022	Basal transcription factors	0.0371159	0.508326	8	0	8	38
MM-vs-FM	ko04540	Gap junction	0.0440359	0.549183	12	7	19	122
MM-vs-FM	ko05168	Herpes simplex infection	0.0447501	0.549183	24	3	27	187
MM-vs-FM	ko05210	Colorectal cancer	0.0472681	0.549183	15	4	19	123
MM-vs-FM	ko03410	Base excision repair	0.0479062	0.549183	7	0	7	33
MM-vs-PMM	ko04614	Renin-angiotensin system	0.00221218	0.263915	2	1	3	19
MM-vs-PMM	ko04270	Vascular smooth muscle contraction	0.00250156	0.263915	6	2	8	169
MM-vs-PMM	ko04120	Ubiquitin mediated proteolysis	0.00578644	0.336218	6	1	7	154
MM-vs-PMM	ko05010	Alzheimer disease	0.00844979	0.336218	7	1	8	207
MM-vs-PMM	ko04022	cGMP - PKG signaling pathway	0.00940062	0.336218	8	1	9	255
MM-vs-PMM	ko04974	Protein digestion and absorption	0.0100852	0.336218	6	0	6	131
MM-vs-PMM	ko04512	ECM-receptor interaction	0.0120072	0.336218	4	1	5	98
MM-vs-PMM	ko04510	Focal adhesion	0.0127476	0.336218	6	3	9	268
MM-vs-PMM	ko04141	Protein processing in endoplasmic reticulum	0.0146404	0.343235	4	3	7	184
MM-vs-PMM	ko05012	Parkinson disease	0.0186612	0.393751	5	1	6	150
MM-vs-PMM	ko04520	Adherens junction	0.0398825	0.762802	4	1	5	134
MM-vs-PMM	ko04924	Renin secretion	0.0471097	0.762802	3	1	4	97
MM-vs-PMM	ko04340	Hedgehog signaling pathway	0.0496282	0.762802	1	2	3	59
PMM-vs-FM	ko04110	Cell cycle	1.53601e-19	4.71556e-17	49	0	49	145
PMM-vs-FM	ko03030	DNA replication	1.10115e-08	1.69026e-06	15	0	15	34
PMM-vs-FM	ko05322	Systemic lupus erythematosus	8.34102e-08	8.53564e-06	17	3	20	66
PMM-vs-FM	ko03440	Homologous recombination	8.68389e-05	0.00652655	11	0	11	37
PMM-vs-FM	ko04114	Oocyte meiosis	0.000113674	0.00652655	22	1	23	126
PMM-vs-FM	ko04914	Progesterone-mediated oocyte maturation	0.000127555	0.00652655	19	0	19	95
PMM-vs-FM	ko00240	Pyrimidine metabolism	0.000150617	0.00660563	17	3	20	104
PMM-vs-FM	ko04115	p53 signaling pathway	0.000439007	0.0168469	16	1	17	88
PMM-vs-FM	ko03430	Mismatch repair	0.000806293	0.0275036	7	0	7	21
PMM-vs-FM	ko04218	Cellular senescence	0.00262732	0.0773945	25	5	30	223
PMM-vs-FM	ko04964	Proximal tubule bicarbonate reclamation	0.00277309	0.0773945	7	2	9	39
PMM-vs-FM	ko05206	MicroRNAs in cancer	0.00316615	0.0810006	26	3	29	216
PMM-vs-FM	ko00512	Mucin type O-glycan biosynthesis	0.00757013	0.156732	7	0	7	30
PMM-vs-FM	ko05219	Bladder cancer	0.00758714	0.156732	8	1	9	45
PMM-vs-FM	ko03460	Fanconi anemia pathway	0.00765789	0.156732	10	0	10	53
PMM-vs-FM	ko03018	RNA degradation	0.00861383	0.165278	14	0	14	88
PMM-vs-FM	ko03420	Nucleotide excision repair	0.0134152	0.242262	8	0	8	41
PMM-vs-FM	ko05034	Alcoholism	0.0161829	0.276009	20	2	22	172
PMM-vs-FM	ko01524	Platinum drug resistance	0.0223336	0.360863	10	0	10	62
PMM-vs-FM	ko00910	Nitrogen metabolism	0.0308457	0.473481	4	1	5	23
PMM-vs-FM	ko00230	Purine metabolism	0.03348	0.489446	21	4	25	216
PMM-vs-FM	ko05216	Thyroid cancer	0.0405286	0.559405	6	2	8	50
PMM-vs-FM	ko03410	Base excision repair	0.0419098	0.559405	6	0	6	33
PMM-vs-FM	ko00601	Glycosphingolipid biosynthesis - lacto and neolacto series	0.0494647	0.614741	7	0	7	43

## Sheet: Table S3
Table S3. The sample growth traits used in WGNA.
Sample	Body length	Body width	Body weight
FB1	51	15.5	857.267
FB2	52.1667	15	775.333
FB3	51	14.1667	770.333
FG1	51	15.5	857.267
FG2	52.1667	15	775.333
FG3	51	14.1667	770.333
FL1	51	15.5	857.267
FL2	52.1667	15	775.333
FL3	51	14.1667	770.333
FM1	51	15.5	857.267
FM2	52.1667	15	775.333
FM3	51	14.1667	770.333
MB1	31.3333	8.5	176.833
MB2	31.1667	8.83333	159.733
MB3	30.6667	7.66667	135.6
MG1	31.3333	8.5	176.833
MG2	31.1667	8.83333	159.733
MG3	30.6667	7.66667	135.6
ML1	31.3333	8.5	176.833
ML2	31.1667	8.83333	159.733
ML3	30.6667	7.66667	135.6
MM1	31.3333	8.5	176.833
MM2	31.1667	8.83333	159.733
MM3	30.6667	7.66667	135.6
PMB2	32.5	8	167.467
PMB3	30.3333	7.83333	167.867
PMG1	32	8	170.733
PMG2	32.5	8	167.467
PMG3	30.3333	7.83333	167.867
PML1	32	8	170.733
PML2	32.5	8	167.467
PML3	30.3333	7.83333	167.867
PMM1	32	8	170.733
PMM2	32.5	8	167.467
PMM3	30.3333	7.83333	167.867

## Sheet: Table S4
Table S4. The primers used in present study.
Tissue	Gene ID	Gene Symbol	name	primer sequences
brain	103396969	growth arrest and DNA damage-inducible protein	gadd45g	GCTGATGATGGTGAAAAG
		GADD45 gamma		AAATCCCTCAAAAAGTGA
brain	MSTRG.27059	Ubiquitin-conjugating enzyme E2L3	ube2l3	TGTTTTGTCGTTTTGATT
				AGGGTCTTTGACTGCTAT
liver	103396100	Cyclin Dependent Kinase 7	cdc7	CCTTCAGTTCAGTTTACC
(gonad)				CATCACATTCTCTTTGCC
liver	103386169	cell death activator CIDE-3	cidec	AAGAACAACCCCAAGGAT
				ATGTAGCAAGAGGAGCCC
gonad	103389623	Origin recognition complex subunit 4	orc4	GTTTGACCTCTTCGCCCA
				GACTTCACCCGCTTCTCC
gonad	103397789	proliferating cell nuclear antigen	pcna	ACGAGGACATCATCACCC
				GCATTTTCACCACACAGC
gonad	103390614	minichromosome maintenance proteins 7	mcm7	GGGGTCGTCTCTACTTGC
				TTGACTGAATCCTGCTTT
gonad	103395116	yorkie homolog	yap1	GTTTACCCCGCACATC
				GTCGCCCTCAGACATT
gonad	103382170	bone morphogenetic protein 2	bmp2	GAGGAGCAGGAACCACCA
				ATCTTCGGCAGCACAACT
muscle	103397325	Ubiquitin C	ubc	AGAGGAAGGATTTGAGCG
				AGGTGTGATGTCGTAGGC
muscle	103382745	Origin recognition complex subunit 5	orc5	AAGAAAAACGAAAAGACG
				GAAATGGCACAGATGAAG
muscle	103389033	cyclin B1	ccnb1	GCCATCATTGACCGCTTT
				CCGACCCAGTTGGAACTT
all tissues	103393304	beta actin	β-actin	TTCCAGCCTTCCTTCCTT
				TACCTCCAGACAGCACAG

## Sheet: Table S5
Table S5. The sequening data information in the WGBS.
Sample	Clean Reads Num	HQ Clean Reads Num(%)	Read Length	Adapter(%)	Low Quality(%)	N(%)	Mapped Ratio(%)	Sequence Depth
FG1	111029356	110542962 (99.56%)	150/150	692 (0%)	485366 (0.44%)	336 (0.0%)	70.2	26.15
FG2	112306940	111748082 (99.5%)	150/150	494 (0%)	557990 (0.5%)	374 (0.0%)	69.91	26.32
FG3	113147380	112596848 (99.51%)	150/150	588 (0%)	549566 (0.49%)	378 (0.0%)	70.39	26.7
FM1	113706226	113209722 (99.56%)	150/150	566 (0%)	489316 (0.43%)	6622 (0.01%)	69.53	26.52
FM2	112313732	111844468 (99.58%)	150/150	700 (0%)	462766 (0.41%)	5798 (0.01%)	70.34	26.51
FM3	110305108	109727720 (99.48%)	150/150	476 (0%)	576504 (0.52%)	408 (0.0%)	70.14	25.93
MG1	110480040	110020972 (99.58%)	150/150	550 (0%)	458118 (0.41%)	400 (0.0%)	71.28	26.43
MG2	109414182	109035938 (99.65%)	150/150	410 (0%)	371380 (0.34%)	6454 (0.01%)	71.78	26.37
MG3	106360760	105945058 (99.61%)	150/150	484 (0%)	409094 (0.38%)	6124 (0.01%)	71.06	25.37
MM1	107172150	106750238 (99.61%)	150/150	542 (0%)	415064 (0.39%)	6306 (0.01%)	70.67	25.42
MM2	154243232	153305570 (99.39%)	150/150	1330 (0%)	935892 (0.61%)	440 (0.0%)	69.39	35.85
MM3	115589994	115113764 (99.59%)	150/150	624 (0%)	468978 (0.41%)	6628 (0.01%)	70.75	27.44
PMG1	156672578	155868440 (99.49%)	150/150	1326 (0%)	802374 (0.51%)	438 (0.0%)	70.25	36.9
PMG2	109047052	108503390 (99.5%)	150/150	520 (0%)	542820 (0.5%)	322 (0.0%)	70.43	25.75
PMG3	116577536	116040944 (99.54%)	150/150	434 (0%)	535750 (0.46%)	408 (0.0%)	70.6	27.6
PMM1	109496918	108933954 (99.49%)	150/150	508 (0%)	562082 (0.51%)	374 (0.0%)	69.79	25.62
PMM2	110362622	109618918 (99.33%)	150/150	1176 (0%)	736050 (0.67%)	6478 (0.01%)	69.13	25.53
PMM3	112593252	111843020 (99.33%)	150/150	1498 (0%)	742150 (0.66%)	6584 (0.01%)	68.98	26

## Sheet: Table S6
Table S6. The genomi DNA methylation levels in 18 samples.
Sample	C(%)	CG(%)	CHG(%)	CHH(%)
FG1	7.27	65.48	0.74	0.78
FG2	7.27	66.02	0.68	0.71
FG3	7.31	66.5	0.68	0.71
FM1	7.29	65.87	0.68	0.75
FM2	7.27	65.88	0.68	0.74
FM3	7.24	65.39	0.7	0.77
MG1	8.55	80.99	0.45	0.47
MG2	8.48	80.5	0.46	0.48
MG3	8.78	80.89	0.69	0.72
MM1	7.42	67.34	0.68	0.73
MM2	7.27	68.1	0.46	0.51
MM3	7.59	68.69	0.72	0.77
PMG1	8.67	80.28	0.65	0.68
PMG2	8.87	81.53	0.73	0.75
PMG3	8.8	81	0.71	0.74
PMM1	7.8	71.25	0.71	0.76
PMM2	7.4	67.14	0.73	0.79
PMM3	7.68	69.98	0.73	0.79
