# Supplementary material for: Integration of Transcriptome and Methylome Highlights the Roles of Cell Cycle and Hippo Signaling Pathway in Flatfish Sexual Size Dimorphism
Source: Front Cell Dev Biol. 2021 Dec 2;9:743722. doi: 10.3389/fcell.2021.743722 (PMC8675331; doi:10.3389/fcell.2021.743722)
Supplement: Supplementary file 2 [file DataSheet2.ZIP › Source data for Figures and Tables/Source data for Figure 5.xlsx]

## Sheet: Figure 5A
Source data for Figure 5A
region	FG	MG	PMG	FM	MM	PMM
Upstream_2k	40.4867	47.18	48.0033	41.11	42.26	43.17
Downstream_2k	54.2033	62.2933	62.98	54.58	56.1567	57.0167
Genebody	66.6533	81.2133	81.3267	66.55	68.89	70.17
Exon	67.2267	83.2	83.0433	67.06	69.06	70.48
Intron	66.38	76.8867	77.49	66.2967	68.7267	69.93
Five_UTR	12.86	16.0233	16.4933	13.7933	14.41	15.0533
CDS	74.1767	84.4733	85.0667	73.7733	75.7433	77.47
Three_UTR	74.7767	87.2133	87.2567	74.76	76.9233	77.6567
Total	66	80.7933	80.9367	65.7133	68.0433	69.4567

## Sheet: Figure 5B
Source data for Figure 5B
Chro	FG	MG	PMG	FM	MM	PMM
1	49.3425	80.58	80.68	65.31	67.85	69.09
2	49.75	81.8267	81.7933	65.7667	68.3133	69.6233
3	51.9025	83.6733	83.7433	67.62	70.1867	71.5433
4	50.4025	82.3	82.2533	65.57	68.2567	69.5967
5	51.265	82.0333	82.1333	66.0967	68.53	70.02
6	50.4475	80.2233	80.3533	65.18	67.5967	68.8533
7	51.315	80.96	81.0133	66	68.4467	69.5733
8	51.83	81.35	81.4133	66.2333	68.7367	69.94
9	50.9875	79.77	79.9067	64.6267	67.1533	68.5467
10	51.1925	79.6067	79.81	64.8333	67.11	68.5
11	51.61	80.51	80.5467	64.87	67.3067	68.65
12	52.2875	81.19	81.2833	65.86	68.2833	69.6167
13	51.9925	80.6633	80.66	65.0967	67.5167	68.73
14	53.2225	81.4433	81.5033	65.55	68.1867	69.4967
15	52.6125	80.7867	80.8467	64.6467	67.2267	68.6533
16	54.025	81.6033	81.6233	66.38	68.8367	70.2433
17	52.0675	78.0367	78.2833	64.12	66.5433	67.7667
18	54.22	80.3733	80.57	66.32	68.5933	69.79
19	54.5525	81.1767	81.26	65.8	68.2133	69.5333
20	53.695	80.47	80.6333	65.0067	67.4967	68.9067
W	73.3233	0	80.4233	70.2567	0	72.5133
Z	67.84	78.9333	79.4133	67.3933	68.8333	71.0767
